# Supplementary material for: Integrated multi-omics analysis and experimental investigation of mitochondrial dynamics-related genes: molecular subtypes, immune landscape, and prognostic implications in lung adenocarcinoma
Source: Front Immunol. 2025 May 29;16:1585505. doi: 10.3389/fimmu.2025.1585505 (PMC12159055; doi:10.3389/fimmu.2025.1585505)
Supplement: Supplementary file 8 [file DataSheet1.zip]

Archive with 35 entries (34 files):
- Peer Review Only-data sheets/
- Peer Review Only-data sheets/ann.txt
- Peer Review Only-data sheets/CIBERSORT-Results.txt
- Peer Review Only-data sheets/clinical.txt
- Peer Review Only-data sheets/clinical.xls
- Peer Review Only-data sheets/cnvMatrix.txt
- Peer Review Only-data sheets/data.test.txt
- Peer Review Only-data sheets/data.train.txt
- Peer Review Only-data sheets/gene.txt
- Peer Review Only-data sheets/geneCluster.txt
- Peer Review Only-data sheets/geneMut.txt
- Peer Review Only-data sheets/GO.txt
- Peer Review Only-data sheets/interGene.txt
- Peer Review Only-data sheets/interGeneExp.txt
- Peer Review Only-data sheets/KEGG.txt
- Peer Review Only-data sheets/lasso.SigExp.txt
- Peer Review Only-data sheets/MDcluster.txt
- Peer Review Only-data sheets/MDGeneExp.txt
- Peer Review Only-data sheets/multiCox.txt
- Peer Review Only-data sheets/network.edge.txt
- Peer Review Only-data sheets/network.node.txt
- Peer Review Only-data sheets/nomoRisk.txt
- Peer Review Only-data sheets/PCA.result.txt
- Peer Review Only-data sheets/Rcircos.geneLabel.txt
- Peer Review Only-data sheets/Rcircos.scatter.txt
- Peer Review Only-data sheets/risk.all.txt
- Peer Review Only-data sheets/risk.test.txt
- Peer Review Only-data sheets/risk.train.txt
- Peer Review Only-data sheets/ssGSEA.result.txt
- Peer Review Only-data sheets/time.txt
- Peer Review Only-data sheets/TMB.txt
- Peer Review Only-data sheets/TMEscores.txt
- Peer Review Only-data sheets/uniCox.txt
- Peer Review Only-data sheets/uniSigExp.txt
- Peer Review Only-data sheets/uniSigExpTime.txt
