# Supplementary material for: Integrated multi-omics analysis and experimental investigation of mitochondrial dynamics-related genes: molecular subtypes, immune landscape, and prognostic implications in lung adenocarcinoma
Source: Front Immunol. 2025 May 29;16:1585505. doi: 10.3389/fimmu.2025.1585505 (PMC12159055; doi:10.3389/fimmu.2025.1585505)
Supplement: Supplementary file 8 [file DataSheet1.zip › Peer Review Only-data sheets/ann.txt]

Tumor_Sample_Barcode	Risk
TCGA-35-5375	high
TCGA-55-A4DF	high
TCGA-MP-A4T4	high
TCGA-L9-A5IP	high
TCGA-49-AARR	low
TCGA-44-6146	low
TCGA-05-4424	high
TCGA-NJ-A4YI	low
TCGA-86-A4P7	low
TCGA-55-8620	high
TCGA-50-6595	high
TCGA-78-7633	low
TCGA-78-7220	high
TCGA-53-7624	high
TCGA-49-AARN	low
TCGA-62-A46R	low
TCGA-50-8457	low
TCGA-55-8092	high
TCGA-NJ-A4YQ	high
TCGA-91-A4BD	low
TCGA-69-8255	low
TCGA-69-8253	low
TCGA-86-A4D0	high
TCGA-49-6744	low
TCGA-J2-8192	low
TCGA-44-2662	high
TCGA-78-7158	low
TCGA-05-4432	high
TCGA-78-7143	low
TCGA-73-4668	high
TCGA-38-4625	high
TCGA-86-6851	low
TCGA-44-6779	high
TCGA-05-4434	high
TCGA-67-3773	low
TCGA-55-6983	low
TCGA-05-5425	high
TCGA-67-3771	high
TCGA-55-8299	high
TCGA-05-5429	high
TCGA-93-A4JO	low
TCGA-05-4402	high
TCGA-97-8179	low
TCGA-55-7914	low
TCGA-49-4490	low
TCGA-55-8090	high
TCGA-MP-A4TC	high
TCGA-64-1681	low
TCGA-49-4486	low
TCGA-91-6847	high
TCGA-05-4249	low
TCGA-86-8672	high
TCGA-50-5066	high
TCGA-55-7727	high
TCGA-86-8674	low
TCGA-50-5942	low
TCGA-44-2666	low
TCGA-62-8395	low
TCGA-55-6975	high
TCGA-44-A47G	low
TCGA-NJ-A4YG	low
TCGA-05-4433	low
TCGA-55-A4DG	low
TCGA-49-4494	high
TCGA-44-6147	low
TCGA-49-AARO	high
TCGA-49-AAR4	high
TCGA-55-8091	low
TCGA-50-6673	low
TCGA-50-6591	high
TCGA-55-8514	low
TCGA-44-7672	high
TCGA-MP-A4T6	low
TCGA-55-8511	high
TCGA-78-7167	low
TCGA-97-A4M0	low
TCGA-55-7573	low
TCGA-86-7714	low
TCGA-78-7145	high
TCGA-86-8075	low
TCGA-99-8025	high
TCGA-L9-A743	high
TCGA-86-8054	high
TCGA-86-A456	low
TCGA-44-3919	low
TCGA-80-5608	high
TCGA-69-7973	high
TCGA-35-4123	high
TCGA-55-6982	low
TCGA-86-8279	low
TCGA-NJ-A55A	low
TCGA-MN-A4N1	high
TCGA-55-8301	high
TCGA-05-4422	low
TCGA-97-8552	low
TCGA-97-7937	high
TCGA-97-A4M7	low
TCGA-91-8497	low
TCGA-38-4632	high
TCGA-78-7163	low
TCGA-67-3770	low
TCGA-50-5931	high
TCGA-55-7994	high
TCGA-55-7725	low
TCGA-MP-A4SY	high
TCGA-97-7546	low
TCGA-69-7980	low
TCGA-73-7498	low
TCGA-86-8585	high
TCGA-78-7542	high
TCGA-05-4250	high
TCGA-38-4630	high
TCGA-05-4418	high
TCGA-55-6979	high
TCGA-62-A472	high
TCGA-62-8398	high
TCGA-MP-A4TI	high
TCGA-O1-A52J	low
TCGA-67-6217	low
TCGA-MP-A4TK	high
TCGA-38-A44F	low
TCGA-78-7536	high
TCGA-05-4389	high
TCGA-86-8668	low
TCGA-50-5939	high
TCGA-49-AAR3	high
TCGA-44-A479	low
TCGA-55-A490	high
TCGA-55-8097	low
TCGA-69-7974	high
TCGA-55-6968	high
TCGA-44-3917	high
TCGA-05-4415	high
TCGA-44-6145	high
TCGA-95-7947	high
TCGA-55-8089	high
TCGA-86-7711	high
TCGA-38-4628	low
TCGA-55-A48Y	low
TCGA-MP-A4T9	high
TCGA-95-7039	high
TCGA-55-8206	low
TCGA-44-7661	high
TCGA-J2-A4AD	high
TCGA-75-6206	low
TCGA-50-5051	high
TCGA-97-A4M3	low
TCGA-97-7552	low
TCGA-44-2657	low
TCGA-97-8172	low
TCGA-55-7907	high
TCGA-49-4510	low
TCGA-L9-A443	low
TCGA-78-8655	low
TCGA-L9-A444	low
TCGA-49-6745	high
TCGA-05-4405	low
TCGA-MP-A4TH	low
TCGA-99-7458	low
TCGA-55-1594	low
TCGA-55-7913	high
TCGA-86-6562	high
TCGA-95-7944	high
TCGA-50-5933	high
TCGA-55-7728	low
TCGA-91-7771	low
TCGA-73-4675	low
TCGA-64-1676	high
TCGA-75-5147	high
TCGA-55-1595	high
TCGA-78-8648	low
TCGA-55-A57B	low
TCGA-38-6178	low
TCGA-55-6986	low
TCGA-91-6849	low
TCGA-55-7903	high
TCGA-55-A493	high
TCGA-86-8280	low
TCGA-91-6828	high
TCGA-50-5932	low
TCGA-NJ-A55O	low
TCGA-05-5420	high
TCGA-62-A46Y	low
TCGA-05-4384	low
TCGA-95-7567	high
TCGA-55-8619	low
TCGA-MN-A4N5	high
TCGA-95-A4VK	high
TCGA-95-8494	high
TCGA-75-7027	high
TCGA-64-5779	high
TCGA-49-4505	low
TCGA-44-2665	low
TCGA-86-8359	low
TCGA-97-8547	low
TCGA-75-6212	low
TCGA-44-3396	high
TCGA-62-8397	low
TCGA-J2-A4AG	low
TCGA-78-7153	low
TCGA-78-7149	low
TCGA-44-2661	low
TCGA-44-6778	low
TCGA-44-7670	high
TCGA-55-8205	high
TCGA-55-8203	high
TCGA-44-A47B	low
TCGA-50-5946	high
TCGA-38-4631	high
TCGA-86-7954	high
TCGA-55-6543	low
TCGA-73-7499	high
TCGA-62-8399	low
TCGA-67-3774	low
TCGA-95-7562	high
TCGA-69-7760	low
TCGA-71-8520	low
TCGA-55-7574	high
TCGA-50-5935	low
TCGA-95-7043	high
TCGA-MP-A4T7	high
TCGA-MP-A4TE	high
TCGA-95-A4VN	high
TCGA-93-8067	high
TCGA-50-5044	high
TCGA-64-5774	high
TCGA-55-6712	high
TCGA-44-2659	low
TCGA-4B-A93V	high
TCGA-86-8076	low
TCGA-83-5908	high
TCGA-44-A4SS	high
TCGA-S2-AA1A	low
TCGA-78-7146	high
TCGA-MP-A4TD	high
TCGA-64-5781	high
TCGA-78-7159	high
TCGA-NJ-A4YP	high
TCGA-49-AAR2	low
TCGA-49-4488	high
TCGA-99-8032	high
TCGA-49-6743	high
TCGA-44-2655	low
TCGA-MP-A4TF	high
TCGA-55-7911	high
TCGA-75-6214	high
TCGA-05-4244	high
TCGA-73-4677	low
TCGA-55-8506	high
TCGA-50-6597	low
TCGA-73-A9RS	high
TCGA-62-A46U	low
TCGA-MP-A4TJ	low
TCGA-69-8453	low
TCGA-91-6829	high
GSM333674	low
GSM333675	high
GSM333677	low
GSM333680	low
GSM333681	high
GSM333685	high
GSM333686	high
GSM333689	low
GSM333691	low
GSM333693	low
GSM333696	low
GSM333697	high
GSM333698	high
GSM333700	low
GSM333701	high
GSM333702	low
GSM333704	low
GSM333705	low
GSM333706	low
GSM333710	low
GSM333711	low
GSM333713	high
GSM333715	low
GSM333716	low
GSM333718	high
GSM333721	high
GSM333725	low
GSM333728	high
GSM333730	low
GSM333731	high
GSM333734	low
GSM333735	low
GSM333736	low
GSM333737	high
GSM333738	high
GSM333739	low
GSM333740	low
GSM333741	low
GSM333746	low
GSM333747	high
GSM333749	low
GSM333751	high
GSM333753	high
GSM333756	high
GSM333758	high
GSM333761	low
GSM333763	low
GSM333766	high
GSM333769	high
GSM333771	low
GSM333773	low
GSM333779	low
GSM333780	low
GSM333781	low
GSM333785	low
GSM333787	high
GSM333789	high
TCGA-95-8039	low
TCGA-62-A471	high
TCGA-50-5936	high
TCGA-78-8662	low
TCGA-05-4430	high
TCGA-44-7659	low
TCGA-L9-A50W	low
TCGA-75-7025	low
TCGA-62-A46P	low
TCGA-38-4627	low
TCGA-86-8073	high
TCGA-69-7765	low
TCGA-44-5645	low
TCGA-55-6984	high
TCGA-69-7764	low
TCGA-97-8177	low
TCGA-55-A492	low
TCGA-97-A4LX	low
TCGA-78-7156	low
TCGA-91-8496	low
TCGA-50-5072	high
TCGA-91-6831	high
TCGA-78-8640	high
TCGA-97-8174	low
TCGA-55-6987	high
TCGA-55-8096	low
TCGA-44-7671	low
TCGA-93-A4JN	low
TCGA-49-AAR9	high
TCGA-86-A4P8	low
TCGA-80-5611	high
TCGA-44-4112	low
TCGA-71-6725	low
TCGA-44-2656	low
TCGA-05-5715	low
TCGA-64-5815	high
TCGA-55-7816	low
TCGA-95-7948	low
TCGA-99-8033	high
TCGA-44-5644	high
TCGA-91-8499	high
TCGA-78-7537	low
TCGA-97-A4M2	low
TCGA-50-5941	high
TCGA-78-7539	low
TCGA-44-A47A	low
TCGA-86-A4JF	low
TCGA-99-AA5R	low
TCGA-91-A4BC	high
TCGA-55-7570	high
TCGA-50-5049	low
TCGA-53-A4EZ	high
TCGA-69-7761	high
TCGA-69-A59K	high
TCGA-50-5944	low
TCGA-50-6592	high
TCGA-05-4410	low
TCGA-73-4662	low
TCGA-49-6767	high
TCGA-55-8507	high
TCGA-NJ-A7XG	low
TCGA-44-6774	high
TCGA-91-6848	high
TCGA-50-8460	low
TCGA-44-2668	high
TCGA-49-AARE	high
TCGA-55-6985	high
TCGA-55-6642	low
TCGA-78-7166	high
TCGA-05-4427	high
TCGA-49-4487	high
TCGA-73-4676	high
TCGA-49-4507	high
TCGA-78-7148	high
TCGA-93-A4JQ	high
TCGA-55-7576	high
TCGA-55-6969	high
TCGA-93-7347	low
TCGA-69-7978	high
TCGA-NJ-A4YF	high
TCGA-91-6830	high
TCGA-78-7540	low
TCGA-55-7227	high
TCGA-99-8028	low
TCGA-64-1677	high
TCGA-05-4403	low
TCGA-44-6148	low
TCGA-55-6980	low
TCGA-86-8278	low
TCGA-55-8615	low
TCGA-55-A494	high
TCGA-78-7147	high
TCGA-64-1679	high
TCGA-64-1680	low
TCGA-86-8669	low
TCGA-55-8094	high
TCGA-62-A470	low
TCGA-MP-A4SW	low
TCGA-86-8671	low
TCGA-67-3772	low
TCGA-35-4122	high
TCGA-55-8513	low
TCGA-49-6761	high
TCGA-44-A4SU	low
TCGA-05-4396	low
TCGA-86-8358	high
TCGA-55-7815	high
TCGA-78-7162	low
TCGA-44-6777	low
TCGA-49-4506	high
TCGA-05-4417	low
TCGA-75-5146	low
TCGA-62-A46O	high
TCGA-MP-A5C7	low
TCGA-86-8074	high
TCGA-97-8175	low
TCGA-05-4420	high
TCGA-69-7979	high
TCGA-86-7701	high
TCGA-38-4629	high
TCGA-55-6972	low
TCGA-MP-A4TA	high
TCGA-55-7724	high
TCGA-78-7154	high
TCGA-73-4659	high
TCGA-50-5068	low
TCGA-44-6776	low
TCGA-55-8085	high
TCGA-55-7995	high
TCGA-55-7284	low
TCGA-55-8204	high
TCGA-67-4679	low
TCGA-05-4390	high
TCGA-44-8120	low
TCGA-55-5899	high
TCGA-MN-A4N4	high
TCGA-73-4666	high
TCGA-L4-A4E6	low
TCGA-55-8207	low
TCGA-55-7281	low
TCGA-97-7547	low
TCGA-62-8394	high
TCGA-38-7271	low
TCGA-49-AARQ	high
TCGA-64-1678	high
TCGA-05-4395	high
TCGA-49-4514	high
TCGA-62-A46S	low
TCGA-97-7938	low
TCGA-55-8208	high
TCGA-44-7667	high
TCGA-97-7553	low
TCGA-78-7150	high
TCGA-69-7763	low
TCGA-55-8621	low
TCGA-49-4501	low
TCGA-L9-A8F4	high
TCGA-86-7953	high
TCGA-91-6835	low
TCGA-50-6590	high
TCGA-55-8616	low
TCGA-91-6840	high
TCGA-MP-A4SV	high
TCGA-55-7726	high
TCGA-35-3615	low
TCGA-97-A4M6	low
TCGA-86-7955	high
TCGA-53-7813	low
TCGA-55-A491	low
TCGA-86-8056	low
TCGA-86-8055	high
TCGA-55-6970	high
TCGA-55-8508	low
TCGA-44-7669	low
TCGA-49-6742	high
TCGA-05-4398	high
TCGA-78-7161	low
TCGA-55-8087	low
TCGA-67-6216	low
TCGA-95-A4VP	high
TCGA-55-6981	high
TCGA-L9-A7SV	low
TCGA-78-7160	high
TCGA-62-8402	high
TCGA-44-3918	high
TCGA-78-7535	high
TCGA-55-A48X	low
TCGA-05-5423	low
TCGA-97-A4M1	low
TCGA-55-7910	low
TCGA-55-8302	high
TCGA-44-6775	low
TCGA-55-1592	high
TCGA-05-4397	high
TCGA-55-A48Z	high
TCGA-86-8281	low
TCGA-78-7152	low
TCGA-93-7348	low
TCGA-64-5775	high
TCGA-MP-A4T8	high
TCGA-73-4658	high
TCGA-55-8512	low
TCGA-78-8660	high
TCGA-64-5778	low
TCGA-49-AAR0	high
TCGA-55-7283	low
TCGA-50-6593	high
TCGA-50-8459	high
TCGA-49-AAQV	high
TCGA-38-4626	low
TCGA-55-8614	high
TCGA-97-7941	low
TCGA-44-7660	high
TCGA-55-6971	high
TCGA-78-7155	high
TCGA-J2-8194	low
TCGA-55-8510	low
TCGA-44-5643	high
TCGA-86-7713	low
TCGA-NJ-A55R	low
TCGA-L4-A4E5	high
TCGA-97-8171	low
TCGA-93-A4JP	low
TCGA-55-6978	high
TCGA-50-5930	high
TCGA-69-8254	low
TCGA-50-7109	high
TCGA-05-5428	high
TCGA-49-4512	low
TCGA-50-5045	high
TCGA-44-8119	high
TCGA-44-8117	low
TCGA-05-4425	high
TCGA-55-1596	high
TCGA-91-6836	high
TCGA-44-7662	high
TCGA-86-8673	high
TCGA-67-6215	low
TCGA-97-7554	low
TCGA-05-4426	low
TCGA-97-8176	high
TCGA-05-4382	low
TCGA-J2-A4AE	low
TCGA-73-4670	high
TCGA-44-3398	low
TCGA-50-6594	high
TCGA-53-7626	low
TCGA-55-8505	high
TCGA-97-A4M5	low
TCGA-75-5125	high
TCGA-62-A46V	low
TCGA-50-5055	low
GSM333673	high
GSM333676	low
GSM333678	high
GSM333679	low
GSM333682	low
GSM333683	low
GSM333684	high
GSM333687	low
GSM333688	high
GSM333690	high
GSM333692	low
GSM333694	low
GSM333695	low
GSM333699	high
GSM333703	high
GSM333707	low
GSM333708	low
GSM333709	low
GSM333712	high
GSM333714	high
GSM333717	low
GSM333719	low
GSM333720	low
GSM333722	high
GSM333723	high
GSM333724	high
GSM333726	high
GSM333727	high
GSM333729	low
GSM333732	high
GSM333733	high
GSM333742	high
GSM333743	high
GSM333744	high
GSM333745	high
GSM333748	high
GSM333750	high
GSM333752	low
GSM333754	high
GSM333755	high
GSM333757	high
GSM333759	high
GSM333760	low
GSM333762	low
GSM333764	high
GSM333765	low
GSM333767	low
GSM333768	high
GSM333770	high
GSM333772	low
GSM333774	low
GSM333775	low
GSM333776	high
GSM333777	low
GSM333778	low
GSM333782	low
GSM333783	low
GSM333784	low
GSM333786	low
GSM333788	low
