# Supplementary material for: Integrated multi-omics analysis and experimental investigation of mitochondrial dynamics-related genes: molecular subtypes, immune landscape, and prognostic implications in lung adenocarcinoma
Source: Front Immunol. 2025 May 29;16:1585505. doi: 10.3389/fimmu.2025.1585505 (PMC12159055; doi:10.3389/fimmu.2025.1585505)
Supplement: Supplementary file 8 [file DataSheet1.zip › Peer Review Only-data sheets/CIBERSORT-Results.txt]

Mixture	B cells naive	B cells memory	Plasma cells	T cells CD8	T cells CD4 naive	T cells CD4 memory resting	T cells CD4 memory activated	T cells follicular helper	T cells regulatory (Tregs)	T cells gamma delta	NK cells resting	NK cells activated	Monocytes	Macrophages M0	Macrophages M1	Macrophages M2	Dendritic cells resting	Dendritic cells activated	Mast cells resting	Mast cells activated	Eosinophils	Neutrophils	P-value	Correlation	RMSE
TCGA_TCGA-35-5375	0	0.0725595173813863	0.328766308160308	0.109578499703747	0	0	0.00406945133731164	0.0902452059114399	0	0.088610172077282	0	0.0125372746987671	0	0	0.0763814652189961	0.10107838433856	0.0454072413787759	0	0.0491704158819214	0	0	0.0215960639115036	0	0.611415996118016	0.798456870726905
TCGA_TCGA-55-A4DF	0	0.0434644057401355	0.155496098199373	0.12064220321529	0	0	0.0844374206381172	0.057663592052698	0.00910881877450985	0.00222230662310564	0	0.00315162059264481	0	0.197174236564737	0.165279501580954	0.0566596843110374	0.0625521944035135	0	0.0416720433538173	0	0	0.000475873950067846	0.005	0.378231649919732	0.928058881947918
TCGA_TCGA-95-8039	0	0.0644302434638915	0.124917505656561	0.0724848052942848	0	0.111794458300512	0	0.0314901663427584	0.0576650243851657	0	0	0.0805027221331863	0.0172918002201628	0	0.0403165898664378	0.0643183103764841	0.157926654057823	0.0356106703058448	0.12196749260862	0	0	0.0192835569882668	0	0.5238143189988	0.863095237531165
TCGA_TCGA-MP-A4T4	0	0.000103366996435266	0.226886321301834	0.184718699438189	0	0	0.0452370927558084	0.0470720099605964	0.0179465639261094	0.0318747936232932	0	0.0449359673329031	0	0.0598828164702586	0.0981702021627616	0.118886499504592	0.0420507501888178	0	0.0707521759152338	0	0	0.0114827404231669	0	0.448969115653401	0.892807765322464
TCGA_TCGA-62-A471	0.0116990694281487	0	0.453353913062911	0.117905371092565	0	0	0.0526719675559158	0.10863320682834	0	0	0.00162441718667801	0.0711328039017254	0.00281131615352674	0.0652442047401594	0.0155254579943322	0.0220526379537044	0.00698849839242023	0.00958476256316253	0.0400970808440872	0	0	0.0206752923023231	0	0.625590578945935	0.78210883929977
TCGA_TCGA-L9-A5IP	0	0.0515277776509192	0.223758988177525	0.138391446160925	0	0	0.0559483707463995	0.0903132723546767	0.0596306829273433	0	0	0.0447743494682624	0	0.0919274084468252	0.0354711074191763	0.0476279583471872	0.024726608519516	0.00552467707657818	0.0432690804664058	0	0.0380568870001512	0.049051385238109	0	0.466130208492858	0.885112747128659
TCGA_TCGA-50-5936	0.0205463954319396	0.00345561630781445	0.16541418835661	0.0461559022261143	0	0.102697961970111	0.00339444461959934	0.0530978990685233	0.0235464531013169	0	0	0	0	0.327504955010553	0	0.105124010743348	0	0.0897672296704722	0.0353132501353992	0	0	0.0239816933581983	0.016	0.309498414982615	0.965563553615851
TCGA_TCGA-49-AARR	0.0320208044630013	0.032260778902006	0.41941148371443	0.0959643793229271	0	0.018114511999122	0.003577130819557	0.0274466603458329	0.00428382093400843	0	0	0.0247624344306955	0	0.0465200500702743	0.0209948305613846	0.137299272333273	0.00199912096435742	0.0131726086174872	0.101307949474497	0	0	0.0208641630471459	0	0.640407677088344	0.773617705516877
TCGA_TCGA-78-8662	0	0.098834406047946	0.20568529486117	0.11687265272005	0	0.0592349756425361	0	0.127785717131266	0.00916146112518275	0.00397284167101966	0	0.0756596605861824	0.00909569978352476	0.0176762211345292	0.103713332839752	0.115465741485086	0.0386843822546202	0.00545055921186604	0	0	0.00374772613041647	0.00895932737485308	0.001	0.436147402889428	0.899325244525726
TCGA_TCGA-05-4430	0	0.0675320223527948	0.156351949287008	0.0248198267547735	0	0.0547054530479872	0.0117437882562698	0.0680238329043164	0	0.00631485411626869	0	0.0313243464350542	0	0.0849430087243499	0.0576131190842889	0.125516135146671	0.11189715268009	0.0331550087078888	0.134547956236413	0	0	0.031511546265825	0.002	0.405198718923694	0.913860811919899
TCGA_TCGA-44-7659	0.0177529935664171	0.0524409248350919	0.47875403826055	0.0661162844770406	0	0	0.00586321618536603	0.0431923949588949	0.00398321397768635	0	0	0.0312232414500866	0.00273542613260544	0.0491279899028896	0.0169250732428825	0.0579238124073782	0.0692913259455811	0.034532178196005	0.0576329218025785	0	0	0.0125049646589464	0	0.709385575750458	0.71349150690013
TCGA_TCGA-44-6146	0	0	0.354664180459385	0.059480394445452	0	0.272113967209277	0	0	0	0	0	0.0272311624782107	0.00920146975806266	0	0.0467397004293853	0.0810751761386969	0.0632109092938023	0.00468480240065862	0.0515354646194381	0	0	0.0300627727676313	0	0.498049452650008	0.867140737172524
TCGA_TCGA-L9-A50W	0	0	0.323305673651698	0.0327225993878633	0	0.06150962593569	0	0.0513257087157013	0.0206524149585832	0.00367537360765817	0	0.057960214217015	0.00166313341000341	0.00757868893868006	0.0506182276490212	0.0321906112594139	0.217642678434677	0	0.126022617929536	0	0	0.0131324319044592	0	0.543150154390487	0.844842014346691
TCGA_TCGA-75-7025	0.00307340551381351	0.0660224750416124	0.413164489661563	0.0850969184487311	0	0.0287464050613944	0	0.0410033986489586	0.0378344613834059	0	0	0.0166691921040082	0.0241596796309741	0	0.013896684670075	0.0633354645433439	0.151394679452455	0.0067157403089284	0.0425129741534543	0	0	0.00637403137728249	0	0.692174855410027	0.737292926246393
TCGA_TCGA-05-4424	0	0	0.304686816245541	0.106846176020453	0	0.0434582783458056	0	0.0701081028005363	0.00320474987470756	0	0	0.0334826765263556	0.00956155410471446	0.0601153008322153	0.070855283996659	0.156916348018419	0.00957169710003264	0.015136946306908	0.0936133329357185	0	0	0.022442736891934	0	0.533283295371864	0.85008608298986
TCGA_TCGA-62-A46P	0.0164198346739991	0	0.448634500383279	0.0903181181823806	0	0.00202107510752311	0	0.0480363829220362	0.00596210366280122	0.0145932608938234	0	0.0711929365496338	0	0.0338426265628125	0.0258244806885216	0.114870073483297	0.0400114264166876	0.00512661416840937	0.0544645863887481	0	0	0.0286819799160471	0	0.623883220154331	0.784039081861018
TCGA_TCGA-38-4627	0	0.0888906527369704	0.117246835775495	0.0200631852659373	0	0.208649486154074	0	0	0.00834523084777076	0	0.0150505053445742	4.39981208867855e-05	0.0367885085544458	0.0404383569500993	0.0422447453126498	0.215436685231423	0.0553406573937094	0	0.113648577550932	0	0	0.0378125747610315	0.00600000000000001	0.359021260474772	0.933013858160714
TCGA_TCGA-86-8073	0	0.120079496643867	0.183205893382691	0.029209004637556	0	0.0526897040941407	0.0124593624662204	0.0454019093972284	0.0133358367841613	0.014788466691217	0	0.0333567999690173	0.00441096288487156	0.043227439915086	0.0547541695886863	0.237697535290941	0.0200553301791749	0.000989463523730089	0.120063415184704	0	0	0.0142752093667075	0	0.507930170786351	0.865690558033533
TCGA_TCGA-69-7765	0	0.0469325963958662	0.362808758775374	0.0713561365204906	0	0.0351218327567048	0.0392665612299254	0.0258465143699519	0.00856877025226387	0.00960376360042633	0.00106792024094528	0	0	0.0488836153415961	0.0537317466961516	0.0434934235289504	0.190507507368849	0.00835816022507006	0.0237349540738959	0	0	0.0307177386235388	0	0.605657279936252	0.802758177812485
TCGA_TCGA-44-5645	0	0.0743463426589797	0.1305653179726	0.0133358580272702	0	0.215064050487286	0.00917002571759078	0.0122471830085258	0.0283817600191256	0	0	0.0778019556774813	0.0289171733642515	0.0132548506998946	0.0386742950625517	0.0886171808272178	0.115722339434379	0.0162157080616939	0.128882224078124	0	0	0.00880373490302747	0	0.486955005515589	0.879774478057785
TCGA_TCGA-55-6984	0.0347100829346712	0.0871008397704175	0.277139206465309	0.0842950742269268	0	0.101948696760628	0	0.0702116368014356	0.0775579975521134	0	0	0.0259710240374246	0	0.0266715793861275	0.0152045360764525	0.0387380708243151	0.054340904664017	0.0386237936243554	0.00102413761321522	0.0153503767102758	0	0.0511120425523153	0	0.611220031040436	0.800867146757911
TCGA_TCGA-69-7764	0.06427352576988	0	0.374932426233039	0.096522777668593	0	0.119015732989848	0.0229599800773835	0.0635136702441968	0	0.0399063178080856	0	0.0346191031102878	0.00645544803967912	0.024271208648627	0.0447896423045514	0.0638638679203608	0.00708779865321511	0.0149551134598675	0.0228333870723857	0	0	0	0	0.582579399976978	0.81337786367957
TCGA_TCGA-NJ-A4YI	0	0.103194963014682	0.137652311682974	0.0432507202061488	0	0	0	0.0277488450926402	0.0285888387959597	0	0.0341570751511723	0.0364071003912502	0.0473988604745763	0.0838479023604697	0.0162052655817163	0.135925971823561	0.155449653684083	0.00291751718536738	0.0765890801372342	0	0.0108971615946555	0.0597687328235097	0	0.492322477496859	0.874108967412022
TCGA_TCGA-86-A4P7	0.00967248521712078	0.0407380902702305	0.281205966655533	0.103500133377212	0	0.0250247008559314	0	0.120424698552074	0	0	0	0.0606967968522801	0.00654600648923487	0.0695474223880585	0.0263174639345664	0.112783669161219	0.0173095542147747	0.00560074360823995	0.111786141422156	0	0	0.0088461270013688	0	0.565666416886762	0.833012348841535
TCGA_TCGA-55-8620	0	0.0211863716422869	0.428302995105075	0.142449329940567	0	0	0.0456216421311716	0.0613432489058879	0.0225695690520882	0	0	0.0161857310500933	0	0.0801017605925737	0.0723677201256237	0.0750642382839544	0.0046636904920634	0	0.0227275754374874	0	0	0.00741612724112754	0	0.612745029298372	0.792603153657728
TCGA_TCGA-97-8177	0	0.0408064667437904	0.252077606039173	0.0343093470424133	0	0.045659571257874	0	0.100816973369089	0	0.0358427810662596	0	0.061557480775473	0.0131312605866226	0.0250705585810245	0.02677373059298	0.0710596747263723	0.154834125520004	0.0104869418645	0.100981849739755	0	0	0.0265916320946697	0	0.66267606271132	0.788345830568015
TCGA_TCGA-50-6595	0.0311824115660104	0	0.131339037811351	0.110008280240241	0	0	0.0753692530174752	0.043204747484241	0	0	0.0408348046560942	0.0167293396855408	0	0.170222843029978	0.110894443838241	0.204527505804859	0.0105231710753612	0.000552821785605065	0.0285057818919612	0	0	0.0261055581130413	0.021	0.282415982119527	0.971105579071021
TCGA_TCGA-55-A492	0	0.00302101233444213	0.556909277710101	0.0473368771525697	0	0	0	0.0662045841098635	0.0119708529590334	0.0286013305884773	0	0.0214601633045352	0	0.0564910560403989	0.0383896396630323	0.079800734006031	0.0156823671952614	0.0152433444784065	0.0510832546175291	0	0	0.00780550584031804	0	0.771052058155321	0.650561377462153
TCGA_TCGA-78-7633	0.00616006122983506	0	0.165814254046309	0.0612108094160426	0	0.117106299767704	0	0.0711293186533773	0	0.0243184991075916	0	0.0761531817124332	0.0471190283755744	0.018514781525553	0.02311005768365	0.199452790227371	0.0450377852900693	0.0480943859170962	0.0796070685784035	0	0	0.0171716784689902	0.049	0.164016686873191	1.01060763286537
TCGA_TCGA-97-A4LX	0.023270814772634	0.0184215792084416	0.308946050118959	0.123168973119318	0	0.0472532568246916	0.0263807791446242	0.0626115282776393	0.051824830629992	0	0	0.00610777210740137	0.00336347192226592	0.0131965835966201	0.067065219676677	0.131044804606737	0.06946237866525	0.00210440143864469	0.0310715964629641	0	0	0.0147059594271409	0	0.606129107890186	0.807869119871671
TCGA_TCGA-78-7220	0.0166337079835774	0	0.278912935252948	0.0957773140866159	0	0.0651583906628085	0.0362172062118519	0.0984401982767227	0.01884091969487	0	0	0.0529483742118051	0.00754893986234088	0.0354127329452411	0.0510781808052437	0.0757439551294262	0.0372303293561784	0.00139100925301339	0.110901712253633	0	0	0.0177640940137228	0	0.538829948769895	0.848960983656526
TCGA_TCGA-53-7624	0	0.0350519467598877	0.276760526383347	0.0276746702281924	0	0	0.0330708702231449	0.0759290306764036	0.00423109094507208	0.0549942167962802	0	0.0720465505072299	0	0.14371452182904	0.118816223234069	0.10419426064966	0.00535963993634643	0.0182362610591295	0	0	0.0182695131509024	0.0116506776212948	0	0.459039025222939	0.887969109091294
TCGA_TCGA-49-AARN	0	0.156050831507692	0.313523941530802	0.0742139414926808	0	0.00449787586729077	0	0.0644152739277956	0.0387119884520599	0	0	0.0528394852979047	0	0.0378704162959857	0.0483653620484735	0.0433130399959944	0.0968656994224364	0.0008017954099066	0.0610117538571931	0	0	0.00751859489378494	0	0.668663234436324	0.759248324622732
TCGA_TCGA-62-A46R	0.0399905009990955	0	0.287755976505349	0.052718117814159	0	0.045938823686275	0.019480078651216	0.0138018730351543	0.0277681904344557	0	0	0.014108591413926	0.0363401889473907	0.0531144091216809	0.0422568807788579	0.1072939242833	0.0553377589809155	0.0577106690669093	0.142743554361489	0	0	0.00364046191982627	0	0.552813506482929	0.842035398528322
TCGA_TCGA-78-7156	0	0	0.214360798290573	0.127604323326145	0	0.0939736575035443	0	0.0827869819828369	0	0.0508940279389324	0	0.0459538821264812	0.00184380286633952	0.00408340665083539	0.133929450009265	0.0982277571014344	0.0276634639735289	0.000680742345333427	0.10505633641997	0	0	0.0129413694647803	0.002	0.39769055383798	0.917761438805245
TCGA_TCGA-50-8457	0.0353149091322568	0	0.715794366998554	0.0518639218913661	0	0	0	0.0171971254961672	0.00182627399846636	0.0222110881437328	0	0.0230934389822375	0.00978795629625962	0.010431824066624	0.0183945930030043	0.0310087027132069	0.030086980973233	0	0.0329888183048917	0	0	0	0	0.768168600906358	0.644485515835659
TCGA_TCGA-91-8496	0	0.0466091321077065	0.00984801517756959	0.0778933547038929	0	0.103619354497053	0	0.00600818802944417	0	0.00429219207219756	0	0.0337307342626799	0.0380894999461813	0.0382883723326656	0.0268982792203508	0.232664984500973	0.164020501813106	0.0119224031742888	0.134905097314653	0	0.0258123323515693	0.0453975584956687	0	0.51115267468308	0.86672362789209
TCGA_TCGA-55-8092	0	0.0316036634388003	0.434896004574296	0.14653311819178	0	0	0.0979928486325665	0.0447894764875007	0	0.0293296208041968	0	0.027006279739772	0	0.018787303522011	0.0647973524469833	0.0495006728650035	0.00401809960017132	0	0.0410066170446465	0	0	0.00973894265227205	0	0.632440900224505	0.777500788390937
TCGA_TCGA-75-5122	0	0	0.100686086742548	0.281708617555259	0	0	0.0337014755219212	0.0572751339953982	0	0.00244864488318737	0	0	0.0148279542274253	0	0.0419743172009203	0.278064011334432	0.106251573768338	0	0	0.0570302505196509	0.0170083588483102	0.00902357540260926	0.001	0.418239111324172	0.907424226610546
TCGA_TCGA-NJ-A4YQ	0.0374301513361492	0.0268701409322427	0.334213908771197	0.146319208990348	0	0	0.0153533485348867	0.0641529225042619	0.0263761524869833	0.00583179263580058	0	0.02486662332924	0	0.166407275275615	0.0548152837500216	0.0761319932712733	0	0	0.0203695912079693	0	0	0.000861606974011907	0	0.653999710704947	0.769363198787453
TCGA_TCGA-50-5072	0.071680954407097	0	0.435869276464751	0.0147372866952659	0	0.0811346896578017	0	0.0420905487937255	0.0221090584643043	0	0.0286031642902631	0	0.0109753097316501	0.0837999012238571	0.0374635624425788	0.0818273756231227	0.0272868945276339	0.0165716179506579	0.0347557085192249	0	0	0.0110946512080658	0	0.628854379488953	0.779718690111179
TCGA_TCGA-91-6831	0.00579210171044999	0	0.346879261167975	0.0701700123418229	0	0.0293575976199283	0.036085741525923	0.0255860972482407	0.0252967272175242	0	0.000452217733176856	0.0130362972205319	0	0.134487351267638	0.0348082252927898	0.183852563510771	0.0265227283482012	0	0.0167150176611458	0	0	0.0509580601338819	0	0.569602438104938	0.825552567991155
TCGA_TCGA-91-A4BD	0	0.0475626024551447	0.195042455039339	0.0526818083157255	0	0.0358309761073247	0	0.0220228861717435	0	0.0015063441521943	0	0.0885089263638275	0.115115126526997	0.0187861252099853	0.0279670176941768	0.167396047148248	0.0243407941895988	0.0290119668322673	0.172818480112748	0	0	0.00140844368068092	0	0.510014391324589	0.866707792100522
TCGA_TCGA-69-8255	0.0222720403942963	0	0.223247531702218	0.28009051867589	0	0	0.176253763431269	0.040611570811795	0	0.0526167765515032	0	0.0164815380297365	0.00137922052413436	0.0261647614773346	0.049784277928938	0.0668698065613961	0.0130973965417324	0.00424628066790506	0.0268845167018516	0	0	0	0	0.470624332222221	0.881619012938401
TCGA_TCGA-69-8253	0.0053500692886897	0.052826427950474	0.31837790311546	0.0580736759723623	0	0.0535339341789694	0.00636330044061235	0.045294569456695	0.000103183855815958	0.0266242605147096	0	0.0433053838590057	0	0.0552116287762656	0.00442572730890434	0.0648760512727745	0.101831347036903	0.0511433657589285	0.0651467397712501	0	0	0.04751243144218	0	0.670524224258496	0.769929513388022
TCGA_TCGA-86-A4D0	0.0121497979880744	0	0.337924154551017	0.0528408456960493	0	0.0539330663070456	0.159897802326457	0.0517058916937913	0	0.0103937180161484	0	0.057680549536465	0	0	0.0574955230064326	0.125476787505626	0.0694314594107704	0	0	0	0	0.011070403962123	0	0.525002903222752	0.852132661143337
TCGA_TCGA-78-8640	0	0.024146942403314	0.333312084385231	0.109370687254031	0	0	0	0.0976511906600013	0	0	0.000780861604049266	0.0616696090707843	0	0.122397086573067	0.0739015201180887	0.0931496724744705	0.0300919723546593	0	0.0382807125795275	0	0.00339724225341125	0.0118504182693653	0	0.619908167011448	0.795212628765604
TCGA_TCGA-97-8174	0.0256196515603778	0	0.269108876625745	0.045543870191287	0	0.142600065490682	0.027954437185223	0.044581083966115	0	0	0	0.0222538757033875	0.0204883776235993	0	0.0663365775290102	0.179834582521615	0.0225466211131709	0.0124962830382442	0.104560691777025	0	0	0.0160750056745186	0	0.541951731532107	0.848661817216887
TCGA_TCGA-55-6987	0	0.0559297886633927	0.238390586427927	0.209068905718931	0	0	0.0792892329764476	0.0658577610471598	0	0.0108400581284729	0.0122330449774189	0.00839410130703779	0	0.0693644558719652	0.0807009530497036	0.0711947007951345	0.0303765210338519	0	0.0476827162297532	0	0	0.0206771737728038	0	0.561297678693696	0.835682051477986
TCGA_TCGA-49-6744	0.0300346154657527	0	0.348930963640948	0.119321971339485	0	0.0666563046984705	0.00950827168698533	0.0337971472488285	0.0199002641630077	0.0112535043566888	0	0.00570862172128221	0.00867776278427024	0.0347879450527771	0.0727415809927016	0.0529538351898428	0.103805022226634	0.0187348135492896	0.0364341646102203	0	0	0.0267532112728149	0	0.605378151374477	0.804297404762774
TCGA_TCGA-55-8096	0	0.034811920154962	0.397911305332804	0.0258553506319877	0	0.0403592592957007	0.0291661516251309	0	0.0252419186178356	0.000562988013933693	0.00943453655971219	0	0.00809339583729386	0.205203506446068	0.028496589993209	0.12231819717618	0.0392609714461939	0	0.0181608641787596	0	0	0.0151230446902282	0	0.582329350563873	0.814224575907425
TCGA_TCGA-J2-8192	0	0.0471437447113706	0.14723690815551	0.01587281743065	0	0.0991059985201448	0.0102553896000686	0.0516779610822272	0.00351929271341908	0.00503687711682655	0	0.0109679083688626	0	0.119133849178634	0.0329201330193391	0.179286561935686	0.137283019341245	0.016754273143415	0.0805422697689289	0	0	0.0432629959136731	0.011	0.341221296618424	0.941279523199988
TCGA_TCGA-44-7671	0	0.0957612556687352	0.421278773661287	0.0284397143076886	0	0.0352640546933708	0	0.0689243772006883	0.0174195218871093	0	0.0210352963929975	0	0	0.0487007887149804	0.0116468141969737	0.12949098432953	0.0264674114622823	0.0321119512143972	0.0539360739345307	0	0	0.00952298233542832	0	0.686819300176205	0.737993555021528
TCGA_TCGA-44-2662	0.0173743444164027	0	0.132859491853541	0	0	0.184191303634951	0.0251766274450815	0	0	0	0	0.000465485910840766	0.0599795014836415	0.142509074497328	0.0317717179857989	0.171787555215449	0.0890742629375207	0	0.0246722928288105	0	0.0163988569880655	0.103739484802568	0.021	0.279000113387494	0.97106540365994
TCGA_TCGA-93-A4JN	0.0655196775984168	0.0169948719497905	0.329664896088792	0.0335870921373889	0	0.0316072396973724	0.0125028676721692	0.0649523947525737	0.0423512260010366	0	0	0.0221230930493887	0.00497886749139892	0.0560563122102925	0.0361652556736359	0.0973382999508806	0.0380676184542774	0.00930259159106632	0.115878035498505	0	0	0.0229096601830141	0	0.614259841334715	0.800071593163158
TCGA_TCGA-49-AAR9	0	0	0.17687799435084	0.1546156533665	0	0	0.00632048433483906	0.101273205999289	0.0163511845688908	0.031118762244685	0	0.0693541543591468	0	0.238003236529059	0.0321116249413397	0.0919320579320975	0	0.0464751519055883	0.0271849506965877	0	0	0.00838153877113712	0.00600000000000001	0.359763871594176	0.936710277956764
TCGA_TCGA-86-A4P8	0.0122061283407624	0	0.192593313257272	0.100021494971518	0	0.126493266148037	0	0.0335292676265762	0	0	0	0.0620266642734076	0.00701861855927321	0.128788531025846	0.0456258473384453	0.150145520328976	0.0236785892037052	0.00307774120894915	0.101319732848463	0	0	0.0134752848687684	0	0.554180274062152	0.844594110058181
TCGA_TCGA-78-7158	0.00626530085973663	0	0.337777726340906	0.0265609265858082	0	0.0728067745695959	0	0.0309027984308424	0.0186486672911291	0.00909518769105869	0	0.0611722638529712	0.0151689685052874	0.057783182390697	0.039833108941398	0.0880203218226288	0.121527732323093	0.00873419872088925	0.0987677769348506	0	0	0.00693506473910833	0	0.566432260769264	0.831370347497245
TCGA_TCGA-80-5611	0	0.0923112241420026	0.1974096786269	0.0326664100571272	0	0.0172887582745951	0	0.0469784191738549	0.0195144204313707	0.0178953045233541	0	0.0334570140214696	0.0290295808107223	0.21690289157032	0.0651775347668839	0.144660553101227	0.055770641824429	0	0.022132489685949	0	0.00138840565600474	0.00741667333379048	0	0.535056610359768	0.847265792187986
TCGA_TCGA-44-4112	0	0.0368946491368365	0.165966297549272	0.0395498850286	0	0.104785104435539	0.0311878301017853	0.00935904944264104	0	0.0705198712565213	0	0.0189628548624812	0	0.141060230488139	0.0428972805629755	0.140281672876638	0.0366449846896091	0.0370362769940376	0.096970173384881	0	0	0.0278838391900439	0.00600000000000001	0.356602415248619	0.934385348359032
TCGA_TCGA-71-6725	0	0.0348879181396975	0.314919633334768	0.0425251649316328	0	0	0.000782629656803608	0.0540212900797183	0.0130886644914519	0.0364634388935969	0	0.018648495405751	0.0100388006758399	0	0.0191848109051091	0.182269522693256	0.0606722693607519	0.100167205419684	0.0620965866854854	0	0	0.0502335693264548	0	0.586254332542759	0.819829603367129
TCGA_TCGA-44-2656	0	0.0156555487480076	0.272549063022946	0.137116329910453	0	0	0.0633173252421343	0.0318837466734284	0	0.0382470542775249	0	0.0400712472466263	0.00442062193966841	0	0.0556770118347672	0.12960165055192	0.0456936406386746	0.00439828154649246	0.135744473586083	0	0.0113470387797399	0.0142769660015338	0	0.519693063047549	0.85906858438045
TCGA_TCGA-05-5715	0	0.0723109504415635	0.152712777086626	0	0	0	0.02173774819871	0.0222581549965241	0.0164751563669403	0.0450887008281408	0.0169947244979948	0	0	0.313118740049296	0.0226203539859257	0.16237794215545	0.0451001922360825	0.0010209485207247	0.0908977488984814	0	0	0.0172858617375402	0	0.46136032393396	0.887398761007542
TCGA_TCGA-64-5815	0	0	0.420637373345111	0.018405461460464	0	0.045237093863899	0.0165771948751605	0.0235746028986471	0.0188072961268299	0.00404856933072461	0	0.0169393414490384	0	0.173074152203277	0.0204379937059738	0.0871026051235673	0.0584215773326896	0.0402901546087845	0.0287886692498395	0	0	0.0276579144259945	0	0.591881558262787	0.808249151836641
TCGA_TCGA-55-7816	0	0.026306775703668	0.0674806603790941	0.059635046781548	0	0.015486107534114	0.0229452932165078	0.0320344095229031	0	0.0415826977494589	0	0.0519337902306725	0.0989905166310955	0	0.1116587178067	0.318880101804835	0.034791819607929	0	0.105396912155986	0	0	0.0128771508754886	0.019	0.289288437879398	0.965804758893674
TCGA_TCGA-95-7948	0	0.0106565459325414	0.248348792043737	0.103749040915104	0	0.0665066850523612	0.0128322366234223	0.0696100060664853	0	0.0669054437398935	0	0.03441155056761	0.0131065027855135	0	0.0332208190563738	0.157488697797021	0.105878423728085	0.0298433153002616	0.04016814048394	0	0	0.00727379990765054	0.001	0.44524919550064	0.894981899055676
TCGA_TCGA-05-4432	0	0.00653295767202702	0.374858157038784	0.0947192014328187	0	0.0416239027628859	0.00849422714005894	0.0447057428551237	0.008552565495671	0.000146730747031998	0	0.0398006979033305	0	0.129796645055517	0.0738177255718726	0.102145566183061	0.0112553201829521	0	0.0158908446757285	0	0	0.0476597152831373	0	0.560214096127691	0.829241669100644
TCGA_TCGA-99-8033	0	0.0860389859993248	0.187223812886616	0.136279494110744	0	0	0.177751161502916	0.0863639089096614	0	0	0.0488967028263895	0.0347400020109382	0	0.0626190193969847	0.0374250164286099	0.0339529598135279	0.00788480681406326	0.0686775526350068	0	0.00465904107936777	0	0.0274875355858494	0	0.447523237360384	0.893464384907874
TCGA_TCGA-78-7143	0	0.0441202407736068	0.141682862957506	0.0242453894299969	0	0.0955412049591895	0	0.0588906113082884	0.039717902560387	0.0234065441835987	0	0.027882644083377	0.0116555552841856	0.0372789264897553	0.0304647987612649	0.122508151292134	0.236394756181366	0.0375566696337834	0.062766681087252	0	0	0.00588706101430906	0	0.557049435911606	0.847382545360101
TCGA_TCGA-73-4668	0.0755437294389702	0	0.549480684388387	0.0305760562414379	0	0	0.0145223255381509	0.0128651249299048	0.019758712730121	0.0234158412670431	0	0.000981816158688392	0	0.114264672577698	0.0114380062050905	0.0486014562428289	0.0166874961177907	0.0175870614726334	0.0554752124544847	0	0	0.00880180423677079	0	0.664928191194244	0.748201892531275
TCGA_TCGA-44-5644	0	0	0.535955022682141	0.126143551819756	0	0	0.0429443433649415	0.0865940401237798	0	0	0.0105356184031124	0.0148762921332607	0	0.0546502665629588	0.0239683145990551	0.0451091513598829	0.0127747382198313	0	0	0.0104192557467644	0	0.0360294049845163	0	0.623887814235974	0.781825923810834
TCGA_TCGA-38-4625	0	0.0817772038430933	0.265274735784748	0.0795075570397148	0	0.0256442580385506	0.0254901013040183	0.0681055734672862	0	0	0	0.046696896076904	0.00291596245836784	0.0574589984342199	0.0842636267903763	0.141094285811351	0.0221794298000047	0	0.0795602853814738	0	0.00170834606257335	0.018322739707318	0	0.556616238693932	0.836828811714045
TCGA_TCGA-91-8499	0	0.040065237185994	0.251416946200705	0.120237460233013	0	0	0.0130771369353161	0.0873775239654366	0	0.0398370326062679	0	0.0649879425468074	0.00546855390164926	0.0895324228955566	0.0794841122670862	0.0929786697456188	0.0413001375666048	0	0.067963085871233	0	0.000174973154477064	0.00609876492423432	0	0.510174792654246	0.861657857356551
TCGA_TCGA-86-6851	0.0089848662361715	0	0.372482832281812	0.121681200219464	0	0.0145533041348176	0.0498619469437585	0.060972818265355	0.00679363375612649	0.0568314858553842	0	0.045508204998482	0	0.0513366690072131	0.0712965456397018	0.0783476873627467	0.0155130896129864	0	0.0368456262483029	0	0	0.00899008943767797	0	0.665375758363401	0.76172120047735
TCGA_TCGA-44-6779	0	0.0773622230327136	0.123614853677888	0.147519850925746	0	0.0664347249051655	0.0324491881747369	0.0709984214936237	0	0	0.0225530340364868	0.0418558611660729	0.00835070075487027	0.00878107314485609	0.118130175482443	0.103709049897408	0.0263451872703732	0	0.130034440205338	0	0	0.0218612158322781	0.001	0.440920300363879	0.897012637784954
TCGA_TCGA-78-7537	0.0235767505740246	0	0.652564959413087	0.061579665947257	0	0	0	0.0260905806049425	0.0192237840041262	0.00572217203655746	0	0.0329830767513182	0	0.00833142444903162	0.00717846545711445	0.0597368577744854	0.0380320698961468	0.0200818381329318	0.0376341888159581	0	0	0.00726416614301867	0	0.707432086965548	0.709287601139994
TCGA_TCGA-05-4434	0	0.0573776527368357	0.135882417212355	0.0502439432447775	0	0.0922806786808436	0.0527709883443497	0.0428516360637693	0.00502089790867279	0	0.00942694057966315	0.000642387777135166	0.00953401944000937	0.0959241568871834	0.153858096070231	0.121211863936742	0.074404810189528	0	0.0862527914529594	0	0	0.0123167194749455	0.00800000000000001	0.350492641630709	0.937961337374803
TCGA_TCGA-67-3773	0.0459011963734063	0	0.214993815342516	0.0779863052548306	0	0.0833536353636216	0	0.0574108814024152	0.0088168938145375	0.0175576743955737	0	0.0298276237670317	0	0	0.0673075847097589	0.117575456162617	0.150334630429138	0	0.107877053373808	0	0	0.0210572496107455	0	0.55250556514765	0.846187931212472
TCGA_TCGA-55-6983	0.0197739485519201	0.108460589745952	0.26262730645198	0.0363760045283382	0	0.120476089696389	0	0.060514105577989	0.00761870205385052	0.06591564856439	0	0.0441543797225711	0	0.0810493164804971	0.033991118061434	0.050585906172496	0.0172714708180507	0	0.0807863362359389	0	0	0.0103990773382036	0	0.580370316360621	0.820783737608404
TCGA_TCGA-05-5425	0.0259180891282596	0	0.19056053583054	0.100456594004622	0	0	0.0678374668405387	0.0906476813465897	0	0.0422353008683238	0	0.0452274862439264	0	0.0630086399199003	0.084694687040453	0.122743907266269	0.0434642091961889	0.00918698447072851	0.0663812304809226	0	0	0.047637187362739	0.001	0.431967093414355	0.901270611140654
TCGA_TCGA-97-A4M2	0	0.0454227666215783	0.229225378917589	0.105647884706202	0	0.014567095658663	0	0.0860234147181698	0.00298723732608939	0	0.00730245452324591	0.0225594804752118	0.00977847638817484	0.178572112256762	0.0333904195227003	0.15659290514585	0.0434606569193966	0	0.0556173849853799	0	0	0.0088523318349874	0	0.48764777174885	0.873983346717899
TCGA_TCGA-50-5941	0	0.0552960077663899	0.231440154138385	0.105842484798758	0	0	0.0241543636340007	0.0933505834410509	0.0391841545767288	0.0190479369105647	0	0.0263390864709409	0	0.0286621350622031	0.10271935826254	0.114632525353996	0.0530991995024581	0.00371522891113312	0.0774285372787877	0	0	0.0250882438920635	0	0.545874069471739	0.845548704437918
TCGA_TCGA-78-7539	0	0.0502287766714995	0.173474413910904	0.205720203941867	0	0	0	0.11466400686733	0.0266050260941237	0.0406333596557834	0	0.0590160315675139	0.00767283386788131	0.0378518605946502	0.0871981492659721	0.066428279578927	0.074762431900821	0	0.0421216700950853	0	0.00487905624374858	0.00874389974389316	0.001	0.440328229136549	0.896820820870006
TCGA_TCGA-67-3771	0.00505400199088275	0	0.448689903543999	0.107408172185285	0	0	0.00969692301228163	0.0340291491891761	0	0.022422150791321	0	0	0	0.0966621831996526	0.104884758081957	0.139021048106689	0.00885794202826576	0	0.0135573121805094	0	0	0.00971645568998077	0	0.667660482700287	0.749955249073284
TCGA_TCGA-55-8299	0.0270715665187044	0.00311546993535367	0.143796732759397	0.173753904294978	0	0	0.0696427572160978	0.0879048097289699	0	0	0.017083983890954	0.0514289212684213	0	0.0323866926775794	0.0592627185768368	0.0774008783520819	0.0293494092763589	0.106731825728998	0.114466036168159	0	0	0.0066042936071104	0	0.503068527400138	0.869084701526885
TCGA_TCGA-05-5429	0.0100088458564393	0	0.360435077403555	0	0	0.242239949168227	0	0.0552897928579623	0.0145765498896658	0.0377568088021861	0	0.0346105568715055	0	0.0121267370612783	0.0249120788850206	0.097699502364082	0.0624832229176752	0.00383210534545451	0.0134011397063891	0.0297098220380736	0	0.000917810832486396	0	0.566915099003247	0.827278503741509
TCGA_TCGA-93-A4JO	0.0106389472306049	0.0214288254543697	0.471499576776498	0.0907141097640741	0	0.00388915823128347	0.00317001178643824	0.0290291133340975	0.03303341209532	0.00153247404240581	0	0.0264522810789454	0.000318735604346209	0.0907715929915321	0.0420442596373489	0.101322026082308	0.029199716037321	0	0.0448560377368177	0	0	9.97221162892134e-05	0	0.681048618848086	0.739108530798245
TCGA_TCGA-44-A47A	0	0.0930796483005919	0.151444646025496	0.0326123176461276	0	0.0612436607660233	0	0.0404268414408234	0.0617468514329676	0	0	0.0749132439366317	0.0140984832946315	0.0675686264161378	0.0249748988426013	0.063696711610264	0.183654519098126	0.0329049241625539	0.0895347419427448	0	0	0.00809988508427964	0	0.596668956548074	0.827700126247728
TCGA_TCGA-86-A4JF	0.0125856275136241	0	0.2414267904555	0	0	0	0.0126431466220899	0.108844027307847	0	0.0477468627064277	0	0.0914159288448942	0.00454525134116059	0.0573038001832678	0.116352059266487	0.102277348934771	0.0554674740060389	0.0145007639576302	0.122880821571494	0	0	0.0120100972887677	0	0.477020672365251	0.878696643541707
TCGA_TCGA-05-4402	0	0.0265483641259822	0.377070559138459	0.0367257769523708	0	0.0467303553960075	0	0.0446837068736208	0.00849363440612754	0.00118366756191647	0	0.0225669762033134	0	0.0983234532666285	0.0472168637805664	0.162603464097862	0.0356730082358662	0.0142931144217803	0.0491514606077446	0	0	0.0287355949317542	0	0.685877107289423	0.749661697680187
TCGA_TCGA-97-8179	0	0.0152345829684447	0.256392452317449	0.042012122966161	0	0.0153360120983733	0	0.0904841283195357	0.0114073101850822	0	0	0.0458952231268487	0.00351497874377954	0.0481872755441344	0.0466559515053618	0.145062896110907	0.149109495416824	0.031924476444477	0.0537696646667957	0	0.0257913909012415	0.0192220386845843	0.005	0.376285148563794	0.926781154629363
TCGA_TCGA-55-7914	0.000691427971885781	0.0163072302031675	0.358033195818186	0.161526316947133	0	0.0242656054319695	0.0315300348094287	0.0432268526717125	0.00839010447878861	0.0473572694522255	0	0.0128802501386831	0	0.0293014795788177	0.112460166895706	0.0757501901118742	0.0170373316310419	0	0.0596476712000462	0	0	0.00159487265933397	0	0.548557198326815	0.836198968395219
TCGA_TCGA-49-4490	0.00434949964774848	0.0177010333731418	0.248311287178474	0.107277982941389	0	0.17379861212226	0	0.0618575755929369	0.0357758508041261	0	0.0164622543264752	0	0.00767472182189166	0.125371946408945	0.0771819044549339	0.0612818858871754	0.0529731549324462	0	0	0.000293193616505751	0.00407531551506352	0.00561378137648534	0	0.540891637056859	0.845687394713005
TCGA_TCGA-55-8090	0	0.0371864718497831	0.337538091513519	0.0458394183987118	0	0.076222153617969	0.0214976862663336	0.0637385926061916	0.00427420911240746	0.000971266151254436	0	0.0260083437712656	0.00856894794659954	0.0399640289753252	0.0563557807875857	0.11222956370938	0.0987253619469163	0	0.0450231396031244	0	0	0.0258569437436323	0	0.624252800083133	0.796448524282586
TCGA_TCGA-MP-A4TC	0	0.00891123389593385	0.234511932208908	0.113796003056375	0	0.0374712302439909	0.0594943412104184	0.0402440663830847	0.012700059814009	0.0181724067399409	0	0	0	0.181475062913165	0.0696844457642333	0.128088071507783	0.053262137448159	0	0	0.0252412857902601	0	0.0169477230237374	0.001	0.418977484475159	0.907607491036846
TCGA_TCGA-64-1681	0	0.0484598249063049	0.216022063295376	0.0139934444391957	0	0.0665518438200196	0	0.0302862260423364	0.0237269318141084	0.0533214705985985	0	0.0177129674551871	0	0.038424870138588	0.090464146977672	0.0552423724510723	0.237071959266356	0.012431890468101	0.0695832187953933	0	0	0.0267067695316908	0	0.566365626323598	0.836123639942666
TCGA_TCGA-99-AA5R	0.0401677264348412	0.0655855786614147	0.299589988211032	0.135361123460839	0	0.0502121614369142	0	0.0897902081539546	0	0.00453973372459268	0	0.0626805802343524	0.00209111061011659	0.0606718965447665	0.0424568594509782	0.0564884247508344	0.0459178206534336	0	0.0410128848993577	0	0	0.00343390277257254	0	0.642272843905431	0.77905975180533
TCGA_TCGA-49-4486	0.020716195637113	0	0.357462116741567	0.0520559719517658	0	0.0954044417534191	0	0.0933397842796971	0.0133720847696694	0.0596026360292831	0	0.0529503447792342	0.0034114149286976	0	0.0223061933937235	0.128592730288192	0.0505454010124142	0.0150897813422306	0.0245798945883889	0	0.00514551368466801	0.00542549481993595	0	0.58953872651918	0.812619574673924
TCGA_TCGA-91-6847	0.00368962643331508	0	0.0934974103216496	0.182179295489415	0	0.0759940983396794	0	0.0309691185309144	0.094020005152658	0	0.126318744302423	0.039700884377391	0.00637665751126981	0.0706660124455589	0.057204831619332	0.0370916175826224	0.136819637701597	0	0.0446218729208687	0	0	0.000850187271305041	0.137	0.087677642358994	1.05884950114193
TCGA_TCGA-05-4249	0	0.0885520440970281	0.149538374916786	0.0580781389627837	0	0.0159197188957312	0	0.0462202599016416	0.0465019411632234	0	0	0.0521464978738678	0.0119849021085847	0.00229071642802925	0.0323398641382552	0.0975727847431275	0.193218012228675	0.00968475938736368	0.170326644840512	0	0	0.0256253403143911	0.001	0.445155107734294	0.897321779308008
TCGA_TCGA-91-A4BC	0.0167591128238599	0	0.486745314994128	0.212475564553399	0	0	0.10834733393624	0.0261027530506243	0	0.0250502845147575	0	0.00198221326181029	0	0.00974658224094562	0.0242149334901744	0.0526485030266748	0.00628276193905561	0	0.0201389546745991	0	0	0.00950568749373072	0	0.700335117946343	0.720578212905859
TCGA_TCGA-55-7570	0	0	0.62793908837047	0.0862541974179756	0	0	0.00966266272528037	0.0658219250034725	0	0	0	0.024986977079815	0	0.0428468944133259	0.0150574415948223	0.045556956675294	0.0300078681759103	0.00352124167504023	0.0448620045061851	0	0	0.00348274236240842	0	0.661095988409077	0.753252031606659
TCGA_TCGA-50-5049	0	0.0127656512776268	0.481282756702041	0.147389023406357	0	0	0.0306649489799866	0.0290091641417968	0.0066932830700943	0.0378063647759475	0	0.0150520220417259	0	0.0727810812403476	0.027988650501207	0.100986296545318	0.0238091503823328	0	0.0136524755148006	0	0	0.00011913142041789	0	0.703801809618976	0.720032466805057
TCGA_TCGA-86-8672	0	0.0905692453687862	0.199059333947768	0.219188720830004	0	0	0.118297507651387	0.0468101295613742	0.00941806565830608	0	0	0.0283513926998465	0.00853191372711868	0.0555083620810551	0.0577542116630637	0.103688340494919	0.0387458067741477	0	0.00424125577964213	0	0.00660267958026994	0.0132330341823108	0	0.497126476270976	0.869081722328921
TCGA_TCGA-50-5066	0	0.0174192753380061	0.365062939130817	0.137768564913173	0	0	0.0766790546675595	0.0184125361262539	0	0.0420897681367245	0	0	0	0.0800366360508874	0.0743565322625586	0.142119894899881	0.0138747192807839	0	0.0162251640004961	0	0	0.0159549151928588	0	0.592741845255871	0.810188932555287
TCGA_TCGA-55-7727	0	0.0590179099924535	0.271489339356605	0.0689609301624631	0	0.0490967852647539	0.0511697710885472	0.0375234475180586	0	0.0827944251736469	0	0	0	0.0229173656669651	0.0891485513864605	0.150675722797052	0.0455462121146399	0.0101309920132489	0.0533882348231073	0	0	0.00814031264199848	0	0.537740461847636	0.84714039342494
TCGA_TCGA-86-8674	0.0153146584531282	0	0.276951094584467	0.102279999008737	0	0	0	0.208537059146743	0	0	0	0.0290464225988183	0	0.215920691784133	0.0182910527127305	0.0765578286077937	0	0.0499781815413438	0	0.00712301156210563	0	0	0	0.475015622155324	0.87953441496884
TCGA_TCGA-53-A4EZ	0.0321901856713002	0.020590929055933	0.391103543755012	0.0754452665132088	0	0	0.0251152339254074	0.0835698139544087	0.00189752205773071	0.0576920681227076	0	0	0	0.041397212614455	0.0707233154829818	0.0405991191289627	0.132459571163929	0	0.0151454012452986	0	0	0.0120708173086645	0	0.694313258963729	0.737637248502969
TCGA_TCGA-69-7761	0	0.0306825593001527	0.36154198213242	0.0913161255696301	0	0.0191216741201604	0.0549075478969986	0.045606877912318	0.00810169486825611	0.0579719780963645	0	0.00952831804953291	0	0.0671208009786126	0.0791642144670367	0.0677644294148778	0.0261143708647999	0	0.0516501069343933	0	0	0.0294073193944467	0	0.622892746500949	0.792135381838348
TCGA_TCGA-50-5942	0.0149858644784675	0	0.591804895287904	0.0421066081455801	0	0.0527925471364174	0	0.0356251132476022	0	0.0259064027385788	0	0.0213130333839838	0.00453094446376137	0	0.028875734145889	0.050545703238828	0.0536785906951914	0.00211696030230743	0.0740573698218049	0	0	0.00166023291368455	0	0.841025088169235	0.566075532724803
TCGA_TCGA-69-A59K	0.0080309862688306	0	0.533399848771927	0.0633855593102921	0	0.0183030687394222	0.0247587944230419	0.039239184493602	0	0.0113465222247729	0	0.027241634891668	0.00760320221709889	0	0.0431684164313331	0.108778588889556	0.0506413173749261	0.00773382745503051	0.0456384216009503	0	0	0.0107306269075482	0	0.690641081342464	0.727052662738545
TCGA_TCGA-44-2666	0.0298464720915266	0	0.275265573540942	0.0368375910525361	0	0.133084932057975	0	0.0241891691198446	0	0	0	0.0599090437204911	0	0	0.00952612676641048	0.060467137748975	0.0559274958257054	0.00661806499983396	0.278784964121873	0	0.023463760214016	0.00607966873987106	0	0.491294595595164	0.87315354843142
TCGA_TCGA-50-5944	0	0	0.219947672184239	0.0441762180861774	0	0.11431050685705	0.0107312871420464	0.0129987835165886	0.00848290470226715	0	0	0.0339130466901704	0.0152400588978053	0.0659685934932588	0.0345955720032963	0.227440380449448	0.0298479645197173	0.00694125153782341	0.161021496370624	0	0	0.014384263549489	0	0.497603470455803	0.873193715543291
TCGA_TCGA-50-6592	0.0369543555308131	0	0.156949791315711	0.157177111943019	0	0	0.151776479131047	0.0221385946930316	0	0	0.0459925925843404	0.0167322805167722	0	0.166996478437571	0.0882448848560246	0.113105892302568	0	0	0.0189614103610332	0	0	0.0249701283280685	0.011	0.340344372514101	0.943562085857108
TCGA_TCGA-62-8395	0.0187333338975998	0.0020593506712505	0.328639481470767	0.0647868983046168	0	0.0394818872581242	0	0.0801793862203716	0.00813208141576648	0.0294610332102451	0	0.0352798144160079	0	0.0241196905380195	0.038054841376917	0.163330413643038	0.124894835136729	0	0.0285483130834708	0	0	0.0142986393570753	0	0.5962540065239	0.812693432648462
TCGA_TCGA-05-4410	0.0233396811028823	0	0.648124345346023	0.0583279626007924	0	0	0.0217003418079265	0.0190949480885034	0	0.0302270512019392	0	0.0148179656624246	0	0.0401283497407817	0.0539997061642725	0.0499306409312	0.0107536978882028	0	0.0269224331069595	0	0	0.00263287635809217	0	0.697181593376198	0.719591598670961
TCGA_TCGA-55-6975	0.0615588352669782	0	0.616295294681536	0.0421019664495207	0	0.00345615628222336	0.0115617554740787	0.0247954031436523	0	0.0122919622953076	0	0.0367528097538586	0	0.0361198615893073	0.00707561516447197	0.0466438004427179	0	0.0485364319268469	0.0381888163369604	0	0	0.0146212911925405	0	0.674339455320609	0.7418891642268
TCGA_TCGA-73-4662	0.0185179141608717	0	0.654979109816153	0.0421779284787567	0	0.032570139097858	0.00403361972788442	0.0211115443806665	0.00180598005916725	0.0304639503634102	0	0.0298426048455345	0.0115668311708059	0.0218998404160929	0.0130971917527008	0.0347585380017953	0.0438496310920968	0.0161727674437525	0.0198779170811178	0	0	0.00327449211133567	0	0.689002295591739	0.728361426015475
TCGA_TCGA-49-6767	0	0.0896506716992564	0.053029878885901	0.179322765598173	0	0.0308115567974665	0.0741841705532528	0.0485788331271023	0.0292216554082788	0.022514194896883	0	0.0891259271653577	0	0.205636598310611	0.0474258077053013	0.0874072818793166	0.0138181635399086	0	0.0224869672373533	0	0	0.00678552719583722	0.002	0.401012369455311	0.916574789044601
TCGA_TCGA-44-A47G	0.0181476256260189	0.0252661410721518	0.292527367013352	0.11644115336662	0	0	0.0445291949388199	0.002905071486249	0.00127390796561358	0.085706814929171	0	0.0216236640835726	0.00160629384716283	0.0590538596718101	0.0704258235867457	0.0725783907145881	0.0838510805262446	0.00873517172916759	0.0866866797911126	0	0	0.00864175965159969	0	0.668195494773482	0.772852981061069
TCGA_TCGA-NJ-A4YG	0	0.113873726000633	0.172572817525508	0.0743348492182812	0	0	0.0281646089118104	0.078418861663084	0.0158653740498722	0.0174522000670801	0	0.0520833143760645	0.00972325193528027	0.00764885124275668	0.0418262613469418	0.0827055854679278	0.167421690396607	0.0197696388912821	0.100141887781584	0	0	0.0179970811252868	0	0.580240494014441	0.833771662175511
TCGA_TCGA-55-8507	0	0.0742432315543657	0.278215384145287	0.081444747917448	0	0.0246200493004994	0.0166325854784904	0	0.042531033212	0	0	0.0190179404157222	0	0.168863190908323	0.0408515875886005	0.111439514735571	0.0223454842148981	0	0.0346424963793558	0.0287865281565019	0	0.0563662259929372	0	0.551454973296811	0.837462640940197
TCGA_TCGA-05-4433	0	0.0435690190100233	0.082961654931946	0.110162549987808	0	0.0284535324009536	0.0103524658183605	0.0708576863846097	0.0106185828603229	0.0495671830233774	0	0.0105374687669657	0	0.221227971263111	0.101635558707788	0.142578600463021	0.0427605565406172	0	0.0524109862170181	0	0	0.0223061836240776	0.001	0.439528680140484	0.897249221439301
TCGA_TCGA-55-A4DG	0.0107806863912794	0.0312114105195528	0.594681568308055	0.0494207050296953	0	0.0249942033048259	0	0.0644913701769626	0	0.00940900521289596	0	0.0270056489170046	0	0.000437055172533022	0.0370777518381146	0.0598202099298891	0.00916199940885914	0.0146661068931794	0.063901098772281	0	0.00138706864865239	0.00155411147621994	0	0.690935913956912	0.723919739184586
TCGA_TCGA-49-4494	0	0.0712676518576953	0.174666211540582	0.0725533805639986	0	0	0.036689656916874	0.0952888062768739	0	0.15418038431791	0	0.0412607697158873	0	0.0360088934853212	0.0532663228097312	0.092005222699345	0.11500579652875	0.00995572557345273	0.0148070074746027	0	0.0082328006900217	0.0248113695489542	0.002	0.406583014682074	0.912925664065449
TCGA_TCGA-NJ-A7XG	0.00484914121296443	0.0022908938821563	0.174475577958026	0.0639355630652581	0	0.207879031346172	0	0.0316598948358746	0.0316332401759649	0	0	0.0742603394546078	0.00799722117030666	0	0.00753798558897338	0.0725077723152499	0.0284800637818854	0.0540028314128899	0.23040228603525	0	0	0.00808815776442084	0.011	0.333900018049887	0.944468869655765
TCGA_TCGA-44-6147	0.0143678262728909	0.040611049983699	0.49637978389759	0	0	0.150523425155192	0.0434656381690175	0	0	0.00925502862464594	0	0	0	0.0481567153461777	0.0396810550904163	0.0530945308005089	0.00388829255684406	0.0078653061709931	0.0799258254120256	0	0	0.012785522519999	0	0.665861709052116	0.749559457950216
TCGA_TCGA-49-AARO	0.0367217114931306	0.00243306496165895	0.532168323703819	0.0505179019788876	0	0	0.0176296681790774	0.0441164402758358	0.0384303748422337	0	0	0	0	0.0874327339106869	0.0188117494296098	0.0529659288324167	0.0777896024921176	0.0223056105485925	0	0.00181230835348784	0	0.0168645809984457	0	0.672674145783067	0.741327111066915
TCGA_TCGA-44-6774	0.00297574002083594	0	0.347363372187199	0.0688675333813428	0	0.0478063580268607	0.0227111233046671	0.0360834232051193	0.0270743341103416	0	0.0193966312405554	0.0141431979437304	0.025007383431291	0.0963840995746736	0.0503480760809451	0.117705280725063	0.0412704607289588	0	0.0459443317077776	0	0	0.0369186543306389	0	0.551957876110756	0.837809420413255
TCGA_TCGA-49-AAR4	0.01304317110508	0	0.18319630051138	0.402326637821321	0	0	0.050983610791895	0.0780539609195627	0.0213274523076865	0.0748562666308827	0	0	0	0.0383498809217443	0.0359422437711848	0.074971856615409	0.0126608575658768	0	0	0.00765492177174556	0	0.00663283926623083	0.002	0.403556657469698	0.920042089491845
TCGA_TCGA-91-6848	0	0.0485496928150976	0.182594684907378	0.127076243330014	0	0.0886295588595719	0.0452791174020104	0.0449695172819322	0	0	0.0197381629436367	0.029076850672256	0.0312420254336402	0.0760947339965402	0.117007765141107	0.121140014893976	0.0408339443368236	0	0.00955418930914254	0	0	0.0182134986768734	0.002	0.409469592253694	0.911529884731941
TCGA_TCGA-50-8460	0	0.0486876167160884	0.292109110693243	0.0597002560741412	0	0.0184815545472499	0	0.0684834946899645	0.0604780322390542	0.0143443322460593	0	0.0447052885972946	0.0445600655851716	0.00466820254219585	5.65775668006738e-05	0.0370272783620605	0.119473946075212	0.0602471917304004	0.126977052335064	0	0	0	0	0.562246395853421	0.836768430753365
TCGA_TCGA-44-2668	0.0200821276590026	0	0.108142425216359	0.0297314396163044	0	0.15345216734228	0.103078425224439	0	0	0	0	0.0264118023398858	0	0.222610980055072	0.0924511349540329	0.0529010383002015	0.0104176636973696	0.000175301731727146	0	0.119047943993146	0	0.0614975498701801	0.031	0.219720989243984	1.00134874023302
TCGA_TCGA-55-8091	0.0122589510926069	0	0.22763861971915	0.0277600384934195	0	0.164842597147583	0.0134819486676806	0.00844626342453268	0.0296705746975964	0	0.00246417637944622	0.0222542428485058	0.00720414640967792	0.031789550444781	0.0826862512468783	0.120503844390464	0.114650963837083	0	0.0951863790381345	0	0	0.0391614521624603	0.001	0.437375241573722	0.899539811926165
TCGA_TCGA-50-6673	0.0117704712689654	0	0.371946685552732	0.0336056412164809	0	0.111399345172685	0	0.112457909083863	0.0261975237966873	0	0	0.0330767176657775	0.0217617593009086	0.0361764973893262	0.0314156777378642	0.0870605380243673	0.0552827450741364	0.0238006542447682	0.0335985243097207	0	0	0.0104493101617166	0	0.593261212745577	0.811883389282943
TCGA_TCGA-49-AARE	0.0677976483354272	0.00105554010287103	0.308722398517679	0.100408479821431	0	0	0.0311881097192589	0.058397118179104	0.0342297073764095	0	0.0028948580370933	0.0115337572688583	0	0.180614679701877	0.0884624045619308	0.077887645556912	0	0.00319610035638033	0.031660759103224	0	0	0.00195079336154328	0	0.595737751013505	0.808112781845409
TCGA_TCGA-55-6985	0.0380999104578598	0	0.43685168942293	0.0767496044800046	0	0.0170571932953221	0.0116633820788453	0.0487145833818888	0.0136992925462077	0.0415540116975629	0	0.0317463841702121	0	0.0793294077971817	0.0701482747472979	0.0495384185829611	0.0427619175780193	0.000467737144555725	0.0311953144013818	0	0	0.0104228782177695	0	0.631667749635782	0.777723504680923
TCGA_TCGA-55-6642	0	0	0.559253749561666	0.0952778746451378	0	0	0.0780891065838117	0	0	0.0078853901609335	0.00103699097852472	0.00323551299800639	0	0.113881081477584	0.0185526972657676	0.0708265919210091	0	0	0.0371908202507859	0	0	0.0147701841567739	0	0.685527214164382	0.73064853194426
TCGA_TCGA-50-6591	0	0.0707667528836182	0.0456217261942506	0.0441295106622304	0	0.0951322990413569	0	0.0391566601526486	0.0195797071002364	0.0176643746380863	0	0.0938888014390414	0	0.552159907292138	0	0	0.0189367079079924	0	0	0.00296355268840061	0	0	0.086	0.126467627695315	1.10204066586912
TCGA_TCGA-78-7166	0.017548795606148	0.0759586333706665	0.303821736581556	0.13539461147136	0	0	0.00552154530285498	0.103359426926573	0.0278830654497423	0.0127711708266131	0	0.0325944850432413	0.0174074650534689	0.117767491422392	0.12764115904884	0	0.021304910910917	0	0.00102550298562671	0	0	0	0	0.545088956795528	0.837747997862851
TCGA_TCGA-05-4427	0.00796797813961427	0	0.365288906492181	0.0360825455013172	0	0.0452352657760653	0.0242317055566255	0.0293187344453003	0.00405870980083547	0.0110371312698912	0	0.053032173264465	0.0199388840585818	0.0439861545642134	0.052449839576592	0.168932300868972	0.0871585333638525	0.00896382876349352	0.0240901644609883	0	0.000528817744434739	0.0176983263525761	0	0.558993931760952	0.831705352403083
TCGA_TCGA-49-4487	0.00788516295283145	0.0928655214338113	0.203104141142745	0.206252990072614	0	0	0.0838944543364678	0.0298515484532287	0.0343224377962241	0.042941172572873	0	0.00657130829853912	0	0.1227064842354	0.0629325669998272	0.0501886996217378	0.0194745412410694	0.00461903011201385	0.0317180120158651	0	0	0.000671928714752134	0	0.552199806741905	0.839552550062118
TCGA_TCGA-73-4676	0	0.0325165355736868	0.0903781665494099	0.0759478661014716	0	0.0150314240520127	0.0570722043406054	0.0412523275055645	0	0	0	0.00817446462898918	0.0713595421410537	0.115571957730149	0.0226269794210188	0.181908940531432	0.0765591073811608	0.033506980999244	0.106084048035061	0	0	0.0720094550091403	0.001	0.426357097825764	0.904663664176645
TCGA_TCGA-49-4507	0	0.0415276315364756	0.199836077939758	0.319136890492955	0	0	0.071534778788467	0.0536701578963089	0.0255688826200816	0	0	0.076124097807597	0	0.0198792125278009	0.0599292818002032	0.0658161012225742	0.0246451349285152	0	0.0294668284694941	0	0.00337773951358767	0.00948718445618162	0.002	0.403330447507325	0.91751987554898
TCGA_TCGA-78-7148	0.0068899121133083	0	0.194225692399717	0.246937936084924	0	0	0.0265556715775553	0.0431234045068751	0.0699461762972993	0.0469217598116752	0	0.0239242059930766	0	0.058669322283861	0.0821845917749854	0.0726686220789283	0.0813544196713433	0	0.0412319009232575	0	0	0.00536638448319363	0.005	0.368700988581814	0.930851898831126
TCGA_TCGA-55-8514	0.0107688579412209	0.0201992194826916	0.364596585202127	0.0018628301200038	0	0	0	0.100862708979127	0.0522641710036264	0	0.0181915196613768	0.0308303891760151	0.0225573468667159	0	0.0772304018849495	0.191866279878328	0.0542495987980712	0.0197092599268192	0.0125461118840209	0.00236173624798154	0.00082602173702355	0.0190769612099022	0	0.61085302305572	0.798613715112151
TCGA_TCGA-93-A4JQ	0.0230224197912129	0.17654816971392	0.226268668582368	0.0154032592735346	0	0.122807278088772	0.00848784957782668	0.0914960223122663	0.0129378311252221	0.0241104611939954	0.00531460394446749	0.00463495418872561	0	0.0920965272942843	0.0778282756507561	0.0732736944690292	0.0146905994899971	0.0103054628578279	0.00928136057014084	0	0	0.0114925618756527	0	0.614419796730008	0.797765858769816
TCGA_TCGA-55-7576	0.00835019261609346	0.0205908853384985	0.113001291666364	0.125709906265341	0	0	0.0290132646364658	0.0634362966392484	0.0492285950723774	0.00958157804333012	0	0.0284370154700293	0.013508107049377	0.0843486450280164	0.0637623334551449	0.169473225362643	0.0972047947932653	0.0415619544216062	0.0714137042751253	0	0	0.0113782098670749	0.021	0.280921513385275	0.964071675785082
TCGA_TCGA-55-6969	0	0.0535861133079811	0.437996037004059	0.048074151246772	0	0	0.0308191863458324	0.0631818489316679	0.0107132551435785	0.0504853932528991	0	0.0102280559625016	0	0.147768810725999	0.0344907958419088	0.0715136116265828	0.0144885729581887	0	0.0147037851266134	0	0	0.0119503825254148	0	0.72722673322817	0.70434087833805
TCGA_TCGA-93-7347	0	0.0591478581121802	0.181272841992601	0.137492830638544	0	0	0.0278784125851132	0.0439390354557523	0.0712041004427128	0.0420366409462346	0	0.0221229043425389	0	0.124529485390225	0.0506965473117762	0.104737597251963	0.0332508447902026	0	0.0920017487174315	0	0	0.00968915202272408	0	0.47380778886776	0.882680954409895
TCGA_TCGA-69-7978	0	0.0788494752317319	0.188465141215941	0.128005894283301	0	0.0474999489230074	0.0557925029248758	0.0470927671753239	0.0082857180641956	0	0	0.0244217789918568	0.0113940713371756	0.0357789666698059	0.075238799662757	0.107862768254887	0.105349884556736	0	0.0736385616885573	0	0	0.0123237210198478	0	0.503984464748389	0.869369077287745
TCGA_TCGA-NJ-A4YF	0.0152510899838579	0	0.466822647390773	0.0567377066915667	0	0.0138062886560305	0.0342338274393469	0.0620209818281159	0.0270422950090378	0	0.00773005038817923	0.000241829578620355	0	0.186400210172387	0.0408058342737897	0.0632920770444485	0	0	0	0.0138501617791966	0	0.0117649997646499	0	0.699608952934678	0.72406567154806
TCGA_TCGA-91-6830	0.0166666575900889	0	0.238269825194862	0.0801003689917911	0	0.0578522292081946	0	0.0771738861488778	0	0	0	0.0595689777837108	0.00727601984978374	0.103154200211579	0.0931385590596887	0.107801406255425	0.009385291290881	0	0.105492461066097	0	0	0.0441201173490193	0.001	0.433945659855916	0.900067960538673
TCGA_TCGA-44-7672	0.018299864066951	0.0214110234429379	0.318578765991973	0.0837881745008599	0	0.0403108621669505	0.0240918699296136	0.0240654420105783	0.0707547630339453	0	0	0.0338394635652807	0.00503076198307958	0.0981082087413577	0.0518460017464794	0.0932644212471868	0.0360531223601448	0.0275103689516013	0.0385149354228109	0	0	0.0145319508382489	0	0.591267079134447	0.815649243455535
TCGA_TCGA-78-7540	0	0.132193281597071	0.098502245454973	0.0895434940952575	0	0.0209494356437955	0	0.0594769900252595	0.00705950640648921	0.0143749130657489	0	0.0467685715912467	0	0.184738052464536	0.0265433402285633	0.170963929150589	0.0865470731544553	0.0174290711598003	0.0428872582057741	0	0	0.00202283775644083	0.001	0.419334501780326	0.907134203708257
TCGA_TCGA-55-7227	0.0279627785215306	0	0.112487143102202	0.0451986076345453	0	0.0495468288867855	0	0.0853981290729871	0.0344730128535503	0.0217663091615338	0	0.0504588874370855	0.00436680718716949	0.0451823866745732	0.0778368661172794	0.100538108784258	0.188861903841973	0.0277131763134127	0.106951729856765	0	0	0.021257324554349	0.024	0.266453708776578	0.969297293164248
TCGA_TCGA-MP-A4T6	0.0115360797953056	0.0444240815689034	0.253498493190065	0.0882761328215524	0	0.00472615410034893	0	0.082163731413534	0.0211126217851376	0.0681545504986181	0	0.031101127756963	0	0.156326129495832	0.0687275873626053	0.0804306660014919	0.0562470563754051	0.00482361421029235	0.0205807162871047	0	0	0.00787125733684098	0	0.516546978832489	0.857458288756892
TCGA_TCGA-99-8028	0.0059448807610836	0	0.51889734283527	0.128615451455049	0	0.00630459544321163	0.0260357377203211	0.0407422452190165	0.0386275688386127	0.013653358503292	0	0.00302479281657822	0	0.0696851656071267	0.0539216545685758	0.0651662929342787	0.011805414435464	0.00126075976543907	0.00847328027328747	0	0	0.00784145882339336	0	0.704929485066587	0.714954785686546
TCGA_TCGA-64-1677	0	0.0600499077176178	0.331407204375275	0.115836242438796	0	0	0.0657312141283042	0.0794175293771054	0	0.0752186527737741	0	0.0314049777977761	0	0.0388108155947483	0.100871786682913	0.0251529474183172	0.0376864931020836	0	0.0277578722977487	0	0	0.0106543562955399	0	0.588085761434406	0.811501910046177
TCGA_TCGA-05-4403	0.0152278714581452	0	0.236057346427893	0.0141220290273117	0	0.0907879175780189	0	0.0479707683753452	0.000533736887759871	0.0166055017450859	0	0.0431039525183253	0.023902408844181	0.0923081257886645	0.0773925319549387	0.177373125367269	0.0469029042188295	0	0.096571753374234	0	0.00661795061246858	0.0145220758215295	0.001	0.430535078488404	0.902016457209854
TCGA_TCGA-44-6148	0.0554926277695672	0	0.327000694647837	0.0525654505096085	0	0.0551303507379671	0	0.0639701642553609	0.00574672496705278	0	0	0.0259346989945198	0.0267077765517969	0.00197394000583202	0.00887559883840925	0.165218910743515	0.0161109860766125	0.0154356930083523	0.171421787471838	0	0	0.00841459542173033	0	0.577109419521258	0.824107263549251
TCGA_TCGA-55-6980	0.0139054517783888	0	0.199491158642206	0.0936273278058238	0	0.0465137950574493	0.022950575786665	0.0677962587442055	0.0558977089931401	0.0402438916765034	0	0.0398646161347399	0.035609644912451	0	0.0466948419998855	0.0991447719598404	0.156799914614189	0.0214012610905137	0.0390021361375059	0	0.00368705165104279	0.01736959301545	0.001	0.416766444553437	0.908416391324879
TCGA_TCGA-55-8511	0.090738325451841	0	0.397069536820915	0.115683265125223	0	0.0178954116838134	0.0378508710273368	0.061185181658943	0.00440157620955821	0	0	0.019440521335594	0.00652768925689646	0.024980914753797	0.0722509082035834	0.078507925639834	0.0257391931319857	0.00551250393984182	0.0290332993947958	0	0	0.0131828763660417	0	0.66766170091008	0.75154493239314
TCGA_TCGA-86-8278	0	0.0941536121532379	0.285284996533613	0.0674802028800779	0	0.0308985756009238	0.00982908930353285	0.0306743502596333	0.00119028538099952	0	0	0.0473146421776945	0.00443576799333194	0.0391956743001388	0.0391562142475123	0.0906843366575679	0.0735379675967223	0.00941328788138053	0.156690236673462	0	0	0.0200607603601718	0	0.616010003857377	0.804685515093708
TCGA_TCGA-78-7167	0	0.00281724991889189	0.255081710275535	0.139905555621867	0	0.038353319341097	0	0.0864233890308718	0.017509620607867	0.00620510263134671	0	0.0453597484895975	0.0341783192607484	0.0317220253416247	0.0603235332399331	0.118538754793765	0.066266907956749	0	0.0973147634901058	0	0	0	0	0.476539313899667	0.880734957677104
TCGA_TCGA-55-8615	0.0131344910954072	0	0.247098131138556	0.000376587810428805	0	0.0154820040695213	0.00350881760611174	0.0960344167483981	0.0384068570593922	0.0214651009560172	0	0.0237802821924043	0	0.377891938692445	0.00792538713149848	0.0876467927092856	0.00671175868799912	0.0192727728735339	0.0294675104903953	0	0	0.0117971507386051	0.001	0.410156707620599	0.918909760828474
TCGA_TCGA-55-A494	0	0.10665184193997	0.13693136963105	0.145764976807142	0	0	0	0.102069354777642	0.0814247927041587	0	0	0.033879390263264	0	0	0	0.157451460700607	0.142764370564221	0.074725842152791	0	0	0	0.0183366004591546	0.144	0.084203959904376	1.04778198395438
TCGA_TCGA-78-7147	0	0.00645718386031177	0.149743028207546	0.159465690958326	0	0	0.00102463476590878	0.0428606139657441	0.0189592384282212	0.0497764345650733	0	0.0373611156310677	0	0.0573547262931293	0.179111376089096	0.111079716097966	0.0690976769399691	0	0.117708564197641	0	0	0	0.00900000000000001	0.347993065132744	0.942251560239041
TCGA_TCGA-97-A4M0	0	0.127985360812803	0.0989302736877831	0.0730630954059771	0	0.061467395886275	0.00188907820441858	0.0564536388371153	0.0416278806735742	0.00104498515531074	0	0.0852389601246249	0.0296246163908765	0	0.0700617960467054	0.0799193504724009	0.138785359266713	0.0158226204844303	0.0988560139005273	0	0	0.0192295746504656	0	0.50094168164216	0.871152984160653
TCGA_TCGA-55-7573	0	0.0646145476219847	0.550412805313996	0.0395721960806643	0	0.0193623776442131	0	0.039172492195589	0.00931167977432723	0.0157502402607426	0	0.0391976862086416	0	0.00866183460602468	0.0295451157413086	0.0290990081762538	0.0937314209713526	0.00850550008232981	0.0457703654363416	0	0	0.0072927298862304	0	0.74446460449777	0.672913868676537
TCGA_TCGA-86-7714	0	0.00174074746673527	0.114484355243748	0.0255591522314234	0	0.135473616049132	0	0.0046039614673436	0	0	0	0.0440062812403623	0.00583190856558124	0	0.028481120444297	0.140352660161265	0.312701834101866	0.0596982867995181	0.109117561445295	0	0	0.0179485147834327	0.001	0.435736470638569	0.900086747838781
TCGA_TCGA-64-1679	0	0.0414897540776284	0.317056978154581	0.0216260865612979	0	0.0077310274550312	0	0.0295081579312038	0.0324326354952305	0.00366488493621918	0	0.00787750538327571	0	0.2007975107467	0.0475315087824396	0.112684799726691	0.0907994339664418	0.00936777042337273	0.0154367137137341	0.021802189202527	0	0.0401930434436262	0	0.513625643322531	0.857752769909366
TCGA_TCGA-64-1680	0	0.0378716071189954	0.172838614409776	0.0399123069133988	0	0.182764159303165	0.0184499492096865	0.0525176160473854	0	0	0	0.0265146506021557	0.00576413455113615	0	0.0668489228889357	0.163127043619789	0.0239377446178449	0.0156191723897124	0.173118812438906	0	0	0.0207152658891122	0.001	0.432658023587155	0.902667322172663
TCGA_TCGA-86-8669	0.00676809706039415	0.00706167724184873	0.396974673805511	0.10585982427695	0	0.0786264896780967	0	0.0285636817488011	0.0281157562891842	0	0	0.0380603426916867	0.0210468470972579	0.0279470407066848	0.0298035567829531	0.0750964236983562	0.0827876525960655	0.0189414512528761	0.0449944853150545	0	0	0.00935199975827925	0	0.678126938428854	0.754648992419697
TCGA_TCGA-78-7145	0	0.0284960920615552	0.268812210877939	0.0197271889084201	0	0.0722515123224429	0.00268058513981629	0.0455236542706188	0.0148617511886173	0	0	0.00773317543357221	0.0321793512969486	0.116553638180022	0.0283088492301937	0.0879315982034953	0.175405580418744	0.0434031570847208	0.0235517370237074	0.00482963923850669	0	0.02775027912068	0	0.514565038977848	0.86021178868598
TCGA_TCGA-86-8075	0.00107914717115869	0.0147008339387029	0.367826388594167	0.0427663251638997	0	0.0392753277163659	0	0.0314153045275591	0.0257135455444505	0	0.0257064706483025	0	0.00219161934127155	0.0143164250395386	0.0317429136403941	0.167804173553701	0.0631168941270353	0.0313214172952792	0	0.0743691593141714	0.00629282038775395	0.0603612339962489	0	0.571664442904278	0.824086125633841
TCGA_TCGA-99-8025	0.0287650344448116	0.0210222133699174	0.287512131250221	0.0469868050116251	0	0.00559146874924822	0	0.0440013027570114	0.0509703594033477	0	0	0.00569280820397184	0	0.18240927386276	0.0827804302471566	0.193823734463209	0	0	0.039165259206048	0	0	0.011279179030671	0	0.506870718759753	0.861600143548724
TCGA_TCGA-L9-A743	0.0315336132666832	0.0297496423302125	0.293384044723534	0.0581994269256894	0	0.031267468434658	0.0461914590746533	0.108980218003554	0	0.00847394720743713	0	0.0237805679352774	0.00657895436270365	0.0312523772811148	0.0593625867199509	0.0838275890447809	0.0611744505267374	0.0441604844593389	0.0619580044642945	0	0	0.0201251652393806	0	0.59739149384224	0.81493802408419
TCGA_TCGA-86-8054	0.00793323058075963	0	0.384295440636087	0.0313311142414712	0	0.0667131086208567	0.0197156714661299	0.0455846531057889	0.0159580646670219	0	0.000667076780789733	0.0138846077701786	0	0.00361278249740981	0.0395726777581895	0.154689431792356	0.0639124266641479	0	0.121252412949701	0	0	0.0308773004691124	0	0.651327487303762	0.777355141292208
TCGA_TCGA-55-8094	0	0	0.456440589110286	0.0987118775507391	0	0.000662453529628847	0	0.127216796732945	0	0.0380885418599645	0	0.0366048934866252	0	0.0419741453255803	0	0.0903377404137283	0	0.106676762549141	0.00244287887440156	0	0	0.000843320566960914	0.001	0.445684252201841	0.902944953982934
TCGA_TCGA-62-A470	0	0	0.241794220311981	0.0829827857159914	0	0.0804147032388197	0	0.0272355024248108	0.0156910914659325	0	0	0.0372740223937929	0.0105418873217174	0.0905206388220661	0.0294261269063753	0.272067193929664	0.0627073750271314	0	0.0154990452122436	0	0	0.033845407229475	0.002	0.397878481979153	0.917795185199349
TCGA_TCGA-86-A456	0	0	0.262574402378961	0.0519765362698357	0	0.0211479587748215	0.000259616017275817	0.101232496852006	0	0.0251307228265218	0	0.0743221401903154	0	0.0922252531015869	0.0920537935129895	0.182171625631377	0.0159318304819593	0.0375277887887514	0.0311390537338778	0.00146370405782666	0.00149263766532591	0.00935043971656873	0	0.49691896885465	0.867923058082832
TCGA_TCGA-MP-A4SW	0.0536931213369135	0	0.662431535524867	0.0410005820488099	0.0121137549894866	0	0	0.0109278066987557	0.0125393485794852	0.00977314390862582	0	0.0238194883883047	0.00588996153907567	0.0272004242264805	0.0164000343474383	0.0580349136553162	0.018757228316028	0.0136349522472689	0.0242379950803031	0	0	0.00954570911284069	0	0.744212449373278	0.670219737802431
TCGA_TCGA-44-3919	0.0116142671210422	0.0161921319056103	0.227718213595876	0.0485293658963867	0	0.03596114021492	0.0213877469508564	0.040499636455301	0.0373435259210804	0.056337507899696	0	0.034865264432799	0	0.029842803022411	0.0977960270795298	0.124178798508279	0.0963239002172655	0.00269229200027769	0.10753666867521	0	0	0.0111807101034595	0	0.471658447967785	0.882955746590046
TCGA_TCGA-80-5608	0.0129618795326116	0	0.299969209924322	0.160164604668575	0	0	0.029277124512274	0.104111390300206	0.00542775085383597	0	0	0.0859801862225707	0	0.0440677255162869	0.0559905415087733	0.0724065675780402	0.0636026613429924	0	0.0355290333304553	0	0	0.0305113247090559	0	0.526373309700025	0.851419184069431
TCGA_TCGA-75-6207	0	0.0275352381174787	0.257620471532114	0.0376707546421051	0	0.098822863702301	0	0.026187166596534	0.00977711773203078	0	0	0.0381885895877102	0.0260022388965146	0.0423109854782798	0.034094231089455	0.17451010250864	0.0579345728392818	0.0349675933704873	0.0918969155572209	0	0	0.0424811583498463	0	0.511386515042288	0.864441130531295
TCGA_TCGA-69-7973	0.0567259341017168	0	0.224555526561318	0.0858735252258134	0	0.0838685387229398	0.0671282083430356	0.0285985431994558	0.0102214303342688	0	0	0.0516936032958998	0.000958475413287349	0.0117783202482128	0.0413282251214009	0.149580033253078	0.0237518577573524	0.0145645942810157	0.119174061236985	0	0	0.0301991229042192	0	0.471731278128476	0.883350098934977
TCGA_TCGA-86-8671	0	0.097854088578202	0.154581561193355	0.149355415184178	0	0.0190971849918895	0	0.0844392288171795	0.0433598889394484	0.0232558346691285	0	0.0204561187914975	0	0.095645434301163	0.101064123037735	0.0901704888152023	0.0531118958512514	0	0.055082118565624	0	0	0.0125266182641462	0	0.490815032542377	0.873047235665073
TCGA_TCGA-67-3772	0.0190454274688727	0	0.392998761666382	0.0510173486915425	0	0.028599377527319	0.00482589042631968	0.045492381141565	0	0.0647723364603951	0	0.0250353677205161	0.00926314278605865	0.00715733534784632	0.0263754641924568	0.070481895379403	0.159058857949803	0.0167701378754783	0.0537175085981694	0	0	0.0253887667678732	0	0.594392685126486	0.808646288499002
TCGA_TCGA-35-4122	0	0.0311505230991011	0.264402649074956	0.125622934510047	0	0	0.0568801883349173	0.0459985822328804	0	0.0555776479557647	0	0.0105264581806623	0	0.0520837642797425	0.0693068388394982	0.143482409802281	0.103971609552937	0	0.00937396787594896	0	0.0108283818912353	0.0207940443700274	0	0.519802830578466	0.857417411739209
TCGA_TCGA-55-8513	0.02516529252798	0.087964116808905	0.183745558845067	0.0502177641847545	0	0.0587010656850173	0	0.0571013551026741	0.0436116576357837	0	0.0222259440522276	0	0.0185846404121518	0.0553386478409638	0.0350069493326863	0.189888248954211	0.104575566560034	0.0111720695429081	0.0338232361387159	0	0.000642466903108066	0.0222354194728125	0	0.494621952104978	0.87202947849219
TCGA_TCGA-35-4123	0	0.038661199396491	0.121013420839062	0.310750125015929	0	0	0.0568273343547306	0.0713266237052602	0.000485548968276598	0.0520302209772248	0	0.0480075466503407	0.00314662848165242	0.0486056603026543	0.048265042210768	0.10716847304098	0.0529916791162051	0	0.014162963959259	0	0.0144434290006458	0.0121141039805201	0.00600000000000001	0.36637810129744	0.933562480588753
TCGA_TCGA-49-6761	0	0.0936522039999083	0.182865979596909	0.109302759196244	0	0	0.152543644268188	0.0882679065411551	0	0	0	0.0594850343870274	0	0.0586839000716945	0.0877303734853952	0.0930477186963508	0.0370599841639383	0	0.0250165640742041	0	0	0.0123439315189849	0	0.451071980592438	0.891906195798145
TCGA_TCGA-55-6982	0.0232769200474159	0.0266518896848941	0.302593871518466	0.00225013497314276	0	0.0202715762023656	0.0410333843383529	0.0150421241733714	0.00633865554351714	0.0223474525384317	0.00318539318218928	0.00930352459176303	0	0.116465321724177	0.100973337549288	0.176914697966199	0.0620876811792467	0.0118916750466689	0.0328488361032015	0	0	0.0265235236373095	0	0.551109422663992	0.835908437593296
TCGA_TCGA-44-A4SU	0.0185502413895302	0.0800758938561981	0.413192302422786	0.0471304411760778	0	0	0.0159593549433597	0.0844270331648646	0.0352502738980327	0.0288583747779099	0	0.00836492385162615	0	0.0515710574303553	0.0441225730458603	0.0188520908597302	0.121355287093143	0.00298919831619663	0.0239988388945153	0	0	0.00530211487981447	0	0.696018325656018	0.730131162871499
TCGA_TCGA-86-8279	0	0.0722946427803869	0.148070468944649	0.0463040099589122	0	0.0462793161156076	0	0.0311416851722859	0.0463130222207473	0	0	0.040769430964997	0	0.135524943924217	0.0152632054624114	0.0639617489081754	0.308157667001608	0.00129984729167917	0	0.0329387807133281	0	0.0116812305409945	0.011	0.335835250819227	0.947225804152376
TCGA_TCGA-05-4396	0.00342425100452216	0	0.349253759707873	0.066937923057191	0	0.18321734738954	0	0.0465948220324721	0.0157389332949548	0	0	0.029802489578211	0	0.000727433259634787	0.0790329231675627	0.151474728441809	0.0284499008434749	0.0106044942787035	0	0.00122247697463412	0	0.033518516969418	0	0.570469750487891	0.824797805107795
TCGA_TCGA-86-8358	0	0	0.418181820533446	0.0284707585170121	0	0	0.0160865354931583	0.108132547118125	0	0.03129747522102	0	0.0551295574014475	0	0.0959773404046142	0.0705365925645812	0.117632985283762	0.0421038102928896	0	0.00343243788716921	0	0.0130181392827757	0	0	0.575561089109485	0.818279239326166
TCGA_TCGA-55-7815	0	0.0641839858818464	0.126469749820902	0	0	0.227132724217296	0.0875870797939669	0	0	0.119331533240676	0.0171942596742197	0	0	0.0266952729452365	0.0503883532002183	0.0942341378783583	0.124226288410036	0.0154086363241917	0.0120978117434654	0.00895717612722594	0	0.0260929907423607	0.005	0.36879169366434	0.929033128682768
TCGA_TCGA-78-7162	0.0271292750575503	0.0128574124948866	0.270787997066197	0.136204435986032	0	0.0408389696729345	0	0.0894856093417853	0	0.0101720177024072	0	0.0458318343978075	0	0	0.0440076378486025	0.127092665349493	0.0483291378438111	0.0282240964617875	0.119038910776706	0	0	0	0	0.586004417915553	0.823294697245959
TCGA_TCGA-NJ-A55A	0.0168881533184888	0.134822016719135	0.14963258647686	0.0395056201180496	0	0.0150176519192791	0.0197769633637759	0.0534938395405253	0.0210792382643131	0.109089279788453	0	0.0315426992785649	0	0.00319200254985962	0.0369915276402598	0.0839965035409705	0.0854664044593155	0.0169235452093	0.174073755712807	0	0	0.00850821210004369	0	0.546792918313779	0.847959360480091
TCGA_TCGA-MN-A4N1	0	0	0.356763812827825	0.060343408969707	0	0	0.0101592757142921	0.0483465315182557	0.0265253769804206	0	0	0	0.00366378121796398	0.241328975660133	0.0243089140208395	0.143756320540763	0.0491126852229905	0.0192578764775377	0.00700290462590356	0	0	0.00943013622336773	0	0.544494334355804	0.839193955980558
TCGA_TCGA-44-6777	0	0.0552844878557158	0.234004619382573	0.0388496649154936	0	0.0559627873886071	0.0169877573520843	0	0.0319420986008567	0	0	0.0299976434418698	0.0215338438285574	0.0706713432823097	0.0358017588857596	0.151266071142021	0.121908589604034	0.00922500639736432	0.101390904466371	0	0	0.0251734234563827	0	0.523045971682885	0.859182522520708
TCGA_TCGA-55-8301	0	0.0410940173728719	0.473002160019191	0.0798889893178094	0	0	0.00813921798455341	0.028159418620073	0.0342896044854909	0.0255223338789806	0.00794865756470357	0.0131719555868811	0	0.114413127421646	0.0904147864038458	0.054964114420117	0.000849281324044971	0	0.0281417230994048	0	0	6.12500385732225e-07	0	0.6670608609739	0.74769838288266
TCGA_TCGA-05-4422	0.0236612043469993	0	0.613899363979245	0.155200584645318	0	0	0.000284868975725079	0.0511641029986094	0.00806237866250277	0	0	0.0195523607956868	0	0.0171107036129708	0.0264921641656871	0.0655487445571002	0.0142104751901828	0	0	0	0	0.00481304806997303	0	0.689523621585284	0.725590860722037
TCGA_TCGA-49-4506	0.0251959497129069	0	0.2068471020614	0.293420274181687	0	0	0.124282656288085	0.0798139501706086	0	0.0339857177907965	0	0.00416935645613969	0	0.0256139660373118	0.0655972960526693	0.0605140241465744	0.0574626615422113	0	0	0	0.00183179190181279	0.0212652536577967	0.001	0.414990181077299	0.909782936963577
TCGA_TCGA-05-4417	0.0128694077434191	0	0.431956155474856	0.059598221401534	0	0.0169695212370151	0.0504741196577395	0.0411719826793325	0.0100235510495657	0.0244881963354825	0	0.036142533039036	0	0.0613140695043115	0.0262750757330426	0.0719712162230122	0.0532682425039854	0.0261501245081931	0.0533844517030769	0	0	0.0239431312063981	0	0.686294616244961	0.743781298566269
TCGA_TCGA-75-5146	0	0.061490551361691	0.430274408895694	0.0579683118885021	0	0.101982682455274	0.00147853894019614	0.0606380215258398	0	0.0243834886895023	0	0.0174399445379669	0	0	0.0417078399211269	0.118689899519301	0.0346593232955812	0.00874838429041243	0.0253226548319203	0	0	0.0152159498469918	0	0.682623869155245	0.741019605930261
TCGA_TCGA-62-A46O	0.0982254976402798	0	0.561440935195964	0.044791397215482	0	0	0.0128913545629636	0.0481689130779199	0	0	0.00821888290905116	0.0247095906063843	0	0.0897968100822156	0.0114732688734793	0.0279711289515454	0	0.0327266525048231	0.0338507868909288	0	0	0.00573478148896341	0	0.655087686496012	0.758239361771277
TCGA_TCGA-97-8552	0.0107819460018462	0.0699673524193434	0.160258426090214	0.0683791097859273	0	0.102997901068008	0.0128730901752162	0.0494268386930113	0.0269566016342122	0	0	0.0274883605108022	0.0392964129783521	0.0154871184339835	0.0217778223175551	0.140349484538878	0.120488931540602	0.0120783556456421	0.105360707453717	0	0	0.0160315407126895	0	0.599434974095401	0.83067515629361
TCGA_TCGA-75-6203	0	0.0474342075318169	0.157760558109431	0.0896445631395362	0	0.0360662111656417	0	0.0215125958907006	0	0	0.015321163190792	0.0265678621410042	0.00443623218012605	0.165539087664827	0.0282411518624988	0.22379315344653	0.067728651453444	0	0.0872914601423755	0	0	0.0286631020812761	0	0.505566680217985	0.865878831504074
TCGA_TCGA-MP-A5C7	0.0195083081648248	0	0.420809640513921	0.0716207301165709	0	0.000348787187708043	0.0156342705332455	0.105198905792942	0	0.0110793188846728	0	0.0613916567965153	0.00188812781101831	0.0229095633294949	0.0392772811785615	0.0812359193894466	0.0969402544221292	0.0371127794852058	0.00175929410953414	0	0	0.0132851622842089	0	0.595851054047157	0.804623616395769
TCGA_TCGA-86-8074	0.0108107274194074	0	0.268307262179126	0.0823930553980286	0	0.0531495691911247	0	0.0380830988573067	0.0778853344583052	0	0	0.0497296538756239	0.0104789178292424	0.0553128352006494	0.0544030424289993	0.134608806778143	0.108204270995849	0	0	0.0198875979845727	0	0.0367458274036217	0	0.473642770887097	0.880822141190413
TCGA_TCGA-97-7937	0.00522819297636745	0	0.361050255360048	0.0181072137629792	0	0.0498916424765865	0	0	0.0565651217057151	0.0237728821943024	0	0.0113518489584474	0	0.144501546537041	0.0509594811231879	0.0696756751847589	0.0756562863610391	0	0.112739376212372	0	0	0.0205004771471555	0	0.557316249770721	0.833969808523795
TCGA_TCGA-97-8175	0	0.0917773453362593	0.234476353595388	0.0250541721778528	0.00635095034263049	0	0	0	0.0743803361356172	0.016550942292422	0	0.00979007901269041	0.00672899750936325	0.0366262313339787	0.0344405750968404	0.128300508989826	0.260116233945228	0.00763073245930639	0.0120944230100682	0	0	0.0556821187625282	0	0.586850433304477	0.819097464612059
TCGA_TCGA-97-A4M7	0.0200680380535721	0.014993551251566	0.160558231437088	0.0651955837240826	0	0.0620824443884449	0	0.107908701970642	0.0358022006769436	0	0	0.0519995161550558	0.0252926986037534	0.00993316395955821	0.0509495528054977	0.0752198114259608	0.152067177011722	0.023354660935716	0.12690556724293	0	0	0.0176691003574663	0.001	0.425657677111981	0.90576923071959
TCGA_TCGA-05-4420	0.0136612187293161	0	0.473042598068579	0.00420910451719115	0	0.0811113829529257	0	0.0232914496042981	0.0174610658579803	0.0099233851990871	0.010746647825351	0	0	0.02193538560037	0.0175593291441965	0.0751768702162611	0.047912197674005	0	0	0.0387684724512932	0	0.165200892159146	0	0.590462148734151	0.80655626420564
TCGA_TCGA-91-8497	0.0283230160856678	0.0427411856583373	0.533751216366444	0.0246027904346653	0	0.0729915785275336	0	0.0391046398858343	0.0233765821021589	0	0	0.024313011940998	0	0.0280410067983055	0.0139853436280792	0.0527129253418645	0.0636529128010576	0.000108331495918379	0.048138638149102	0	0	0.0041568207840337	0	0.725537490346796	0.693032512629719
TCGA_TCGA-38-4632	0.0125116484484187	0	0.209851301223973	0.0900993156242426	0	0.0348120254431783	0.0895180561903387	0.050098389432158	0.0168307686639819	0.0191099009448545	0	0	6.95739151472551e-05	0	0.058978354383907	0.119437479502392	0.177652209031984	0.0152382850668454	0.0669398565994958	0	0.00229303295658239	0.0365598025725002	0	0.448699748938996	0.89543656734554
TCGA_TCGA-75-6211	0	0.0152206981837912	0.52413829635235	0.0973059317206671	0	0.0234579597127895	0.0520720825439496	0.0684522703201587	0.0257551703426437	0.00130455640654977	0.0218569171538565	0	0.00553759167122572	0	0.0203291505724799	0.0693116861689367	0.042244819823475	0.0060752718390469	0.0102106896275167	0	0	0.0167269075605627	0	0.72710464282296	0.69579852944499
TCGA_TCGA-69-7979	0.000930470858370264	0	0.442605570769364	0.0807886205803638	0	0	0.0221537018432928	0.0340550242103072	0	0	0.00110419133699495	0.0235027783089488	0	0.0912684658324362	0.0572665898323667	0.180666557839143	0.0115629247459682	0.00176007922668973	0.0406209946713239	0	0	0.0117140299444301	0	0.588388206797582	0.809403521519502
TCGA_TCGA-78-7163	0.00780479717403749	0	0.548221254405838	0.130725883317045	0	0	0	0.0663796412292603	0.0134569944652378	0.0278482950114032	0	0.0617001886440844	0	0.0138349311825343	0.0122878544406256	0.0405444131395121	0.0322568395106153	0.0102431578206737	0.0267583191192159	0	0	0.00793743053991678	0	0.661900696973834	0.749824042033439
TCGA_TCGA-86-7701	0	0.0164690557776788	0.448926938380149	0.0994740915545701	0	0.0934325849335326	0.0392731798589628	0.0375732173142569	0.0351200839088416	0.0694174336068161	0	0	0	0.0363693988972618	0.0361934682112354	0.0443926065905429	0.0243220381710727	0.00280837116896872	0.0104538202352598	0	0	0.00577371139085073	0	0.658140878655235	0.75852677114623
TCGA_TCGA-67-3770	0	0	0.121960829057773	0.0627277471334798	0	0.0973606157632389	0.0259411838332589	0.0334845797875778	0	0.113906882952505	0	0	0	0.0731562372833117	0.0741934019782502	0.199529103386092	0.0562506914265185	0.0391850808214965	0.0611534443634092	0	0	0.0411502022130879	0	0.454514514799426	0.891512122008554
TCGA_TCGA-38-4629	0	0.104082788801611	0.239802158956002	0.0611376225103837	0	0.0262828017280869	0.0634751397036606	0.0357405637904225	0	0.0521556123118177	0	0.023264918446731	0.000371341013851659	0.0280481013944026	0.073689164169174	0.201338088053363	0.0406674609057909	0	0.00695418227345461	0	0.00423726302231269	0.0387527929189343	0	0.542071358161735	0.844297140561893
TCGA_TCGA-55-6972	0	0.132031776756825	0.292724947826559	0.144491853447988	0	0.0309739430060687	0	0.0681565539048851	0	0.00324109071358862	0	0.0938022932761675	0.0191382456204547	0	0.0328059408939619	0.11151731818398	0.01520386549309	0.0122637661510137	0.0392838301120886	0	0	0.00436457461332875	0	0.557983907727845	0.830291899606325
TCGA_TCGA-MP-A4TA	0.0169396024373289	0	0.315742721501931	0.145721324360023	0	0	0.00392786797718326	0.0964024153760173	0.0196300765492416	0.0167475249882478	0	0.0861146292991904	0	0.0812559161717941	0.0696640598232778	0.119199801042909	0.0187979283422206	0.000355649176522679	0	0	0	0.00950048295411238	0	0.591239401661674	0.811365595133131
TCGA_TCGA-50-5931	0	0.0139393664229281	0.409846471774563	0.112414984000292	0	0	0.00573115798297246	0.145408374170939	0	0	0	0.0264609282846736	0	0.165377886391551	0.0592391839162696	0.0449489968285725	0.00191369900268899	0.00471111720295	0	0.0100078340215991	0	0	0	0.563819644628858	0.825841701153221
TCGA_TCGA-55-7994	0.011606358284834	0.0316807497603045	0.13560726440148	0.171275204564732	0	0	0.0532804554713262	0.0922738572186239	0	0.028250547394077	0	0.0542257055921871	0.00124550715340828	0.0718739217628236	0.102847431633115	0.129166559291492	0.0457706654779472	0.0203492915157126	0.032436598104417	0	0	0.0181098823735206	0.001	0.413491414102909	0.909523373061369
TCGA_TCGA-55-7724	0	0.0441717500405603	0.200178802673136	0.0245251095763505	0	0.0543557890823135	0.0494800851444225	0.0631823713008798	0	0.0483026672060174	0	0.00362478466700793	0	0.0686700568726244	0.071706069802623	0.155469777866396	0.0566433657421698	0.0120339146474962	0.105143009487942	0	0	0.0425124458900603	0	0.449772149766696	0.894328499389641
TCGA_TCGA-55-7725	0	0.0633761479838195	0.114667138256219	0.0214039144155875	0	0.133711913778785	0.0355114904140911	0.110512269219214	0	0.120645110267454	0	0.0020888012025519	0	0.00858838036214993	0.10035987787342	0.0507044766708326	0.0679613527452495	0.0156989007535216	0.143794805060362	0	0	0.0109754209967412	0	0.461345653429847	0.888746343277607
TCGA_TCGA-MP-A4SY	0.00445432583807788	0	0.281970149450326	0.0235774728956	0	0.0710640555094352	0	0	0.0195980701438602	0	0.0232846868898209	0.0124802754003661	0.00297282793373038	0.182885028299063	0.0302745794488923	0.147295450841603	0.131788230271632	0	0.0518919306052773	0	0	0.0164629164723166	0	0.476851540142699	0.879016875259799
TCGA_TCGA-97-7546	0.0108313342560939	0.00358182028847226	0.329291054756299	0.0361372076586222	0	0.17908972981534	0.015138730175042	0.0466741977386372	0	0	0	0.0234259277957106	0.0225643790798088	0	0.0381682906091898	0.072874407959897	0.0665792254944712	0.018171966483908	0.121573517777192	0	0	0.0158982101113164	0	0.706851395611031	0.753779260981082
TCGA_TCGA-78-7154	0.100434951440733	0	0.189590695551142	0.0995919315246656	0	0.0737193319278373	0.0328284915380115	0.0333097619201105	0	0.0376894615539441	0	0.0108127371134578	0	0.0358158596590131	0.111787268478567	0.139415184680972	0.0546760666931176	0.00793829710431711	0.0684628879054843	0	0	0.00392707290862737	0	0.568530221679186	0.832290105592268
TCGA_TCGA-73-4659	0	0.0292873390897963	0.225490008833403	0.0415556952493586	0	0.0655656313252003	0.0108379945845351	0	0.0193882747805199	0	0.00944462684144557	0.0110909122955764	0.0152911599277844	0.0427350512747613	0	0.279057418077391	0.0529298823338683	0.0211333602383842	0.1191021725056	0	0	0.0570904726423748	0	0.505651253625869	0.866874574133869
TCGA_TCGA-50-5068	0	0.100469675056386	0.303587276103407	0.0422605265846171	0	0.0133439059946013	0.00576367407090529	0.0676387125081682	0	0.0787375037888777	0	0.0193125267956271	0	0	0.076356158858491	0.0819639908978348	0.15015213825489	0	0.049180332664136	0	0	0.0112335784220589	0	0.60239138325312	0.806328027219355
TCGA_TCGA-69-7980	0.0186815692057016	0	0.206611245291323	0.14007310246255	0	0	0.0326494168969799	0.098845521586489	0.0253177326594231	0.0146427591904983	0	0.0643546099125961	0.00304557470413954	0.0146445847787979	0.115532409285313	0.185144468954782	0.0175865899702445	0	0.0488805461436083	0	0.00392085962718633	0.0100690093303681	0.001	0.420673382761607	0.906364019130525
TCGA_TCGA-73-7498	0	0.0250537519046386	0.246903203815611	0.064993303202417	0	0.17679872076457	0	0.0393473575369387	0.0263510052479823	0	0	0.039744293055377	0.0348837091722135	0.0382166555273673	0.0244143361057262	0.106687835239499	0.0596601792401436	0.0104988611054079	0.106446788082108	0	0	0	0	0.599829799604115	0.823061449023582
TCGA_TCGA-86-8585	0.0327082404901839	0.0364888850337203	0.174881637374606	0.139475003726833	0	0	0.092028503885436	0.0572715897726964	0.0175703254759228	0.018783241186022	0	0.0447825057269625	0.00512433956588873	0.152231140471831	0.0709110240925633	0.0895160089210707	0.0280074985323632	0	0.0320277312236084	0	0	0.0081923245202929	0	0.452741762080657	0.891214796098905
TCGA_TCGA-78-7542	0.0211069389847172	0	0.240575313451556	0.00167929109832361	0	0.0307933361579508	0.0372816534669222	0.106004304093006	0.0345700565852124	0.0420276524667166	0	0.0923157412673094	0	0.0680039451169745	0.066133524502412	0.103560795824057	0.0357783325008372	0.0570769440638716	0.0393129309678989	0	0.0115552375935879	0.0122240018586464	0	0.451083764908376	0.891697260145574
TCGA_TCGA-05-4250	0	0	0.186305659008945	0.270704178816959	0	0	0.0970342464804158	0.0766906825202696	0	0.0374860943777536	0	0.0205974323642053	0	0.0279821418865175	0.0666288393282295	0.164879334069408	0.0308394802305806	0	0	0.00411848244056581	0	0.0167334284761505	0.005	0.375330272376565	0.928036271387645
TCGA_TCGA-44-6776	0.0272497154420315	0	0.201670939447114	0.0740019268657081	0	0.136499949634004	0	0.0820883466665036	0	0	0	0.0584355910730649	0.0247239066626935	0	0.0331825724532296	0.0661940576271983	0.135583579005388	0.0280638074500446	0.13230560767302	0	0	0	0.001	0.436606998434043	0.900324084560374
TCGA_TCGA-38-4630	0	0.0675739041186667	0.211083202855628	0.106948847812268	0	0.0627415299239632	0	0.0416956983481509	0.0731272116757172	0	0	0.0283684480131427	0	0.0919218821753323	0.0668509134323734	0.148674671694224	0.0469596827204361	0.0162285758482861	0	0.028132162438309	0	0.00969326894350234	0	0.451091293942114	0.891861441348398
TCGA_TCGA-05-4418	0.0393234957649838	0	0.404224865688314	0.0902063675285025	0	0	0.0622216478352857	0.0108507238068504	0.00695756902147581	0.0658139005617406	0	0.000667806358738088	0	0.0435359016005732	0.0882535839670766	0.107549048286591	0.0227414797089029	0	0.0340300655355605	0	0	0.0236235443354044	0	0.603409270995577	0.799400147561174
TCGA_TCGA-55-8085	0.0154134774851436	0	0.286184860636652	0.130520626163343	0	0	0.0236824549986196	0.0937608533273528	0.0308342331972808	0.0745996494128684	0	0.0441293879443706	0.00285225560994067	0.0618412530127035	0.0490342694703677	0.0857119724942209	0.042007615999118	0.0412589288321089	0	0	0	0.0181681614159095	0	0.517746735792018	0.856265304355459
TCGA_TCGA-55-7995	0.0194266239444858	0.0426354830810844	0.0702906595657317	0.159502751414156	0	0	0.0067591244059389	0.0900454580233002	0.0304100868884613	0.0270087816567711	0	0.0536357658137118	0	0.276405653593651	0.120208073375244	0.0674723495605877	0.0114476612332276	0	0.0247515274436489	0	0	0	0.001	0.427285865961079	0.904418680382928
TCGA_TCGA-55-7284	0.0201862857283483	0	0.144799054593375	0.0584556740533596	0	0.0695409078680863	0	0.0611790771583992	0.0271676495446118	0	0	0.0486947680588361	0.00527633639905162	0.186001687003514	0.0666018415100024	0.142921263721235	0.0340251730650014	0	0.122247155224994	0	0	0.0129031260711844	0.002	0.402850991522769	0.914580118177847
TCGA_TCGA-55-6979	0	0.00809920278478814	0.454595938832395	0.0459371251100108	0	0.0299472521222221	0.0394944468683684	0.025796715602371	0.011436607051619	0.0536068458710011	0	0.0174501819336219	0	0.0522089731877155	0.0786590825033054	0.129805431878986	0.0170950867183254	0	0.0206007655249286	0	0	0.015266344010342	0	0.775279092218239	0.666588361134277
TCGA_TCGA-62-A472	0.0255115518528556	0	0.176769541240914	0.108947975751999	0	0.0394483042747514	0.00759517984312977	0.077621876183265	0.0193537382559961	0.0274906315377029	0	0.0750795818346008	0.0026358772217419	0	0.0770692319199626	0.117026433068519	0.100541575866969	0.00534184944668388	0.126826583508448	0	0	0.0127400681924604	0.002	0.39168703230363	0.919183975507602
TCGA_TCGA-55-8204	0	0.00568392385968077	0.417757603153513	0.0797198243443944	0	0	0.00201886279011307	0.023264434826656	0	0.0212430649185298	0	0.0268812159073401	0	0.0377589796453482	0.10473964712136	0.0710233766776754	0.0882921473830548	0	0.0844407318434862	0	0	0.0371761875288477	0	0.595111161474449	0.805474121647707
TCGA_TCGA-62-8398	0.0843186244823581	0	0.196757750495679	0.036286384878622	0	0.0468473295928305	0.0871878005033706	0.0364716174444332	0.0513036941244361	0	0.0160781061136353	0.00712342777364517	0	0.109510627159978	0.0703298498323495	0.0950087839611858	0.0787610794466942	0	0.0514078179677461	0	0	0.0326071062230372	0	0.511585826651466	0.864445835185727
TCGA_TCGA-MP-A4TI	0	0.051125331402568	0.161868664959344	0.118421790620284	0	0	0.0499920032572488	0.077498949589234	0.00885723891301333	0	0	0.036162057467555	0	0.127134819932671	0.110803757172672	0.130336561236417	0.0420685020628818	0	0.0702418720386611	0	0	0.0154884513474498	0.001	0.413592650975257	0.909530258796096
TCGA_TCGA-67-4679	0.0123232614868075	0	0.11157577160865	0.0723038475523461	0	0.123125306724234	0	0	0.0244304304197958	0	0	0.0547185785316502	0.0635081627341512	0	0.0263012526313999	0.0973294999536713	0.175200642560656	0.00459983551746265	0.210401485865502	0	0	0.0241819244136745	0.001	0.433859763244791	0.903425274827096
TCGA_TCGA-05-4390	0.00188066683273746	0	0.440555938140585	0.0618704726731732	0.0271197526488618	0	0.0463600427276812	0.0170150659832373	0.0218158304651875	0	0	0	0	0.182274246162802	0.0198749253088499	0.102053388918455	0.00743765573250278	0	0	0.0190292826205939	0	0.0527127317853327	0	0.581367662416849	0.814284607880357
TCGA_TCGA-44-8120	0.031615243484641	0	0.249407138466064	0.0506415656856655	0	0.0842408769818244	0.00340607797935146	0.0611582884542753	0.0219136001608199	0	0	0.0258865605104852	0.0139238952270889	0.0167615667940476	0.0236601331921925	0.1303155362062	0.0994198182592755	0.0133379310146269	0.15547946397063	0	0	0.0188323036128119	0	0.494136801916758	0.874296990991778
TCGA_TCGA-O1-A52J	0.00231276716959994	0	0.0799198261146823	0.0469624155925856	0	0.0418190073667509	0	0.0577054427104121	0.0214087454904707	0	0	0.0405022343361822	0.114888314758111	0.0706613036190123	0.0483665129805543	0.174525185286192	0.137596247792549	0.021901508893325	0.0797636328463204	0	0.000743051478146782	0.0609238035651066	0.017	0.294975424240463	0.959905001420921
TCGA_TCGA-67-6217	0.0111890403729935	0.0454741129300872	0.291980086678345	0.0894875738049001	0	0	0.00584835406156817	0.0695350540924104	0	0.0161801094246442	0	0.0298843481710101	0.00635273445221834	0	0.0636706585022055	0.0891667746891262	0.139442025967201	0.0161461886840048	0.116460628858602	0	0	0.00918230931068274	0	0.590122226965792	0.81958652217599
TCGA_TCGA-55-5899	0	0.0596073493605459	0.16950719148677	0.0950181912286746	0	0	0.00946072677918625	0.0813483305760895	0.0181743424552648	0.0268119342313185	0	0.0405400700707286	0	0.213642899876696	0.0709660648992811	0.148079650421225	0.0263577666575075	0	0.0333792698338645	0	0	0.00710621212284827	0.005	0.369633161676002	0.931253534371638
TCGA_TCGA-MP-A4TK	0.0175049815839409	0.0435182728641828	0.293262147055989	0.0341665015921724	0	0.0825483374629075	0.00536781909202507	0.0297272192401635	0.00959335217651521	0.0158216160263696	0.007490059169223	0	0	0.205022852935882	0.0452797777247571	0.124269736424324	0.069232948286689	0.00499482391027896	0	0	0	0.0121995544545806	0	0.596570526072556	0.809007178612978
TCGA_TCGA-MN-A4N4	0.00487342908294576	0.0127935938078283	0.302012442309717	0.0066976689715162	0	0.0301072403033451	0.0327059336350205	0.0339659579867846	0.0269151426609915	0.0186794850419936	0.0273789337468676	0	0	0.316110500675847	0.0366609751350765	0.0788068125014511	0	0	0.0591392768081252	0	0	0.0131526073324904	0	0.488544594519261	0.872964244956836
TCGA_TCGA-73-4666	0	0.0421610353405461	0.14894403717732	0.213854094325426	0	0	0.172784529048298	0.0527379885148149	0	0	0.0134165924897264	0.0256922107174114	0.0118473624828601	0.00508996495330963	0.0491199503825844	0.169748986584072	0.0328281502955952	0.00323255375901525	0.0481035813596651	0	0	0.0104389625693555	0	0.470503638339258	0.884592864279782
TCGA_TCGA-L4-A4E6	0	0.0404716783995978	0.145976777687649	0.0639219084213687	0	0.0314282571029049	0	0.0706258806165819	0	0	0	0.0219506684535821	0.00779419251957848	0.15720412746906	0.0391502139289583	0.230516679519421	0.0857805668331876	0	0.0845332279557453	0	0	0.0206458210923644	0	0.451384056824514	0.892361849750997
TCGA_TCGA-55-8207	0.00988661970531134	0	0.211800467958239	0.0549302007819934	0	0.111475443006648	0.0156791307638154	0.015973405239748	0.00200422520861893	0	0	0.0230573951810337	0.0296798826247209	0.0734146179306239	0.0195232631765104	0.167432807997799	0.115185398898956	0.0170086961194214	0.112617531460782	0	0	0.020330913945778	0	0.534025108365724	0.857577599317568
TCGA_TCGA-38-A44F	0.0116153152667267	0.0757796630143323	0.233509789559379	0.0712029142112229	0	0.0179482424952211	0	0.11242553499649	0.00550449427605895	0.0532662117699475	0	0.05855260538804	0.0044336752473691	0.0265557528445216	0.0679339940607378	0.0481644918922609	0.0927939969964388	0.00638180610388823	0.102157878911968	0	0	0.0117736329653978	0	0.539097465098531	0.847607323041346
TCGA_TCGA-78-7536	0	0.0415108543618471	0.253076374667811	0.14032496976172	0	0	0.0317454681733413	0.122631475092863	0.0164170827153099	0.00529866531424149	0	0.0237579872641583	0.00112526333204508	0.0133904842926641	0.0680891386028817	0.200796843744592	0.0370258477692571	0	0.0128868085530099	0	0	0.0319227363542581	0	0.537348665542129	0.848235595807771
TCGA_TCGA-05-4389	0	0.0417805125263758	0.122720421520864	0.175291690024753	0	0	0.0403850673479749	0.0597490073970563	0.0361569564652834	0.0471898168768717	0	0.042390021356649	0	0.0422370387425456	0.0685369312055893	0.0836173388165148	0.123198908014433	0	0.108505704602994	0	0	0.00824058510209449	0.00800000000000001	0.350360929138121	0.936501630581726
TCGA_TCGA-55-7281	0	0.0626421589578719	0.169620150516561	0.0783017965775852	0	0.0762136114062636	0.0138714241741339	0.0655600820734511	0.0218944758232767	0	0	0.0438692907414607	0.033495894950347	0.0295539601866564	0.0925334604812703	0.0877075324406417	0.202084457801435	0	0.0101230361799572	0	0	0.012528667689089	0	0.502620478622539	0.868409246742189
TCGA_TCGA-97-7547	0.0305291979640847	0.00228098455095997	0.341167255362003	0.0513123963987398	0	0.0603198826326953	0.0126594443624248	0.0632988907627355	0.0303616753422397	0.0262489018334459	0	0.0212618262535375	0.0180309128438628	0.0467029590501743	0.0318607425498807	0.132738268058273	0.0549542100742484	0.0103584148630973	0.0602044990850169	0	0	0.00570953801258041	0	0.739172082552735	0.725296653525697
TCGA_TCGA-62-8394	0	0.0244155524920333	0.23072776140249	0.0511062290526307	0	0.0404897996375746	0	0.0987874261404494	0.0429177215060735	0.00202157545722157	0	0.035867288731546	0.0122845245592123	0.173022281482272	0.135721530889466	0.13250948563968	0.0201288230093506	0	0	0	0	0	0	0.524550593822743	0.852178288805658
TCGA_TCGA-86-8668	0.0244792323025563	0.0178490072304733	0.255900192593332	0.0555836417974797	0	0.0581736104375807	0.0112592420296368	0.0738072593813918	0.0300714577774497	0	0	0.0415584890769419	0	0.0464558311776779	0.0550718108594854	0.151079619518793	0.0398343859994031	0	0.129448947721658	0	0	0.00942727209614016	0	0.506529392831557	0.866320484277368
TCGA_TCGA-50-5939	0	0.0399293572208762	0.321908674295249	0.019267659949092	0	0.0928617822138482	0.00977832493546838	0.0412973123055057	0.00266221391354045	0	0	0.0497092116442542	0	0.140639866864941	0.0589133715737057	0.119211332881011	0.0159005412143684	0.00720410828289801	0.0421051196540321	0	0	0.0386111230512094	0	0.56881183116983	0.826916635089164
TCGA_TCGA-38-7271	0.0108720448581062	0.155184750720898	0.213589701167014	0.143329691392073	0	0	0.0343525854484918	0.0318656179023848	0.0432968710056925	0.0829137752166687	0	0	0	0.0534867227696325	0.0339232004065505	0.0872114406530514	0.0366819718241957	0.0193394936843907	0.0409498127228257	0	0	0.0130023202280255	0	0.658475832265595	0.777090571411764
TCGA_TCGA-49-AARQ	0	0.0330385057709473	0.231226389693805	0.0873054316122698	0	0	0.0407442070935288	0.133237402294682	0	0	0	0.0884196343103626	0.00727371411475689	0.0736190175743923	0.139239409505514	0.0363013265013805	0.0386405230207498	0	0.0815463038394206	0	0	0.00940813466818949	0.001	0.425625328850792	0.904476715992557
TCGA_TCGA-64-1678	0	0.0535749536521869	0.599552640738732	0.0318053574873474	0	0	0.0602216762280146	0.0565178155904041	0.0217873258150103	0.0388804127524376	0	0.0107984368088617	0	0.00135813810241132	0.00539728122916152	0.0459782269462356	0.0400977145241676	5.85077710091324e-05	0.00731794723857494	0	0	0.0266535651154449	0	0.664762772357318	0.749601972604752
TCGA_TCGA-49-AAR3	0	0.0552167281334097	0.168383992987284	0.201601646134493	0	0	0.0579476452750771	0.0598863008881022	0.0109430927871633	0	0	0.0557403251795735	0	0.109659008868535	0.0894111451711254	0.108519240963703	0.0505436419625281	0	0.0136965341118964	0	0.00604890782073635	0.012401789716373	0.001	0.423340917869738	0.905016499953634
TCGA_TCGA-05-4395	0	0.130025696600776	0.178939422246751	0.110119217394928	0	0	0.0232332401251523	0.0738454465247226	0.0186303905174615	0	0.0419368544757925	0.0469737087736977	0	0	0.0624971058293275	0.180253965484891	0.0559982719986011	0.0489554795711974	0	0.00357925451045687	0.00254191400714214	0.0224700319391017	0	0.517467243177923	0.858293674321398
TCGA_TCGA-44-A479	0.00840250664574338	0.00682757304079781	0.437176139040307	0.102318775697797	0	0.0924459617375672	0.0417338912341311	0.0284260631192697	0.00792649229770035	0.00514235881671291	0	0.02103123938093	0	0.0151290616739262	0.0840757764666647	0.0827321081816312	0.0293693639416752	0	0.0372626887251456	0	0	0	0	0.678650300002274	0.7450203178647
TCGA_TCGA-49-4514	0.0086846091063511	0.0507562197512504	0.234872944392325	0.158043520253535	0	0	0.0839611125771314	0.0542021884313746	0.0139502468098536	0.0527422943879956	0	0.0885949195331555	0	0.0329448087859073	0.0497804015816087	0.0887353703776459	0.0109484146553355	0.0202673235243118	0.0374867659712938	0	0	0.014028859860925	0	0.484794756995043	0.873835196654101
TCGA_TCGA-62-A46S	0.00747959616378639	0	0.383281566434883	0.101101773940297	0	0.095107822745576	0	0.0407614397963907	0.0227682790796063	0	0	0.0487817161470254	0.0229880600875399	0	0.0455952191785982	0.114385404766375	0.0551057337926696	0.00653972428457803	0.0429412733979641	0	0	0.0131623901847114	0	0.593274923721856	0.810167338755265
TCGA_TCGA-55-A490	0.0251559479718103	0	0.612976081842274	0.0435802960817918	0	0.0164649310718029	0.0049640258636895	0	0.0528695033410308	0.00325430143756767	0	0.00888578190443618	0	0.0906199191918193	0.0182182074622177	0.0688290455416771	0.0431345814116981	0	0	0.00045198481284792	0	0.0105953920653364	0	0.671894883459006	0.743040965236881
TCGA_TCGA-97-7938	0.000234717728757436	0.0490252891851516	0.1829779663161	0.14615929136583	0	0	0.006196213433444	0.0811517416429529	0	0.0450629221993517	0	0.0224506470770961	0	0.029705589447443	0.0400225207410587	0.151632797317331	0.078714857795196	0.055204179967664	0.0872514315169301	0	0	0.0242098342656928	0.001	0.431004620648424	0.902229026460465
TCGA_TCGA-55-8097	0	0.0449991067272658	0.371125020585673	0.0445004062768097	0	0.0702004656357959	0	0.0488497940105989	0.0226041090116985	0.00480066734248416	0	0.0249073402583655	0.00446316363640602	0	0.017585976476986	0.10226037260129	0.140171355636883	0.00200784557330314	0.101085534165609	0	0	0.000438842060831867	0	0.647628674566422	0.778256979580151
TCGA_TCGA-55-8208	0.0127839460603772	0.0339094466327661	0.269931674233027	0.0951721455992195	0	0	0.0397376570203304	0.0411550278636035	0.0448055157663884	0.00593511664884713	0	0.0241818425359278	0	0.0969736524864456	0.101238600720637	0.141824048462573	0.0241896076987947	0	0.0348229776006424	0	0	0.0333387406704199	0	0.594610680342415	0.815141321580271
TCGA_TCGA-69-7974	0	0.0529360817184793	0.22383214700235	0.0205699676758864	0	0.108397323832235	0.0295466771374137	0.0377942593531753	0.0222206937602661	0.00595117407984872	0	0.0405919038490574	0.00340285825056592	0.0234584858287311	0.0542593158349774	0.198985026160323	0.0894848303207491	0.0151514961330798	0.0588391265756776	0	0	0.0145786324871837	0	0.52829641168181	0.856943658947328
TCGA_TCGA-55-6968	0	0	0.616953056563699	0.0548925301799012	0	0	0.0193789247358681	0.0284859686580189	0.00445294496676921	0.0152544007909121	0	0.0217055989365896	0	0.13344187743258	0.0387863923927687	0.0491109078677302	0.0140341731292936	0	0	0	0	0.00350322434586957	0	0.699741551253443	0.715542915605051
TCGA_TCGA-44-3917	0	0.0310841760139956	0.389599767459199	0	0	0.0553422417517013	0.0440902187121942	0.106693737578132	0	0.0508653441237103	0	0.0300648312830292	0.000764588485363644	0	0.0341662053787992	0.133635734810493	0.0375199164478306	0.00323239039946485	0.0534682546153507	0	0	0.0294725929407357	0	0.717385704900547	0.728491116250632
TCGA_TCGA-05-4415	0.0136052428052657	0	0.406699609727934	0.144065417759902	0	0	0.138793664091019	0.0115741465047794	0	0	0.028347424684117	0.0229967772905625	0	0	0.0552477085692219	0.0783762817996089	0.00812711388130576	0.0158905741927625	0.045300759197216	0	0	0.0309752794963048	0	0.623069154266858	0.787867580482359
TCGA_TCGA-44-6145	0.0258176908211818	0	0.260583368157719	0.177656967982017	0	0	0.0517562985572951	0.0603690454125991	0	0.00711859037977498	0	0.042990679571971	0	0.0494827360208358	0.0791373279864859	0.0852880762471159	0.0145833637756517	0	0.10451510378461	0	0	0.0407007513027422	0	0.583784256804158	0.824212742577151
TCGA_TCGA-75-7030	0.0408065876086822	0.000101556150059553	0.382682120296052	0.0553989414274722	0	0.129355613049532	0.0229267602336767	0.0178210035832751	0	0	0	0.0239140781813479	0	0.0261120435020996	0.043719100333	0.0748780968277475	0.0623677849354627	0.0244455232190955	0.0835498193264931	0	0	0.0119209713260046	0	0.613866333260506	0.7970265997396
TCGA_TCGA-44-7667	0.00665329225540534	0	0.297216663693631	0.0246356258993355	0	0.0157720447565926	0.034275049742774	0.00481104134995193	0.00747174166924724	0.0187177220418483	0	0.0467962838449411	0	0.333827302432049	0.0645432543759214	0.117539375060289	0	0	0	0.0167356547013517	0	0.0110049481766622	0.002	0.404329825284909	0.924545073271105
TCGA_TCGA-97-7553	0	0.0271319764191664	0.179060809047894	0.0849286306240404	0	0.0778740004862823	0.0142899250558264	0.0499884646831284	0	0	0.0276540860389422	0.00796322535397406	0	0.142496462866136	0.050209168845709	0.125241687493631	0.076590421520582	0	0.0830113918792482	0	0	0.0535597496854398	0.002	0.404362059731232	0.913916812587493
TCGA_TCGA-78-7150	0.0402357473574188	0	0.295247625820203	0.136476469079509	0	0	0.0307709292804263	0.0552603346071528	0.0193812377138452	0.0151801380780553	0	0.0298844205385375	0	0.103615749024792	0.0793983205414574	0.0704321998554181	0.00941258732104774	0.0820114684107234	0.0234950165307038	0	0	0.00919775584071017	0	0.50866967446724	0.86061709183617
TCGA_TCGA-69-7763	0	0.01790765799556	0.487842893485936	0.047035928730736	0	0.0779326769234038	0	0.0270920023874797	0	0.00453451918702475	0	0.0193405106359872	0	0.0983149618526289	0.0207157780395304	0.10748756323335	0	0.0420629739771592	0.0327615265870217	0	0	0.0169710069641824	0	0.629474611574809	0.778576709223605
TCGA_TCGA-95-7947	0.0381090426664266	0	0.329217712183932	0.116981776681118	0	0.00927088955608691	0.00272746172525808	0.0397205725393083	0.0370267630870604	0.0102590053274707	0	0.00886255508717267	0	0.0994806871755386	0.108291219906721	0.111288678485924	0.0284760636802308	0	0.0509042726120438	0	0	0.00938329928570911	0	0.540016862455791	0.842204094228169
TCGA_TCGA-55-8089	0.00536952464591816	0.00323483877531116	0.180170792435073	0.206927084796215	0	0	0.072284144270549	0.0297801048615502	0.00210867749857876	0.0505882160074791	0.0302677065268589	0.0123744341793087	0	0.0949274894978741	0.120914125777412	0.150057362428613	0.0136982755058517	0	0.0272972227934058	0	0	0	0.003	0.384758563136357	0.924153118265424
TCGA_TCGA-86-7711	0	0.0622495550298286	0.188471630855227	0.0279353981402902	0	0.143156122272018	0	0.00219886246056598	0	0	0.062640968420198	0	0	0.205634347974142	0.0503222019024089	0.0851050617596077	0	0.00177731528158998	0	0.113681689769142	0	0.0568268461349826	0.001	0.426523959685617	0.904006009361081
TCGA_TCGA-55-8621	0.0153955226872993	0	0.358338168944298	0.0594921435786959	0	0.0587100304361691	0	0.0131988888657539	0	0	0.0431009697932999	0.0124893150352046	0.00552036506604815	0.109952040430837	0.0842708850996462	0.115041937757085	0.0289056479352558	0	0.0865549629933314	0	0	0.00902912137707522	0	0.618758573589137	0.795350440203397
TCGA_TCGA-49-4501	0.048148734590239	0.00308804206303329	0.33635373884676	0.0750020691660472	0	0.0552954250807632	0	0.041777156647744	0.022642842597307	0.0791583770928731	0	0.0417380542286131	0	0.000986422526644772	0.0335186768195182	0.088495660920432	0.064407075580337	0.0196175287766261	0.0695107006560208	0	0	0.020259494407041	0	0.568845142908503	0.825594963132671
TCGA_TCGA-L9-A8F4	0	0.0469873479077453	0.351941314170003	0.156992953541003	0	0	0.0728075860993195	0.054852506655934	0.0599268481314308	0	0	0.0238714711885299	0	0.0851412636321463	0.0457455682099898	0.0857032245489839	0.00544312881674462	0	0.00482717583954887	0	0	0.00575961125862158	0	0.676601780004464	0.755997430948459
TCGA_TCGA-86-7953	0.0167945665552237	0.0166837149794564	0.195766507999773	0.0304054903704508	0	0.110643293271944	0.0273838227062261	0.0848684522198263	0.0227883570167219	0	0	0.010113252310416	0.0503951844853033	0.0239757095630095	0.0273603786055189	0.181453615007059	0.059566134134312	0.021131475020553	0	0.0569558631580647	0.0129848740618965	0.0507293085342446	0.002	0.408096774497138	0.912306334406673
TCGA_TCGA-38-4628	0	0.00756134117798236	0.185497371676264	0.0552443968027621	0	0.0148368183335835	0	0	0.0328240883576314	0.00539513919552595	0	0.0616855019218409	0.0174345217796291	0.120208725524811	0	0.280935265236115	0.103545777535416	0	0.0803805704787528	0	0.00132409149717831	0.0331263904825079	0.002	0.396806940755454	0.91847447777832
TCGA_TCGA-55-A48Y	0	0	0.403230477070257	0.0414492446724744	0	0.0440349883205134	0.0220517061503236	0.0544703812937885	0.00776812146349576	0.0151297588796165	0	0.0393569245318318	0	0.153068520439045	0.0482251192233982	0.0571752796373049	0.0210419771996872	0.00436432358547152	0.0580164862149006	0	0	0.0306166913178912	0	0.587971565446453	0.812062152806601
TCGA_TCGA-MP-A4T9	0	0.0413085479683241	0.227533717088223	0.0891957932188125	0	0.0162974164693416	0.00282265164482849	0.0654729732880917	0	0	0.0072895825639488	0.021547464337037	0.00556551172468289	0.117511949333676	0.0542126593640358	0.128203492855005	0.0581829187231516	0.0176116533089193	0.104653487524065	0	0	0.0425901805878564	0	0.541236141590909	0.84993885496808
TCGA_TCGA-91-6835	0.0271480959008089	0.0505608289899609	0.130283175269686	0.128487889867231	0	0	0.0356250842846792	0.0816679688636459	0.0303498862853598	0.0524212835785672	0	0	0	0.156554862273677	0.0713004746171261	0.151480819303829	0.0257130537382643	0	0.0584065770271642	0	0	0	0	0.655701788440472	0.792690221292324
TCGA_TCGA-50-6590	0	0.0225631707698676	0.275109246301856	0.130673692480033	0	0	0.0703721674516895	0.00943427755341703	0.0333985378934307	0	0	0.0583721203806445	0	0.142323893897621	0.0836039325408287	0.13524458878605	0.0112805416988308	0	0.0241868669195279	0	0	0.00343696332620314	0	0.542857697929797	0.842786782046751
TCGA_TCGA-95-7039	0	0.0513405565808538	0.194893710044974	0.168279279071342	0	0	0.0103092709069568	0.0813439188153691	0.0154409151247468	0.00487436699288346	0	0.0485613252155949	0	0.0888374006677062	0.0882339301556594	0.0997854471617944	0.0372816604772977	0.0128523945835881	0.0979658242012336	0	0	0	0	0.487076146455449	0.875131666049761
TCGA_TCGA-55-8206	0	0.00680326844098966	0.378133864409983	0.0109193916219257	0	0.023963199689853	0.00908042803203881	0.0257908709195106	0.00568208358824712	0	0	0.010159950021495	0.154193413390496	0	0.00778277199546356	0.056128774099869	0.19721750435038	0.00138283824945986	0.100920153830043	0	0.0118414873602456	0	0	0.582709212001477	0.818274351570291
TCGA_TCGA-44-7661	0	0.04896899909392	0.078209039764444	0.0304548694856229	0	0.0708179719443535	0.0923696327545566	0.050211486448582	0.00446758752238458	0	0	0.0584547791394429	0.048889363915843	0	0.0775231414983662	0.180165691152982	0.0580017303073052	0.0898882594219978	0.098886943181934	0	0	0.0126905043682651	0	0.455983288912016	0.892604581857458
TCGA_TCGA-J2-A4AD	0	0.0067450457579798	0.434815637673241	0.0806843125881543	0	0.060019937270131	0.0066742857962593	0.0279660458047466	0.0248956513793703	0	0	0.00038186927619613	0.00424558233343336	0.0505028992677375	0	0.107671307987939	0.0212544194005873	0.0578314667210828	0.103465048378884	0	0	0.0128464903642575	0	0.610413443693067	0.797310328646939
TCGA_TCGA-75-6206	0	0.0718833853790082	0.163174668158085	0.0401795746851533	0	0.0368632612675841	0.00611938788383004	0.0523607241387993	0.0251428463289274	0	0	0.0187365323953551	0	0.296514501732387	0.0324496181605544	0.159569732116186	0.0301996861372546	0.00385485204893539	0.0525754418354133	0	0	0.0103757877325263	0.001	0.434963773745527	0.901045159552446
TCGA_TCGA-55-8616	0.0919420473495463	0.0891603364846709	0.329331175048413	0.065059555645289	0	0.0174730903205721	0.0197374209846102	0.0276808221018391	0.0198943650509959	0.0409353147288908	0	0	0.00482522297627213	0.0247609235882007	0.029939308708184	0.102876833827824	0.0151896531532065	0.0120168148889857	0.100599330977777	0	0	0.0085777841647223	0	0.736087926921057	0.704154925740994
TCGA_TCGA-50-5051	0.0139887450675102	0	0.689248636426698	0.0415077102859907	0.000740889009372284	0	0	0.0577561727181472	0	0	0	0.0217237813201721	0	0.0397847005971919	0	0.0239653996228138	0.0433499062426393	0.0341284975628892	0.0195221013654266	0.00356649491064718	0	0.0107169648705014	0	0.689570104635245	0.731424911340708
TCGA_TCGA-97-A4M3	0.0747136517285387	0	0.455743305344864	0.0707701705916825	0	0.0843350801154555	0	0.0797197431904986	0.0178566682264585	0	0	0.00549315653635375	0.0315132306796819	0.00427340833310532	0.0157277821682864	0.0865002559445067	0.0117877315516695	0.0206017445416085	0	0.0243072966486488	0.00762645137339308	0.00903032302524805	0	0.605464500412779	0.795992271267077
TCGA_TCGA-97-7552	0	0.0902280563502367	0.235060202247	0.2160949831919	0	0	0.0237011102279192	0.0652227257918898	0.010049266912402	0.0492113416106243	0	0.0302230651978332	0	0.0597265884789056	0.0639230548658537	0.0455385792446927	0.0322477525290305	0.00364433877217562	0.0654031247914867	0	0	0.00972580978805064	0	0.598388904410454	0.811665676184368
TCGA_TCGA-44-2657	0.0484929894457432	0.033341292498009	0.315440323245958	0.188162966270063	0	0	0.0260817436840938	0.050545257399964	0.0107848828665505	0.0745292292197975	0	0.00376793761743536	0	0.0165853703373754	0.0655748556738552	0.0936503602251504	0.0177991421873302	0	0.0489013486128848	0	0	0.00634230071578868	0	0.64690150821834	0.77451709122718
TCGA_TCGA-97-8172	0.00578615969757766	0.161639139596361	0.256650463732203	0.0834500266253838	0	0	0	0.0435232409555868	0.012823507542807	0.018384543455524	0	0.0389310157032668	0.000258933369301103	0.0303836871989691	0.0253605042189328	0.135736709096744	0.0267572686242807	0.0134302245072484	0.138604576155779	0	0	0.00827999952003419	0	0.665336031562069	0.77077825916654
TCGA_TCGA-91-6840	0.102928858893578	0	0.226410676821871	0.175850153451932	0	0	0	0.0749910538867709	0.0267271207092465	0	0	0.0257284206980755	0	0.0953111769308834	0.125191665086814	0.0839945224213788	0.0154933117742568	0	0.0457661924155388	0	0	0.00160684690965409	0	0.527836362334337	0.849722147293981
TCGA_TCGA-55-7907	0.0718769379125057	0	0.400787718793895	0.111409426473251	0	0	0.00768146429505874	0.0550109387342314	0.0103699076199587	0.0480380841923208	0	0.0187247210122787	0	0.0747636179262282	0.0506574958196781	0.100789490889578	0.0146827470424123	0	0.0235039163486413	0	0	0.011703532939962	0	0.648240812036727	0.766497524467024
TCGA_TCGA-49-4510	0.0337891418817056	0	0.413972131436267	0.0808493086564443	0	0.0555506531892695	0	0.0336148452784851	0	0	0	0.0389553895597238	0	0.0593798213567814	0.032206509978678	0.138775741862257	0.0462454790731194	0.00734597616811027	0.0413868205250369	0	0	0.0179281810341214	0	0.631718069474395	0.781105461464154
TCGA_TCGA-MP-A4SV	0.00084473425070933	0.0110516769938357	0.298928061255703	0.167696427818463	0	0	0.0390645343827753	0.0565305431295217	0.00186742179103582	0.029224607382529	0	0.0412378105506586	0	0.0598807290409899	0.11225157875709	0.0800244272592352	0.0122567091317903	0.0159166531421116	0.0693357809333113	0	0	0.0038883041802399	0	0.512385816679284	0.858687790559322
TCGA_TCGA-55-7726	0	0.0329254165130597	0.339634723816749	0	0	0.13365938774597	0.028106384752592	0.00266086374268598	0	0	0.00871030244868129	0.00186192875344101	0.0102495290008423	0.00603884791612336	0.07846141487927	0.0510259565586866	0.207110670441803	0	0.0661914782817423	0.00803752415179793	0	0.0253255709965551	0	0.554675803408485	0.835905021671659
TCGA_TCGA-35-3615	0.00252600172156046	0.0130973062811796	0.272281403785684	0.064616760789242	0	0.0579195663212095	0.0104314492107165	0.0624905180081558	0	0	0	0.0385920886926056	0	0.0438275412938689	0.0405813856343027	0.206502373890004	0.0683543620051016	0.0290079738823334	0.0707970837219788	0	0	0.0189741847620571	0	0.567914625687842	0.834878318414142
TCGA_TCGA-97-A4M6	0.00166667451537514	0.0632576952744543	0.187827436920271	0.0575951187711342	0	0.0772504456012549	0	0.0869782870901308	0.050418612490888	0.00540650364785255	0	0.0196012802912411	0	0.0642390437941031	0.083507179993059	0.109302609426289	0.122964417900624	0.00266165677347473	0.0486321898549886	0	0	0.0186908476548598	0	0.578112698585738	0.833535268233565
TCGA_TCGA-86-7955	0.00937167472254646	0.0471507304325206	0.319611418916798	0.0097698670652794	0	0.0364569080276028	0.0108637535473281	0.0834477884807553	0.0119442758527164	0.044999009301461	0	0.0686621554424623	0	0.0333962096848879	0.0395992290890726	0.104182394511991	0.0151978003206099	0.0134387755204443	0.143540049433357	0	0	0.00836795965016731	0	0.57715085160575	0.823447362627107
TCGA_TCGA-L9-A443	0	0	0.23128924064323	0.154337842028344	0	0.0171242192617455	0.0549518762278133	0.064351239622039	0	0.0731516395035233	0	0.0119111396330735	0	0.0491467787270755	0.107620994989163	0.107745195704866	0.0692872577518346	0	0.0427082053073625	0	0	0.0163743705999296	0.002	0.405993759820058	0.913259064429948
TCGA_TCGA-53-7813	0	0.0111856128535958	0.552300142779425	0.169102462609322	0	0	0.0626540669362771	0.0568635363799828	0	0.0236944799457583	0	0.0253168560918213	0	0.0236534751270363	0.0372260082315983	0.0192089621275822	0.00571548935190762	0.00200673816397013	0	0	0	0.0110721694017237	0	0.636760963031405	0.771709414727516
TCGA_TCGA-55-A491	0.0285808649519007	0.0144802638921728	0.500381237637799	0.022685812437483	0	0.0256744031790574	0	0.0328977353810527	0.0258837157052732	0.0210791494941393	0	0.0135509157692161	0.00904573764281614	0.103061814294583	0.0949636678130731	0.0557481019678598	0.0315665037307324	0	0.0107857899052372	0	0	0.00961428619760418	0	0.656542464520795	0.754700567557543
TCGA_TCGA-86-8056	0.0129951282679942	0.0335391940125656	0.207226645547517	0.0768851123765188	0	0.112902666042336	0.00851273170548995	0.069891914585796	0	0	0	0.03070390331712	0.0200300744527099	0.0174917797696558	0.0518129752418563	0.146784994748276	0.0564688917839732	0.0140949137581649	0.118946921929536	0	0	0.0217121524604896	0	0.471021340906058	0.885180696998277
TCGA_TCGA-78-8655	0	0.0844866574500772	0.0649110128340718	0.12761954887786	0	0	0.0101804195855301	0.0765820194419821	0.0238615777506764	0	0	0.0638266200260611	0.00456869980809692	0.130221816394453	0.1026388455117	0.142625882466236	0.0621602999168881	0	0.0883395293495936	0	0	0.0179770705867746	0.018	0.290677305795619	0.962993879276563
TCGA_TCGA-L9-A444	0.0100115805876016	0.00165418402520121	0.234766633507632	0.221603397934196	0	0.0241051030280896	0.115050253575965	0.0571974956758036	0	0	0.00553544533853595	0.0427634979880365	0.0110049886875629	0.0329927370266207	0.0957296589080781	0.0723092175248056	0.0170090661377283	0	0.0489639138528974	0	0	0.00930282620124552	0	0.483952448802954	0.874944391303888
TCGA_TCGA-86-8055	0.00598950089206293	0.00350872125919157	0.320759858791023	0	0	0.13405883568578	0.0267210276428452	0.0265323054213746	0.0250583355495922	0.0155652814873691	0	0.0121227918369497	0	0.117668852240903	0.0623942431520384	0.13083822775654	0.048512150143383	0.00688875205318139	0.0203566003862426	0.00482767048386632	0	0.0381968452176576	0	0.539429871776581	0.845215608286316
TCGA_TCGA-55-6970	0.00156995926558768	0.0216280814214297	0.265637243923275	0.0510779808170253	0	0.127710425181231	0.0194770547797079	0.0775472018270674	0	0	0	0.0427114110176415	0.0144926388378935	0.0599983440558167	0.0644960953234687	0.0879528523530396	0.00697699351788209	0.0505246444721667	0.0907160577968759	0	0	0.0174830154098915	0	0.524230384816512	0.85684240801402
TCGA_TCGA-49-6745	0	0.0671122875854344	0.196022814992858	0.104038893840559	0	0.0218801612098298	0.0358354756837914	0.0784963574502684	0.00159526782125376	0	0	0.0368815299720077	0.0246967291704181	0.0406750575186297	0.0618441022666943	0.127218019467294	0.0463455964525288	0.0369757618089813	0.109040956990315	0	0	0.0113409877691356	0	0.538954940893534	0.854075392159967
TCGA_TCGA-05-4405	0.0360279800070687	0	0.64355317483691	0.0231927915185559	0	0.0139966986638349	0	0.00145657611173098	0.00776855358127226	0.00556947322428935	0.015451144503476	0	0.00311539952900858	0.0717945670742764	0.0101484360400412	0.0831380947853061	0.00504797439671139	0.0109909062676148	0.0584233854868548	0	0	0.010324843973049	0	0.679755026742816	0.738295321000364
TCGA_TCGA-MP-A4TH	0	0.0871007041347889	0.638795868949158	0.0596003665086594	0	0	0.00641691097166841	0.0344975636616885	0.02184432203095	0.0273234152028977	0	0.00895112987027719	0	0.0124192678084065	0.0099214615717711	0.0437090579748751	0.0359063081096177	0.00472433832360732	0.00878928488163459	0	0	0	0	0.784620703101983	0.6219275001054
TCGA_TCGA-99-7458	0.0117713904649269	0.00145122909568168	0.133283369069012	0.100543173442482	0	0.0545487861973596	0.0256246984868572	0.107381756376171	0.0359949039485251	0.0111789080136911	0	0.0468675911426138	0	0.0447017339231573	0.0641039112424294	0.0922295019762826	0.12542077969347	0.0194274376424471	0.118102914516451	0	0	0.00736791476844252	0.002	0.407782614575419	0.912952599890336
TCGA_TCGA-55-8508	0.0548627710845251	0	0.697388754185661	0.0189881744056371	0	0	0.0299739587622511	0.0252287508542224	0	0.017650402341821	0	0.0026100825599132	0	0.0735823141687153	0.00391466511424844	0.0275496183238018	0	0.0068832927308408	0.0177189852403658	0	0	0.0236482302279965	0	0.729533573994499	0.691417430768445
TCGA_TCGA-55-1594	0.0293171433892121	0	0.339091033445825	0.109078121077723	0	0.00308296344384983	0.022904277277594	0.0667292920830267	0.0160572820158365	0	0	0.0426994210676428	0	0.0491626024404514	0.0711520582317701	0.108437416295025	0.0516764971349875	0	0.0474054874582358	0	0	0.0432064046388214	0	0.596671046951102	0.810344572847022
TCGA_TCGA-44-7669	0	0.0159933952191463	0.255875178463719	0.0221020523661389	0	0.0839620112068794	0.0143524811898234	0.0894849053688456	0	0.00928952693581095	0	0.042589057251407	0.00592867802523201	0.0375336825967737	0.115469799259622	0.13991990280628	0.0397407480620627	0.00225737532844254	0.104108399199205	0	0	0.0213928067206121	0	0.472569733000628	0.881617623608148
TCGA_TCGA-49-6742	0	0.00494214691446336	0.132493794859787	0.14819830402239	0	0	0	0.0661247653371999	0.00739568625935282	0.0332857150523896	0	0.0575068808270977	0	0.0860689144620766	0.0317167058686297	0.213420552072957	0	0.0744537895000534	0.0844211563851901	0	0	0.0599715884384123	0.012	0.328806941744596	0.946381809678131
TCGA_TCGA-55-7913	0	0	0.326067014438424	0.0573610341490859	0	0.0071637548023837	0.000116958434222535	0.0662625557976648	0.0467404435624159	0.0272442463089923	0	0.0438797308264244	0	0.232721578196128	0.0320154633972503	0.0366257266305191	0.0702611898360085	0	0.00696270272847775	0	0	0.0465776008920029	0	0.534309637015015	0.845866440165462
TCGA_TCGA-86-6562	0.00403848359331812	0.014599890179326	0.332758472473913	0.0221253172572694	0	0.0641482369700328	0.0285684194692244	0.0399725717929972	0.0227917903376926	0.00350000114896895	0.0170326398742191	0	0	0.095103238114869	0.0468391348488978	0.142229146184806	0.0364065981844671	0.0121766638878105	0.0750156250532705	0	0	0.0426937706289181	0	0.569013889018178	0.829354066046903
TCGA_TCGA-95-7944	0	0.0433608806783982	0.0971115364427623	0.3017192186428	0	0	0.148591286439473	0.0504086205810004	0	0	0	0.0752360038979008	0	0.0337827398590042	0.0810546281635335	0.0819184549218661	0.0273879440169879	0	0.0459521269102542	0	0	0.0134765594460193	0	0.522712588671016	0.854113280477144
TCGA_TCGA-05-4398	0	0.0572662527626591	0.344696875606822	0.0796916204559652	0	0.0475633612272744	0.0278957679978193	0.0723547865357742	0	0	0.00905231678808159	0	0.023886611241275	0.0230059084749844	0.0775271162910868	0.122574046959059	0.0844082600595521	0	0	0.0132181867089659	0	0.016858888890681	0	0.593381992117345	0.810835256224566
TCGA_TCGA-78-7161	0	0	0.413363874858083	0.0492289614648103	0	0.0741582182399709	0	0.0514543254112769	0.00200215138524867	0.0520557440891341	0	0.0872949956523602	0	0.0451361635391713	0.0361114515995036	0.0663584753469935	0	0.0205370223022628	0.0679888612163658	0	0	0.0343097548948187	0	0.563942919781109	0.825890905101065
TCGA_TCGA-50-5933	0	0.116942501785456	0.236581973779675	0.0172585424015857	0	0.0232804508668753	0.0216987227908239	0	0.0222169693264853	0.0192433779133521	0	0.00754742745258031	0	0.169143248421886	0.033076042055345	0.253221450524939	0.0218734991286226	0	0.0310215145393955	0	0	0.0268942790129786	0	0.516074505338517	0.856563040715085
TCGA_TCGA-55-7728	0.00699889511754691	0.0561239128932189	0.102392339982865	0.0565484178205343	0	0.0222391518994223	0	0.0630748549900657	0.0884274368270773	0.00266568636761311	0	0.0391306823583129	0	0.363751439823805	0.031058231617675	0.122490551340081	0.0309150566579199	0	0.00862349866114599	0	0	0.005559843642717	0.02	0.286286126893148	0.980530360364323
TCGA_TCGA-55-8087	0	0.101840164261012	0.117138960987235	0.044522260102555	0	0.0647766674892504	0	0	0.0389573282247944	0	0	0.0871628352549138	0.0155854038971105	0	0.0120581661513613	0.0936486661844554	0.262169947513862	0	0.153484522992034	0	0	0.00865507694141494	0	0.497430646121384	0.87277594588196
TCGA_TCGA-91-7771	0.0367112601587016	0	0.325308616300232	0.0813964661910288	0	0.123901813638308	0.0113811767055015	0.0398451052710882	0	0.0472331507327386	0	0.0357723600308782	0	0.0266926637589294	0.0620070072382494	0.12225206460509	0.0382739024936067	0.00119716891111779	0.0413121346027205	0	0	0.006715109361809	0	0.552397914693083	0.836017271174691
TCGA_TCGA-67-6216	0.00147537707902847	0.0694435998565428	0.255748204523449	0.0603154764095141	0	0.0837278142026611	0.00148247438399514	0.0423053846575771	0.012860907119252	0.010995085173844	0	0.0341000542487876	0.0188590627867329	0	0.0355986701239598	0.103259908939327	0.162559746932785	0.0121979598883072	0.0649977126852297	0	0	0.0300725609890072	0	0.560963426227646	0.838184003536887
TCGA_TCGA-95-A4VP	0.0640350394034821	0.0588671912390939	0.302202548840498	0.182964740118613	0	0	0.0470739611259703	0.0753654462021204	0.0348561211987816	0	0	0.0384995971354775	0.00196204783292213	0.0281684367237734	0.0409125289339566	0.0826663494267609	0.00336127206027985	0.0245957071401718	0.000372150691309939	0	0	0.0140968619267887	0	0.620170617261496	0.790275557956605
TCGA_TCGA-73-4675	0.0202731765095931	0	0.196506314257064	0.0584539488005874	0	0.0424467494709377	0	0.0161874483261543	0.0404561092555571	0	0	0.0465545469522097	0	0.175513633293232	0	0.0940269391560673	0.143942647437849	0.0308188066768225	0.103404859949426	0	0	0.031414819914499	0.001	0.429278516709945	0.902970343580111
TCGA_TCGA-64-1676	0	0.0974607579013992	0.270386220060504	0.0565300278267025	0	0	0.0305199432450891	0.0481539576292687	0	0.119665717276832	0	0.0551856604031292	0.0217135572828711	0	0.0389460819453632	0.116979328608196	0.08000901478481	0	0.052501446811827	0	0.00120887757430543	0.0107394086497017	0	0.579378517727564	0.821505999509008
TCGA_TCGA-55-6981	0.0357202387651542	0.0171048900890022	0.34879466054446	0.0102632229767536	0	0.0434175396982224	0.00893446705936825	0.0439527069624345	0.00217062868648758	0.00576584667270412	0	0.0160110327588911	0.00461940737993892	0.0707748425976447	0.00780845685840727	0.0511563612590435	0.171221824843247	0.0357933501417746	0.107260845379615	0	0	0.0192296773268517	0	0.618564127986644	0.797309159818521
TCGA_TCGA-75-5147	0.00320845048585522	0.0191936613249631	0.364502725872394	0.0358474618601421	0	0.0408239011059768	0.0525018788059111	0.0204568809227114	0.00822412642137786	0.075817962947605	0	0	0	0.0711258673797015	0.0612665632194542	0.0922397080452543	0.0737612089322414	0	0.0353471831354032	0	0	0.045682419541009	0	0.595226553156201	0.810320522826632
TCGA_TCGA-L9-A7SV	0.00568456104500938	0	0.34136315256405	0.0457446505303965	0	0.00319439032834745	0.0149515943883196	0.0832592893404943	0.0354276597577388	0.0514381961330968	0	0.0917069160606494	0.00250278012357782	0.0186984497691499	0.0707780684879966	0.0784574661133693	0.0404531487167642	0.00544773415360326	0.107740746169036	0	0.00187125967321145	0.0012799366451895	0	0.518716644828541	0.854934035290167
TCGA_TCGA-78-7160	0	0.0038885120508368	0.140600709400901	0.191467900631801	0	0.0350947577451975	0.0307440120278559	0.0778403777721069	0	0.0136260599486973	0	0.0533378192756797	0.00745328532512566	0.0612081952549715	0.0918551376235052	0.143485567561546	0.0463978223173247	0.0231612954377951	0.0706223006447171	0	0	0.00921624698193771	0.005	0.369803272805059	0.928935581972893
TCGA_TCGA-55-1595	0.0147512269175872	0	0.334187399046443	0.0580256137746258	0	0.00781067431835729	0.00647011115053367	0.10436859166971	0.0277284725848824	0.0167512516236274	0	0.0434189221782163	0.00127324415763205	0.0447265115178202	0.10160048804143	0.109489856796851	0.0415541104052836	0	0.0774183947791586	0	0	0.0104251310378404	0	0.542592104363349	0.841966382407151
TCGA_TCGA-62-8402	0	0.0225375129117796	0.0718819611800945	0.106007462823843	0	0	0.132996326384115	0.0317998279169452	0.0218376833668614	0.0407626282067331	0	0.0352821536434694	0	0.188017301966423	0.23098896027289	0.0223136870619541	0.0336280415210515	0	0.0580295969908268	0	0	0.00391685575301413	0.048	0.17495039537844	1.03918389509145
TCGA_TCGA-78-8648	0.0144817584413284	0	0.331830447266363	0.132518350881185	0	0	0.0239587491188248	0.0381078514469886	0.0118507055328144	0.00443688741625802	0	0.0210785726626816	0	0.238173391005482	0.0238608802908894	0.108354437734837	0.00153266620916784	0	0.0404470767461548	0	0	0.00936822524702459	0	0.565818323387521	0.82690991478217
TCGA_TCGA-44-3918	0	0.0317732896156417	0.312584756413676	0.0523622127794056	0	0.0990568309599034	0.0462622800904951	0.0736075287689532	0	0.0426740800816621	0	0.0324884692056195	0	0.0166794335818365	0.0591561167317904	0.117757880711058	0.0182932587416269	0.0051537238231532	0.0765942766155433	0	0	0.0155558618796349	0	0.567258486217889	0.830611745236368
TCGA_TCGA-80-5607	0	0.0253385240061208	0.216244307500178	0.130193047458156	0	0.0327187222597256	0.028118993276601	0.0163108150076674	0.00719331182228457	0.0753924267042449	0	0.0541733157948116	0	0	0.0760345946893767	0.101906415933584	0.0943475336684512	0.00454786130628662	0.128298628869081	0	0	0.00918150170343054	0	0.461385241174051	0.887256597783995
TCGA_TCGA-55-A57B	0.0208095216613852	0.0167666172672593	0.0872895063558098	0.0406490636758215	0	0.0838179977197245	0	0.0285666469584254	0.0432027788317676	0.0201249802178902	0	0.0475737130977417	0.00169697539380901	0.00657292509712074	0.0252400268842959	0.150392654923647	0.265371862754115	0.0404624133179198	0.0925492590480886	0	0	0.0289130567951783	0.004	0.38285931311437	0.922988188360732
TCGA_TCGA-38-6178	0.0183650282294887	0	0.345633596297263	0.0644227491327505	0	0.11892738154618	0.00279861205610877	0.0584142239295071	0.0209788192343057	0	0	0	0.00765535056577837	0.0243017014771344	0.0493290506678907	0.11090891028129	0.0278579921110465	0.0272434785966031	0.114090057813399	0	0	0.00907304806125428	0	0.604673362986961	0.808637403187946
TCGA_TCGA-78-7535	0	0.169151109040289	0.278766133030561	0.0184089877589547	0	0.0309630767968148	0	0.0160221840249745	0.0126808896198436	0.00323793064182027	0	0.0294509454112254	0.000495250957976294	0.0745074750917228	0.0103929232990981	0.129893759490745	0.195715593145133	0	0	0.0165873270306283	0.000826470824602163	0.0128999438356112	0	0.606926266027028	0.800117342645354
TCGA_TCGA-55-6986	0.0185817688551135	0.0262108474106363	0.240885944415273	0.0834325156039045	0	0.0706084189644298	0	0.0916962266921824	0.0222540357295878	0	0	0.0434240594695057	0.0105909626368025	0	0.0288099588891915	0.155234241847802	0.124998192650777	0.00417379856345226	0.0638255064256442	0	0	0.0152735218456978	0	0.508930940297896	0.865394346045286
TCGA_TCGA-91-6849	0.0401272959526093	0	0.566991524994846	0.0664071783590302	0	0	0.0203835652304191	0.0283848141869448	0.00323720731617574	0.0190135432704824	0	0.00520327754241994	0	0.153551028483453	0	0.0428780209435888	0.00680750501193718	0.0238185180767891	0.0107127838931783	0	0	0.0124837367381255	0	0.675344538523726	0.738711143195032
TCGA_TCGA-55-7903	0.0100824582394902	0	0.238246985493532	0.103888384548226	0	0	0.030909517370994	0.0685344465647015	0.0222308281445214	0.00184032220679132	0	0.0798779424903677	0.00375936101767282	0.0527846498211573	0.0489694974287326	0.119022485547899	0.0655474226599523	0.00872153495900899	0.131365102152204	0	0	0.014219061354749	0	0.528559684687466	0.856763960665857
TCGA_TCGA-55-A493	0.0124680078722674	0.0163324948451387	0.287938383803168	0.11813995938054	0	0.0298434433583047	0.13001918919274	0.0289584773453888	0.0172314676881112	0	5.21836936548721e-05	0.0250327009288028	0	0.0632138851926618	0.0778854565356683	0.0682377920922429	0.102710569039007	0	0.0113460964845697	0	0	0.0105898925477339	0	0.549417914626064	0.841366015518131
TCGA_TCGA-86-8280	0.000266263992555959	0.020302025575138	0.260413725665132	0.0328588611598452	0	0.0488875473016213	0	0.116801589349357	0	0.0322094598578354	0	0.0486104110636813	0	0.060389188080064	0.0830024895007584	0.0831793497187743	0.0819661026482379	0.00574350264958094	0.113966861011117	0	0	0.0114026224263007	0	0.53522792025776	0.851718659634359
TCGA_TCGA-91-6828	0.0104080367463154	0	0.2546693121376	0.0438301376852336	0	0.194865052807198	0.0380757058133293	0.0341162682184812	0	0	0	0.0195757833544631	0.0183243658571076	0	0.0598315304707716	0.168086749914123	0.0820048238499443	0	0.0411777476354124	0	0	0.03503448551002	0	0.482348471179246	0.878261551104293
TCGA_TCGA-55-A48X	0.0550089608450208	0.184335168529445	0.178646828231198	0.0806095822374508	0	0.0900826476209634	0.00843625071867127	0.0619750264596838	0.0330383403584869	0	0	0.0252506774081577	0	0.051139694237391	0.0417323947029446	0.0809848129199218	0.0473919155851198	0.00292866436595748	0.0500604942380048	0	0	0.0083785415415825	0	0.594108884433639	0.812468557771966
TCGA_TCGA-50-5932	0	0.00832103615014974	0.271539803787062	0.0706679821741213	0	0.0745846881931399	0.0032973591170279	0.0505524832851423	0	0	0	0.0325752429749179	0.0136852753673796	0.125171428006345	0.0442924024966588	0.213994041258958	0.0118985845998051	0.00395935304912437	0.0623158949349688	0	0	0.0131444246051992	0	0.481172899481633	0.877084540479548
TCGA_TCGA-NJ-A55O	0	0.0198076484825463	0.238767058679541	0.0373317162478019	0	0.0654505640212416	0	0.0743169668487804	0.0137792973166175	0.00438822857165203	0	0.0448701714195236	0	0.13247362407443	0.0642646913827881	0.197858617871191	0.0306032581535373	0	0.0598075779181245	0	0	0.0162805790122248	0	0.526858046741104	0.854539578964199
TCGA_TCGA-05-5423	0	0.0903416023169659	0.087610547411958	0.0470362775829487	0	0.0447388917163714	0	0.0244215556235667	0.0216756072900046	0.073200197348306	0	0.0491036276974814	0.00897817876285676	0	0.0211702547349796	0.105827109062876	0.233827339404112	0.045308474022167	0.0593231909318361	0	0.0633445569895239	0.0240925891040459	0	0.48566897598974	0.878412799618724
TCGA_TCGA-05-5420	0	0.043868204026327	0.3374755417119	0.0536535262294481	0	0	0.0271683462440669	0.0926945133196973	0	0.0291632603716121	0	0.0198476281521648	0	0.0570124159413679	0.0910398746651444	0.10917925859506	0.048594990059574	0	0.0386355698109189	0	0.0272987458313994	0.0243681250413184	0	0.618485130047637	0.796701979934997
TCGA_TCGA-62-A46Y	0.00889178696655916	0.0186407765473148	0.147827217159623	0.0880305703833292	0	0.0511454279134704	0	0.0875062197683096	0.0122451357117655	0	0	0.0723463585980372	0.0118740846118456	0.00941024891488722	0.0621912521388311	0.151917006502352	0.178893123211668	0	0.0771457070916046	0	0	0.0219350844804026	0.00700000000000001	0.354339779545763	0.934772185931578
TCGA_TCGA-05-4384	0.0109538333039361	0	0.322484274190902	0.0622976618018144	0	0.0574818898489228	0.0101770937953137	0.0320951364011366	0	0	0	0.0352949529707451	0.0149515958893576	0.0586990627977154	0.0192509620463048	0.217940741331963	0.0729229975716145	0.0195854577779516	0.0372829876849453	0	0	0.0285813525873773	0	0.586699470977821	0.818955851337158
TCGA_TCGA-97-A4M1	0.0034408697301889	0.00333541099492511	0.116606734040639	0.0893722844390471	0	0.0970193285305628	0	0	0.0232450873277508	0	0	0.0779548207291785	0.0373466075767789	0.0474638678751238	0.0236207256412084	0.220700739557079	0.0627004290672185	0.00664219669589633	0.179374139444574	0	0	0.0111767583498292	0.003	0.384343988897935	0.922608961625196
TCGA_TCGA-95-7567	0	0.0125357353422399	0.322988892255881	0.130986897140889	0	0	0.0530579776968023	0.0614830474102474	0.0487241702379463	0.0226039909189347	0	0.017080191840707	0	0.0503889829009654	0.0854124941999648	0.133057888404697	0.0206661683432223	0.0145495681067191	0.0228633814305887	0	0	0.00360061377019448	0	0.539121920618684	0.844283248602911
TCGA_TCGA-55-7910	0.0384766974715146	0	0.581224873644714	0.0218307047719228	0	0.0563371784798601	0.010580071006327	0.0635819851804396	0.00252347332015719	0.00436422765210897	0.00935017954046958	0	0	0.0784212518415734	0.0278287693993911	0.0218711441577179	0.0270268128424589	0.018765615586898	0	0.0058047629941407	0	0.0320122521103066	0	0.679840245644324	0.73416162622298
TCGA_TCGA-55-8619	0.0222738942230201	0.0600179940047211	0.192853771432829	0.118178553510385	0	0	0	0.0908037920782368	0.0191059745291892	0.0134241854660549	0	0.0535142771795473	0	0.0744970612501832	0.0300845238125237	0.116176783469829	0.0456289151291375	0.00584369942787058	0.113390559088766	0	0	0.0442060153977057	0	0.491110921748616	0.874305892756628
TCGA_TCGA-55-8302	0	0.131912758904724	0.15305105486701	0.0821652840868421	0	0	0.0121155079710478	0.0765250484674739	0.0118850031744325	0.0769950988762435	0	0.0707782114841609	0.00496041225375159	0.0367800147101249	0.112913591860785	0.0976085934372539	0.0268114015430677	0.00840198310251916	0.0798372820669552	0	0	0.0172587531936066	0	0.462533885557303	0.885729490059475
TCGA_TCGA-MN-A4N5	0	0.104790920998048	0.21822916807673	0.140483342018534	0	0	0.0267523604171552	0.109318499387763	0.00568704566219088	0.0243964166123288	0	0.0650122680617791	0	0.0406172570068769	0.113829233324593	0.0896078795408108	0.0141137436783336	0.00118075237286899	0.0385764942467989	0	0	0.00740461859518765	0	0.523441873827178	0.852608096683517
TCGA_TCGA-95-A4VK	0.0237926328680756	0.117946850186802	0.253324119841437	0.14741242070858	0	0.0469022028121886	0	0.0896088148221182	0.0252392577019417	0	0	0.0471978603631984	0	0.0801694830697639	0.0703397310983805	0.0321670507403306	0.0120881400980969	0.0105357502266857	0.0424831481673738	0	0	0.000792537295026677	0	0.587245772262573	0.814039825424899
TCGA_TCGA-95-8494	0	0.139230588522154	0.0803333629311716	0.0461159999498004	0	0.0656475978745681	0	0.0137740227279248	0.0550487591443681	0	0	0.0907925755710478	0.0710004950196712	0.00244566344703612	0	0.0903545633444279	0.185718086647747	0.0695674715813314	0.0588194956353742	0	0	0.0311513176033773	0.001	0.42505499737564	0.904730996575541
TCGA_TCGA-75-7027	0	0	0.314981037587478	0.0480514527716502	0	0.0674819447750552	0.0254326530785902	0.0705695356320575	0.00593066261826881	0	0	0.0290366828103185	0	0.149642901862246	0.0658830727587432	0.133202152640303	0.0242345195885899	0	0.0561126772944643	0	0	0.00944070658223506	0	0.493285711504677	0.870212830440785
TCGA_TCGA-64-5779	0	0.034588488937251	0.59167811547227	0.103208309103717	0	0.00533182921796659	0.0463085407668562	0.043418961421618	0.00894231617969868	0.0499924788967542	0	0.00351681166370523	0	0.0377231334797059	0.026770661712922	0.0223569566828646	0.00262097022436161	0.00247320263923961	0.0153724145563046	0	0	0.00569680904476436	0	0.728897362729319	0.68623402515002
TCGA_TCGA-49-4505	0	0.0216633806806215	0.306523483305756	0.117473160812408	0	0.00830198212092492	0.0236608720835275	0.0504395874163585	0.00750326541830042	0.00130424544065778	0	0.038981628782201	0.00826503391995707	0	0.0458119185037038	0.0902739381577596	0.132328047226829	0.0353423653105915	0.0785275517760153	0	0	0.0335995390443883	0	0.560045109763007	0.836455043310015
TCGA_TCGA-44-6775	0.0268999241215514	0	0.235533443215431	0	0	0.114734042824505	0.00905556478208534	0.0253347268795966	0	0.0101350628011241	0	0.0106678554414286	0.00122942022439336	0.188709133401897	0.0390192740630706	0.143519111064496	0.105189323332278	0.00684534101883366	0.0641161624818151	0	0.00481477897535466	0.014196835372139	0.001	0.424005808830837	0.905717174100667
TCGA_TCGA-55-1592	0.0496023182634065	0	0.482951412582124	0.0397314554712017	0	0.0237423497675667	0	0.0318005123090785	0	0	0	0.0170896789720267	0.0293652919168486	0.110410887465157	0.0560869097173299	0.0770212351576579	0.0538692914094235	0	0.0101279111495864	0	0	0.0182007458185928	0	0.632822185332403	0.774664602468941
TCGA_TCGA-05-4397	0	0.143167847291528	0.192931006727922	0.00458473060120192	0	0	0.015269602775145	0.0238723695640602	0.0211482993589047	0.0236641017241994	0.00386291068625279	0.0166620353701119	0.00303764466733832	0.073431385679559	0.115962438329517	0.230010575610414	0.0212577382696044	0.00659737808003703	0.0808937420563244	0	0	0.0236461932078794	0	0.48739402544632	0.872593111745437
TCGA_TCGA-44-2665	0	0.0867051991151489	0.0469347232860631	0	0	0.206006553623176	0.0191808321005181	0	0	0	0	0.00272007172993313	0.00411875353333301	0.0909825088683312	0.0204788541000217	0.192716043020967	0.218246043808317	0.0412016271745962	0.0391258495221113	0	0	0.0315829401174826	0.016	0.305592561696764	0.957617015454233
TCGA_TCGA-55-A48Z	0.00171215339199252	0.00284426037060545	0.300619295964614	0.0515736024479508	0	0.0349917982286316	0.00105139182863101	0.0486275110898723	0.0383175694310446	0.0261051969040284	0	0.0537217511307285	0	0.191283511403362	0.0580517118209997	0.103044902369576	0.0537063409574684	0	0.030487018722612	0	0	0.00386198393788225	0	0.556390428038451	0.834868174800265
TCGA_TCGA-86-8359	0	0	0.264150143790245	0.35980783349744	0	0	0.0480739433106736	0.0796179014240809	0.0607088958961437	0.000645759112691549	0	0.020857421678855	0	0.0588382003684046	0.0272229307968405	0.0215571106632539	0.0137051327269482	0	0	0	0	0.0448147267344229	0.001	0.432853851509147	0.903191108389695
TCGA_TCGA-97-8547	0	0.0389456934989441	0.207912449259392	0.0332515347127893	0	0.0144406723603332	0.0142732273002461	0.0202726844832571	0.0217444944749144	0	0	0.00502674756460118	0	0.325949893574345	0	0.169173656218861	0.0676166731643642	0.0599118731013665	0.0158111542259181	0	0	0.00566924606066705	0	0.577788152919842	0.818360165965592
TCGA_TCGA-75-6212	0.0711232746671298	0.0095832668940655	0.299484527068298	0.0392906357507493	0	0.0873344806030172	0.0167781247355158	0.00223563780656455	0.0158740888931134	0	0	0.0125923649853983	0.00734167097561972	0.0179083904481094	0.0149560458453519	0.0939551851874618	0.146225828261063	0.0230869146548003	0.133816894252649	0	0	0.00841266897109282	0	0.59790522087235	0.814012858884894
TCGA_TCGA-75-7031	0.0213843753973563	0	0.396442422851235	0.155990552117707	0	0	0.0148395462494876	0.0575994959535679	0.00595155512406289	0	0	0.0389263037171998	0.00576959439397809	0.0308669958125529	0.0816532494377425	0.09984329474725	0.0429356563643316	0	0.0322998511087424	0	0	0.0154971067247859	0	0.62410117516302	0.786671638614856
TCGA_TCGA-44-3396	0.0133423472400555	0	0.352219140884626	0.0578514884039838	0	0.087139694166314	0.0385954988694341	0.0486746047653396	0	0.00929495491564366	0.00157725239018175	0	0	0.10008834333653	0.0908907006644622	0.0716086529925479	0.0460187938669731	0	0.0258341625147388	0.00704760179943039	0	0.0498167631897391	0	0.571282281773797	0.824576500117941
TCGA_TCGA-86-8281	0.0391078019239933	0	0.675940771812261	0.0450775079564452	0	0.00915830092471753	0	0.0361632956828585	0.0115120577352223	0.000318282235068495	0	0.017932573454889	0	0.0330435305574143	0.013696386588747	0.0498956525701306	0.0413188556883395	0.00466376779767275	0.0176003096497441	0	0	0.00457090542249642	0	0.689466347676299	0.731851965066789
TCGA_TCGA-62-8397	0.00326684583120997	0.00319167879065889	0.274714899069541	0.0545862783249863	0	0.0903519432830234	0	0	0.0185068093181557	0	0	0.0681233403229563	0.0497250061986316	0	0.00372689502311395	0.0823349233200696	0.170957315808895	0.00679518944691566	0.16547134274427	0	0	0.00824753251757297	0	0.509204099237836	0.865811048389092
TCGA_TCGA-J2-A4AG	0.0420924978679499	0.0429122531186701	0.355487561464396	0.0932976970364738	0	0.0486082843816886	0.0253656347984615	0.036361900976732	0	0.0639300295790872	0	0.0158208059094181	0	0	0.0198658900443726	0.116352634753866	0.0840422504849195	0.0283112623101848	0.012796718851917	0	0.00329549464926021	0.0114590837726034	0	0.633023334150208	0.782414439793031
TCGA_TCGA-78-7152	0	0.0991599671735137	0.234625406712185	0.108563593994768	0	0.0218093407664732	0.0286644371658774	0.0599761182746653	0.0322954004760254	0.0461978927067579	0	0.0401271207771344	0	0.0560942850282984	0.0655846088903838	0.0543369340058871	0.0641817658373528	0	0.0751866347260697	0	0	0.0131964934646077	0	0.55323121488512	0.839770771442933
TCGA_TCGA-93-7348	0.0831159787662653	0	0.416311119249049	0.0575973678332397	0	0.0755681637893255	0	0.0670711649136759	0.0116698969916064	0	0	0.00983933044806894	0	0.0918762159803092	0.038275014399914	0.0485666977442022	0.0372141037394605	0.00843233771025285	0.0325546638070071	0.00861351655474602	0	0.0132944280728774	0	0.645370461076102	0.767928547431169
TCGA_TCGA-64-5775	0	0.0711577174474556	0.119751475871446	0.0870104922203432	0	0.0969496491538627	0.00267071589566316	0	0.0135856761416892	0	0	0.085254026912097	0.0146142641059417	0.160617993734845	0.0337736897936729	0.24951912046714	0.0102901048971177	0	0	0.0315453953770143	0.00360152075447392	0.0196581572272377	0.00700000000000001	0.355068320117839	0.938829661678085
TCGA_TCGA-78-7153	0.0328577439077816	0.0164006308423652	0.349018792866085	0.126161273540682	0	0.0456831352062512	0.00500779169803809	0.0670031277176928	0.00926983296920608	0.0618861357398417	0	0.0432216587139692	0	0.00426006501910149	0.0260408263441617	0.0983940403260848	0.0290469266566964	0.00919593184271586	0.0645608858845631	0	0	0.0119912007247636	0	0.568500896448124	0.824440431440479
TCGA_TCGA-78-7149	0	0	0.670988290377895	0.0636486457805783	0	0.0261312464899041	0	0.0293968200289051	0.000341973192069896	0.0426024946803331	0	0.0261404174142106	0	0.0327575750721992	0.0336192242345056	0.0292532980790193	0.0132652730258105	0.00202497103062532	0.0254630781909306	0	0	0.00436669240301331	0	0.705729898121268	0.711390312652952
TCGA_TCGA-MP-A4T8	0.00874416668522377	0	0.261664302868651	0.047955017699641	0	0	0.0158181943689082	0.0356578344787768	0.065186779091742	0.0257253178765498	0	0	0	0.28070414902522	0	0.0976217570998565	0	0.130199448405684	0.0307230323997471	0	0	0	0	0.534857610692937	0.846218767808558
TCGA_TCGA-44-2661	0	0.081510818810096	0.231996054151217	0.0355784466183764	0	0	0	0.0720299136409027	0	0.0854124798197691	0	0.0483672527201508	0.000494175489181708	0	0.0687218820521716	0.107822462561029	0.12018701063422	0	0.0911184183223855	0	0.0448647086312497	0.0118963765492506	0	0.541550302485268	0.847384788014191
TCGA_TCGA-73-4658	0	0.0649050781563494	0.215799559825525	0.0521601420971177	0	0.0375766532130567	0.058701336583248	0.102408179375677	0	0.0132023051751424	0	0	0.0118889765987768	0	0.0500422527866781	0.157084827103538	0.155533337045907	0.0216997050234965	0.017426922561581	0.0069886678231464	0.000590383415082527	0.0339916732156777	0	0.490910501221	0.874540651586889
TCGA_TCGA-44-6778	0.0211087599980473	0.0098976473970508	0.172415360974319	0.0605021723712662	0	0.118402350957244	0.0520742436423939	0.11369720320831	0	0.0132273797431673	0	0.0246301092593748	0.00465595471517099	0.0627868441962035	0.103785476445616	0.122973290344768	0.0553408592838343	0	0.0433281500638978	0	0	0.0211741973993364	0.001	0.41184013971602	0.910387689418962
TCGA_TCGA-44-7670	0	0.0301083239092976	0.399254395569229	0.121342232754446	0	0	0.0720026543611046	0.0588361555190951	0	0	0	0.0311528399817368	0	0.0987764971530407	0.0689842156315887	0.0477770126419243	0.0435638395949357	0	0.00889431267981276	0	0.00385850867770741	0.0154490115260811	0	0.613082523900418	0.794258904619211
TCGA_TCGA-55-8205	0	0.0527298877127657	0.180782128810835	0.151481906060177	0	0	0.0920036893158177	0.0713677607839346	0	0	0	0.0368048504071267	0.0209611389897664	0.0187824562597104	0.0888945207614443	0.1627009511054	0.0971967247077538	0	0.012652739875636	0	0	0.013641245209633	0	0.449211294930132	0.893363501520414
TCGA_TCGA-55-8512	0.00354136921537461	0	0.345113922964306	0.143146682764696	0	0	0	0.0343509233778417	0.020270250744455	0	0	0.0922037353365608	0.065527015326307	0.0282719787623211	0.0174356832732445	0.120968624242305	0.00422122209859228	0.00641178966110027	0.000321306768945172	0.0077081241920412	0	0.110507371271909	0	0.50921031172084	0.859724592659753
TCGA_TCGA-55-8203	0.0036059051894557	0.0166165617126083	0.750558960788731	0.0598041693403672	0	0.00046788441905084	0.00319365698080042	0.0258297039350991	0.0164846975341441	0.00768681844242862	0	0.0104294905113355	0	0.0338636444539279	0.0259139232967437	0.0250124144519994	0.00909437253742122	0	0.0061048545573641	0	0	0.00533294184852231	0	0.778755838267519	0.633420427103988
TCGA_TCGA-78-8660	0.0135933949950725	0.00402686261956651	0.202819043950027	0.169926349277501	0	0	0.0548338702836648	0.091748962303086	0.0274780008707225	0	0.00722931347093067	0.048873341115062	0.00347997770224431	0.100718128097042	0.0740176245957838	0.130629657669386	0.0241563877784152	0.00111072055143581	0.0381764814148825	0	0	0.00718188330517678	0.002	0.409609826129455	0.911463004880538
TCGA_TCGA-44-A47B	0	0.0583091749932462	0.136865778400943	0.0982741282787589	0	0.0547633848688021	0.00189736510400361	0.0514479866592509	0.0317367233886059	0.00413246110500387	0	0.109816507262585	0	0.128181401127794	0.0422624289983635	0.0863849268879113	0.0426703667355266	0.000549934572824546	0.129040636032607	0	0	0.0236667955837748	0.005	0.371469793077906	0.92830490329779
TCGA_TCGA-50-5946	0.0347272684448684	0	0.660731452884001	0.0663792565346371	0	0	0	0.0238502658743951	0.00739813821003693	0.0288040792211742	0	0.00986051176990743	0	0.044664856560245	0.0508178341251899	0.0355956115203037	0.0128096406807471	0.00205738985208833	0.0175227840042763	0	0	0.00478091031812935	0	0.692800076519522	0.725992678234446
TCGA_TCGA-38-4631	0.00966616314721191	0	0.432739068824232	0.0478063463367973	0	0	0.0521297024356403	0.0762996207051067	0	0.0416493789594147	0.00950193766832447	0	0	0.0450379519601034	0.0826393797503194	0.0743009157693577	0.0351155258996668	0.00219346312997729	0	0.00271416245773414	0.00453518047731251	0.083671202478801	0	0.589974552507716	0.807874169836021
TCGA_TCGA-64-5778	0	0.0783531567700123	0.200650438455802	0.171266686013214	0	0	0.0509427424683151	0.0474236951863875	0	0.128745373886247	0	0.0578707409288009	0	0.0364268306564587	0.0921882709548432	0.0594295695201776	0.0242202970839183	0	0.0451097139717271	0	0	0.00737248410409546	0	0.450138477271668	0.892578606792882
TCGA_TCGA-86-7954	0	0.0329280584439437	0.133437137555861	0.0558564395260688	0	0.0458578382713593	0	0.0815272700656673	0.0288098681132443	0.0146498184190467	0	0.0697598321324785	0.00479477455345965	0.0207149298435471	0.181137169417658	0.180857682488827	0.0155985392333097	0.00477900090980292	0.119490280392847	0	0	0.00980136063287929	0.001	0.423921323366383	0.905068291787567
TCGA_TCGA-55-6543	0	0	0.279216236935616	0.0414518283405771	0	0.0387955291481392	0	0.00840177251026604	0.00643638938607932	0.0411568670326756	0	0.0295194964546541	0	0.12385396656758	0.0558354869334948	0.251119777792085	0.0241112303607827	0	0.0368509626614998	0	0	0.0632504558765501	0	0.472995457920525	0.880292743785967
TCGA_TCGA-73-7499	0.0034971106197807	0	0.274744434376771	0.219355042016422	0	0	0.0626444720979532	0.0471876913184844	0.0168807538586932	0.0518309137866058	0	0.0244126322976135	0	0.0255662533636181	0.0977831820238666	0.0629945415318658	0.0766888246435536	0	0.0320894119156502	0	0	0.00432473614912152	0	0.497102785239448	0.867374573141651
TCGA_TCGA-62-8399	0.0651325573767174	0	0.470589392918431	0.0177399190433884	0	0.0555634585400705	0.0266802397031831	0	0.0115419735969525	0.0172478024528189	0	0.0320522257124746	0.0332424920441767	0	0.0432612892409201	0.0676193094252707	0.00907719749882334	0.0249440040586339	0.0859336034452889	0	0.0124520302243778	0.0269225047184718	0	0.635585323452419	0.773104762946289
TCGA_TCGA-49-AAR0	0.0033771690016464	0.0599103622656625	0.237771986290066	0.0972111187672583	0	0	0	0.116637072984489	0.0269524783096041	0.0600504469318552	0	0.0611470065236829	0	0.0593346558081663	0.0621559630076645	0.116057980980109	0.0417179779081547	0	0.0497012528635376	0	0	0.00797452835810353	0	0.508015371899411	0.862758195252534
TCGA_TCGA-55-7283	0	0.0100054909573591	0.196052116881237	0.108561032862622	0	0	0.0138318206252343	0.0238706318947348	0	0.124232433985657	0	0.063333295639799	0.000436066811690266	0.0100011897473001	0.0507388350203071	0.137847740525933	0.087951008314276	0.0198836826541231	0.141110596851361	0	0	0.0121440572283657	0	0.495947366413784	0.870924788943196
TCGA_TCGA-75-6205	0	0.0544754918034933	0.128989367154028	0.0601311597644754	0	0.099736763325486	0.0403262090524441	0.0679568287308379	0	0.0117353142681701	0	0.0205615019674976	0.00311139724519639	0.0320414045112174	0.102350947196127	0.203629535446481	0.0455507220071766	0	0.109486982035214	0	0	0.0199163754921556	0.00600000000000001	0.366823901476369	0.929594917307141
TCGA_TCGA-50-6593	0	0.110282462976943	0.18696216490382	0.0482275676947174	0	0.0369564868201922	0	0.0154408810494778	0.0550740427488839	0	0	0.0295377063678852	0.025337400504574	0.14571597224219	0.0195842809921987	0.129353261409479	0.0974799705199224	0.00932764263770614	0.0707465974376141	0	0	0.0199735616943965	0	0.481272978319197	0.878115510536286
TCGA_TCGA-50-8459	0.0283116921869035	0.00662480699078344	0.420223224718383	0.0544556277228441	0	0.027101738654505	0.0184300895829786	0.0112055255888916	0.0156083874184355	0	0.00789542702913564	0	0.0258137537191555	0.0756712939090903	0.0283989095817165	0.115052929824545	0.0934762757784	0	0.0399847583088374	0	0	0.0317455589853951	0	0.624195294278791	0.786213727035618
TCGA_TCGA-67-3774	0	0.0239414654650171	0.304863670782813	0.078958442726825	0	0.114505556056848	0.0117397607594973	0.043178610097608	0.00213821959690397	0.0478389789916374	0	0.0364268708688738	0	0.0464025347570549	0.0607249682637723	0.11513074927944	0.0164084640988908	0.0074505587954196	0.0611769946694386	0	0	0.0291141547899608	0	0.560870651240556	0.833824928313769
TCGA_TCGA-49-AAQV	0.0289358584579756	0.0326033034305776	0.344858570968965	0.0838562915538451	0	0.0089541499957701	0.00112054733428234	0.0471984829652978	0.0935905526165941	0	0	0.0162694153645195	1.6627427202565e-05	0.175348189073009	0.0489785765462281	0.0486048572899377	0.0382103973715284	0.000213576862672429	0.0312276378756842	0	0	1.29648659109831e-05	0	0.626364758798559	0.78835057779203
TCGA_TCGA-38-4626	0	0.0426327327371307	0.0995519276422711	0.0337842551875171	0	0.124301954064087	0.00606707899246433	0	0	0	0.00975646006417903	0.0111708042090553	0.0456924609961831	0.166291047876798	0.0123773044504578	0.213915795007243	0.0184028939750555	0.0435475430321283	0.108419882099428	0	0	0.0640878596660028	0.011	0.334688981272019	0.945157504826403
TCGA_TCGA-95-7562	0.0194801976245319	0	0.445351030076638	0.0424325132099645	0	0.0322589995228572	0.0157043898847851	0.0144715402539772	0.0242290526170356	0.0299517520061839	0	0.00857886398542808	0	0.124105850420385	0.0711558832710589	0.101699623518036	0.0155249046714766	0	0.0334715530036316	0	0	0.0215838459340096	0	0.752125998380344	0.685528710298353
TCGA_TCGA-69-7760	0	0.0350958593542199	0.38798041879119	0	0	0.0818017902381015	0	0.0347572611809249	0.0144809430417253	0.0233149451177614	0	0.0286497399866475	0.0128784517336185	0.0268268909643842	0	0.0841291096217015	0.0143710714461694	0.23983137094379	0	0	0.00753356767359006	0.00834857990617574	0	0.574969964296803	0.818400831573809
TCGA_TCGA-71-8520	0	0	0.313303194921858	0	0	0.0894071401076458	0	0.0439230217654891	0.0144615361821388	0.0108560827820608	0.00430833932016514	0.00469426641306686	0	0.226220109202398	0.0605187680751204	0.111858790478041	0.0335354519138774	0.0137096043139711	0.047407001152869	0	0	0.0257966933712988	0	0.528027967705625	0.850155187400647
TCGA_TCGA-55-8614	0	0.0350752367160292	0.212223078975303	0.0819499728466455	0	0.0887407904035466	0	0.0535192569990305	0.0257598631058389	0	0	0.0961218873424343	0	0.0906826662199589	0.0587289760925181	0.0497621596442638	0.0438978893327464	0.00608581027359697	0.130952082528151	0	0	0.026500329519937	0	0.496791010365076	0.870833264162541
TCGA_TCGA-55-7574	0.025475905900069	0.147838290979996	0.24337170776334	0.156824611226072	0	0.0371484593696644	0.0732600874876902	0.041972055993269	0	0	0	0.00116321483037842	0.00306080819045714	0.0495186489145722	0.0426928116955477	0.095854101008186	0.0272080915959678	0.0237857739046184	0.0271761740271048	0	0	0.00364925711306599	0	0.669745551316791	0.766320129008408
TCGA_TCGA-50-5935	0	0.0922885810703627	0.211006749831919	0.0451728590683378	0	0.0849553132889444	0.0310231516830164	0	0.0469881156122106	0.105576404604356	0	0.0204324979133575	0	0.0846900481912567	0.0478253668292158	0.0465942669976286	0.0973122081050726	0.0309981580252601	0.0481933762869492	0	0	0.00694290249211291	0	0.502481396624895	0.867268160170288
TCGA_TCGA-95-7043	0	0.0192655659341379	0.401737846526621	0.189005695935286	0	0	0.0042615624842641	0.0721703603283129	0.00504284555428938	0.00862374226805035	0	0.0429402348535112	0	0.023367043075997	0.0525564300279588	0.100511898875752	0.00955183215303583	0.0024012654721292	0.0556920062963528	0	0	0.0128716702143015	0	0.642165755021073	0.773976202064816
TCGA_TCGA-97-7941	0.00936153731312057	0.083017396701437	0.115308165805043	0.0370939020829904	0	0.067154087390261	0	0.0826095752399383	0.0358438712990185	0.00589936530109443	0	0.0451902072180618	0.00580742146550177	0.0383646813997505	0.059102563789789	0.188020418660583	0.105002663253171	0	0.111862750156281	0	0	0.0103613929239576	0	0.448993866152233	0.895572767180776
TCGA_TCGA-44-7660	0	0.0129123276460435	0.248472477325127	0.120730557317474	0	0	0.0327852773878926	0.0903655649174285	0.0361972835729941	0	0	0.00768804052932865	0	0.0854291579079539	0.10254244564451	0.164572461829395	0.0773267867010458	0	0.0156354481943963	0	0	0.0053421710264112	0	0.472653107319991	0.88115707441796
TCGA_TCGA-MP-A4T7	0.0317365400761312	0	0.163191189851618	0.0888569378925246	0	0.0176583567346707	0	0.134923608297297	0.0222550995428608	0	0	0.0701174847938576	0.00546390607391301	0.113915942685522	0.0456524573670742	0.159186737872924	0.0464473535631069	0.0707307249964629	0.00816906382214	0	0	0.021694596429898	0.001	0.432124543571557	0.900942318999284
TCGA_TCGA-55-6971	0	0.0539831210039238	0.294794213868619	0.169357094589834	0	0	0.0322737293455316	0.0294088728431809	0.0504403138890959	0	0	0.0472087665614154	0.00358139666275164	0.0983912941765993	0.0530135913588128	0.0854360470585626	0.00567255699597455	0	0.051539286225557	0	0	0.0248997154201422	0	0.640328558293034	0.786724597264463
TCGA_TCGA-78-7155	0.0390067243605536	0	0.229181763233016	0.223794818774734	0	0	0.0167062851779237	0.0734422826760215	0	0.0137189914800643	0	0.0843839731106768	0	0.00363403052505156	0.0538437148395233	0.177025387084944	0.0296002402916533	0.000194925888909615	0.0458435054962551	0	0	0.00962335706067334	0.001	0.436354893189223	0.899078165909913
TCGA_TCGA-MP-A4TE	0	0	0.693073931228266	0.0645350010256119	0	0	0.0191425155614333	0.0381125381229387	0.0257520380796741	0	0	0.0105657866215039	0	0.0447966731448179	0.00654209326444441	0.0302878176258209	0.0157961933204748	0.000161331953446093	0.00450942815590394	0	0	0.0467246518956642	0	0.711721070078443	0.706889291153573
TCGA_TCGA-95-A4VN	0	0.0723038443125682	0.161131129253974	0.137531260705206	0	0.0307749264241558	0.0757325964224632	0.103003876624418	0	0.000768567294053297	0	0.0379654313062152	0	0.0518304139271326	0.0808530213107762	0.138794135765284	0.023387406466361	0.0135337843315692	0.0541101051862207	0	0	0.0182795006696025	0	0.541040485201164	0.851025239885269
TCGA_TCGA-93-8067	0.00168668040947442	0	0.264976477238152	0.0688083772686455	0	0.0107918316430919	0.0358248453323793	0.0830152198656728	0	0.0402323142314545	0	0.0329153736302848	0	0.0832426297933715	0.0858640660491538	0.122197938395232	0.0791979018845873	0.0356111760848098	0.0250191108767861	0	0	0.0306160572969036	0	0.449532656972645	0.892465823311925
TCGA_TCGA-J2-8194	0.0114791656360716	0	0.24060921950632	0.0182359065028933	0	0.108981540805597	0.0167451319695703	0.0395038381831332	0	0	0	0.0244646803814932	0.0225830220516032	0	0.0581038853069655	0.186181355908456	0.112496070712157	0	0.0540482056078082	0	0	0.106567977427931	0	0.478629639699968	0.879269336928899
TCGA_TCGA-55-8510	0	0.00874077062531778	0.378694260018425	0.0990193710092207	0	0	0.00380504205865443	0.039295301316359	0.0300886443570475	0	0	0.0346899391762015	0	0.0821960985394375	0.0608633461280226	0.122688868012276	0.0623551991763377	0	0.0674519775871716	0	0	0.0101111819955288	0	0.59311560299363	0.810734783301941
TCGA_TCGA-44-5643	0.0600976066385039	0	0.202271254894322	0.128201916359212	0	0	0.0588542734669534	0.0657979396475111	0	0.0301162240891426	0	0.0497542213727746	0	0.0612321703691913	0.0775139870408924	0.093012347654231	0.0661902591250587	0.0156768679533758	0.0912809313888308	0	0	0	0	0.447087225338214	0.894067910603984
TCGA_TCGA-86-7713	0.0178163980979661	0	0.402981902137399	0.0249611718160808	0	0.0441621673764345	0.00836071855096659	0.0860925652067658	0.0166342540575909	0	0	0.0224799836243547	0.0102052830621883	0.0495764024324912	0.0872757158023902	0.0874153360025819	0.0170307229684511	0.0672112115872584	0.0340329016847077	0	0	0.0237632655923727	0	0.641396137568267	0.775048982243595
TCGA_TCGA-NJ-A55R	0	0.13089639531143	0.461146712279033	0.0261432370554563	0	0.00151990451944087	0	0.0416104095331832	0.00797496722408086	0.00500294205814882	0	0.0226061971784057	0	0.166902288395039	0.0176860185094097	0.063418222007552	0	0	0.0480294749106968	0	0	0.00706323101812461	0	0.657759099653827	0.754468513346563
TCGA_TCGA-50-5044	0	0.0814211314137938	0.27269766609983	0.138500237622402	0	0	0.0757702040678668	0.0593605148421189	0.00780998610099041	0	0	0.050085257873796	0.0072025669756231	0.0263871429201624	0.051930675497392	0.0925686867901348	0.0681068861426659	0.0145436240313952	0.0403114439542345	0	0	0.0133039756675945	0	0.560444520233475	0.834509807143287
TCGA_TCGA-64-5774	0	0	0.487413535859276	0.0373840108719732	0	0.0653277942510589	0	0.0548215646917865	0.0864069845852566	0.0015506427323555	0	0.0468767956285068	0	0.123948027581721	0.0392109651654561	0.0312775723569255	0	0.00186150127190949	0.00462111752076742	0	0	0.0192994874830074	0	0.644831019785562	0.766543511924676
TCGA_TCGA-55-6712	0.0231338623331183	0	0.280185082519609	0.186064773559158	0	0	0.0517825613076771	0.000666823139200647	0.0141825872728459	0.0206902367721223	0	0.0113761945478585	0	0.101418531944213	0.0877919256384757	0.109522291671013	0.0226650306595225	0	0.0793842057975594	0	0	0.0111358928376261	0	0.523645656361343	0.854316079696806
TCGA_TCGA-44-2659	0.0335767621536663	0	0.52364368246931	0.072595241977159	0	0.0734928491156703	0.00389863843501496	0.0529782089956292	0.0151923991347078	0.0266895239000219	0	0.0124771338671992	0	0.00193463763390074	0.0492175601016301	0.0813936410540047	0.0183612241183367	0.00695484920176925	0.0231740071351196	0	0	0.0044196407068606	0	0.654595416583225	0.756397199802798
TCGA_TCGA-4B-A93V	0.0197792885647538	0	0.515546969386471	0.083868331804058	0	0	0.0323171274217227	0.0601888983245678	0.0210510775240029	0.00915447060533887	0	0.0295834450059033	0	0.147206520611361	0.0282342250233191	0.0517372494360196	0	0	0	0	0	0.00133239629248127	0	0.686795659751777	0.729912011892676
TCGA_TCGA-86-8076	0	0.0238494093305009	0.317515697265993	0.139560200356347	0	0.0106426414729406	0.0286231975692819	0.0659665597591491	0.0308791882019532	0.0626185808000717	0	0.0288990093176847	0	0.0772224574740227	0.0404634897656358	0.0542709706141064	0.0438146711270146	0.00409032499974333	0.0560298858949226	0	0	0.0155537160506317	0	0.652992896648018	0.778961535625796
TCGA_TCGA-83-5908	0	0	0.220408464830649	0.240526135820122	0	0	0.134893117171591	0.103507313437688	0	0.0496647774516374	0	0.0217637743102287	0.000301323884209863	0.00388334694186478	0.0752216885321098	0.0730246938681615	0.0526790201993027	0	0.0165975682525983	0	0	0.00752877529983646	0	0.475628960980401	0.879044777219481
TCGA_TCGA-44-A4SS	0.029901903854334	0	0.221238517456691	0.112201734499393	0	0	0.0447616189717439	0.0855826718562881	0	0.0569341150511825	0	0.0440937923591127	0	0.0273435208680349	0.0612006867172497	0.165795132668815	0.0463416660149119	0.0063650949050166	0.0642950947628643	0	0.00239721231427281	0.0315472377000895	0	0.476638179698052	0.880231114204414
TCGA_TCGA-L4-A4E5	0	0.00467254211360306	0.329559470493645	0.0997245570907973	0	0	0.0184648232412098	0.0807098346318595	0.0636737667971027	0.0130220544085658	0	0.03801301508404	0	0.136267024576586	0.0498064282562415	0.0734545388328004	0.0445336120757813	0.0112467518352926	0.0343006077007226	0	0	0.00255097286175259	0	0.527712965756727	0.851037288156017
TCGA_TCGA-97-8171	0.00151945072296675	0.0211848227460632	0.324488506148887	0.0142673899924793	0	0.0269834209153425	0	0.0444627532024547	0.0134755368721844	0.0339309920934448	0	0.0647106647925562	0	0.187641432634224	0	0.144390529457552	0.0104730792687922	0.0209270978823735	0.0770201765087597	0	0	0.0145241467619199	0	0.591858006625004	0.812781417299485
TCGA_TCGA-93-A4JP	0	0.00334342739832163	0.0727755156397482	0.0324892645560507	0	0.055396628240074	0	0.0298628995094775	0	0	0	0.021460759101949	0.0285659271699515	0.134850730017404	0.090210617594484	0.300045713492339	0.0355024811099121	0.0103342191373807	0.155309791350148	0	0.018889113286801	0.0109629123959586	0.012	0.329598708901311	0.949479339759902
TCGA_TCGA-S2-AA1A	0.0694188719523854	0	0.362948563644154	0.0766289502449359	0	0.0909072038780367	0.00853137109129452	0.0525469659922444	0.0167038312215404	0.0215412232999698	0	0.0386000810175781	0	0.0439344551248538	0.0508468451931408	0.0423622769637739	0.057301760148734	0	0.0646888429709327	0	0	0.00303875725642526	0	0.614318295250284	0.794616558591553
TCGA_TCGA-55-6978	0	0.0441651396318686	0.0835158867174159	0.208654142329181	0	0.0400084342237162	0.0783784343840545	0.0745736960568541	0	0.0265366140511481	0	0.0476391115884872	0	0.023838839182546	0.0827118339994688	0.152799018289364	0.0710314560934941	0	0.0560213904704691	0	0	0.0101260029819317	0.024	0.269202329177271	0.972298746577571
TCGA_TCGA-78-7146	0	0.195067272128128	0.0907847276145279	0.0186527305861893	0	0.190234106561413	0.0656652292996557	0.0111921176036921	0.00023748272889145	0	0.000423110465313193	0.0202965441842496	0.0147255580588647	0.086640090048473	0.0953740330520129	0.132291254135524	0.0349736606032053	0.0248283863996366	0.00239711892281091	0	0	0.0162165776074122	0	0.467932924824022	0.883731714078698
TCGA_TCGA-MP-A4TD	0.0139909655391046	0.0469902978007384	0.616277513628231	0.0350248673560964	0	0.0455198197854218	0	0.0383133309489542	0.00891864538811877	0	0	0.02175897469298	0	0.080054066016249	0.00399614721193253	0.0572562283095648	0.00513941355235099	0.00722746254249	0.0105823908485132	0	0	0.00894987637925414	0	0.698363325400828	0.718176890170719
TCGA_TCGA-50-5930	0.0302311870867742	0	0.702446125335781	0.0591579395860597	0	0	0.0137129782671319	0.02481448686173	0	0.0194371809966071	0	0.0162267151576374	0	0.050626192271181	0.0165176410477465	0.0349389303479428	0.00879257188188741	0.00187720754852251	0.0111160540870775	0	0	0.0101047895239207	0	0.745932405671822	0.670448602070113
TCGA_TCGA-64-5781	0	0	0.513633389456792	0.186831801106901	0	0	0.0586917135579835	0.0383863531047526	0.00749608829519852	0.0315531416297352	0	0.0484782386483959	0	0.0402415911647598	0.0193091559229181	0.0190273096252188	0.00981023516180243	0.0124369269066017	0.00838586479999678	0	0	0.00571819061894411	0	0.644368943634583	0.764972630521246
TCGA_TCGA-78-7159	0.0350583346752448	0	0.646436855017861	0.0669981780547158	0	0	0.0309710766590267	0.0252604293889303	0.0165291927381235	0	0	0.0211501508195014	0	0.0390218079850332	0.0325765124004062	0.0360826842740876	0	0	0.0143769474433588	0	0	0.0355378305437112	0	0.734076121653098	0.680268200819147
TCGA_TCGA-69-8254	0.00706526986790742	0.0395107392894726	0.334394226851535	0.116172318674317	0	0.0243596922374682	0	0.0757984307154287	0	0	0	0.051130395237582	0.0136026234672716	0.0178549548368922	0.0541570868924943	0.103564250478743	0.0534887736631586	0.00855700658958823	0.0992064476163086	0	0	0.00113778358183213	0	0.68656296569365	0.756573268000192
TCGA_TCGA-75-5126	0	0.088023007414598	0.0567075431544086	0.0843406875471116	0	0	0.0422123309043653	0.0282146813830688	0	0.0367799254604803	0	0.0122615662109667	0.00562264449678571	0.139452509501019	0.0675456092223285	0.234788287698412	0.0378225459976757	0.00592981532380123	0.0455086609435417	0	0.029283392643535	0.0855067920979017	0	0.459388737529752	0.887772181293824
TCGA_TCGA-50-7109	0.0219615511820856	0	0.42230756910423	0.142264027169146	0	0.0121597581065756	0.0451837015633039	0.0498341481782202	0.00824598860210032	0.0229716008389751	0	0.0291337403142614	0	0.0511979029574418	0.077714640113146	0.070556329905457	0.0196220445174563	0	0.0128527917030033	0	0	0.0139942057445974	0	0.667223877207506	0.753215196428262
TCGA_TCGA-05-5428	0	0.10394368223611	0.071471713359355	0.0702850586331749	0	0	0.013746781808253	0.0194827139111318	0	0.0521528797747302	0	0.0491496750870359	0	0.0480546548754863	0.0375559120675825	0.247031972742617	0.0881807172241579	0.000703742016846667	0.144138119599559	0	0	0.0541023766639605	0	0.490365728878063	0.87567269444708
TCGA_TCGA-49-4512	0	0.073098676163957	0.195626646185063	0.0162266240770022	0	0.0644892580217098	0	0.019262124973944	0.0248615519354015	0.00335731414852507	0	0.031273679112634	0.0306509545826317	0.042489205123489	0.033766023047681	0.237546662341363	0.14516901826572	0.0230209831306943	0.0591612788901843	0	0	0	0	0.506393623331421	0.866152655625151
TCGA_TCGA-NJ-A4YP	0	0.0987221789129905	0.266282280701631	0.10955096987528	0	0	0	0.115817979562839	0	0	0	0.0345715723694979	0	0.0769206020917459	0.0377480041090662	0.0788595649762221	0.0274921911163313	0.0637426540643978	0.0541284527598589	0	0	0.0361635494601391	0	0.562394866482795	0.833176852264705
TCGA_TCGA-49-AAR2	0	0.0270991577427785	0.672689957504401	0.066493861996253	0	0	0.000196345135019221	0.032239343750374	0.0343769795167404	0.0180907683520416	0	0.012151957646785	0	0.0428394499282513	0.0300582644914448	0.0461383517845908	0	0	0.00540093412443288	0	0	0.0122246280268878	0	0.75140076059579	0.661561801467414
TCGA_TCGA-50-5045	0.00196132768300026	0.0643076281387503	0.309589829817284	0.0972583942213182	0	0	0.0196155020961253	0.0211682641243918	0.029645889266791	0.0919965679697742	0	0.0221671985827401	0.000273247239132863	0.00894051247411197	0.0687281070780507	0.0659445045031099	0.130234467513509	0.0134789074910805	0.0426701451587663	0	0	0.0120195066420629	0	0.592211667700074	0.812955095868694
TCGA_TCGA-44-8119	0	0	0.462743534489948	0.0738096636168474	0	0	0.0281800424971394	0.0606683300457251	0	0	0	0.0395278370786288	0	0.115407259010466	0.0401410387058483	0.113574686572716	0.00724118626621248	0	0.0242199470989645	0	0	0.0344864746175041	0	0.608609849103034	0.794668020604779
TCGA_TCGA-44-8117	0.0322370578903275	0	0.390551686146994	0.0472996723782353	0	0	0.0195794719330941	0.0541331001061669	0.0079141829960432	0.0230673932625281	0	0.0134648611781102	0	0.177876093364421	0.0511970299983551	0.126541214784403	0	0	0.0500978643096206	0	0	0.00604037165170199	0	0.611164911088316	0.795164842219675
TCGA_TCGA-05-4425	0	0.0932554984689548	0.0870521920103085	0	0	0.0117982342665216	0.0426629522643557	0.0219788176088834	0	0.111615200810766	0	0	0	0.167885773016172	0.0616925649022635	0.185306581002535	0.124642775404853	0	0.0767211416761186	0	0	0.0153882685682676	0	0.539048374656523	0.849681003287319
TCGA_TCGA-55-1596	0.0137648601047464	0	0.584843740352772	0.0144705839609853	0	0	0	0.0224698723336658	0.0327215127642051	0.0318318870746359	0	0.010386085027119	0	0.0700758731020644	0.0710468273275213	0.0810151912020611	0.00603225260426058	0.0158698685502358	0.033522802765867	0	0	0.0119486428298598	0	0.797405301339581	0.614990591313976
TCGA_TCGA-91-6836	0	0.117060565207846	0.402636481331717	0.0583002071517393	0	0.00181716581056219	0.0589238947345153	0.071431500639298	0.0155483677367995	0.00285689026040307	0	0.039832993447213	0	0.0562578663214307	0.0341273774689394	0.0303040604432533	0.0380142834495041	0.0237085881957122	0.00668276227677933	0.016971647754508	0.000259133374007224	0.0252662143957718	0	0.641396527239282	0.770864342280523
TCGA_TCGA-49-4488	0	0.0359489414664865	0.219578000943841	0.155051862664761	0	0	0.00861483912950384	0.0448512829128655	0.0197866017099537	0.0492466102083595	0	0.0275491114599995	0	0.083984251299655	0.0526721606957738	0.0815052646719823	0.163912828672512	0	0.0462342751688204	0	0	0.0110639689954861	0	0.447116134788599	0.894068895998277
TCGA_TCGA-99-8032	0.0228844389907252	0	0.77017142759774	0.0256351758907169	0	0.00837420611875512	0.00227743121759334	0.0235209893771977	0.00998962231143911	0.00305987836088238	0	0.0295431613352568	0	0.0360264848307808	0.00570800605123372	0.0168025272236314	0.0101349596049297	0.00153583420031541	0.0254707910233162	0	0	0.00886506586548647	0	0.725079449869578	0.706068077533897
TCGA_TCGA-49-6743	0.00383811706151343	0.0190629591004592	0.314686455962327	0	0	0.0410660993205382	0.0319452992061261	0.064697400774251	0.00404971771849349	0.0346588580615103	0	0.0180983517749466	0	0.178963193255429	0.0703075294771321	0.0799688891160012	0.0256966040813841	0	0.0978235832499564	0	0	0.0151369418399313	0	0.588837297226805	0.817279562109642
TCGA_TCGA-44-7662	0.0135130530398907	0	0.28566121198228	0.0998165385515947	0	0.0141007181391378	0.024081184362647	0.0179564476655885	0	0.0840112531706912	0	0.0493921331336079	0	0.109963161286064	0.0543705496621498	0.116984482695478	0.0390360873635636	0	0.0670481203182254	0	0	0.024065058629082	0	0.50394383658581	0.8643137918463
TCGA_TCGA-44-2655	0.0466230274614404	0.0498043021318264	0.176294182525007	0.0107771119836473	0	0.148252133275938	0.00689955402068028	0.0597500559006814	0.00598407757786294	0.0741342024928384	0	0.0196269909439123	0	0.00168913263897444	0.0153907010720376	0.0896818555516995	0.184801276876606	0.0269812680976076	0.0435184768362868	0	0.0248634799045231	0.0149281707084307	0	0.462077722873251	0.88793347161893
TCGA_TCGA-86-8673	0	0.144533388688196	0.222657288338004	0.133952427229868	0	0	0.0224155334886314	0.0481095969239011	0.0306926737430968	0.0653400042369962	0	0.0525740371026034	0	0.113591384069494	0.0488120995536397	0.0885573212599274	0.0116974275330322	0	0	0	0	0.0170668178326086	0	0.529874343030626	0.848475609433128
TCGA_TCGA-MP-A4TF	0.0571014091678668	0	0.66783940787318	0	0	0	0.0447514930037677	0.0394156119703709	0	0.0220207076254007	0.0112386159138043	0.00893831767962178	0	0.0477078411072934	0.0151124539520623	0.0389972332978861	0	0.0200735598011394	0	0	0.00309233538299584	0.0237110132246111	0	0.671218366562594	0.751332437827985
TCGA_TCGA-67-6215	0	0.116101111882217	0.20166472719941	0.0554088382122974	0	0.047110382862305	0.0248011044011647	0	0.0223649995549289	0	0.00779104695273129	0.0192992358800964	0.0158782814719732	0.0748263357231545	0.0196177048504663	0.126773683682804	0.118583298486463	0.00231872679564676	0.124694651158604	0	0	0.0227658708857374	0	0.52258352916212	0.85972155592154
TCGA_TCGA-55-7911	0.00473073909374074	0.0286704416554516	0.168838236751778	0.139333275900961	0	0	0.0924352865786678	0.124914586746889	0	0.0899977121653311	0	0.0395480404994156	0	0	0.0651888127377292	0.0941912626180868	0.0139386026967618	0.0838685351794905	0.0277904397102608	0	0.00583885119740279	0.0207151764680326	0.003	0.387265770681612	0.922136835707279
TCGA_TCGA-75-6214	0	0.013793376443865	0.129034120594768	0.0496492021183487	0	0.0551293681148677	0.00108613390322847	0.0597856988455984	0.0139010768789999	0.0760140396105302	0	0.0283160873780032	0	0.179048644259517	0.0526062567671868	0.152097503330392	0.0799405880362734	0.0119911011300849	0.0396471775098828	0	0	0.0579596250784535	0.028	0.241622802105125	0.985752350678328
TCGA_TCGA-05-4244	0	0.0382938283333942	0.270569393591288	0.0497460290136059	0	0.0446652255288337	0.0062381879170204	0.0466913963178671	0.00692286300526094	0.00629834609153868	0	0.0169846372664482	0.032621812699256	0.123642974728122	0.0359702494648576	0.12567500529431	0.112465451754245	0.0120791306801128	0.0491136560431147	0	0	0.0220218122707249	0.051	0.161258993959068	1.02509116171547
TCGA_TCGA-73-4677	0.00355300496967882	0.0177854174620357	0.363453363524761	0.108029986139935	0	0.119841158467431	0.0104542066259111	0.0306184547665388	0	0	0	0.0301328348583986	0.0137163020568597	0	0.021971812989827	0.110363762160495	0.076446051608563	0.0297755493034353	0.0431436270269075	0	0.00155779119198665	0.0191566768472366	0	0.615160527439128	0.799061935536928
TCGA_TCGA-97-7554	0.00257582928542167	0.00431872731777978	0.382351734606817	0.0553293786666609	0	0.0612111699081192	0.0189560176352442	0.0479524996267955	0.00509491772628555	0	0	0.012014908211344	0	0.084677104798193	0.101663115709846	0.148733318631497	0.0179508338693726	0	0.0437845107576201	0	0	0.0133859332490027	0	0.571391237417881	0.822480191233231
TCGA_TCGA-05-4426	0.00202535957476136	0	0.275875869895068	0.0261289450283498	0	0.0869471364723031	0	0	0.0835586897323972	0.00365378839876016	0	0.0372005244058896	0.0273709338929691	0.210190869342442	0.0334041732826408	0.115301218352674	0.0332379254452218	0	0.021473619178487	0	0.000761478736371512	0.042869468261664	0	0.531356588213309	0.849765109042127
TCGA_TCGA-97-8176	0.0287475437574334	0	0.139270772259011	0.104412533709263	0	0	0.0289421540455283	0.0506531707499278	0.0053353838022336	0	0.0164647114025821	0	0.0439316587777896	0.190080496757016	0.0212656599160597	0.236041815862165	0.0157836828341076	0	0.0414776947745077	0	0	0.0775927213523755	0.012	0.333328012970595	0.94868556426593
TCGA_TCGA-05-4382	0.00826274024359864	0.00266355791902458	0.305975806624482	0.0383773159817476	0	0.0355206230676775	0.0273173941725564	0.0343640677897907	0.0298486543115875	0.00715156243506584	0	0.00725188604895882	0	0.141985166649456	0.0597054496008942	0.225487482896451	0.0328068026784726	0	0.00384986913676979	0.00268883800420713	0	0.0367427824392591	0	0.502992408429181	0.864067469610365
TCGA_TCGA-J2-A4AE	0.0532064171497954	0	0.649722686752849	0.0413208823101023	0.00411759243682952	0.0117590674768551	0	0.0368890313346033	0	0.0238377795835799	0	0.0236610035429494	0	0.00862066457552846	0.0233459302832523	0.0457383243279523	0.0188175984594593	0.0243844222723209	0.0271680168913128	0	0	0.00741058260260982	0	0.736217442918216	0.678475806087082
TCGA_TCGA-73-4670	0	0	0.629465557104553	0	0	0	0	0.0226338534389907	0.0208116697203546	0.0366127579451734	0	0.0250833066017878	0	0.0642187799560627	0.00828084785034	0.074781498451147	0.00638776226823685	0.0569729972767639	0	0.00930165047118855	0	0.0454493189154018	0	0.647901085257361	0.764981780763166
TCGA_TCGA-55-8506	0	0.0232763847328896	0.351526937095425	0.0178793039948308	0	0	0.030335212856524	0.0206767844201871	0.0206332498432815	0.0313552986343045	0	0.0132919119171193	0	0.208722448975525	0.0487787039875306	0.118240562240694	0.0117208905624247	0	0.0887355479359711	0.00445810915759274	0	0.0103686536457004	0	0.54231845615275	0.841124078958655
TCGA_TCGA-50-6597	0	0.0560540160953399	0.329426029457481	0.0886180387720164	0	0.00806632941892649	0.00443902018139833	0.0487714343449245	0.0851729615464226	0.0527945867302663	0	0.020550791838968	0	0.00319216686751272	0.0826224274340181	0.0593140688166892	0.113373131203715	0.0177472464965055	0.0280679291672783	0	0	0.00178982162853776	0	0.676103504479314	0.759153975553132
TCGA_TCGA-44-3398	0	0.129417540282622	0.186555732611291	0.0133860983160641	0	0.0724504642167006	0.0209877021001338	0.0274638605736578	0	0.00966239951114824	0	0.0206514592325024	0	0.00393996474063192	0.0380296801149761	0.0406512352642513	0.308732490566782	0.00113841355476297	0.065423395037452	0	0.0191101044693004	0.042399459407723	0	0.490290903084048	0.872913211798485
TCGA_TCGA-50-6594	0	0.270360395772151	0.221351624583805	0	0.00532621510534785	0.0150564375278296	0.0143168849081753	0	0.0117368107815844	0.0879953714751932	0	0.02795466775808	0.0152552755866214	0.0411642149066387	0.0121896474865218	0.13149207859566	0.0813464250188482	0.0464443369079386	0	0	0	0.0180096135856041	0	0.632850606385023	0.781956881120701
TCGA_TCGA-73-A9RS	0.0584749140065216	0	0.466193322324371	0.117421942263031	0	0	0.012714475544982	0.0644799094913336	0.0200964278441578	0	0	0.0219657101046645	0	0.0283439377753563	0.0409166548576246	0.0712638392558673	0.00506465347461649	0.00556650672899134	0.075081595753613	0	0	0.0124161105748692	0	0.641462332351906	0.768618089896409
TCGA_TCGA-53-7626	0.0456425158937854	0	0.428756922301221	0.121555571666421	0	0	0.0132757081478851	0.0469111801233095	0.013610691296415	0.0416374471094629	0	0.0230509115746951	0	0.0366407707013614	0.048125106216866	0.0853192657491988	0.0655705829158707	0	0.0142102361183496	0	0	0.0156930901851588	0	0.63781625498924	0.773606865572593
TCGA_TCGA-55-8505	0	0.0306273339714304	0.364539692653088	0.0580476695148171	0	0.0243835041905776	0.0141956629234753	0.0297621548285332	0.0457515355537724	0	0	0.0107803326915448	0	0.255246564389671	0.0243721540271907	0.0601325435403591	0.00485084414427532	0	0.0400802784674513	0.00720541516581991	0	0.0300243139379933	0	0.534907138417482	0.845191294613695
TCGA_TCGA-97-A4M5	0	0.0466817190674658	0.130016734782668	0.0608061777749546	0	0.0249194935298192	0	0.0899272644869931	0	0	0	0.0832945429523837	0.00926367307761454	0.0888249600953692	0.0491682178761484	0.164725772894393	0.0306260122683136	0.0115516212583834	0.199117036581853	0	0	0.0110767733536405	0.013	0.324953534450332	0.946950388868814
TCGA_TCGA-75-5125	0	0.0507984811652862	0.193014270980174	0.0624796767056608	0	0.0376649966225543	0.0370574049826652	0.0538621749744687	0	0.0390714472082485	0	0.0461879773651986	0.00237679545804661	0	0.0912400969959535	0.140988522798135	0.114667807085392	0.00523904249344888	0.0988278707359597	0	0	0.0265234344288089	0.001	0.441963663024138	0.897052458823452
TCGA_TCGA-62-A46U	0	0.0515950614465892	0.0612953080180603	0.0347578608704344	0	0.0332668580538555	0.0167781368240469	0.070594081365066	0.0197814708628912	0.0899072982736301	0	0.0333057222625689	0	0.337853161472272	0.0915629364208721	0.0856431148094054	0.0477569714409043	0	0.00306335869286871	0	0	0.0228386591865353	0	0.556942775057226	0.832063272044287
TCGA_TCGA-MP-A4TJ	0.0198727850888971	0	0.637036083158362	0.0602279801413503	0	0.0141003860591763	0.0331516789774345	0.056589925982501	0	0.0129108242463181	0.00528328861787386	0.00869433759846674	0	0.0294034965218389	0.0460432791674667	0.0248447123999729	0.0135141058612545	0.0133324037942895	0.0132606463148137	0	0	0.0117340660699838	0	0.755434313299062	0.656656218413269
TCGA_TCGA-62-A46V	0	0.0894541914656287	0.0632838857053538	0	0	0.15131678142252	0	0.0284301908989912	0.0415199022177205	0.0446020363161958	0	0.0187256257267808	0	0.0341393510564692	0	0.124554682089352	0.168309882178188	0.110708029308562	0.11130302446082	0	0	0.0136524171534173	0.001	0.415884583992763	0.909910439391812
TCGA_TCGA-50-5055	0.0573664139434256	0.0791272115229312	0.237939047043216	0.125278710559926	0	0.0107669329673847	0.00743870359967975	0.0609428653565818	0.0311759205298728	0.0858811247325282	0	0.0247443552493877	0	0.0629673988488577	0.0475806380774449	0.0471074897715197	0.0812039586373869	0	0.0298112332886571	0	0.00405523355411791	0.00661276231708237	0	0.625845265401054	0.793472348516553
TCGA_TCGA-69-8453	0	0.0482706060563871	0.0625628925874973	0.0938261288102893	0	0	0	0.135451213645599	0.0132877261289866	0.0114647035222465	0	0.0797413337773576	0.00973877239162532	0.191153371205742	0.076304968647174	0.0962342865156493	0.0702284279106679	0.00152681201324896	0.0917027924043623	0	0.000685239422310157	0.017820724960856	0.004	0.382990544489303	0.923240681000249
TCGA_TCGA-91-6829	0.0495682015688071	0	0.205613287793726	0.0590479529794265	0	0.0155299325778192	0.00514831696586886	0.0118248504859335	0.0174802486800692	0	0	0.0299707160705297	0	0.183922714036067	0.0392939076675325	0.201182992187595	0.0313028253908167	0	0.139965405564296	0	0	0.0101486480315132	0.002	0.404506230784095	0.915000077982805
GSE13213_GSM333673	0.0544526393449207	0	0.510608576422339	0.103699773486557	0	0.0120426233154357	0.0532028240057249	0.0135576821048075	0.00477968936819447	0	0	0.0228107024082937	0	0.0380320176330769	0.0547311129273855	0.0652143722290605	0.0127246891156167	0	0.0418399594620968	0	0	0.0123033381764903	0	0.665574234810421	0.747232147833622
GSE13213_GSM333674	0.0092703859266746	0	0.388543574315487	0.0494899508146701	0	0.11479808232564	0	0.0465464745932234	0.0112370507261221	0.0154044745995947	0	0.0560020478387032	0	0.000730425918108667	0.0071283553003624	0.130994296171276	0.120548857322648	0.0182254077798534	0	0.00489637555695364	0.00587116931982423	0.0203130714908587	0	0.575429523542935	0.820567280515671
GSE13213_GSM333675	0	0.0341796992783239	0.287109285740332	0.0327965721425428	0	0.0576417483074371	0	0.0457718909784002	0.0114080833475106	0	0	0.0081838873899118	0.0298737117972762	0.135406840171782	0.079375458528336	0.152164275012436	0.0882667431823646	0.0048604958727758	0.0024450570732251	0.00510625642649312	0	0.0254099947508532	0	0.537197705420368	0.845425259773812
GSE13213_GSM333676	0.0285215408463517	0	0.528573614235875	0.0404305955204403	0	0	0	0.0303543789728096	0.0234328004968525	0.018029383316064	0	0.0114224038939744	0	0.104271700860819	0.0975295267852857	0.0579519132971729	0.0158641795264587	0	0.018886532839301	0	0	0.0247314294085944	0	0.650178938782633	0.759595123316745
GSE13213_GSM333677	0.0164020518625186	0	0.35956489886515	0.059791133114351	0	0.0349807144157448	0.00829394417497954	0.0582284880716691	0	0.0146347064951992	0	0.0584812757403741	0	0.0304936781698278	0.0697259903192367	0.128704811663064	0.101273915165185	0.000992411067453918	0.0404487260520196	0	0	0.0179832548232265	0	0.613195450163383	0.799000625727284
GSE13213_GSM333678	0.022137760046903	0	0.222979819589971	0.141225805756017	0	0	0.0343531103217112	0.0724377221564988	0.0480238634664687	0	0.0960412876008838	0	0	0.153567663138561	0.0636318026179384	0.105042561254263	0	0	0	0.0224463805455835	0.00229193882541559	0.0158202846797838	0.001	0.445658641768629	0.894283870788023
GSE13213_GSM333679	0	0.0451648460029382	0.393040643092358	0.116523945829141	0	0.0630930488991354	0	0.00990602037336606	0.0422002214323468	0.00540290718326995	0	0.0112621078936983	0	0.0688002711459386	0.0547770434680473	0.0863376284289877	0.0468131794224148	0	0.0441894593465555	0	0	0.0124886774818028	0	0.647479874680685	0.772244684438245
GSE13213_GSM333680	0.00857249131619297	0.00450820761384831	0.674237779502969	0.0466094374500706	0	0.03323393565134	0.000649995479390957	0.00396935814765624	3.92972749372724e-05	0.0490074033223527	0	0.0294307760250025	0	0.0203374207623239	0.0219795573793262	0.0282234938916261	0.0277967052193205	0.0304666208877822	0.0154672261436678	0	0	0.00547029393219298	0	0.693299581849612	0.725298799675017
GSE13213_GSM333681	0	0.0717454298589777	0.258640045713366	0.0210662222425759	0	0.0496429167958612	0.0174845869501903	0.0618012214895257	0.0284700235567134	0.0681349144057365	0	0.0205014992157364	0.00846385402550369	0.0066864644598365	0.0905234630689463	0.0686777970683323	0.142846127444544	0	0.0688560695644306	0	0	0.0164593641397232	0	0.532790472514156	0.850790155040964
GSE13213_GSM333682	0.0212254994701555	0.0560588006555597	0.303609670717811	0.0708453104529017	0	0.00496978003323816	0.0186722572269429	0.0750048607453653	0.00474562907375482	0.0508297444542683	0	0.0311542422945812	0.00800204862885634	0.0967751161814397	0.0122023820000553	0.0989434514943604	0.0323968103990044	0.0331214861878259	0.071726430914643	0	0	0.00971647906923635	0	0.601151949602617	0.809935039591306
GSE13213_GSM333683	0	0.0307627128723677	0.182732552517451	0.0777390651628446	0	0.191689366717601	0	0.0172467179942629	0.050751069466152	0	0	0.0387730940345486	0.0102059952875435	0.00758928209977829	0.0587431871422172	0.0792212080701735	0.176999025146087	0.0023666686555686	0.0643480188479338	0	0	0.0108320359854699	0.002	0.39647770207036	0.917363459514085
GSE13213_GSM333684	0.0452429990233677	0	0.278299776569837	0.084294400362821	0	0	0.118207594121793	0.0958654526517758	0	0.0208250484293799	0	0.0807065753706068	0	0.0543802724532426	0.103291504199571	0.0702707258017349	0.00584978379502986	0.0128322350527538	0	0	0	0.0299336321680867	0	0.486400258730999	0.872769027121157
GSE13213_GSM333685	0.0157959377102381	0.00442121293865131	0.282478859947001	0.0483472274965547	0	0.0338779227256091	0.0462754256076105	0.0169516752675066	0.03634152488093	0.0222274028303839	0.0269885007341564	0	0	0.153343377816757	0.0917158380418235	0.186619564538109	0.0256259042758239	0	0.00335713884961262	0.00563248633923243	0	0	0	0.502474134430793	0.864457712905446
GSE13213_GSM333686	0.00998095325159392	0.0588582842359962	0.440235765302407	0.160350409311722	0	0.0013712551678584	0.0419795013123942	0.00856061809202277	0.015938569044876	0	0.0141796014739593	0	0	0.116203082419687	0.0560318566543224	0.0367118937512052	0.0129200053209819	0	0	0.016563099511224	0	0.0101151051497501	0	0.675699884601358	0.742680270890843
GSE13213_GSM333687	0	0	0.199827434833022	0.113324384173413	0	0.0248403636902045	0.0333033383089658	0.0456829897316203	0	0	0	0.0412787817443241	0.00535049044578512	0.0776430051900329	0.0499668403876714	0.158723435225975	0.0671701331589949	0.0224016378384447	0.109260777518258	0	0	0.0512263877532884	0	0.50376432480104	0.87072316949479
GSE13213_GSM333688	0.00538324125579765	0.026943505861642	0.390142725114099	0.180105788270962	0	0	0.0784442706380453	0.0168420600754521	0.0409137945163018	0	0	0.00840451600242361	0	0.123312071398039	0.0746487630405532	0.0415172099045679	0	0	0	0.0133420539221169	0	0	0	0.660411597742322	0.761062374380716
GSE13213_GSM333689	0	0.0631047200548699	0.193254048075041	0.0280733197698008	0	0.0115204704977182	0	0.0853173238619389	0.0188325638358599	0.0840235385762545	0	0.0929265140452467	0	0.0886756915940568	0.0385680164317662	0.074140821059436	0.0485447315531658	0.0287347288316766	0.125800760924005	0	0	0.0184827508891641	0.001	0.428284610823041	0.902806087998472
GSE13213_GSM333690	0	0.0410280655031929	0.321159595229492	0.152277499035049	0	0	0.0789093584463775	9.27061700114085e-05	0.0082503465042159	0.0218286463239607	0.00380149156273881	0.00306941204645425	0.00897543015945849	0.137460782738268	0.0761608627076616	0.0561291356852089	0.0272399944365693	0.0024567223323	0.0358256915922407	0	0	0.0253342595268014	0	0.564322688587287	0.829396561946872
GSE13213_GSM333691	0.0129448277529609	0.0389087492136191	0.183661953576382	0.0534660751189431	0	0.0835188405205907	0.0181701390357802	0.000223744424154861	0.0146662078228141	0	0.00123766297297677	0.0170828358483988	0.0340229408244551	0.084821503763313	0.020517184205578	0.274990577332742	0.0314211551343678	0.00645040283044077	0.0920799493767113	0	0	0.0318152502457711	0	0.456044657358425	0.890543098771933
GSE13213_GSM333692	0	0.0828106700332205	0.218210391865142	0.0837211921547833	0	0.0460962911508141	0	0.0350892456714893	0	0	0	0.0394011065993729	0.0167840140744395	0.158509103787877	0.0363979704611782	0.12310982059937	0.0982405162536592	0	0.0488380766025626	0	0.00123622319129707	0.011555377554795	0	0.516296912519554	0.85949143199164
GSE13213_GSM333693	0	0.0611484416945706	0.399653895745228	0.0555199775430242	0	0.116126998719467	0	0.0198315790464402	0.00831959187693194	0.0158863145107763	0	0.020441734505974	0	0	0.0496470114783285	0.154065882971521	0.0280830487331557	0.00525042294852803	0.0219042590202485	0.0247182756567027	0	0.0194025655491024	0	0.638566849937773	0.776465820385384
GSE13213_GSM333694	0	0.0249798735037101	0.552017106851614	0.0907975969447234	0	0	0.0644628801943446	0.023583140761189	0.0172810394839281	0.0288190357666322	0	0.00760057219600539	0	0.0783529462801199	0.0378797201525839	0.0340047887278181	0.00151094782010307	0.000169079815169116	0.00597313485160633	0	0.0117237606269599	0.0208443760234926	0	0.666393297492408	0.746322157451359
GSE13213_GSM333695	0.0268825735350345	0	0.164900912519983	0.259243462612715	0	0	0.0844247030212637	0.0833166658713321	0.0288548885949058	0	0	0.00212749589440473	0	0.0400474677664431	0.0648301136039931	0.108384021972594	0.019483853101848	0	0	0.107987526272229	0	0.00951631523325492	0.00600000000000001	0.358783729537095	0.934844562666511
GSE13213_GSM333696	0.000469795799019647	0	0.432455580656118	0.0808477194122185	0	0.0375981333331259	0	0.0501684042615021	0.0268853398196958	0	0	0.0462797021699456	0.0199420396639649	0.0304766160094376	0.0392338938810305	0.0635961707674136	0.0875449452366947	0	0.0427284115958333	0	0.030358336165514	0.0114149112284862	0	0.615157225128398	0.79326913096154
GSE13213_GSM333697	0.0421422535082326	0.0108189949748729	0.339344614828941	0.11279680767735	0	0	0	0.0783147315618563	0.0143540146484989	0.0351580798382332	0	0.0710181986336986	0	0.0411543745660174	0	0.0861576554511047	0.048888964818232	0.0590160557222379	0.0565542919820255	0	0	0.00428096178869881	0	0.575598774241678	0.820942303396604
GSE13213_GSM333698	0	0.0428775216840815	0.292226755261986	0.167224289768133	0	0.0241136409494209	0.0785687995001832	0.0543434770259102	0.0279337364116007	0	0.036337366186387	0	0	0.0477195212915344	0.0815622712662463	0.0561075625040227	0.026570256075907	0.00174582663720881	0.0236848818845745	0.0231326705079696	0	0.0158514230448351	0	0.570794400999215	0.827229586664741
GSE13213_GSM333699	0	0.126584250828256	0.229168299320987	0.0938633813595725	0	0.051969452017317	0.171784220227026	0.0263367267601872	0	0	0.0375708511952291	0.00508747804623227	0.0135170188996775	0.0568046521217058	0.0508931047429257	0.0347514511438496	0.0221224684224165	0.00565670539534699	0.0616842574272548	0	0	0.0122056820920164	0	0.571724238496693	0.830971115167972
GSE13213_GSM333700	0	0.0765906543338602	0.302736815302573	0.0227099036356003	0	0.086371328899347	0	0	0.02602904787669	0	0.0143908825255998	0	0.0139436229008594	0	0.0169808724454889	0.117388483522696	0.193449159231675	0	0.113094412607615	0	0	0.0163148167179968	0	0.667060683832559	0.774011563823221
GSE13213_GSM333701	0.0112647889481147	0.0775760264347951	0.298541696512699	0.0989732503621417	0	0.0511930883536325	0.0459575296083495	0.0622315745993009	0	0.0352120013112682	0	0.00949771331168575	0	0.114572292306104	0.0812695428601073	0.0542761719764549	0.00941920575786545	0.000765912087640505	0.0346583163253429	0	0	0.0145908892444978	0	0.588089909812689	0.814730782048223
GSE13213_GSM333702	0.0144173514662667	0.021881041011706	0.230706462179607	0.0623179205193308	0	0.0506260618187181	0	0.1055221096572	0.00239450479074874	0.0754185755114536	0	0.01555493146976	0	0.107585028783742	0.0423673990348381	0.097306992170069	0.0695214000892492	0	0.0956572453990016	0	0	0.00872297609830922	0	0.509883320521579	0.86515839986638
GSE13213_GSM333703	0	0	0.506466205115022	0.0768290991332757	0	0.087367559372969	0.0424607321347296	0	0	0	0	0.0376994239227392	0.00928291958173038	0.0275561718812843	0.028634217763939	0.0513706264650775	0.0461144301702685	0.00724688477925391	0.0617285797368042	0	0	0.0172431499429069	0	0.658830351476149	0.756170504856403
GSE13213_GSM333704	0	0	0.407655841437174	0	0	0.0382387764691866	0	0.0360884639265899	0.0314583724476741	0.0251825894604884	0	0.0462041517632785	0	0.0626680575908743	0.0226707108604285	0.124392139915235	0.0736242319614054	0.0101080419496346	0.115251974695619	0	0	0.00645664752241086	0	0.713591855732044	0.731711287311614
GSE13213_GSM333705	0.00982991517192164	0	0.236542025417571	0.0748480830770686	0	0.0652690487616619	0	0.0355550240008833	0.00994985221052925	0	0	0.0687651662006202	0.0353228853882711	0.00919742338481004	0.0599839940285929	0.146536202734054	0.0726182075965208	0	0.163913448347493	0	0	0.0116687236800031	0	0.468718953540959	0.885357628840688
GSE13213_GSM333706	0	0.135337832691631	0.313816571128142	0.0728563388810701	0	0.0938216471836168	0.0239300644654926	0.018806205521028	0.0191466318950313	0	0.0224318225114347	0	0.0159544880290847	0	0.0713691078314892	0.0859616011547387	0.034620998294219	0.0220511324458416	0.0640613849171978	0	0	0.00583417304998235	0	0.647965156858504	0.775313434362954
GSE13213_GSM333707	0.0054629749435781	0.0823949744512119	0.395193634311153	0.115862908352423	0	0.0239711706381596	0.000243336803928012	0.0588198178421635	0	0.0165069267424747	0	0.0379231137362504	0.00507103103306597	0.0592524411125042	0.0433725297996413	0.0483537953033213	0.0613731497846794	0	0.0445870840533006	0	0	0.00161111109214407	0	0.668020047247229	0.753629573077815
GSE13213_GSM333708	0.0101679870351773	0.0130991520316915	0.248419062307327	0.0849335419350528	0	0.0372698248240792	0.00866477870768111	0.0631113640917717	0.0341107951574742	0.0645366304095557	0	0.0258283692031775	0.0151964990016154	0	0.00994019299719311	0.168305534599999	0.101460675932251	0.0466707410644872	0.0548653890040174	0	0	0.0134194616974483	0	0.480321831867501	0.878950629184413
GSE13213_GSM333709	0.0452793763377824	0	0.592791949977084	0.0492370384914942	0	0.00207434813549304	0	0.0136050046929545	0.0235187033765455	0.00573589498056356	0	0.025325760757376	0	0.109047325467833	0.0195693213553991	0.0549401339164385	0.0351680473585541	0	0.0121969526739471	0.000705286293764435	0	0.01080485618477	0	0.675491739093153	0.739008213193545
GSE13213_GSM333710	0.0249329518299878	0.0223053288536038	0.160009251496569	0.212283019720683	0.00456907551525969	0	0.0640238655833953	0.0432812190529445	0	0	0	0.00817821211030444	0.0128138588977882	0.0297383281176023	0.123169002038375	0.101015947981505	0.040995572500772	0.0195351539128495	0.120742711672092	0	0	0.0124065007162678	0	0.479979898307995	0.87908980090467
GSE13213_GSM333711	0	0.075758415063938	0.253997003045958	0.0729825787868417	0	0.0456117296050495	0.0277453046337786	0.0264668083166867	0.0118510626550536	0.0130173098704941	0	0.00800500389277408	0	0.129645659796518	0.0672367082444535	0.0852693590082385	0.0761314358716924	0	0.103381372942367	0	0	0.00290024826615568	0	0.558937662382788	0.838051685327712
GSE13213_GSM333712	0.0286826944734928	0.0059318487285504	0.189065901503858	0.162939715327015	0	0	0.139190946193754	0.0634102508653957	0.017837858652684	0	0	0.0252094288868168	0.000194623556221155	0.0737434379541594	0.106981287450812	0.0673515552735784	0	0.0372516743559503	0.0158922255185461	0	0	0.0663165512591652	0.002	0.394770904506604	0.918486499134474
GSE13213_GSM333713	0.0270056076259229	0.0167862573666943	0.410047723180438	0.107740329481998	0	0.0209049560842459	0.0388651244610075	0	0.0251246294441248	0.0185232711982933	0	0.0401638558029506	0	0.00445689493109695	0.00963655636436675	0.0832238733819909	0.0217256417558744	0.092126198230963	0.0593411052262267	0	0	0.0243279754638061	0	0.67273529936931	0.752361146271609
GSE13213_GSM333714	0.0267268701521306	0.0296080546560734	0.260287527721768	0.0633999446994624	0	0	0.120922561795244	0.0381322550725165	0	0.0362549343685654	0	0.02274449782131	0	0	0.0983916862113582	0.0791600663704703	0.0975023419974186	0.0054619156370331	0.112502225865483	0	0	0.00890511763116605	0	0.535618190348905	0.850010323534429
GSE13213_GSM333715	0	0.0669144571953416	0.243195157486045	0.101235870097582	0	0.0106773966791956	0.0367205818719517	0.0775478942807326	0	0.029659507966617	0	0.0331809377547582	0.00105774426886997	0.0131649386482091	0.0658987130633316	0.148442580211877	0.0573932635791103	0.00391892033886749	0.088807676883094	0	0	0.0221843596744165	0	0.544433512350215	0.846749192965228
GSE13213_GSM333716	0	0.0453818275927305	0.302710378953001	0.0788409230800354	0	0.026154147508543	0	0.0603172870085876	0.0329798186231563	0.00422568828050752	0	0.0500924051254872	0	0	0.0596085556853243	0.122972747559288	0.111200197075487	0.0225654634294653	0.0689037110473287	0	0	0.0140468490310575	0	0.562478817703384	0.833544038597531
GSE13213_GSM333717	0.0160874030571178	0.0137338660725849	0.224948576423432	0.0531901278747852	0	0.114061098810544	0.0149506626953802	0	0.0309863408214074	0.0281148209298652	0	0.0363324034041514	0.0167180060122108	0.103075821208412	0.0557598557220734	0.119232715106352	0.0781625414795784	0	0.0946457603821061	0	0	0	0	0.464796697181802	0.886888540643273
GSE13213_GSM333718	0.000590624303547911	0.0093567914556956	0.248463477930047	0.203166197823997	0	0	0.107440791521415	0.0416501682283324	0.0395475242725034	0.0108412768079353	0	0.0160401709221607	0.00265500758939297	0	0.0654541491116575	0.142736743888917	0.0402214870756056	0	0.0669604186499261	0	0	0.00487517041886686	0	0.488899024426255	0.874315748573449
GSE13213_GSM333719	0	0.1241909238844	0.117803231299118	0.0285924822257736	0	0.121633521402919	0.0857301677183483	0.0103799747776754	0	0.0218755962366006	0	0.0380045518811992	0	0.0884961912237491	0	0.0943675582690652	0.00383096538375414	0.0378893273001345	0.195133464791868	0	0	0.0320720436053956	0.001	0.440157649796921	0.899998476558071
GSE13213_GSM333720	0.0192400511103286	0	0.214844308881101	0.0391066928859727	0	0.0461175020845134	0	0.00573233666049627	0.00151615373542528	0	0.0200226177657104	0.041880174567852	0	0.209053789561107	0.0594996412054136	0.243939854041592	0.0412064558838164	0	0.00741802382804551	0.0280049387396609	0	0.0224174590489658	0	0.63987519972953	0.78325182190792
GSE13213_GSM333721	0.0122206975771516	0	0.267760503141222	0.0468934282439078	0	0.038192431724617	0.0784931471605231	0.0700037060627805	0	0	0	0.042168959589186	0.0150273427498696	0.143453801445488	0.0194296698350663	0.0377056302472209	0.0821335765714405	0.0447619091707669	0.0706532398095541	0	0	0.0311019566712055	0	0.521352669817158	0.859384633399102
GSE13213_GSM333722	0	0.084077993613188	0.216634063611149	0.0509804958029265	0	0	0.0815998566971724	0.0645279707843744	0	0.0547952355996167	0	0.0320427777596098	0	0.0164320940412724	0.0469115644576856	0.0963084264248424	0.108478554767045	0.0116586698479501	0.103943643459538	0	0	0.0316086531336297	0	0.547934981210597	0.848283288105915
GSE13213_GSM333723	0.0151145103601015	0	0.327927306132269	0.0119831019595677	0	0.091780075896927	0.012185474201582	0.0682343838505445	0.0105155037029972	0	0.00739836139193981	0.0183296599147233	0.0530748965825403	0	0.0248377332102042	0.0928758475360581	0.135552077572292	0.0570253746037093	0.0500459097810701	0	0	0.023119783303474	0	0.562005345532189	0.834860775176558
GSE13213_GSM333724	0.0179627140288448	0	0.263788235198811	0.0161561772890367	0	0	0	0.0837380470988665	0.0560999767266907	0.031679781544736	0	0.034036057262623	0	0.205762626206383	0.072047736032878	0.169958660197945	0.0214573460650593	0	0	0.0152455819721443	0	0.0120670603759816	0	0.482578804679532	0.875141867809174
GSE13213_GSM333725	0	0.0483497610099542	0.286988795581346	0.00449769926841851	0	0.119750842581855	0	0.126390092623596	0.00332442913566544	0.0336238640458236	0	0.0421213136596756	0	0	0.0885552595579442	0.0512479170589347	0.153177949384919	0	0.0398233965978642	0	0	0.00214867949400364	0	0.516855377303436	0.857443155225569
GSE13213_GSM333726	0	0	0.337642634004523	0.0434143856241689	0	0.0102659253387267	0	0.0297456805216487	0.0347284725985004	0.00484428521159507	0	0.081328466112362	0.00957948260345629	0.112073653385368	0.103358804101429	0.0713544270970103	0.11746687772503	0	0.0196634875728704	0	0.00644416191137158	0.0180892561919399	0	0.517139044218236	0.855429749980351
GSE13213_GSM333727	0	0.0640234582153296	0.291425914918367	0.0514413177800631	0	0.0187983833871535	0	0.00497645571312528	0.029814640582957	0.00728907549593343	0	0.0355998341933189	0.0110976090728391	0.00190167503709613	0.00901770504389412	0.175458295292358	0.238854239949866	0	0.0393459432506366	0	0	0.0209554520670625	0	0.469392163879467	0.882759933811405
GSE13213_GSM333728	0	0.0374817675414791	0.223828414048525	0.116343334365055	0	0	0.0303440128177072	0.0512874564954093	0.0426303134770983	0.00887278885274469	0	0.0604376179333709	0.00434109414367831	0.00201110360768359	0.0406223758374736	0.072015920348071	0.110395878252267	0.00405854654461222	0.186457830013386	0	0	0.0088715457214385	0	0.486393728260558	0.877458434173914
GSE13213_GSM333729	0.00611107334657282	0	0.574199087653367	0.0910947353586144	0	0	0.0157255170324682	0.0638412772333783	0.018279884522599	0	0	0.0482197600298394	0.0138561310406128	0.000773940614656344	0.0621655345473444	0.0792309226385327	0	0.0265021359820149	0	0	0	0	0	0.701177116185813	0.713591968369263
GSE13213_GSM333730	0	0.0498943999169597	0.414802361940621	0.107340168760905	0	0	0.0126462102389812	0.0741716997877309	0.0319561532736399	0	0	0.0206473395690439	0	0.0878626963306184	0.063537398775913	0.0888756582265469	0.0350496129177549	0	0.0126581475101516	0	0	0.000558152751132734	0	0.715663406840331	0.71792590788966
GSE13213_GSM333731	0.00682823045685255	0.0305651659862158	0.390747378187871	0.118375411489738	0	0	0.00992729131543315	0.0753704845809398	0.0278947602547535	0.0538499004571533	0	0.0245929873762766	0.00574073724663421	0.0241604278821859	0.075722527436459	0.0323085848466804	0.104423685436449	0.00783243484928867	0.00452315766928476	0	0	0.00713683452778419	0	0.616641534394614	0.791016159169446
GSE13213_GSM333732	0.0028706816936893	0	0.341718641368574	0.050773810057058	0	0	0.0213632835105926	0.0380492460143788	0.0201377920881932	0.0117759588956535	0	0.0336604981011121	0.00476120733266014	0.019645350719215	0.0166743418814755	0.199402063213953	0.11625278927103	0.00675167473124499	0.0461840356019984	0	0.062886104141386	0.00709252137778438	0	0.633514249339497	0.791761086427416
GSE13213_GSM333733	0	0.0286909227721995	0.442978064917047	0.162075081496646	0	0	0.0930604769213197	0.0144714143576424	0.0140463965646906	0	0	0	0	0.129583003079261	0.0538300949177214	0.0352328996900876	0.004293877800564	0	0.00888993486661933	0	0	0.0128478326162022	0	0.642036593777561	0.770722170772577
GSE13213_GSM333734	0	0.0510075890350497	0.273260583703354	0.0531507294083166	0	0.061445888999729	0	0.0405965521551354	0.0527860413951794	0.00809362703352237	0	0.0410835773370643	0	0.123964545388264	0.149639482449448	0.0960360779683086	0.0182226706267307	0	0.0221474281493798	0	0	0.00856520635051719	0	0.533725648449939	0.845869452963204
GSE13213_GSM333735	0	0.0113695013198951	0.316249228606865	0.0566598190069419	0	0.014848305220741	0	0.0591796369647956	0.0066063918767589	0.0368751191210515	0	0.0628828336134531	0	0.14053669321867	0.0408165254880438	0.170719202657698	0.02175744327219	0	0.0187371097515809	0.0371134278710063	0	0.00564876201030762	0	0.5164479318576	0.856386367319127
GSE13213_GSM333736	0.0279097344212919	0	0.332333169675632	0.0175442609091659	0	0.228253537895507	0	0	0	0.0846404627089292	0	0.0340462809329578	0	0	0	0.0797764932535798	0.0450871229125527	0.0319399525855523	0.118468984704832	0	0	0	0	0.612770666026119	0.802009852859312
GSE13213_GSM333737	0.00613749624409221	0	0.121295788577934	0.0379568726818437	0	0.107979445431959	0	0.0396160006399212	0.00422661235907367	0	0	0.0597429136817389	0.0105096074107748	0.0236312857872894	0.0784051444189768	0.165748856390907	0.183251361354021	0.0217675319500093	0	0.0811271125126487	0.0210743278115954	0.0375296427472142	0.03	0.233653933404871	0.986840992097536
GSE13213_GSM333738	0	0.0296812345255446	0.426714008518504	0.076027222952901	0	0.0131713509240934	0	0.0516279553242022	0.00654957423241987	0.0174752634791598	0	0.0645608945639459	0	0	0.0181821042417665	0.0643478571871939	0.113484855345556	0.0229791202186354	0.0533226689950579	0	0	0.0418758894910191	0	0.656597625334276	0.763006010225241
GSE13213_GSM333739	0.00620601414867257	0	0.429290834335293	0.0884497430497222	0	0.0413074434447301	0.0211367127858006	0.0319687759099113	0.0365358248784252	0.0323911084553131	0	0.0212165902135866	0.0079030711567778	0	0.0757762325593254	0.126192254030159	0.0253055955960281	0.00523551750576143	0.039529081047726	0	0.000591676316885014	0.0109635245658825	0	0.621784533677189	0.787246245772107
GSE13213_GSM333740	0.017730225668241	0.000285513297853663	0.321668793794492	0.0681481912845494	0	0.123472122903892	0.0270340587195326	0.0119140773803494	0.0306067239111268	0	0.0147518124897598	0	0.0285731950234351	0.0774508998450063	0.0269006719003248	0.116000044764618	0.117580585873171	0	0	0	0	0.0178830831436479	0	0.538813121160889	0.846044697169761
GSE13213_GSM333741	0	0.126832979861	0.190324004168337	0.124746635381636	0	0	0.050063443012154	0.113664336889351	0	0.0431327422642896	0	0.0416541514011252	0	0.0373269885858679	0.156153705311993	0.0654667092761581	0.0293815440379138	0	0.0212527598101749	0	0	0	0	0.593940808408535	0.810633979332686
GSE13213_GSM333742	0	0.1420424765693	0.257161259419158	0.0812844265906418	0	0	0.0307477305245932	0	0.0434809892633544	0	0.0236549286034008	0	0	0.0253452762219074	0.00501099155481903	0.118015708368514	0.151979942358301	0.0249574073137696	0	0.0648006361159717	0	0.0315182270962687	0	0.596623476561443	0.812725837055487
GSE13213_GSM333743	0	0.0893005566741209	0.113286160650059	0	0	0	0.0216815297862094	0.055901909918037	0	0.129967400999155	0	0.0705374099869971	0	0.106257097701296	0.0833687261958601	0.148552410728061	0.0497600881314553	0.00373060360622763	0.0789539940428237	0	0.0311177844862816	0.0175843270934171	0	0.449916458123444	0.892514272173985
GSE13213_GSM333744	0	0.101581304104379	0.332606776138853	0.0481029222189368	0.0267701080527453	0	0.0748803834513738	0.0336554079069527	0	0.052154000905868	0	0	0	0.00720017292977533	0.0456428541395772	0.0710339214367358	0.0711433583699851	0.00160045478399331	0.0238987597746513	0	0.0831405997761072	0.0265889760100667	0	0.627521613489715	0.790027616759027
GSE13213_GSM333745	0	0.0814950220428094	0.142686063498132	0.0838351092525053	0	0	0.0304107916137548	0.0848752550239413	0.019665595286893	0.0755475471880962	0	0.0367861006090871	0	0.0532795543505681	0.0911971182118521	0.105763799982081	0.0671356618488689	0.0113667494894985	0.0981295667902109	0	0	0.0178260648117015	0.002	0.396962103271086	0.916839629060199
GSE13213_GSM333746	0	0.0374590874770874	0.231686111327488	0.0957333543594894	0	0	0.00542525786688229	0.0931061120363326	0.0708103650044831	0.0735579021034257	0	0.0579834639651141	0	0.0933142225505008	0.0565021598863156	0.0753060929548221	0.0188395209410167	0	0.0768278730171359	0	0.00202124941769233	0.0114272270922144	0	0.467241024360916	0.883825437384009
GSE13213_GSM333747	0	0.0310223640780666	0.220909066892444	0.0503324148964432	0	0	0	0.0599706135343324	0.0089954647250503	0.0327137285231285	0	0.0432651709021283	0	0.362817529280963	0.0291069271818904	0.0674652286743374	0.00753219630985075	0	0	0.0754346518238669	0	0.010434643177498	0.00600000000000001	0.361197122898693	0.945802802768759
GSE13213_GSM333748	0	0.0520581405539818	0.249656298326982	0.0993987013518068	0	0	0.0318963223086287	0.0681213393118915	0.000798112424168819	0	0.0213484689494879	0.0148818070579733	0	0.201474690879283	0.089892335379896	0.137631742263275	0	0	0.0146874176858477	0	0	0.0181546235067766	0	0.465982993502603	0.884043310532684
GSE13213_GSM333749	0.0133830845487216	0.0145420614348245	0.226639817853955	0.0311346682611427	0	0.0910251714039164	0.0222443687538916	0.0356572844858433	0.00206365761417177	0.147036505278296	0	0.0407105876291608	0	0.00702834650349359	0.0378419636113894	0.0993724831607806	0.0920437332652497	0.00580950813820565	0.125608360445977	0	0	0.00785839761098075	0.001	0.438396980061004	0.898258626951734
GSE13213_GSM333750	0.0628684627736627	0.0197852153660543	0.293945769451587	0.127000886119106	0	0.011880631502802	0.0354515467219252	0.0893182577684938	0	0	0	0.0346027791930197	0.0279782400777822	0.053992047409429	0.0659499548237541	0.0574595572242278	0.00179852585948602	0.00306361813684208	0.114904507571827	0	0	0	0	0.579097477377201	0.82176777298026
GSE13213_GSM333751	0	0.136300942365538	0.292813965947911	0.0496965699978096	0	0.00380556471382114	0.0110045823188885	0.0717020069004297	0	0	0.0113159318885121	0.00580303723830122	0.0156029535806322	0.122141825701093	0.0538137831042207	0.0893567515700879	0.0194427884202091	0	0	0.0979386944570322	0	0.019260601795514	0	0.603196430770442	0.803338858628326
GSE13213_GSM333752	0.0373346868864903	0	0.440518743300621	0.0558476911798181	0	0.0100907501222277	0	0.0395182604002962	0.0477317060944703	0.00156748516085946	0	0.0349434789348191	0.00447924198707654	0.11540649682579	0.0702779002010546	0.0888481363315113	0.0245215431266247	0	0.0189803512746382	0	0	0.00993352817370184	0	0.621613185241766	0.78476556408259
GSE13213_GSM333753	0	0.126023407666384	0.179804574907033	0.016012125476548	0	0	0.0841372402753238	0.11380304717219	0	0.035931735924537	0.0235585436385945	0.0360485861885662	0.0263770884579467	0.0811866333078668	0.0583152775311783	0.0920883949658132	0.0107384615595418	0.00991578545886682	0.0299505107247535	0	0.0184220642062491	0.0576865225386071	0	0.508930134304715	0.864433327279347
GSE13213_GSM333754	0.01004501598852	0	0.388412306620898	0.146982284893096	0	0.034159062305237	0.0934263662555378	0.037138669750562	0.0232698431377176	0	0.0302006263864717	0	0	0.0560904671312043	0.0302776905515631	0.0414571818312345	0.0223493294356769	0.045172544470834	0.0141720843812808	0	0.000529199130684075	0.0263173277294818	0	0.657990470768296	0.767837018655645
GSE13213_GSM333755	0	0.0139625153966323	0.42392742252274	0.0243148913714682	0	0.0549860447510086	0	0.0574333697026837	0.0232228809352866	0.0211867484865064	0.00476661107291258	0	0	0.0877161337926465	0.0886215734553609	0.105579766930828	0.0734684382497517	0	0.0152592810454369	0	0	0.00555432228673774	0	0.604963351575834	0.798529854083404
GSE13213_GSM333756	0.072806050336006	0	0.0150282311753695	0.0528802572912369	0	0	0.175064239325605	0.00156101343417636	0.0212714200454344	0	0.0265413814611261	0	0.019452170698315	0.259530726602859	0.0854785889640187	0.175463917269667	0.0203201787362667	0.0221323161418599	0.0063418775809082	0	0.0309534864252663	0.0151741445118851	0.031	0.218395340717954	1.00427120904162
GSE13213_GSM333757	0.00254716600471025	0.0810120461600719	0.256198784881424	0.0834520946735077	0.00834828719997772	0	0.0919178855862454	0.0609667563309001	0	0.0467969933199334	0	0.0245096534687613	0	0.124922727360551	0.0481935111920122	0.0781852675192608	0.0028299255305973	0.0254067796845888	0.0161912209193581	0	0	0.0485209001681002	0	0.552443048703115	0.838800229011047
GSE13213_GSM333758	0.00122502020487709	0.0249327409425823	0.40638364563552	0.0207519948937686	0	0.031665002379853	0.0339148895218522	0.0688010469758127	0.0225707539516936	0.0782495137436754	0	0.0274239464561404	0	0.029206908285542	0.0588279163822631	0.143216671602507	0.0147005100889265	0	0	0.0182758500702349	0	0.019853588864751	0	0.604853720956054	0.799284976111008
GSE13213_GSM333759	0	0.0114267030689846	0.168906143931016	0.125462368282678	0	0	0.0130518677771326	0.013913735897497	0.00676464991626291	0.0619359138007763	0	0.0481523405366662	0	0.160029445765132	0.0672040460213406	0.155438526737939	0.0623118985201562	0	0.0719267347724472	0	0.0160753535136006	0.0174002714583711	0.015	0.318449385222334	0.952897506198602
GSE13213_GSM333760	0.0425052992473571	0	0.183847742460457	0.00824638915685986	0	0.0294917346252379	0.00513172469803227	0.084821122048571	0.0133628829184248	0.100997154669409	0	0.0375189962854729	0	0.0961213209223723	0.05954565522907	0.0878377106000439	0.160402533234118	0	0.0777826769314146	0	0	0.0123870569731599	0.002	0.400290643764166	0.91552636109128
GSE13213_GSM333761	0.00784157035953273	0	0.1758279532317	0.0717496364767136	0	0.0263059152133084	0	0.0255359914085193	0	0.0615166520681207	0	0.0830830045261103	0.0117882533352176	0	0.0111389907253905	0.181986079516416	0.106243147693581	0.0393748208855788	0.172425833382276	0	0	0.0251821511775351	0.002	0.403440783639958	0.914285367595692
GSE13213_GSM333762	0.0127976480575227	0	0.246043545072823	0.0705100988277692	0	0.091296401067646	8.19341038365248e-05	0.0499313246025624	0.036589735485612	0.0149337314961381	0	0.0513759782517177	0	0.0446798612607543	0.0544158640280848	0.056186076873098	0.15120341034236	0	0.104428472317961	0	0	0.0155259182121148	0	0.466124692192592	0.886088603855618
GSE13213_GSM333763	0	0.0144322619211487	0.168293079817603	0.0898093094630793	0	0	0.02594921994889	0.0448757779990649	0.0198757000769396	0.159780678386703	0	0.0447358399844162	0	0.063023879308844	0.0633170655577246	0.100859791437842	0.010254228867059	0.00954825653291733	0.16849419262788	0	0	0.0167507180698893	0.00800000000000001	0.349854103550314	0.938382449767881
GSE13213_GSM333764	0	0.0190871594837656	0.419063617764912	0.0757428691394477	0	0	0.00113705471121581	0.0859937403812152	0.00718358401077791	0.0584424663688934	0	0	0	0.0303867187232245	0.0903019628650732	0.0928392295475148	0.0647278872890223	0.0102760277061268	0.0373640816862102	0	0	0.00745360032260066	0	0.602943584179698	0.799845792871198
GSE13213_GSM333765	0	0	0.1875134918974	0.0191572722731602	0	0.0187756996930316	0	0.108097767681497	0	0.0347298644536143	0	0.0539572641444113	0.0729814568829201	0.14960902639936	0.0655776092717474	0.127563127076783	0.0521505604639839	0	0.0950084540309645	0	0.00343909811554011	0.0114393076155858	0.00600000000000001	0.361249384749531	0.932684279882411
GSE13213_GSM333766	0.0119426538187893	0	0.259810263247142	0.134294270937561	0	0	0	0.132077039742694	0.0210376604518878	0.115697879614242	0	0	0	0.0402420188605293	0.0689048720512075	0.0896410440702298	0.0575670364295544	0.0100590675130725	0.0192605992371713	0	0	0.0394655940259201	0	0.465022117232632	0.88444706675924
GSE13213_GSM333767	0.0164652611425262	0	0.126261607953232	0.07561219296077	0	0.0896695540295311	0	0.106922138872899	0	0.0304319216982504	0	0.0975850198889903	0.033066476554466	0.0386614086740797	0.000212005177266313	0.155303890792061	0.0424750574828056	0.0444748344621532	0.12599167223728	0	0	0.0168669580736903	0.018	0.291590279226756	0.960765278949687
GSE13213_GSM333768	0	0	0.307400343480936	0.0506785174554908	0	0	0.01631661325433	0.057453496057492	0	0.0814753556630771	0	0.0268497765333381	0	0.0664105160436752	0.0616919955254527	0.107212336214329	0.10553665934026	0.0439154568430796	0.0646167655047559	0	0	0.0104421680837846	0	0.503268571591785	0.865222085310201
GSE13213_GSM333769	0	0.0928497468442916	0.115602133031902	0.0340260119431623	0	0.079899852349878	0.0808302978026698	0.0602920261574497	0.000276905559032233	0.089181049583774	0	0.043486084413564	0.00198430827499071	0.0570878557556153	0.0703595739766794	0.0763373999719107	0.0656861057835784	0.00881507426727888	0.106146138396308	0	0	0.0171394358879149	0.002	0.392182523382984	0.919010917216944
GSE13213_GSM333770	0	0.096273386167294	0.156666003303659	0.152509065801959	0	0	0.0417340058309023	0.06655757701865	0.0381614521594452	0	0	0.0197707290016958	0.0162844836473261	0.0543986645079402	0.0829324035132044	0.0951429881372272	0.105282771603919	0	0.0601132655469059	0	0	0.0141732037598726	0	0.584067372449146	0.831875545030332
GSE13213_GSM333771	0.0116499556373811	0.0243026233195831	0.267360878605191	0.0669558900642574	0	0.0261773378723302	0	0.0862912749353103	0.0256364116396075	0.0751192153841757	0	0.0158564208565733	0	0.139550686787613	0.0643138310029746	0.065986704422979	0.0604521959995726	0.00586051523503036	0.042947834196604	0	0	0.0215382240408173	0	0.495078200379772	0.869525829938227
GSE13213_GSM333772	0.0112180757195236	0.0750215965358443	0.297694739255456	0.137590452438414	0	0.0763522524106411	0.0202237284032472	0.0268406947447595	0.0464826621448629	0	0	0.00368043048744409	0	0.110180315969103	0.0604098108484383	0.0609470537248698	0.0112685336018137	0	0.0519206172948593	0	0	0.0101690364207234	0	0.585773863705624	0.817108200084398
GSE13213_GSM333773	0	0.0607151346085238	0.100449851305325	0.0838655561600312	0	0	0.0070075850719842	0.0909876546303307	0.00105737942960667	0.0123140054080979	0	0.0497798346660584	0.00940629092395757	0.1762380263583	0.057577331208524	0.172663915634228	0.0748325610928755	0	0.0689810345892486	0	0.0172760786006286	0.0168477603122801	0.016	0.309411899736632	0.955542850811556
GSE13213_GSM333774	0.024236986031191	0	0.246454887775386	0.0422167359101439	0	0.0768624086933729	0	0.0789636669252201	0	0.0138933353788576	0	0.0540512669296104	0.00338551666884872	0.0693081102265775	0.0554236882683572	0.0983139101368296	0.0185019439168212	0.0130828853089233	0.197981277314704	0	0	0.00732338051515646	0	0.526588378793497	0.857379123654828
GSE13213_GSM333775	0	0.0105655031414493	0.20465665125908	0.0772487192531494	0	0.0395445588733202	0.0247782742778099	0.0142556065173344	0.0314332510093827	0.0513794779741628	0	0.051829026182405	0.00359517186472918	0.0541837525831623	0.0726945090956299	0.107048737357029	0.115354178788523	0	0.103349609293675	0	0.0206103550851335	0.0174726174440244	0.001	0.431515281644323	0.901970893991486
GSE13213_GSM333776	0.0401356408447136	0	0.360429716584032	0.0213246369595383	0	0.0519738378027541	0.0172436980228786	0.101782831601494	0.0505966898043054	0.0161785510209013	0	0.041598414802935	0.00343691745388661	0.00156147115615664	0.0524203623222119	0.0711245951385218	0.0507860683464639	0.00853532961637911	0.0920426814591196	0	0	0.018828557063708	0	0.602303674926142	0.805716645206629
GSE13213_GSM333777	0.102572228013349	0	0.437672386760214	0.08390645176422	0	0.0127769215525473	0.0148222850830195	0.0719291486366207	0.0194601584541812	0	0	0.0364648194397024	0	0.0616333973129009	0.0544228174447768	0.0380264545854022	0.00735756294268571	0	0.0546649087595558	0	0	0.0042904592508241	0	0.658398047779181	0.75452277775572
GSE13213_GSM333778	0.0396290358020539	0.0282455915172012	0.216868526496142	0.0877819590008351	0	0.0445296646007351	0	0.0915838956254854	0	0	0	0.0705849070434536	0.0190045688315013	0.0618156667334215	0.0586814946752886	0.112289958626726	0.039598412058028	0.00638807587526276	0.122998243113865	0	0	0	0	0.481274625332315	0.878171385822305
GSE13213_GSM333779	0.0112863330120184	0	0.138268973850332	0.0243694418094136	0	0.0571104340608553	0	0.0453858423745572	0.0211256825321465	0.0415682624670872	0	0.00237468671819012	0	0.289610456125149	0	0.227329319450103	0.0653839786307099	0.0312381233880244	0.0168383036201981	0.0174795158779636	0	0.0106306460832516	0.018	0.290684570014684	0.977312442622997
GSE13213_GSM333780	0	0.0729880497406724	0.14338209309628	0.0635719794633164	0	0.0212800764373116	0	0.0841684816809255	0.0324817380548145	0.0529659672876633	0	0.0501322694692594	0.00219380292009582	0.0466218936206266	0.0701534609055463	0.128609148428157	0.0560179399284616	0.06258327672783	0.104679464699427	0	0.00118033650363968	0.00699002103597227	0	0.498130472996303	0.87248530199163
GSE13213_GSM333781	0	0.0259500055964576	0.213778012521442	0.110566238054285	0	0.0260787592726153	0.0216106035633505	0.12161886501681	0	0.0256662136043814	0	0.0241847370143373	0.00850814003015241	0.0673281831029547	0	0.0778254540868538	0.0368761394423292	0.15185014576298	0.0726849945310613	0	0	0.0154735083999894	0	0.453654840960628	0.891786237558752
GSE13213_GSM333782	0.071663254350779	0.0227968207529665	0.118070116131897	0.0751478942480599	0	0.000818205422080748	0.00306831277166661	0.117590489385417	0.0333523710702295	0.0229593571468086	0	0.0408594365308603	0.0137058970711973	0.10743627300116	0.0438362164723383	0.130880833899138	0.103814566983427	0.00979048141882489	0.0781291715563352	0	0	0.00608030178681421	0.00600000000000001	0.365562960978611	0.930262487445001
GSE13213_GSM333783	0	0	0.181318014355859	0.0570188996361758	0	0.121836903114413	0	0.0250115113330368	0.0306022690577671	0.00611461779249428	0	0.0265166258053783	0.0443776025049472	0.0722042228777152	0.0882869738361308	0.166662556865107	0.0775549728347711	0	0.0906825478864917	0	0	0.0118122820997126	0.005	0.378461948075889	0.924934806242096
GSE13213_GSM333784	0.0380104457367627	0	0.145637433683803	0.133304639595884	0	0.0549294386130324	0	0.101910721303683	0.0260873387874408	0	0	0.0605359362185421	0.0341890597918654	0.016994426717778	0.0159810757874189	0.118696858576726	0.0514443693054756	0.088559997822175	0.0962696780250024	0	0	0.0174485800344098	0.011	0.34145048067356	0.93993347407893
GSE13213_GSM333785	0.0108452743086684	0.0396405834251738	0.269233617367391	0.0486811250483785	0	0.0691115861485816	0	0.0740292834723466	0	0.0813516591399759	0	0.0151758420766973	0	0.0681168569660138	0.0582266876936741	0.0967368316990772	0.0418589805670893	0.0489819281341658	0.0665116869728229	0	0	0.011498056979944	0	0.51978875482973	0.857293978783367
GSE13213_GSM333786	0	0.0365911947469122	0.200632560738991	0.0727285458791362	0	0.112511194169676	0	0	0.0238765402786185	0.0145086717482289	0	0.114254762890176	0.0361704138932196	0	0.0375284013611229	0.105562269551578	0.066806520505371	0.00420243812945305	0.159922183349046	0	0	0.014704302758471	0.002	0.409697458790572	0.911487120256953
GSE13213_GSM333787	0	0.0675289804090854	0.255062899197008	0.00633890587898063	0	0	0.030305736925139	0.07621069408462	0.00750570087572923	0.108434698858316	0	0.00864104024266825	0	0.199471930491238	0.0291884220703521	0.108073300950881	0.0296693386248049	0.00741313351677173	0.0427476357249504	0	0	0.0234075821494561	0	0.513224826998784	0.85945181567417
GSE13213_GSM333788	0	0.0318020006950968	0.146631953512094	0.041031497911134	0	0.0924914558185032	0	0.0412353287758788	0.0092979699712805	0.136450990233308	0	0.0567234813179181	0	0.109727367256524	0.0746940305439179	0.122663659225901	0.0183022786538485	0.00288492088915242	0.093838359393812	0	0	0.0222247058016308	0.00600000000000001	0.362511620155778	0.932785925920357
GSE13213_GSM333789	0.0449455038029187	0	0.124005593876301	0.136277094840924	0	0	0	0.115574966628306	0	0	0	0.0808715703106266	0	0.144702928725672	0.0785919513771659	0.110614467665842	0.0381735921499077	0	0.106961887166501	0	0	0.0192804434558352	0	0.485858747767553	0.876264087626107
