# Supplementary material for: Integrated multi-omics analysis and experimental investigation of mitochondrial dynamics-related genes: molecular subtypes, immune landscape, and prognostic implications in lung adenocarcinoma
Source: Front Immunol. 2025 May 29;16:1585505. doi: 10.3389/fimmu.2025.1585505 (PMC12159055; doi:10.3389/fimmu.2025.1585505)
Supplement: Supplementary file 8 [file DataSheet1.zip › Peer Review Only-data sheets/clinical.txt]

Id	Age	Gender	T	N
TCGA-49-AARO	39	FEMALE	T1	N0
TCGA-97-A4M6	45	FEMALE	T1	N0
TCGA-L4-A4E5	48	FEMALE	T1	N0
TCGA-NJ-A4YF	50	FEMALE	T1	N0
TCGA-99-8028	50	FEMALE	T1	N0
TCGA-49-AARE	51	FEMALE	T1	N0
TCGA-73-4666	52	FEMALE	T1	N0
TCGA-97-A4M1	52	FEMALE	T1	N0
TCGA-44-7672	52	FEMALE	T1	N0
TCGA-4B-A93V	52	FEMALE	T1	N0
TCGA-97-8552	55	FEMALE	T1	N0
TCGA-49-AARN	56	FEMALE	T1	N0
TCGA-67-6216	57	FEMALE	T1	N0
TCGA-97-7553	58	FEMALE	T1	N0
TCGA-73-7498	58	FEMALE	T1	N0
TCGA-83-5908	59	FEMALE	T1	N0
TCGA-91-6840	59	FEMALE	T1	N0
TCGA-44-3918	60	FEMALE	T1	N0
TCGA-44-6776	60	FEMALE	T1	N0
TCGA-55-8097	60	FEMALE	T1	N0
TCGA-L9-A444	60	FEMALE	T1	N0
TCGA-55-6543	60	FEMALE	T1	N0
TCGA-64-1681	61	FEMALE	T1	N0
TCGA-J2-A4AD	61	FEMALE	T1	N0
TCGA-55-8299	61	FEMALE	T1	N0
TCGA-55-7913	61	FEMALE	T1	N0
TCGA-86-8668	61	FEMALE	T1	N0
TCGA-44-6145	62	FEMALE	T1	N0
TCGA-MP-A4TJ	62	FEMALE	T1	N0
TCGA-L9-A443	63	FEMALE	T1	N0
TCGA-95-7043	63	FEMALE	T1	N0
TCGA-50-8457	63	FEMALE	T1	N0
TCGA-73-4662	65	FEMALE	T1	N0
TCGA-44-2655	65	FEMALE	T1	N0
TCGA-44-2664	66	FEMALE	T1	N0
TCGA-J2-A4AG	66	FEMALE	T1	N0
TCGA-50-5942	67	FEMALE	T1	N0
TCGA-44-A4SU	67	FEMALE	T1	N0
TCGA-55-7725	68	FEMALE	T1	N0
TCGA-S2-AA1A	68	FEMALE	T1	N0
TCGA-44-2661	69	FEMALE	T1	N0
TCGA-50-5944	69	FEMALE	T1	N0
TCGA-97-A4M3	69	FEMALE	T1	N0
TCGA-NJ-A4YQ	69	FEMALE	T1	N0
TCGA-86-7953	69	FEMALE	T1	N0
TCGA-55-8203	69	FEMALE	T1	N0
TCGA-67-3770	70	FEMALE	T1	N0
TCGA-55-7911	70	FEMALE	T1	N0
TCGA-MP-A4TH	70	FEMALE	T1	N0
TCGA-55-A492	70	FEMALE	T1	N0
TCGA-99-AA5R	70	FEMALE	T1	N0
TCGA-69-7980	70	FEMALE	T1	N0
TCGA-55-7281	70	FEMALE	T1	N0
TCGA-44-3919	71	FEMALE	T1	N0
TCGA-49-4487	72	FEMALE	T1	N0
TCGA-38-7271	72	FEMALE	T1	N0
TCGA-97-7941	72	FEMALE	T1	N0
TCGA-55-7573	72	FEMALE	T1	N0
TCGA-55-7726	72	FEMALE	T1	N0
TCGA-44-A47G	73	FEMALE	T1	N0
TCGA-55-8208	73	FEMALE	T1	N0
TCGA-55-7995	73	FEMALE	T1	N0
TCGA-49-4488	74	FEMALE	T1	N0
TCGA-55-1595	74	FEMALE	T1	N0
TCGA-O1-A52J	74	FEMALE	T1	N0
TCGA-MP-A4TA	75	FEMALE	T1	N0
TCGA-91-8497	75	FEMALE	T1	N0
TCGA-55-8621	75	FEMALE	T1	N0
TCGA-93-7348	75	FEMALE	T1	N0
TCGA-97-7546	76	FEMALE	T1	N0
TCGA-93-7347	76	FEMALE	T1	N0
TCGA-97-7938	76	FEMALE	T1	N0
TCGA-91-8499	76	FEMALE	T1	N0
TCGA-78-8655	77	FEMALE	T1	N0
TCGA-67-3771	77	FEMALE	T1	N0
TCGA-J2-A4AE	77	FEMALE	T1	N0
TCGA-44-3398	77	FEMALE	T1	N0
TCGA-86-A456	78	FEMALE	T1	N0
TCGA-49-4514	79	FEMALE	T1	N0
TCGA-55-A57B	80	FEMALE	T1	N0
TCGA-91-6835	81	FEMALE	T1	N0
TCGA-55-A491	81	FEMALE	T1	N0
TCGA-50-6673	84	FEMALE	T1	N0
TCGA-50-5935	86	FEMALE	T1	N0
TCGA-80-5608	unknow	FEMALE	T1	N0
TCGA-35-4123	38	MALE	T1	N0
TCGA-86-8076	42	MALE	T1	N0
TCGA-93-A4JQ	49	MALE	T1	N0
TCGA-55-8507	53	MALE	T1	N0
TCGA-55-6980	56	MALE	T1	N0
TCGA-55-8089	56	MALE	T1	N0
TCGA-55-8206	56	MALE	T1	N0
TCGA-49-AAR0	57	MALE	T1	N0
TCGA-MN-A4N4	57	MALE	T1	N0
TCGA-64-1676	58	MALE	T1	N0
TCGA-44-6144	58	MALE	T1	N0
TCGA-44-6778	59	MALE	T1	N0
TCGA-50-7109	60	MALE	T1	N0
TCGA-55-7570	60	MALE	T1	N0
TCGA-44-6148	60	MALE	T1	N0
TCGA-55-6968	61	MALE	T1	N0
TCGA-99-8032	61	MALE	T1	N0
TCGA-50-5946	62	MALE	T1	N0
TCGA-MN-A4N5	63	MALE	T1	N0
TCGA-55-7903	64	MALE	T1	N0
TCGA-55-8085	64	MALE	T1	N0
TCGA-86-8669	64	MALE	T1	N0
TCGA-97-A4M2	66	MALE	T1	N0
TCGA-L4-A4E6	67	MALE	T1	N0
TCGA-95-7947	67	MALE	T1	N0
TCGA-NJ-A55R	67	MALE	T1	N0
TCGA-49-AARR	68	MALE	T1	N0
TCGA-35-4122	69	MALE	T1	N0
TCGA-69-7763	69	MALE	T1	N0
TCGA-05-4389	70	MALE	T1	N0
TCGA-91-6828	70	MALE	T1	N0
TCGA-93-A4JO	70	MALE	T1	N0
TCGA-44-7659	70	MALE	T1	N0
TCGA-MP-A4T2	71	MALE	T1	N0
TCGA-95-7944	71	MALE	T1	N0
TCGA-69-8255	71	MALE	T1	N0
TCGA-55-A4DG	71	MALE	T1	N0
TCGA-49-4486	72	MALE	T1	N0
TCGA-95-8039	72	MALE	T1	N0
TCGA-97-8179	72	MALE	T1	N0
TCGA-44-A4SS	73	MALE	T1	N0
TCGA-50-8460	74	MALE	T1	N0
TCGA-97-A4M7	74	MALE	T1	N0
TCGA-78-7162	75	MALE	T1	N0
TCGA-69-7764	75	MALE	T1	N0
TCGA-55-6987	77	MALE	T1	N0
TCGA-55-8090	80	MALE	T1	N0
TCGA-97-A4M5	83	MALE	T1	N0
TCGA-55-A4DF	88	MALE	T1	N0
TCGA-44-3917	33	FEMALE	T2	N0
TCGA-53-7624	40	FEMALE	T2	N0
TCGA-49-AARQ	41	FEMALE	T2	N0
TCGA-69-7973	42	FEMALE	T2	N0
TCGA-95-7948	42	FEMALE	T2	N0
TCGA-71-6725	48	FEMALE	T2	N0
TCGA-55-7910	50	FEMALE	T2	N0
TCGA-05-4417	51	FEMALE	T2	N0
TCGA-44-5644	51	FEMALE	T2	N0
TCGA-91-6836	52	FEMALE	T2	N0
TCGA-67-6215	52	FEMALE	T2	N0
TCGA-78-8662	53	FEMALE	T2	N0
TCGA-62-A46R	54	FEMALE	T2	N0
TCGA-55-A493	54	FEMALE	T2	N0
TCGA-44-8117	54	FEMALE	T2	N0
TCGA-86-8280	54	FEMALE	T2	N0
TCGA-64-5781	55	FEMALE	T2	N0
TCGA-97-8175	55	FEMALE	T2	N0
TCGA-55-8510	55	FEMALE	T2	N0
TCGA-38-4626	57	FEMALE	T2	N0
TCGA-05-4390	58	FEMALE	T2	N0
TCGA-55-6985	58	FEMALE	T2	N0
TCGA-55-8616	58	FEMALE	T2	N0
TCGA-MP-A4TF	58	FEMALE	T2	N0
TCGA-05-4430	59	FEMALE	T2	N0
TCGA-55-6971	59	FEMALE	T2	N0
TCGA-55-8087	59	FEMALE	T2	N0
TCGA-97-8177	59	FEMALE	T2	N0
TCGA-71-8520	60	FEMALE	T2	N0
TCGA-97-A4M0	60	FEMALE	T2	N0
TCGA-44-4112	60	FEMALE	T2	N0
TCGA-55-A494	61	FEMALE	T2	N0
TCGA-91-6847	62	FEMALE	T2	N0
TCGA-78-7143	62	FEMALE	T2	N0
TCGA-50-6591	63	FEMALE	T2	N0
TCGA-86-A4P7	63	FEMALE	T2	N0
TCGA-55-7574	64	FEMALE	T2	N0
TCGA-55-7728	64	FEMALE	T2	N0
TCGA-L9-A8F4	64	FEMALE	T2	N0
TCGA-78-7153	65	FEMALE	T2	N0
TCGA-62-A46O	65	FEMALE	T2	N0
TCGA-78-7540	66	FEMALE	T2	N0
TCGA-86-8075	66	FEMALE	T2	N0
TCGA-38-4625	66	FEMALE	T2	N0
TCGA-97-7547	67	FEMALE	T2	N0
TCGA-49-4501	67	FEMALE	T2	N0
TCGA-55-8096	67	FEMALE	T2	N0
TCGA-86-7954	68	FEMALE	T2	N0
TCGA-73-4670	69	FEMALE	T2	N0
TCGA-44-7661	69	FEMALE	T2	N0
TCGA-05-5715	69	FEMALE	T2	N0
TCGA-05-4425	70	FEMALE	T2	N0
TCGA-55-8514	70	FEMALE	T2	N0
TCGA-64-1678	70	FEMALE	T2	N0
TCGA-50-6592	71	FEMALE	T2	N0
TCGA-69-7979	71	FEMALE	T2	N0
TCGA-50-6590	72	FEMALE	T2	N0
TCGA-38-4631	72	FEMALE	T2	N0
TCGA-44-6775	72	FEMALE	T2	N0
TCGA-44-A479	73	FEMALE	T2	N0
TCGA-67-3774	73	FEMALE	T2	N0
TCGA-55-8511	73	FEMALE	T2	N0
TCGA-55-6986	74	FEMALE	T2	N0
TCGA-05-4405	74	FEMALE	T2	N0
TCGA-MP-A4T7	75	FEMALE	T2	N0
TCGA-50-5931	75	FEMALE	T2	N0
TCGA-38-4630	75	FEMALE	T2	N0
TCGA-97-8172	75	FEMALE	T2	N0
TCGA-78-7539	75	FEMALE	T2	N0
TCGA-NJ-A55A	76	FEMALE	T2	N0
TCGA-MP-A5C7	76	FEMALE	T2	N0
TCGA-55-7724	76	FEMALE	T2	N0
TCGA-55-8205	76	FEMALE	T2	N0
TCGA-62-A46V	78	FEMALE	T2	N0
TCGA-44-A47A	78	FEMALE	T2	N0
TCGA-50-6597	79	FEMALE	T2	N0
TCGA-73-4658	80	FEMALE	T2	N0
TCGA-73-7499	81	FEMALE	T2	N0
TCGA-67-3772	82	FEMALE	T2	N0
TCGA-67-3773	84	FEMALE	T2	N0
TCGA-55-8204	87	FEMALE	T2	N0
TCGA-75-5147	unknow	FEMALE	T2	N0
TCGA-75-7031	unknow	FEMALE	T2	N0
TCGA-75-6211	unknow	FEMALE	T2	N0
TCGA-75-6205	unknow	FEMALE	T2	N0
TCGA-05-4420	41	MALE	T2	N0
TCGA-44-2666	43	MALE	T2	N0
TCGA-86-8358	44	MALE	T2	N0
TCGA-78-7535	45	MALE	T2	N0
TCGA-86-A4D0	48	MALE	T2	N0
TCGA-44-2668	51	MALE	T2	N0
TCGA-55-8094	51	MALE	T2	N0
TCGA-55-6969	52	MALE	T2	N0
TCGA-NJ-A4YP	52	MALE	T2	N0
TCGA-55-8302	54	MALE	T2	N0
TCGA-55-7576	54	MALE	T2	N0
TCGA-78-7542	56	MALE	T2	N0
TCGA-MP-A4TE	56	MALE	T2	N0
TCGA-35-3615	57	MALE	T2	N0
TCGA-86-8585	57	MALE	T2	N0
TCGA-86-8073	58	MALE	T2	N0
TCGA-44-8120	58	MALE	T2	N0
TCGA-55-8301	58	MALE	T2	N0
TCGA-44-2656	59	MALE	T2	N0
TCGA-91-A4BC	59	MALE	T2	N0
TCGA-78-7163	60	MALE	T2	N0
TCGA-64-5778	60	MALE	T2	N0
TCGA-64-5774	60	MALE	T2	N0
TCGA-86-8673	61	MALE	T2	N0
TCGA-44-7662	61	MALE	T2	N0
TCGA-05-4410	62	MALE	T2	N0
TCGA-86-7955	62	MALE	T2	N0
TCGA-55-6642	63	MALE	T2	N0
TCGA-49-AAR2	64	MALE	T2	N0
TCGA-44-7671	64	MALE	T2	N0
TCGA-NJ-A4YG	65	MALE	T2	N0
TCGA-62-A46P	65	MALE	T2	N0
TCGA-55-1592	65	MALE	T2	N0
TCGA-44-2662	65	MALE	T2	N0
TCGA-78-7152	65	MALE	T2	N0
TCGA-97-7937	65	MALE	T2	N0
TCGA-86-7701	66	MALE	T2	N0
TCGA-91-6831	66	MALE	T2	N0
TCGA-78-7633	67	MALE	T2	N0
TCGA-MP-A4SV	67	MALE	T2	N0
TCGA-05-4249	67	MALE	T2	N0
TCGA-97-8174	67	MALE	T2	N0
TCGA-05-4382	68	MALE	T2	N0
TCGA-05-4422	68	MALE	T2	N0
TCGA-78-7155	68	MALE	T2	N0
TCGA-55-A48Y	69	MALE	T2	N0
TCGA-50-5049	70	MALE	T2	N0
TCGA-97-7552	70	MALE	T2	N0
TCGA-86-7713	70	MALE	T2	N0
TCGA-05-4426	71	MALE	T2	N0
TCGA-93-A4JN	71	MALE	T2	N0
TCGA-50-5066	72	MALE	T2	N0
TCGA-78-7537	72	MALE	T2	N0
TCGA-55-6972	72	MALE	T2	N0
TCGA-44-7660	72	MALE	T2	N0
TCGA-62-A46S	73	MALE	T2	N0
TCGA-55-8207	73	MALE	T2	N0
TCGA-55-8091	74	MALE	T2	N0
TCGA-73-4677	74	MALE	T2	N0
TCGA-05-4403	76	MALE	T2	N0
TCGA-55-7815	76	MALE	T2	N0
TCGA-55-8614	76	MALE	T2	N0
TCGA-78-7167	77	MALE	T2	N0
TCGA-93-8067	77	MALE	T2	N0
TCGA-91-6829	78	MALE	T2	N0
TCGA-55-A490	78	MALE	T2	N0
TCGA-44-A47B	79	MALE	T2	N0
TCGA-38-A44F	80	MALE	T2	N0
TCGA-97-A4LX	81	MALE	T2	N0
TCGA-55-6978	81	MALE	T2	N0
TCGA-05-4433	82	MALE	T2	N0
TCGA-62-A470	84	MALE	T2	N0
TCGA-69-7761	84	MALE	T2	N0
TCGA-50-5939	85	MALE	T2	N0
TCGA-75-7025	unknow	MALE	T2	N0
TCGA-80-5611	unknow	MALE	T2	N0
TCGA-75-6206	unknow	MALE	T2	N0
TCGA-75-5146	unknow	MALE	T2	N0
TCGA-75-7027	unknow	MALE	T2	N0
TCGA-75-5122	unknow	MALE	T2	N0
TCGA-49-6767	46	FEMALE	T3	N0
TCGA-44-7667	49	FEMALE	T3	N0
TCGA-95-7039	54	FEMALE	T3	N0
TCGA-78-8648	58	FEMALE	T3	N0
TCGA-69-A59K	60	FEMALE	T3	N0
TCGA-55-8506	62	FEMALE	T3	N0
TCGA-78-7161	69	FEMALE	T3	N0
TCGA-J2-8194	69	FEMALE	T3	N0
TCGA-62-8397	70	FEMALE	T3	N0
TCGA-55-8619	72	FEMALE	T3	N0
TCGA-55-8513	77	FEMALE	T3	N0
TCGA-62-8395	80	FEMALE	T3	N0
TCGA-73-A9RS	41	MALE	T3	N0
TCGA-86-A4JF	56	MALE	T3	N0
TCGA-86-8672	59	MALE	T3	N0
TCGA-49-AAR9	61	MALE	T3	N0
TCGA-91-7771	62	MALE	T3	N0
TCGA-44-6146	64	MALE	T3	N0
TCGA-38-4629	68	MALE	T3	N0
TCGA-50-8459	68	MALE	T3	N0
TCGA-67-4679	69	MALE	T3	N0
TCGA-62-A472	70	MALE	T3	N0
TCGA-05-4424	70	MALE	T3	N0
TCGA-69-7760	73	MALE	T3	N0
TCGA-44-8119	73	MALE	T3	N0
TCGA-55-7284	74	MALE	T3	N0
TCGA-55-8092	75	MALE	T3	N0
TCGA-69-8453	77	MALE	T3	N0
TCGA-55-7994	81	MALE	T3	N0
TCGA-75-7030	unknow	MALE	T3	N0
TCGA-53-7813	51	FEMALE	T4	N0
TCGA-86-8056	63	FEMALE	T4	N0
TCGA-99-7458	74	FEMALE	T4	N0
TCGA-69-7765	56	MALE	T4	N0
TCGA-64-5775	71	MALE	T4	N0
TCGA-78-7149	71	MALE	T4	N0
TCGA-44-7670	47	FEMALE	T1	N1
TCGA-NJ-A55O	56	FEMALE	T1	N1
TCGA-69-8253	59	FEMALE	T1	N1
TCGA-86-8074	62	FEMALE	T1	N1
TCGA-49-AAQV	63	FEMALE	T1	N1
TCGA-55-A48X	63	FEMALE	T1	N1
TCGA-38-4627	64	FEMALE	T1	N1
TCGA-91-6830	65	FEMALE	T1	N1
TCGA-44-2659	65	FEMALE	T1	N1
TCGA-55-7914	71	FEMALE	T1	N1
TCGA-86-6851	73	FEMALE	T1	N1
TCGA-53-7626	76	FEMALE	T1	N1
TCGA-50-5055	79	FEMALE	T1	N1
TCGA-55-8512	41	MALE	T1	N1
TCGA-05-5428	57	MALE	T1	N1
TCGA-55-5899	58	MALE	T1	N1
TCGA-78-8640	59	MALE	T1	N1
TCGA-44-7669	59	MALE	T1	N1
TCGA-55-8620	60	MALE	T1	N1
TCGA-L9-A50W	75	MALE	T1	N1
TCGA-91-A4BD	78	MALE	T1	N1
TCGA-44-6779	50	FEMALE	T2	N1
TCGA-49-4510	51	FEMALE	T2	N1
TCGA-44-2665	55	FEMALE	T2	N1
TCGA-MP-A4TK	56	FEMALE	T2	N1
TCGA-67-3776	57	FEMALE	T2	N1
TCGA-50-5045	57	FEMALE	T2	N1
TCGA-50-5068	59	FEMALE	T2	N1
TCGA-55-6979	59	FEMALE	T2	N1
TCGA-55-8508	60	FEMALE	T2	N1
TCGA-49-4505	61	FEMALE	T2	N1
TCGA-95-A4VN	62	FEMALE	T2	N1
TCGA-86-8278	63	FEMALE	T2	N1
TCGA-49-6744	64	FEMALE	T2	N1
TCGA-05-4427	65	FEMALE	T2	N1
TCGA-38-4628	65	FEMALE	T2	N1
TCGA-J2-8192	65	FEMALE	T2	N1
TCGA-73-4668	66	FEMALE	T2	N1
TCGA-78-7147	67	FEMALE	T2	N1
TCGA-49-4506	68	FEMALE	T2	N1
TCGA-MP-A4T4	68	FEMALE	T2	N1
TCGA-62-A46U	71	FEMALE	T2	N1
TCGA-55-6984	71	FEMALE	T2	N1
TCGA-86-8671	72	FEMALE	T2	N1
TCGA-67-6217	73	FEMALE	T2	N1
TCGA-55-6982	79	FEMALE	T2	N1
TCGA-80-5607	unknow	FEMALE	T2	N1
TCGA-75-6212	unknow	FEMALE	T2	N1
TCGA-38-4632	42	MALE	T2	N1
TCGA-73-4676	45	MALE	T2	N1
TCGA-86-8279	46	MALE	T2	N1
TCGA-86-8674	50	MALE	T2	N1
TCGA-86-6562	52	MALE	T2	N1
TCGA-MP-A4SW	53	MALE	T2	N1
TCGA-55-1596	55	MALE	T2	N1
TCGA-L9-A743	56	MALE	T2	N1
TCGA-78-7150	59	MALE	T2	N1
TCGA-69-7978	59	MALE	T2	N1
TCGA-MN-A4N1	60	MALE	T2	N1
TCGA-55-6975	61	MALE	T2	N1
TCGA-MP-A4SY	61	MALE	T2	N1
TCGA-95-7567	61	MALE	T2	N1
TCGA-86-8054	61	MALE	T2	N1
TCGA-53-A4EZ	63	MALE	T2	N1
TCGA-62-A471	64	MALE	T2	N1
TCGA-05-4397	65	MALE	T2	N1
TCGA-05-5423	65	MALE	T2	N1
TCGA-05-4432	66	MALE	T2	N1
TCGA-95-8494	67	MALE	T2	N1
TCGA-05-5425	68	MALE	T2	N1
TCGA-78-8660	69	MALE	T2	N1
TCGA-49-AAR3	69	MALE	T2	N1
TCGA-L9-A7SV	69	MALE	T2	N1
TCGA-49-6742	70	MALE	T2	N1
TCGA-86-7711	70	MALE	T2	N1
TCGA-78-7148	71	MALE	T2	N1
TCGA-95-7562	71	MALE	T2	N1
TCGA-55-6712	71	MALE	T2	N1
TCGA-MP-A4TI	72	MALE	T2	N1
TCGA-64-5815	74	MALE	T2	N1
TCGA-44-A47F	74	MALE	T2	N1
TCGA-50-5932	75	MALE	T2	N1
TCGA-55-7907	77	MALE	T2	N1
TCGA-86-8055	79	MALE	T2	N1
TCGA-55-6983	81	MALE	T2	N1
TCGA-78-7166	84	MALE	T2	N1
TCGA-75-5125	unknow	MALE	T2	N1
TCGA-49-4507	73	FEMALE	T3	N1
TCGA-05-4250	79	FEMALE	T3	N1
TCGA-73-4675	59	MALE	T3	N1
TCGA-97-8176	63	MALE	T3	N1
TCGA-55-7227	77	MALE	T3	N1
TCGA-78-7145	52	FEMALE	T4	N1
TCGA-05-4434	67	FEMALE	T4	N1
TCGA-50-5044	72	FEMALE	T4	N1
TCGA-NJ-A7XG	49	MALE	T4	N1
TCGA-78-7156	62	MALE	T4	N1
TCGA-05-4396	76	MALE	T4	N1
TCGA-50-6593	49	FEMALE	T1	N2
TCGA-55-6981	53	FEMALE	T1	N2
TCGA-44-6774	56	FEMALE	T1	N2
TCGA-64-1679	58	FEMALE	T1	N2
TCGA-86-A4P8	59	FEMALE	T1	N2
TCGA-86-7714	61	FEMALE	T1	N2
TCGA-49-6761	68	FEMALE	T1	N2
TCGA-MP-A4T6	76	FEMALE	T1	N2
TCGA-49-6743	81	FEMALE	T1	N2
TCGA-55-8505	62	MALE	T1	N2
TCGA-55-7727	70	MALE	T1	N2
TCGA-MP-A4TC	77	MALE	T1	N2
TCGA-50-5051	42	FEMALE	T2	N2
TCGA-78-7220	53	FEMALE	T2	N2
TCGA-MP-A4T9	54	FEMALE	T2	N2
TCGA-69-7974	54	FEMALE	T2	N2
TCGA-50-5941	55	FEMALE	T2	N2
TCGA-95-A4VP	66	FEMALE	T2	N2
TCGA-55-6970	67	FEMALE	T2	N2
TCGA-49-4512	69	FEMALE	T2	N2
TCGA-62-A46Y	70	FEMALE	T2	N2
TCGA-38-6178	70	FEMALE	T2	N2
TCGA-78-7146	71	FEMALE	T2	N2
TCGA-62-8402	73	FEMALE	T2	N2
TCGA-44-3396	74	FEMALE	T2	N2
TCGA-50-6595	74	FEMALE	T2	N2
TCGA-95-A4VK	74	FEMALE	T2	N2
TCGA-91-6849	75	FEMALE	T2	N2
TCGA-64-1677	77	FEMALE	T2	N2
TCGA-97-8547	78	FEMALE	T2	N2
TCGA-97-7554	83	FEMALE	T2	N2
TCGA-NJ-A4YI	87	FEMALE	T2	N2
TCGA-75-6203	unknow	FEMALE	T2	N2
TCGA-75-6214	unknow	FEMALE	T2	N2
TCGA-50-5930	47	MALE	T2	N2
TCGA-49-AAR4	51	MALE	T2	N2
TCGA-44-5643	53	MALE	T2	N2
TCGA-62-8398	55	MALE	T2	N2
TCGA-50-5936	58	MALE	T2	N2
TCGA-91-6848	59	MALE	T2	N2
TCGA-64-5779	61	MALE	T2	N2
TCGA-35-5375	61	MALE	T2	N2
TCGA-62-8399	62	MALE	T2	N2
TCGA-64-1680	63	MALE	T2	N2
TCGA-73-4659	66	MALE	T2	N2
TCGA-05-4384	66	MALE	T2	N2
TCGA-05-5420	67	MALE	T2	N2
TCGA-55-1594	68	MALE	T2	N2
TCGA-MP-A4T8	68	MALE	T2	N2
TCGA-78-7536	69	MALE	T2	N2
TCGA-05-4244	70	MALE	T2	N2
TCGA-MP-A4TD	71	MALE	T2	N2
TCGA-50-5072	74	MALE	T2	N2
TCGA-05-4245	81	MALE	T2	N2
TCGA-97-8171	81	MALE	T2	N2
TCGA-49-6745	82	MALE	T2	N2
TCGA-75-6207	unknow	MALE	T2	N2
TCGA-L9-A5IP	40	FEMALE	T3	N2
TCGA-49-4490	45	FEMALE	T3	N2
TCGA-99-8025	72	FEMALE	T3	N2
TCGA-55-7283	76	FEMALE	T3	N2
TCGA-50-6594	79	FEMALE	T3	N2
TCGA-75-5126	unknow	FEMALE	T3	N2
TCGA-86-8359	52	MALE	T3	N2
TCGA-05-5429	60	MALE	T3	N2
TCGA-55-8615	67	MALE	T3	N2
TCGA-05-4418	69	MALE	T3	N2
TCGA-78-7154	72	MALE	T3	N2
TCGA-49-4494	77	MALE	T3	N2
TCGA-78-7158	59	FEMALE	T4	N2
TCGA-62-8394	65	FEMALE	T4	N2
TCGA-05-4415	57	MALE	T4	N2
TCGA-78-7160	61	MALE	T4	N2
TCGA-50-5933	72	MALE	T4	N2
TCGA-05-4395	76	MALE	T4	N2
TCGA-55-A48Z	60	FEMALE	T1	N3
TCGA-05-4398	47	FEMALE	T4	N3
TCGA-78-7159	60	FEMALE	T1	unknow
TCGA-44-5645	61	FEMALE	T1	unknow
TCGA-44-6147	67	FEMALE	T1	unknow
TCGA-86-8281	75	MALE	T1	unknow
TCGA-05-4402	57	FEMALE	T2	unknow
TCGA-91-8496	63	FEMALE	T2	unknow
TCGA-44-2657	74	FEMALE	T2	unknow
TCGA-44-6777	85	FEMALE	T2	unknow
TCGA-69-8254	85	MALE	T2	unknow
TCGA-55-7816	49	FEMALE	unknow	unknow
TCGA-99-8033	74	FEMALE	unknow	unknow
TCGA-93-A4JP	64	MALE	unknow	unknow
GSMALE333736	42	FEMALEALE	T1	N0
GSMALE333674	49	FEMALEALE	T1	N0
GSMALE333761	49	FEMALEALE	T1	N0
GSMALE333738	50	FEMALEALE	T1	N0
GSMALE333765	53	FEMALEALE	T1	N0
GSMALE333771	56	FEMALEALE	T1	N0
GSMALE333682	60	FEMALEALE	T1	N0
GSMALE333734	60	FEMALEALE	T1	N0
GSMALE333746	60	FEMALEALE	T1	N0
GSMALE333784	60	FEMALEALE	T1	N0
GSMALE333717	61	FEMALEALE	T1	N0
GSMALE333768	61	FEMALEALE	T1	N0
GSMALE333706	63	FEMALEALE	T1	N0
GSMALE333775	63	FEMALEALE	T1	N0
GSMALE333745	65	FEMALEALE	T1	N0
GSMALE333778	65	FEMALEALE	T1	N0
GSMALE333773	68	FEMALEALE	T1	N0
GSMALE333679	71	FEMALEALE	T1	N0
GSMALE333774	72	FEMALEALE	T1	N0
GSMALE333764	76	FEMALEALE	T1	N0
GSMALE333776	35	MALE	T1	N0
GSMALE333786	35	MALE	T1	N0
GSMALE333732	41	MALE	T1	N0
GSMALE333727	47	MALE	T1	N0
GSMALE333785	47	MALE	T1	N0
GSMALE333758	51	MALE	T1	N0
GSMALE333701	53	MALE	T1	N0
GSMALE333733	55	MALE	T1	N0
GSMALE333696	56	MALE	T1	N0
GSMALE333783	57	MALE	T1	N0
GSMALE333743	58	MALE	T1	N0
GSMALE333767	60	MALE	T1	N0
GSMALE333687	61	MALE	T1	N0
GSMALE333740	61	MALE	T1	N0
GSMALE333788	61	MALE	T1	N0
GSMALE333711	62	MALE	T1	N0
GSMALE333692	64	MALE	T1	N0
GSMALE333735	66	MALE	T1	N0
GSMALE333751	66	MALE	T1	N0
GSMALE333769	67	MALE	T1	N0
GSMALE333730	69	MALE	T1	N0
GSMALE333759	74	MALE	T1	N0
GSMALE333779	47	FEMALEALE	T2	N0
GSMALE333782	48	FEMALEALE	T2	N0
GSMALE333714	49	FEMALEALE	T2	N0
GSMALE333787	49	FEMALEALE	T2	N0
GSMALE333708	52	FEMALEALE	T2	N0
GSMALE333777	59	FEMALEALE	T2	N0
GSMALE333742	60	FEMALEALE	T2	N0
GSMALE333725	62	FEMALEALE	T2	N0
GSMALE333683	64	FEMALEALE	T2	N0
GSMALE333705	64	FEMALEALE	T2	N0
GSMALE333688	67	FEMALEALE	T2	N0
GSMALE333749	67	FEMALEALE	T2	N0
GSMALE333707	69	FEMALEALE	T2	N0
GSMALE333772	69	FEMALEALE	T2	N0
GSMALE333726	73	FEMALEALE	T2	N0
GSMALE333720	76	FEMALEALE	T2	N0
GSMALE333781	76	FEMALEALE	T2	N0
GSMALE333721	84	FEMALEALE	T2	N0
GSMALE333693	43	MALE	T2	N0
GSMALE333729	56	MALE	T2	N0
GSMALE333689	59	MALE	T2	N0
GSMALE333744	60	MALE	T2	N0
GSMALE333699	61	MALE	T2	N0
GSMALE333780	61	MALE	T2	N0
GSMALE333789	61	MALE	T2	N0
GSMALE333770	63	MALE	T2	N0
GSMALE333760	64	MALE	T2	N0
GSMALE333712	67	MALE	T2	N0
GSMALE333762	70	MALE	T2	N0
GSMALE333673	71	MALE	T2	N0
GSMALE333695	72	MALE	T2	N0
GSMALE333728	74	MALE	T2	N0
GSMALE333753	74	MALE	T2	N0
GSMALE333763	75	MALE	T2	N0
GSMALE333766	75	MALE	T2	N0
GSMALE333719	76	MALE	T2	N0
GSMALE333747	82	MALE	T2	N0
GSMALE333685	55	FEMALEALE	T3	N0
GSMALE333737	56	MALE	T3	N0
GSMALE333754	56	MALE	T3	N0
GSMALE333704	62	MALE	T3	N0
GSMALE333748	67	MALE	T3	N0
GSMALE333697	75	MALE	T3	N0
GSMALE333680	62	FEMALEALE	T4	N0
GSMALE333702	66	MALE	T4	N0
GSMALE333676	51	FEMALEALE	T1	N1
GSMALE333716	46	MALE	T1	N1
GSMALE333731	68	MALE	T1	N1
GSMALE333752	73	MALE	T1	N1
GSMALE333715	59	FEMALEALE	T2	N1
GSMALE333756	60	FEMALEALE	T2	N1
GSMALE333698	62	MALE	T2	N1
GSMALE333678	66	MALE	T3	N1
GSMALE333755	49	FEMALEALE	T1	N2
GSMALE333724	53	FEMALEALE	T1	N2
GSMALE333713	63	FEMALEALE	T1	N2
GSMALE333677	67	FEMALEALE	T1	N2
GSMALE333739	70	FEMALEALE	T1	N2
GSMALE333690	66	MALE	T1	N2
GSMALE333694	73	MALE	T1	N2
GSMALE333686	74	MALE	T1	N2
GSMALE333681	47	FEMALEALE	T2	N2
GSMALE333675	51	FEMALEALE	T2	N2
GSMALE333709	52	FEMALEALE	T2	N2
GSMALE333750	60	FEMALEALE	T2	N2
GSMALE333691	68	FEMALEALE	T2	N2
GSMALE333757	53	MALE	T2	N2
GSMALE333684	57	MALE	T2	N2
GSMALE333710	62	MALE	T2	N2
GSMALE333741	63	MALE	T2	N2
GSMALE333722	64	MALE	T2	N2
GSMALE333703	55	FEMALEALE	T3	N2
GSMALE333700	32	FEMALEALE	T4	N2
GSMALE333718	35	FEMALEALE	T4	N2
GSMALE333723	53	FEMALEALE	T4	N2
