# Supplementary material for: Integrated multi-omics analysis and experimental investigation of mitochondrial dynamics-related genes: molecular subtypes, immune landscape, and prognostic implications in lung adenocarcinoma
Source: Front Immunol. 2025 May 29;16:1585505. doi: 10.3389/fimmu.2025.1585505 (PMC12159055; doi:10.3389/fimmu.2025.1585505)
Supplement: Supplementary file 8 [file DataSheet1.zip › Peer Review Only-data sheets/data.test.txt]

id	futime	fustat	MTFR1	ATAD2	RACGAP1	ECT2	KIF23	DEPDC1	MAD2L1	NEK2	KIF18A	MCM10	KIF11	CKAP2L	CCNA2	BUB1	CEP55	TTK	BUB1B	MCM4	RAD51	ARHGAP11A	PLK4	EXO1	TOP2A	CCNB1	ASPM	UBE2T	CENPA	CENPE	CHEK1	MELK	DEPDC1B	ANLN	ZWINT	KIF14	CDC6	KIF15	CENPI	CDCA5	RAD51AP1	FAM83D	CDCA8	BIRC5	TPX2	CENPF	GINS1	DTL	PBK
TCGA-95-8039	2.27397260273973	0	3.080789	3.161195	2.895485	3.147606	1.675291	0.8546648	2.228152	2.141715	0.7110789	0.6480004	2.378821	0.9608134	2.385885	2.033752	2.93904	0.9980023	1.839146	3.562698	2.070215	1.604157	1.591077	1.787481	3.857129	3.693486	1.620466	3.713199	1.489274	1.20728	1.403849	1.684815	1.32944	2.413868	3.807082	0.8553625	2.314624	1.070078	0.788161	2.087428	2.217934	1.809741	2.920805	3.43026	3.279301	2.329705	2.141035	2.867826	1.354255
TCGA-62-A471	3.41369863013699	0	4.500466	3.869525	3.999282	4.447292	3.364743	2.191287	3.982922	3.852658	1.907357	2.366624	3.596543	2.1898	4.157086	3.548272	4.137078	3.061966	3.334127	4.821472	3.249318	2.990344	3.295039	3.522857	4.948273	5.089349	2.83044	5.04397	3.272512	2.462049	3.430573	3.257604	2.251024	4.434371	5.159356	2.520981	4.609613	2.137066	2.249533	4.303575	3.344686	3.908565	3.952807	5.136672	4.706084	3.726866	2.806084	2.841137	4.735367
TCGA-50-5936	0.704109589041096	1	4.605057	3.363019	4.084947	4.85648	2.758196	1.099396	2.28292	3.509181	2.116575	2.173412	3.613965	1.510939	3.098169	2.752501	3.413773	1.868078	3.145178	4.177792	2.75236	2.776141	1.901653	2.67095	4.430199	5.006159	2.047291	4.542121	2.34739	1.686006	3.056364	2.58607	2.17734	4.08739	4.945515	1.893727	3.209633	1.570302	1.797399	3.134363	3.051935	2.658114	2.85571	3.555143	4.880877	3.223874	2.110822	3.263616	3.593866
TCGA-78-8662	9.20821917808219	1	4.820723	4.233426	2.979445	3.705466	3.820579	1.904887	2.630072	3.847778	2.181219	3.162222	3.655991	2.436357	3.5136	3.540308	3.58465	2.603394	3.49422	4.174205	3.710161	1.87506	2.398607	2.649466	4.657218	4.989518	2.31243	4.570016	3.952098	1.792338	3.042847	4.121615	2.558635	4.224573	5.782775	1.945225	3.51147	2.558088	1.259407	3.883609	2.993173	2.846904	4.475379	4.68928	4.361098	3.587537	3.521667	3.050271	1.597576
TCGA-05-4430	2.08493150684932	0	4.027177	2.569638	3.264637	3.721225	1.764774	0.5984097	2.565491	2.865711	1.218996	1.164618	2.130533	1.287804	2.731657	1.954616	3.127468	1.208277	1.268426	3.123006	2.240817	0.8022009	1.316053	1.584495	3.382586	3.927627	1.046514	4.241423	1.985193	0.5443093	1.77863	2.140112	1.355288	2.416805	4.271707	0.6429233	2.396817	0.9584373	0.6120296	2.46866	2.026914	2.300462	3.014014	3.27615	3.596928	1.864008	3.380226	2.557582	1.728481
TCGA-44-7659	1.89315068493151	0	3.034575	2.269872	2.874458	2.969647	0.2581832	-0.5828558	0.5394523	0.6939796	0.8525288	-0.08330495	1.514413	-0.1579714	0.9367709	0.3779644	0.7559925	-0.4014986	0.09348257	2.618508	0.3795406	0.3842843	0.3925753	0.8368025	2.491108	2.203383	-0.07262145	2.379004	-0.4958113	0.2323688	0.882938	0.3119467	-0.1029126	0.8475889	2.25258	-0.2176233	0.6672506	0.1460769	-0.6452575	0.8441422	1.316005	0.8410091	1.113448	0.8143591	1.373176	0.8390475	1.030091	1.450806	0.1333042
TCGA-L9-A50W	1.21095890410959	1	3.27938	2.468639	2.255099	2.49317	0.8127947	-0.09738743	0.8195074	0.8140966	0.521285	0.03454581	1.65845	0.3735349	1.429967	1.320442	1.549619	0.005423828	0.9146166	3.286285	1.482544	0.889214	0.9417813	0.2956973	2.653403	2.348084	0.532359	2.123723	0.6123977	0.3245989	1.224775	0.7623879	0.1424018	2.202787	2.838898	0.03803981	1.804035	0.3778652	-0.1393885	1.855629	1.61876	0.8733492	1.956816	2.02026	2.172022	1.381935	1.312235	1.567254	0.5467697
TCGA-75-7025	9.05479452054795	0	2.615799	2.318144	1.810828	2.06003	0.1827416	-0.3915526	0.4959756	0.3800023	-0.1699695	-0.5758451	1.054359	-0.312558	0.825993	0.1483551	0.6856198	-0.2652245	0.1443758	2.423656	0.2644612	0.4140747	0.6844548	0.01762595	1.649986	1.877907	-0.07646858	1.707282	0.07572406	0.1281967	0.1873913	0.261527	-0.03530003	1.006026	1.762565	-0.4377885	-0.01988449	0.3492044	-0.03913832	0.528483	0.7624786	0.6085642	1.125616	0.6385132	1.255599	0.6521855	0.487525	0.3331635	-0.3530486
TCGA-62-A46P	1.62739726027397	1	3.333847	1.792263	1.809409	2.557837	0.3588768	-0.02443695	1.007504	0.8958763	-0.07847472	-0.4277198	1.051471	-0.215242	1.016904	0.5247029	1.139299	0.1975255	-0.02823003	2.631947	0.5255405	0.6563102	0.2535085	0.224385	1.586734	2.821141	-0.009329345	3.592248	0.8351933	0.08709271	1.119694	1.093895	0.1365344	1.061334	2.467294	-0.01563104	0.9193745	0.08806356	-0.5429268	1.308676	1.236216	0.3025725	1.536834	1.891843	2.321354	1.114132	1.525653	1.038509	2.28177
TCGA-38-4627	3.14246575342466	1	3.301388	2.339151	2.764086	3.03009	1.095202	0.4194459	1.725796	1.247825	0.4506199	-0.08724154	1.918393	0.4651072	2.405909	1.364537	2.100813	0.7807154	0.7285876	2.975195	1.208159	1.012142	1.042264	0.8666801	2.789208	3.227606	0.438138	2.393676	1.197184	0.1091656	1.593207	1.612605	0.6975448	2.215418	2.425645	-0.1063843	1.387741	0.2875912	0.3357523	2.119256	1.751809	4.829541	1.948711	2.738011	2.795159	0.5522033	1.675993	1.553105	1.455746
TCGA-86-8073	2.02739726027397	0	4.153419	3.887181	3.575823	3.7249	2.565095	1.882795	2.512059	2.93095	1.25603	1.294998	2.979143	2.078084	2.989247	2.537113	3.867231	2.468941	2.014519	3.335431	1.689615	1.753417	2.230755	1.518538	4.524423	3.576168	3.229912	3.292058	2.570249	2.07526	2.013858	2.79552	3.145617	3.728486	4.224552	1.489785	2.276481	1.943362	1.296724	3.289757	2.513115	3.009639	3.750172	3.480731	3.838129	3.228069	2.56169	1.999381	2.941403
TCGA-69-7765	0.452054794520548	0	3.295053	2.431203	2.714763	3.117541	1.392233	1.051781	2.221743	2.777979	1.158954	0.4779573	2.455669	1.341964	2.393862	2.155562	3.161195	1.713729	1.61834	3.029461	1.071481	1.15083	1.57284	1.557028	3.847201	2.624797	2.310118	3.456014	1.811688	1.433792	1.647649	2.201416	0.4621236	3.695511	2.959798	1.732111	1.583754	1.374203	0.8894219	1.994123	1.718003	2.751938	2.858127	2.911022	3.373888	3.343647	1.454832	2.425346	2.143609
TCGA-44-5645	2.33424657534247	0	3.479322	2.712191	2.305011	2.664836	1.094931	-0.09031029	0.7892657	0.6481365	2.365121	-0.1925341	1.803753	0.3455803	1.694556	1.255174	1.345352	0.6252166	0.9623066	2.558802	0.9088591	1.370816	1.369556	0.4930796	2.604625	2.412562	1.605216	1.645343	0.3802925	1.260506	1.269081	0.9790829	0.4816952	1.46108	1.972878	0.6109686	0.5303046	1.027976	0.6278288	0.9714581	1.54561	1.31033	1.281375	1.015783	1.67484	1.973693	1.038237	1.083237	-0.02435161
TCGA-55-6984	2.08219178082192	1	2.832306	2.155413	2.080557	4.647501	1.585776	0.9740028	2.126241	2.69135	0.6203228	0.5077109	2.6109	1.018355	2.775224	1.699381	2.869798	0.8861761	1.793393	2.960592	1.656879	1.646649	1.349914	1.412253	3.186064	3.693475	1.816435	3.338854	1.642362	1.287601	1.359166	2.410157	2.93294	2.912182	3.558022	1.127236	2.119922	1.288757	0.6815787	2.296188	2.260293	2.231682	3.077905	2.849933	3.179631	2.534299	1.069356	2.049814	2.538223
TCGA-69-7764	1.13424657534247	0	3.417446	3.356465	3.075406	2.761322	1.906081	0.394728	1.289023	1.807614	1.400348	1.306632	2.348349	1.215228	1.459637	1.799188	2.156906	0.3766398	1.657185	3.671751	2.009827	1.100988	1.21933	1.619097	3.076883	1.691441	1.268535	3.36272	1.210913	0.5498479	1.168917	1.616128	1.378799	2.401855	4.203267	0.9772824	1.547598	1.594664	0.6846121	1.41885	2.121597	3.61289	2.740838	3.122737	3.33919	2.373394	2.220616	2.340457	2.072271
TCGA-97-8177	1.36712328767123	0	3.152483	1.877785	2.223402	1.893373	0.6248437	0.2439626	1.628735	1.219981	0.6641712	0.1698654	1.281074	0.3103763	1.520902	2.223592	1.61549	0.2956188	0.5271172	2.501899	0.9023074	0.311763	0.5907065	0.8230455	3.204375	2.857752	0.421047	3.394418	1.023465	0.3955334	1.123218	1.135615	0.8907449	2.040122	3.133785	0.05186181	1.651768	0.4154565	0.2627592	1.790609	1.423317	2.586422	2.471545	2.509726	2.432322	0.9407703	1.153495	1.306702	1.315214
TCGA-55-A492	1.63287671232877	0	2.459872	0.6080106	1.220778	1.242925	-0.3680726	-0.6540693	0.02598064	0.3956505	-0.4715297	-0.756315	0.3787782	-0.6796266	0.116462	-0.2726856	0.2729898	-0.3820338	-0.4988199	1.5873	0.5042853	0.3119882	-0.1614333	0.006707422	0.594209	1.786509	-0.2730973	2.324596	-0.2407227	-0.4291381	0.09946372	-0.1478323	-0.7084012	-0.0790119	2.107814	-0.7396924	-0.1487816	-0.504866	-0.673767	0.03043579	0.05169499	-0.179171	0.854924	1.010012	0.9480633	0.156056	0.08664103	0.2546666	0.9472815
TCGA-97-A4LX	1.68219178082192	0	3.04089	3.730877	2.956742	3.206459	1.564507	0.9474161	1.998351	2.165226	1.246871	1.140208	2.298607	1.030658	2.606219	2.172914	2.612713	1.208977	1.586913	3.506276	1.657471	1.456642	1.801509	1.746852	3.545085	3.843364	1.731627	3.390475	1.713688	1.640913	1.899542	2.569935	1.866534	2.487489	3.421179	1.281587	2.020088	1.37969	1.198859	2.456908	2.504533	2.253679	3.1487	2.639665	3.44443	2.439739	2.22947	2.069741	2.343384
TCGA-78-7156	2.67397260273973	1	3.014465	3.120624	2.249826	2.889816	0.1850936	-0.3889761	0.3516114	0.7790074	2.620251	-0.5404782	1.009026	-0.234649	0.8014357	-0.122546	0.8425215	-0.2876217	0.04267336	2.072783	0.5435761	1.30761	0.7048752	0.4513768	2.70763	2.471893	0.005419493	2.129547	-0.4810208	-0.08809411	0.3779066	0.1437767	-0.1882197	1.014249	1.965439	-0.2950284	1.050952	-0.00318425	-0.6014548	0.6466369	0.5974193	0.2741974	1.124119	0.5522365	1.239056	0.7333291	0.718869	0.9668544	0.7376357
TCGA-91-8496	1.38356164383562	0	3.263731	1.397405	2.175221	2.434999	-0.0444845	0.2377583	0.6719117	0.3209506	0.4304743	-0.3328722	0.4246218	-0.1648566	1.031168	0.6258919	0.7294413	0.04808401	-0.2650479	1.665989	0.1424765	-0.05154247	0.3760107	-0.05883349	1.669367	2.240445	-0.4214983	2.628386	-0.4468326	-0.1566047	0.1471388	0.6065754	0.11901	0.8392816	2.154949	-0.8682118	0.2992316	0.2467065	0.06656678	0.2503782	1.282528	-0.07434802	1.166553	1.240596	0.8615413	-0.4544633	1.067621	0.9600235	0.2726987
TCGA-50-5072	0.684931506849315	1	5.106955	4.406382	5.540479	5.763176	3.986478	3.232437	3.84798	5.136013	2.688062	3.222493	4.452163	3.077805	4.397278	4.585805	4.635167	3.516638	4.16083	5.276475	4.545677	4.063586	2.88951	3.907352	5.574254	6.122375	3.27193	5.560471	4.235918	2.709118	3.844176	4.243394	3.053636	5.670378	5.666045	3.123439	4.212176	2.70367	2.143264	3.946409	4.355377	3.643212	4.723166	5.367474	5.285595	4.489296	3.566166	4.090144	5.153868
TCGA-91-6831	0.849315068493151	0	4.349427	4.71981	4.780201	4.711503	3.866651	3.417671	3.403798	4.390868	2.832728	2.599335	4.620516	3.161328	3.789194	4.396458	4.535476	2.67962	3.26352	5.284387	2.638739	2.994531	2.727905	3.541762	6.093718	5.739689	3.511242	4.944207	4.190027	3.153311	3.724928	4.872259	3.846423	4.46769	5.549373	3.153189	3.619054	3.566231	2.393076	5.236598	3.721747	4.155906	4.983514	4.617655	5.559616	4.871655	4.822495	3.361869	4.285721
TCGA-78-8640	19.3479452054795	0	3.42313	2.941489	4.132375	3.912444	2.802711	2.124429	2.730835	3.308003	1.830506	2.27797	3.127529	1.911868	3.596519	3.617723	3.504886	3.244714	2.967397	3.719785	3.105007	2.072264	2.19614	3.147607	4.684148	3.803922	2.477898	4.417036	3.851304	1.425331	2.839138	3.366533	1.69679	3.626104	4.540599	1.91124	3.635932	2.141066	1.431073	3.562558	3.82905	3.343435	4.24288	4.348519	4.150402	3.059147	3.420368	3.138427	3.147115
TCGA-97-8174	0.449315068493151	1	3.158045	2.869605	2.748361	2.100319	0.6929099	-0.1981148	0.6948658	0.4395571	0.3208912	-0.09367895	1.298384	-0.01042789	1.186488	0.5399372	0.9808008	-0.1591901	0.3939432	2.520279	0.3400135	0.8255247	0.6112977	0.1778949	2.358159	2.38817	0.3785008	1.396974	-0.1685215	0.4713463	0.4512745	0.5141642	-0.1442232	0.8736097	2.475155	0.04388242	0.4389328	0.4324023	-0.05838817	0.7398037	1.021213	0.9738767	1.469231	0.9548846	1.729239	0.8886814	1.275737	0.9467797	0.6447764
TCGA-55-6987	5.85479452054795	0	2.907203	2.427113	2.927026	3.269686	1.278446	1.191084	2.22995	2.789324	1.2487	1.325455	2.430567	1.007753	2.547654	2.135155	2.744099	1.72029	1.267111	3.103221	1.388643	2.019478	1.569175	2.149947	3.707237	3.627704	1.897018	3.351246	1.931335	1.612842	1.815037	2.185568	1.221538	2.70613	3.557561	1.440132	2.558308	1.251647	2.043301	2.612287	2.388897	2.232971	2.603114	3.489628	3.078807	3.118375	1.937291	2.485709	2.297803
TCGA-55-8096	1.96986301369863	1	3.176519	2.148944	2.272298	2.248736	1.084488	0.6208678	1.107185	2.02271	0.6501379	0.3077356	1.501541	0.8466331	1.646473	1.276889	1.379767	0.7446876	1.241927	2.878595	1.031705	0.8754823	1.232001	1.137995	2.627653	2.832224	1.298386	2.813465	1.092088	0.6224993	1.450123	1.55266	0.3159978	2.13899	2.948719	0.4338794	1.988904	1.01755	0.6347997	2.048086	1.873313	2.581881	2.159208	1.902013	2.291009	2.104547	1.581109	2.009089	0.2041832
TCGA-44-7671	2.43561643835616	0	3.327432	2.246336	2.040853	3.313761	1.264369	0.223688	1.911987	1.370076	1.100467	0.8285709	2.420915	0.2441629	2.073848	1.155555	1.798434	0.2418651	1.72268	3.649949	1.457837	1.343602	1.130228	1.236567	2.953086	4.120081	0.9987956	3.051094	0.5455855	0.7111474	1.297885	1.527688	1.066786	2.260227	2.913651	0.603068	1.573564	0.6390972	0.1882599	1.879051	1.032294	2.878696	2.253988	2.043587	2.773121	1.959319	1.417855	1.474221	2.297924
TCGA-93-A4JN	1.96712328767123	0	2.482311	3.862598	3.28124	3.326133	2.646153	1.872788	2.188681	3.028684	1.578916	1.251279	3.455389	1.73536	2.799679	3.074426	3.218944	2.221239	2.332254	4.39293	2.318639	2.043354	2.25036	2.458424	4.601777	3.932486	2.633156	4.507203	2.515011	1.750406	3.248192	3.598625	2.581008	2.946195	5.268971	2.103274	3.064409	2.809839	1.439296	3.200786	3.291438	3.146332	3.864671	2.9838	4.825111	3.861167	4.70114	3.915343	2.206282
TCGA-49-AAR9	0.712328767123288	1	4.846979	3.733238	4.358787	5.465648	3.706472	2.558349	3.913383	5.302399	2.829514	2.850581	4.059992	3.004252	4.740384	3.940948	5.26342	2.318687	3.425028	4.948999	3.336771	3.692201	3.331867	3.285822	5.231952	4.526955	3.867577	5.975604	4.552486	3.008775	2.955058	3.033848	4.366823	4.085011	5.673009	3.281547	4.289366	3.075941	2.182396	4.210814	3.811382	4.318193	4.600635	5.628732	5.779204	4.955852	3.683069	4.027646	3.618949
TCGA-86-A4P8	2.20547945205479	0	2.628837	2.42224	2.266229	1.784904	0.4294379	-0.4946588	0.5782321	-0.377067	0.7240578	-0.5563601	0.9128457	-0.4063212	0.9988041	0.4372116	0.4077643	-0.4027234	-0.01633129	1.813935	0.3521037	0.4765188	0.7437917	-0.2621828	0.9766743	1.394434	0.06730454	0.8354702	-0.1981208	0.3166827	0.409922	0.2007493	-0.07345889	0.5133948	1.751691	-0.4529343	-0.1159973	0.141238	-0.05199487	0.3632014	1.234096	1.077953	0.8513529	0.5386517	0.9366621	0.4971738	0.5183185	2.269243	-0.3456431
TCGA-80-5611	7.10958904109589	0	3.241979	4.201301	4.372527	3.852614	3.139829	2.147116	3.79077	4.033631	2.661314	2.902614	3.983947	2.618033	5.235949	3.483544	4.229437	3.136956	3.012953	5.157521	2.777521	2.988653	3.952844	2.841471	5.878202	4.816577	2.157256	4.893196	3.951795	3.129987	3.306994	4.678461	2.789765	4.286273	5.141704	2.34299	3.58006	3.206494	2.922832	3.870766	3.017954	4.377635	4.924788	5.226709	5.437773	4.440595	4.254935	3.911469	3.632645
TCGA-44-4112	2.21369863013699	1	3.461523	3.194651	2.925079	3.642983	1.808219	1.112308	2.355369	2.614846	1.900764	1.459867	2.550391	1.127099	2.882824	2.109802	2.408598	1.125504	1.739896	2.802362	1.872417	1.551512	1.880168	1.36421	3.857189	4.773535	2.989755	4.369021	1.480304	1.087243	1.063029	2.568892	2.256933	3.248453	3.577782	1.821474	1.868591	1.667087	1.398782	1.914556	2.294105	2.905821	2.643054	2.790774	2.73058	2.583968	2.129259	2.548015	2.194427
TCGA-71-6725	0.701369863013699	0	4.357045	2.5866	2.178653	3.643232	2.048572	0.3853972	1.184722	2.660596	0.5509674	1.00929	1.715858	0.6143189	1.980986	1.357931	2.566404	0.619467	1.40859	3.349059	1.910097	1.338551	1.996864	0.987787	3.169219	3.233652	1.061432	3.549332	1.550911	0.8305323	1.871905	2.528843	0.6999781	3.24598	3.892606	0.7197008	1.598703	1.084543	0.9755354	2.831536	1.488288	2.060413	3.20934	2.587021	3.155235	2.377267	1.704016	1.88034	1.520443
TCGA-44-2656	3.91506849315068	0	4.577504	4.110942	3.297197	2.928932	1.790138	1.741454	2.626415	2.487092	2.300176	1.479101	2.937837	1.794402	3.020574	2.709445	2.78886	1.924856	1.691035	4.131956	1.56045	1.869567	2.553704	1.905706	4.200823	3.900409	3.036088	3.858437	1.859849	2.542394	3.011013	2.763914	2.099723	4.005544	3.26308	1.771625	2.075195	2.025593	1.63891	2.100907	2.314604	1.557019	2.681577	3.128482	2.897826	3.290731	1.903061	2.772498	1.376652
TCGA-05-5715	0.16986301369863	0	3.758773	2.46947	3.370105	2.5029	1.458224	1.388478	2.404861	3.391098	1.507276	0.4163583	1.829487	1.378598	2.599933	2.725685	2.171453	1.697611	1.881967	3.724639	1.971337	1.850795	1.395434	2.167148	4.431204	2.984767	1.528112	4.399071	1.589347	0.7375528	2.222645	1.955541	0.3158109	2.92722	3.680336	1.096491	3.174581	0.4961924	0.9168514	2.570238	2.250353	1.97463	3.201202	3.225739	3.424352	2.388638	2.521261	3.124226	2.433671
TCGA-64-5815	2.37260273972603	0	3.202992	2.507995	3.197824	3.694068	1.677469	0.9894627	2.071297	2.704437	1.432469	0.8235272	2.452935	1.376953	2.877039	1.892008	3.42622	0.8540419	1.583706	3.076826	1.614661	1.833422	1.481522	1.38773	3.805808	4.017058	1.796642	3.518483	1.642122	1.232867	1.728073	0.4253373	1.620176	2.843157	3.22085	1.22397	1.677453	1.032933	1.097932	2.695179	2.018727	2.620626	2.90006	3.855919	3.918158	2.571465	0.9335637	1.993345	1.4687
TCGA-55-7816	1.28219178082192	1	2.981961	2.767546	2.327226	2.243834	0.9281396	-0.08997183	0.70433	0.7988208	0.5038339	-0.02140528	1.509417	0.350673	1.517854	0.8854619	1.674717	0.5054895	0.9339638	2.791297	0.6334305	0.9432462	1.221021	0.4703691	2.447813	2.57334	1.19446	2.053442	0.5263693	0.9906691	1.438595	1.232866	0.05808889	1.801951	2.233393	0.2961771	1.235671	0.7045787	0.1901372	1.32382	1.368261	1.002904	1.474022	1.642612	2.198811	1.539117	0.8915247	0.9711256	1.601454
TCGA-95-7948	1.3041095890411	0	4.754576	2.724343	2.188259	1.43831	1.614472	-0.1137307	1.801072	0.5744716	1.097561	1.063042	1.381216	0.5787415	2.160963	1.221417	1.482893	0.4647622	1.516875	4.668871	1.501779	1.129384	1.496891	1.236798	2.810386	3.168693	0.4657822	3.501384	1.102933	0.6554187	2.199041	1.080929	0.765624	1.628991	3.06094	0.06283183	2.815303	1.030003	0.3754077	2.210076	1.658209	1.83732	2.535309	3.424102	2.473554	0.7406935	1.897672	1.046769	1.572302
TCGA-99-8033	1.7972602739726	1	3.644298	4.035895	3.967073	4.535982	3.297775	2.288632	2.703687	3.386686	3.015248	1.795718	3.21614	1.866147	3.463898	3.100188	4.131386	2.450257	3.06239	4.835609	2.765568	2.847575	2.511573	3.17863	4.982916	4.626307	3.393417	4.678856	2.863852	2.108669	3.999156	3.131001	1.604398	4.080047	4.913388	3.079142	3.707927	1.969077	1.324562	4.075259	3.631103	3.412137	4.04101	4.235802	4.386766	3.7208	2.510778	3.459373	2.513154
TCGA-44-5644	2.36438356164384	0	4.768532	5.055516	3.758003	3.897502	2.833064	1.70272	2.831838	2.527148	2.820524	0.6335767	3.21318	1.020796	2.767309	2.276846	3.888059	2.414921	2.700281	5.141959	2.998672	2.859343	3.370001	2.076654	3.946931	4.296865	3.167301	4.651014	2.781377	1.870309	2.967952	3.542875	3.396311	3.265662	4.196566	2.106203	2.281648	2.029718	1.322944	3.337024	3.698078	2.582492	3.322692	3.803155	4.058753	3.02706	3.081298	1.957682	2.478497
TCGA-91-8499	0.0986301369863014	0	5.046863	5.386268	5.390409	6.187424	3.12243	3.168575	4.902359	4.556352	3.306024	3.451681	3.03858	3.224235	4.771051	4.582467	2.911575	4.130229	3.997876	5.346133	3.629558	2.739659	3.486358	3.572121	6.173978	6.107997	3.327545	5.573105	4.436174	3.444957	4.356108	4.622506	4.583468	4.484543	4.425971	2.238919	4.167672	4.375591	3.069887	4.630857	5.353837	4.721449	4.85344	5.976437	5.553214	4.20823	5.11416	3.34153	3.851617
TCGA-78-7537	4.44383561643836	1	2.824454	1.356085	1.524735	2.487202	0.0489783	-0.5359414	0.3073867	-0.0174882	0.2693295	-0.5104677	0.6809776	-0.3433864	0.5759579	0.03567438	0.4434909	-0.3722222	-0.1123632	2.435688	0.5672027	0.3194543	0.4198671	0.1083275	1.279685	1.739042	-0.07535618	2.233946	-0.1740269	0.08133045	0.4940283	0.2319784	-0.6025372	0.1838118	2.376648	-0.6367407	1.004462	-0.06943872	-0.6386335	0.7018765	0.8495158	-0.2591329	0.8949317	0.8142634	1.091064	0.5145413	1.017044	0.3679372	0.3099416
TCGA-97-A4M2	1.70958904109589	0	3.094338	2.137668	1.629738	1.541811	0.2322583	-0.1599898	0.5529343	0.5096056	0.006168131	-0.2658654	0.9687415	-0.4552541	1.058042	0.4986703	0.7033977	-0.3315056	-0.009212912	2.02107	0.4827715	0.6221025	0.8205406	0.177141	1.210967	2.09237	0.1902163	1.965877	-0.1206439	0.2618975	0.7412817	0.4828325	-0.2621204	0.5782296	1.933476	-0.2746257	0.5047751	-0.0100778	-0.02184221	1.07723	0.8434743	1.192483	1.31658	1.028897	1.267803	0.5130184	0.7517695	0.6555529	0.4710876
TCGA-50-5941	4.03835616438356	0	3.831226	3.626792	3.288914	3.747696	1.991217	1.537721	2.418365	2.728122	1.825853	1.600718	3.187051	1.755028	3.246339	2.548784	3.562888	2.081582	1.986894	4.045094	2.143206	2.033312	2.185685	2.300485	4.307894	4.336366	2.218285	3.839207	1.867879	2.013627	2.117856	2.996992	1.760039	3.374731	4.259173	1.371654	3.143543	1.941809	1.637348	2.965143	2.926997	2.840735	3.663353	3.93269	4.430112	3.061913	2.880924	2.598112	1.261825
TCGA-78-7539	2.16712328767123	0	3.715172	2.008859	2.162258	1.593098	0.6706594	-0.08064621	0.5741735	1.094304	1.230069	0.3340947	1.500045	0.5505282	0.7591824	1.580868	1.822703	0.8393072	0.2098487	3.039883	0.3434203	0.5019809	0.6355053	0.5199084	3.034536	2.97855	0.4531093	3.132366	0.5874096	0.566945	0.5723596	1.208975	1.942776	0.9748477	3.224531	0.1984924	1.010315	0.6387192	0.1200912	1.073848	0.9237004	0.5289934	2.153986	2.19806	2.120661	1.730804	1.542123	1.27986	0.1684728
TCGA-44-A47A	1.27671232876712	0	3.258004	3.117595	3.630721	3.131609	2.122208	1.468702	1.821086	2.632699	1.885714	1.453711	2.76549	1.381534	2.476364	4.093762	3.227594	2.093463	1.772305	3.654254	2.092251	1.906401	2.160024	2.485065	4.27246	4.114155	2.53652	4.139375	1.853345	1.847967	2.661	2.574883	1.86603	2.474766	4.297761	1.608053	2.971102	2.032345	1.222776	3.44924	2.942844	2.17208	3.021116	4.012648	4.093374	3.146494	2.014992	3.078489	2.571987
TCGA-86-A4JF	2.01917808219178	1	3.077145	2.925998	3.737155	4.621073	2.670095	1.419404	3.197509	3.680619	1.751872	3.277447	2.926678	2.339666	3.805885	3.444152	3.342791	3.09393	2.721824	3.823324	2.94938	2.255574	2.793472	3.429446	3.732613	4.839287	1.455864	5.026169	2.538398	1.710145	3.034876	3.601573	2.132515	3.964819	4.332913	2.370215	3.503468	1.859535	1.809086	3.603081	3.199467	3.155405	3.822346	3.626018	4.444412	3.983514	3.768563	3.914394	2.874395
TCGA-99-AA5R	1.8027397260274	0	2.38966	2.041166	1.923852	1.252989	0.4177809	-0.5240283	0.4756588	0.2675559	0.2908955	-0.2346189	1.190343	-0.3435595	1.065449	0.6266765	1.1316	-0.3773783	0.08728193	2.272896	0.657769	0.2206534	0.7047786	0.2703435	1.350234	1.7016	0.2562125	2.136654	0.4950067	0.342289	0.5768627	0.5184934	0.1184437	0.3447387	2.387576	-0.3076243	0.6570009	0.2549014	0.1396835	1.236354	0.5464297	1.717203	1.468655	1.090879	1.553665	0.802517	0.8003468	0.8521966	0.01065206
TCGA-91-A4BC	0.120547945205479	0	2.882212	2.699285	2.649007	2.250371	1.859003	1.073866	1.549526	2.353387	1.023449	1.696734	2.634842	0.7141944	2.388906	2.013186	2.929891	1.644052	1.485735	4.885986	1.540102	1.149311	1.767712	1.751108	3.301246	4.006977	1.817218	3.72207	2.476007	1.434459	2.914917	3.207238	1.629193	2.536823	3.573102	1.544684	1.867489	1.741508	0.9216405	3.831595	1.841026	2.557571	2.885307	3.274861	3.679578	2.408761	2.820512	2.389353	2.336154
TCGA-55-7570	2.25753424657534	0	3.899149	4.590962	4.861157	5.764357	3.859825	3.523412	4.764916	4.697688	3.000505	3.984523	4.824404	2.780756	4.800712	4.429604	4.532415	4.161358	4.786636	4.325889	3.763767	4.212417	3.918821	3.581326	5.36105	5.3452	3.027642	5.648635	3.742202	3.581524	4.67402	4.426775	3.036753	4.849902	5.913376	3.267115	4.688468	3.064571	2.615576	5.074624	4.423015	4.407831	5.060633	5.518394	5.670106	4.68767	4.51144	3.681495	4.337923
TCGA-50-5049	8.47671232876712	0	3.711647	3.219258	2.974918	2.974025	1.689699	1.065557	2.300024	2.31467	1.404338	1.472516	1.830373	1.206772	2.745888	2.082754	2.222976	1.510009	1.187476	3.191816	1.929812	1.081778	1.321299	1.288277	3.583171	3.17208	1.204182	3.364646	1.856661	0.740194	1.599989	2.258928	1.306246	2.386994	3.659927	0.4784669	2.404811	1.320489	0.4874193	2.286178	2.404813	2.875236	2.768429	3.462565	3.373393	1.286656	2.45465	1.751235	1.407895
TCGA-53-A4EZ	2.93424657534247	0	3.861015	4.180968	3.802795	3.949943	3.022967	2.065253	3.225253	2.934092	1.172379	2.49026	3.652109	2.252938	3.420681	3.908157	4.569809	2.71206	2.802962	4.430278	2.880293	1.67495	2.516918	1.876003	4.558415	4.823901	3.234656	5.82172	4.274132	1.701802	2.776907	3.656241	2.813727	3.506997	4.803674	2.231773	3.037559	2.066009	1.755467	3.537064	3.380508	3.014438	4.338897	4.509062	4.378872	3.190839	4.241248	2.326695	3.709739
TCGA-69-7761	0.50958904109589	0	3.24997	3.436352	3.463675	5.248835	2.651506	1.36437	2.768587	3.355469	2.148717	1.306286	3.392658	1.738554	3.27446	2.47918	3.777418	1.943695	2.714564	3.454992	2.009547	2.570089	2.20825	1.949107	4.600874	3.897432	2.932294	3.701351	1.564938	2.422116	1.781327	2.790437	3.451314	3.735528	4.3154	2.124706	2.744793	2.17679	1.49727	2.358748	3.152919	3.091826	3.067127	3.190623	4.194535	3.240622	1.678075	2.651404	2.964017
TCGA-69-A59K	1.61917808219178	0	2.924852	4.132623	3.807949	3.084118	1.499229	1.143952	2.573981	2.01006	0.7573632	1.895289	2.378867	1.59584	2.569138	2.80508	2.721517	1.623402	2.299174	3.941625	1.784716	1.614017	2.305761	1.932338	5.67747	3.562085	2.038267	4.253156	2.100981	1.835895	2.865492	3.671722	1.218897	2.941713	3.467831	0.8066823	4.458564	2.152318	2.046425	3.299878	3.026307	2.551301	3.429434	2.413431	4.119834	2.318837	2.640646	2.823253	2.657462
TCGA-50-5944	4.79452054794521	0	3.698433	3.197594	2.831519	2.802641	1.764892	0.9321622	1.737524	1.831759	0.6468088	0.1585684	1.831725	0.8941411	1.772	1.329444	2.04445	0.9223892	1.140032	2.99153	1.204368	1.261118	1.361835	0.8573919	3.85362	1.815388	1.128887	2.278878	0.6106577	0.8081498	1.213342	1.190197	-0.2586836	2.960288	3.262823	0.6010299	2.460303	0.4814925	0.6557115	1.658521	1.847591	2.617891	2.444967	2.661475	2.534838	2.306998	1.137568	2.120573	1.858204
TCGA-50-6592	2.12876712328767	1	5.087449	4.311491	4.559709	5.876604	3.305177	2.161428	3.305994	4.023607	2.119586	3.366785	3.433234	2.793119	4.379811	3.844754	3.524849	3.131698	3.266676	4.714307	3.298813	3.190759	2.787543	2.592838	5.539994	5.329423	4.067423	4.198267	3.988391	2.369376	3.015621	3.843134	2.823303	4.087897	5.376939	2.449434	3.829527	2.649312	1.616899	3.704931	4.048181	3.952597	3.858428	4.359903	5.42558	3.578494	3.368773	3.056948	3.913297
TCGA-05-4410	0.00273972602739726	0	3.024846	3.090831	2.652732	3.841644	1.294761	0.9058046	2.007659	2.583152	0.59816	1.481729	1.575261	1.094833	2.373585	1.82115	2.496917	1.322136	1.506865	2.81458	1.787317	1.478653	1.334552	1.590047	4.041804	2.798445	1.874917	2.980212	1.485495	1.305784	2.067556	2.892596	0.4967216	3.08923	2.449705	1.332807	2.426736	1.534229	0.2110175	2.802748	1.923412	2.5821	2.805827	2.574704	3.75797	2.67646	1.515695	2.389599	0.9609574
TCGA-73-4662	6.89041095890411	0	3.898712	2.774113	2.954235	2.655655	0.8157222	1.054259	1.519528	1.941112	1.918387	1.057811	1.62963	0.8145906	1.616203	1.385236	1.675636	0.9891748	0.9610122	2.909289	1.201761	0.9969981	1.374177	1.178963	4.173851	2.985047	1.073326	3.534167	0.594422	0.5645757	1.073484	1.112699	0.7477163	2.218223	3.345621	0.9198814	2.050031	1.129069	0.7948932	2.02991	1.687216	1.416256	2.747243	2.396986	2.781061	1.992302	2.5467	2.595571	1.395442
TCGA-49-6767	1.85479452054795	0	4.309214	4.019341	4.584255	4.348753	3.083413	2.690553	3.728871	4.490166	2.745748	1.987617	3.967365	2.43962	4.491096	3.590957	4.483561	3.662012	2.618702	4.846648	2.330044	2.847575	3.164786	2.551024	5.179001	5.342504	3.067119	4.536561	3.597673	2.904341	3.838954	0.07862179	3.795683	5.340916	4.739017	2.657112	3.502382	3.26795	2.857651	4.438904	4.095388	3.956966	5.006676	4.647328	5.768219	4.465125	3.43758	3.211832	3.710923
TCGA-55-8507	1.14520547945205	0	4.069073	4.046014	3.873431	4.030307	2.388229	2.211893	2.237256	3.275167	1.347879	1.898187	3.233638	2.027826	2.762069	2.953944	3.877601	2.210269	2.323607	4.385008	1.942225	1.839131	2.250659	2.589132	5.075173	4.860083	1.712128	4.006046	3.13063	1.72854	2.912367	2.677268	2.331543	2.479046	4.291638	1.952426	3.380439	2.287575	1.912562	3.653959	2.466866	3.752558	4.30363	4.608675	4.869863	3.328352	3.653125	2.404667	2.801213
TCGA-NJ-A7XG	1.69041095890411	0	3.162461	2.225296	1.88627	2.589173	0.4328078	-0.7129977	0.4544249	0.5621298	0.7243419	-0.084616	0.8406702	-0.2891844	0.6698741	0.2289339	1.053444	-0.1361629	0.3591613	2.955756	0.5857176	0.2512504	0.6688494	0.3957644	2.04793	2.51912	0.2408839	2.25965	-0.4792161	0.1174707	0.7291674	0.6826887	0.1542779	0.7522889	2.51103	-0.2433898	0.817314	-0.02969527	-0.08757568	0.9372423	0.5691007	0.3549187	0.9260477	1.060928	1.683369	0.8265472	0.6599568	0.8971393	0.5659633
TCGA-44-6774	1.8027397260274	0	4.046236	2.938203	2.995842	3.10263	1.69285	1.044323	2.085981	1.907361	0.907213	1.523448	2.451405	1.368181	2.391437	2.204427	2.981982	1.585932	1.676908	3.730694	1.70584	1.341883	1.754788	1.42774	4.28324	3.140756	1.379207	3.17221	1.994541	1.235432	2.909186	2.762173	1.59308	2.615917	3.368927	0.9407935	2.410789	1.607423	0.9797589	2.853897	2.142995	3.633226	3.103789	3.361489	3.774858	2.725727	2.365818	1.929494	1.626367
TCGA-91-6848	0.613698630136986	0	3.714669	3.967497	4.626367	4.983901	3.796338	4.033712	5.225969	4.118015	3.163171	4.286578	4.355902	3.696987	5.365391	4.336998	5.303813	3.883364	4.011988	4.456375	2.974624	4.728074	4.161503	3.60042	5.585905	5.576369	3.882581	5.098671	4.255412	3.902595	4.654015	4.667751	3.556088	5.777558	5.013889	3.896857	4.252422	3.327145	2.456701	5.049142	4.395235	4.25995	5.067448	5.299709	6.075799	3.726899	2.601283	4.011412	4.900217
TCGA-50-8460	2.27123287671233	0	2.153859	2.150632	2.097929	1.591735	0.5344829	0.1223908	1.037149	1.10979	0.7121288	-0.04244079	1.597992	0.07464988	1.106792	0.7316593	1.632962	0.6419542	0.4758095	2.72452	0.4554435	0.5974709	0.8686318	0.7710722	2.353412	2.800842	0.5747426	3.070053	0.1520349	0.6327441	1.154292	0.8172505	0.2089261	1.631449	3.311794	0.003514347	1.352044	0.8722434	-0.03974089	1.377072	1.231441	0.8603315	2.023163	1.919308	1.796915	1.410605	0.5372517	1.315807	1.168103
TCGA-44-2668	2.08493150684932	1	3.851859	4.748354	4.731802	5.018379	2.945365	2.518019	3.333727	4.550048	3.035473	2.208532	4.012231	2.990142	4.370296	4.127656	4.715129	2.328167	2.770475	4.556254	2.388641	3.607567	2.837641	3.00924	5.086725	5.299731	4.505696	3.832323	3.421331	3.245488	3.541832	4.414076	3.160732	4.607309	4.374207	3.23385	2.811644	2.37514	2.538098	3.326711	3.386377	2.933708	4.062178	4.339814	5.936888	4.715878	2.147164	3.52798	3.019193
TCGA-49-AARE	3.36712328767123	1	3.574838	2.598032	3.326723	2.130802	2.414655	0.3255154	1.486737	2.701051	1.232329	1.7298	2.326072	1.203557	2.100009	2.498815	2.880158	1.940874	2.135111	3.974775	2.011241	1.055538	1.469211	1.382434	3.74868	4.145062	2.033268	4.09563	3.443798	1.593951	2.050521	3.308231	0.6997349	2.95186	3.631211	0.9470882	2.397699	1.290916	1.397464	2.539215	1.76242	2.598301	3.045048	3.600617	4.478712	3.405146	2.498387	2.313668	2.793303
TCGA-55-6985	3.37808219178082	0	3.008819	3.141573	3.108335	2.644332	2.628477	1.248131	2.396649	3.101042	1.433011	1.25987	2.842791	1.385565	2.80042	2.174511	3.161493	1.376014	1.62815	3.595232	1.311231	1.318166	1.721354	1.403573	4.453324	3.707109	1.985702	3.275436	2.224147	1.540002	2.070229	3.130783	1.303615	3.430097	3.642595	1.326319	2.636481	1.546087	1.531094	2.837865	2.668353	3.263289	3.411023	3.530206	4.035943	3.139351	2.554655	2.232488	2.173481
TCGA-55-6642	6.70958904109589	0	4.004191	2.58066	2.952382	3.491389	1.379124	1.064726	1.276987	2.140244	0.5277391	0.07629429	2.630837	0.8310113	1.915575	1.621173	2.86027	0.9308079	1.441878	3.37691	1.234642	1.209542	1.059526	0.9634056	3.754385	3.402966	1.758605	2.435904	1.881491	1.089614	1.575457	1.486232	1.122848	2.593151	3.294387	1.239218	2.121992	1.19916	0.8492023	1.985543	1.278989	3.955345	2.427508	2.37601	2.966543	2.716308	1.725368	1.92124	2.022938
TCGA-78-7166	0.706849315068493	1	2.625481	2.023862	2.454521	2.913307	1.557112	0.8135903	1.822082	1.626683	1.013446	0.6146758	2.149724	0.6365451	2.107763	1.554897	2.604617	1.655328	1.481809	2.601206	1.452166	1.660891	1.349976	1.120023	3.385486	3.96784	1.549589	4.057724	1.665744	1.149764	1.261726	2.34876	1.182408	2.535306	3.893484	1.154199	2.204957	0.8742842	0.2277686	1.903715	1.568806	1.135063	2.458809	3.248438	3.381148	1.822491	1.712024	1.17728	2.891224
TCGA-05-4427	2.16712328767123	0	4.185212	4.240058	4.580221	4.848979	3.236341	2.95471	3.891966	3.412692	2.314703	3.191335	4.22831	3.500581	4.280707	3.670923	5.013259	3.770193	3.941874	3.882967	3.4585	3.282316	3.430529	2.598586	6.268772	4.508313	1.655895	4.213442	2.659048	2.847267	2.423743	4.678443	2.503264	4.108091	2.84123	2.740624	2.975295	3.939617	2.570226	4.032689	2.874995	1.47585	4.805492	4.542084	5.536005	3.953229	3.13172	3.097721	2.861201
TCGA-49-4487	2.34246575342466	1	2.555019	2.928963	4.157965	3.989886	2.77452	1.791092	2.667501	4.126617	1.455808	3.007697	3.125672	2.077345	2.847203	2.860104	3.495674	3.446337	2.515942	3.248225	2.830555	2.23949	2.104692	3.069366	5.048041	5.333681	2.837488	4.755435	4.035364	1.735973	2.310804	3.427919	2.268226	3.784743	4.974419	2.472454	2.983509	2.438249	1.867545	3.336212	3.402574	3.376675	3.945001	4.24042	5.530393	4.447811	3.345932	2.842251	3.390311
TCGA-73-4676	0.76986301369863	1	4.515	4.144257	4.124712	5.002281	3.12166	3.367212	3.881222	3.947676	1.977573	2.261766	3.556756	2.413243	3.924504	3.24561	4.361462	3.179837	3.157095	5.362092	2.74189	2.38586	2.55308	2.550803	5.980698	5.4515	2.515026	4.683072	3.55173	2.076373	3.696097	4.021977	2.874422	5.046832	4.856301	1.900329	3.930791	2.280012	2.728595	3.909658	3.210137	3.883776	4.422328	5.299597	4.575532	3.253895	3.433498	3.730092	5.035314
TCGA-49-4507	0.734246575342466	1	2.924294	3.217031	4.318001	3.23028	2.610549	1.329539	2.359709	1.753253	1.956176	1.75552	3.058112	1.893357	3.182669	2.843012	3.999981	2.054589	1.887263	3.344941	2.427633	2.531061	1.466873	2.690873	4.964842	5.166401	2.195301	3.954263	3.624629	1.347861	2.557538	2.220052	2.124574	3.484787	4.425538	1.312335	3.179316	1.272982	0.3035725	2.843521	2.99167	2.908857	3.704856	4.788844	4.285154	1.339451	2.309628	0.9830404	3.198749
TCGA-78-7148	1.71506849315068	1	3.8899	3.653635	3.766049	3.591454	2.579203	1.525219	2.909362	2.968359	1.624286	1.800269	3.232786	1.55884	3.343605	2.263327	3.126948	2.102935	2.02865	4.053461	2.247252	2.256848	1.790506	2.608665	4.446221	4.573375	2.094537	4.152518	2.203953	1.341904	1.98603	2.489142	2.056523	3.589768	4.571482	1.592603	2.907353	1.323402	1.156725	3.011058	3.033058	2.437215	2.873415	3.476664	3.878627	3.109438	2.273912	3.200052	3.564434
TCGA-93-A4JQ	1.44109589041096	0	2.748151	3.409138	3.447726	4.244497	2.435389	1.660784	2.995744	3.269677	1.803877	1.227763	3.198048	2.140191	3.013617	3.190245	3.509699	2.2337	1.952939	2.978851	1.987818	2.39648	2.804394	2.225935	5.061348	3.800215	2.464956	3.766225	2.458959	2.054065	2.275501	3.2696	2.448669	4.657902	3.601985	2.032985	3.471083	1.70662	1.104089	3.336863	3.120592	3.165022	3.790118	4.261473	4.271223	3.213498	2.659252	2.692226	2.164747
TCGA-55-7576	1.83561643835616	0	3.530102	3.598424	3.597903	3.956296	2.336669	2.023287	1.643431	3.185588	2.382237	2.130861	3.374691	2.133511	2.219199	3.004425	4.443551	3.251868	2.369642	3.929671	2.327929	2.194658	1.746013	2.104431	4.73667	3.957694	2.075716	4.307346	2.592864	1.940139	3.42173	2.536359	2.678667	3.452485	4.616447	0.9737458	2.896198	2.070539	1.037162	3.033492	2.78185	3.283763	3.919161	4.325312	4.766612	3.029436	2.616253	2.934901	1.469019
TCGA-55-6969	3.39452054794521	0	3.538584	4.390472	3.553646	3.965642	1.978785	2.076659	2.964316	3.67231	1.475673	2.232936	3.445086	1.569706	3.447966	2.581585	3.860767	2.397067	1.923516	4.494824	1.401951	1.709452	2.052219	1.90312	5.03542	3.993381	2.04306	4.201835	3.29125	1.975195	2.721317	3.517994	2.752377	2.494629	3.945735	1.710629	3.237454	2.077289	0.9891234	3.190825	2.511929	4.100038	3.639672	4.025055	4.676268	3.37423	3.100059	2.525426	2.752503
TCGA-93-7347	1.87123287671233	0	3.087959	2.758371	2.580275	2.838062	0.9461584	0.4106839	1.661557	1.279595	1.086145	0.5413577	2.026562	0.6984664	2.222402	1.805652	2.337707	0.5332181	0.833829	3.455273	1.356564	0.7192597	0.8174617	0.7671199	3.269304	2.919809	0.5978832	2.470935	1.100174	0.4406749	1.18891	1.219013	0.6824706	1.747813	2.994187	0.1726879	1.642534	0.6303804	0.1538647	1.937917	1.66087	1.023092	2.350811	2.51098	2.416804	1.511502	0.7600147	1.524413	0.9274665
TCGA-69-7978	0.367123287671233	0	3.281668	3.505675	3.156477	4.135137	2.079844	1.918471	2.20445	2.439904	2.04817	1.792239	2.617862	2.318561	3.101758	2.816006	3.604391	1.944991	2.016801	3.450431	1.714444	2.372513	2.251323	1.625666	4.28094	4.189037	2.190203	3.08987	2.18593	2.458735	2.104941	3.365949	1.975732	3.661615	3.792885	1.6027	2.327977	2.017885	2.177064	3.113842	2.606975	3.354114	3.260459	3.090056	4.508061	2.833735	2.575988	2.335269	1.813955
TCGA-NJ-A4YF	5.92054794520548	0	4.449637	2.961979	3.168249	2.827621	1.815692	0.8147708	1.048588	1.410869	0.2897711	1.441323	1.457285	0.367505	1.577839	1.177442	2.093956	0.9093033	1.479587	4.888609	1.797719	1.188179	0.9679856	1.622331	3.284728	3.575134	1.156754	3.903388	2.175078	1.003969	0.4343595	2.416242	0.7471032	1.836243	2.931735	0.4811235	1.93242	0.8276996	1.223103	3.27931	1.176653	2.841671	2.835356	3.196014	3.370589	2.327058	1.06086	0.5764632	2.472722
TCGA-91-6830	0.164383561643836	0	3.57496	3.433795	3.183743	3.626375	2.858955	0.9332881	1.627577	2.601635	1.799501	1.226243	2.949707	1.553006	2.417875	2.451268	3.53687	2.3345	1.561495	3.921755	1.648979	1.27472	1.407553	2.346443	4.265666	4.308608	1.835657	3.420254	2.193745	1.153371	2.247116	2.759378	1.9846	3.366097	3.673377	1.411547	2.886958	0.9888581	1.599452	2.267553	3.068353	2.866467	2.991022	2.704922	3.704122	2.562789	2.867612	2.36925	2.030718
TCGA-78-7540	3.27945205479452	1	2.888085	1.292338	1.880338	4.343598	1.214624	-0.219332	1.058276	0.8332126	0.2158142	-0.6344988	0.7131239	0.08944111	1.11839	0.5002012	1.136224	0.06053649	0.07252442	2.239491	0.9714797	0.6791433	0.4700057	0.2604472	1.915318	2.481047	0.3044185	1.843663	0.05447651	-0.09153458	0.6704817	0.4616417	2.794057	2.013137	2.356776	-0.3926208	1.306118	0.2336299	-0.3173543	1.329957	0.8935036	0.8725427	2.716559	1.487802	2.070826	0.8854658	0.5812984	1.293458	1.067472
TCGA-55-7227	2.60821917808219	1	2.817793	3.647824	2.475705	3.665625	1.631917	0.7318099	1.931536	1.398676	1.509197	0.945017	3.007464	1.053213	2.525401	2.127073	3.02031	1.072672	1.723189	3.930113	2.150875	1.874329	1.767688	1.176093	3.780083	3.71456	1.026914	3.067585	1.352468	1.185118	2.136389	2.544554	1.458623	2.901155	3.726184	0.6212917	1.960026	1.389279	0.5757397	2.373102	1.881227	1.753675	2.666177	2.606728	2.749715	1.92774	1.515134	2.187134	1.935086
TCGA-99-8028	3.06301369863014	0	2.576581	2.235606	2.079604	2.234551	0.5037537	0.2612203	1.113392	0.915614	0.5629784	0.5035807	1.358431	0.1214948	1.469179	0.9579125	2.071279	0.2161864	0.5682652	1.854868	0.9674816	0.6699298	0.6029306	0.3939426	2.73225	2.752517	0.4446418	2.794758	1.081482	0.5039828	1.226524	1.455398	0.4604215	1.686485	2.469688	-0.1999506	1.145743	0.7260574	-0.2028315	1.479335	1.290941	1.048908	1.981418	2.200135	2.396014	0.9758493	0.9903338	1.193323	0.8552024
TCGA-64-1677	1.72054794520548	1	4.380663	3.554963	3.572497	5.215113	2.25096	1.645274	3.642152	3.210828	2.984708	2.592254	2.834195	1.78917	3.317303	2.965245	3.156508	2.264848	1.150025	4.08698	2.081789	1.186729	1.991411	2.251965	4.444271	5.094026	1.582073	4.936169	3.087701	1.295291	1.756691	3.148552	3.587199	2.487694	4.410836	0.8965234	2.604233	2.646362	1.186439	3.677309	3.244939	3.006785	3.430487	4.522759	4.303713	1.954877	4.021426	2.544475	3.367978
TCGA-05-4403	1.58356164383562	0	3.516718	1.6364	2.676562	3.219271	1.193898	0.2320529	1.406976	1.055105	0.5037249	-0.2155743	1.503919	0.2038575	2.139099	0.8855657	1.916297	0.4754278	1.025935	2.278396	2.288766	0.8486366	0.5211552	0.2200075	2.204486	2.8116	-0.07381728	2.33127	0.6454615	-0.1356397	0.6151198	1.415458	1.35777	1.77992	2.689365	-0.37942	1.293004	0.232295	-0.3724028	1.49608	1.439194	2.118731	2.783985	2.479773	2.292674	0.3107026	0.6467886	1.184637	1.513265
TCGA-44-6148	1.92876712328767	0	2.787282	1.827806	2.081537	1.904558	-0.1478093	-0.9117665	0.3959355	0.3646197	0.5034524	-0.6814811	0.7896072	-0.6057677	0.4865443	-0.2893978	-0.04510741	-0.3966962	-0.360759	2.517072	0.1361838	-0.04908827	0.1630619	-0.3253237	0.8107814	1.766951	-0.5680635	1.056332	-0.7948086	-0.01150241	0.4519649	-0.5639139	-0.6005078	-0.1873899	1.660487	-0.8535153	0.5775366	-0.1351854	-0.5126363	0.4460939	0.8099671	-0.3834208	0.7743092	0.05920787	0.456906	0.5655888	0.3705518	0.409727	-0.4366177
TCGA-55-6980	5.77808219178082	0	3.196669	1.899651	1.933989	1.85308	0.5751528	-0.1393013	0.9401443	0.493875	0.3590754	-0.6062775	0.9532072	-0.2744106	0.894803	0.7391732	1.133605	0.1542287	0.163223	3.07877	0.3967736	0.4652153	0.4820487	0.04745156	2.169669	2.827159	0.08863678	2.201685	0.4113609	0.3121293	0.4592449	0.5785454	0.00278015	1.813664	2.282403	-0.3260948	0.4963344	0.2267323	0.06495103	1.140416	0.798359	3.19895	1.971501	1.483272	1.824523	0.9397007	0.4672269	0.4508186	-0.4416579
TCGA-86-8278	2.58630136986301	0	3.699289	2.800592	3.169931	3.849487	1.506854	0.08362982	1.917402	1.592385	1.48932	0.4814591	1.760316	0.7787241	2.449733	1.554765	1.658764	1.120763	1.943908	4.107751	1.824063	1.569766	1.69539	1.303023	4.074171	3.521447	1.077762	2.756405	1.27893	0.8225673	2.257679	2.735358	0.9257265	2.261621	3.363096	0.5631849	3.135803	0.7500067	0.6422981	2.55415	1.727311	3.083173	2.745928	2.285706	3.050017	2.135028	2.2474	2.42021	1.620577
TCGA-55-8615	1.22191780821918	0	3.404108	2.431673	3.250036	2.822415	1.630556	0.659378	2.091485	2.638517	0.7470399	1.31517	2.488847	0.5793902	2.60757	1.662908	2.817359	0.7419219	1.379464	3.035747	1.168031	1.357474	2.33103	1.368762	3.407964	3.687717	1.931471	3.395267	2.212914	1.302136	1.304289	2.018337	1.063406	2.873656	3.804289	1.232362	1.298738	1.184826	1.236261	1.931674	1.742097	2.695105	2.568214	3.394407	3.529091	2.750605	2.33197	1.805218	2.100792
TCGA-55-A494	1.31780821917808	0	5.185759	4.210178	3.573985	3.541344	2.873499	1.580851	2.478661	3.709497	1.486996	1.504162	2.844844	1.949216	3.25758	2.918185	3.776382	1.790261	2.438095	5.092051	1.982554	2.364935	2.269014	2.04977	4.843457	4.718131	2.949259	4.727791	3.027383	2.003631	2.4601	2.9055	1.954604	4.211407	4.243044	2.408181	3.081403	1.33946	1.25315	3.118123	2.3904	2.576686	3.632056	4.471219	4.043134	3.532593	2.907912	2.299606	4.647755
TCGA-78-7147	1.60547945205479	1	1.847416	4.837967	3.386838	4.569623	2.820346	1.847059	2.128119	3.388276	1.572844	1.479598	2.805982	1.555998	2.259252	2.424426	2.916868	2.071423	1.696185	4.794272	1.555972	1.510502	1.4923	2.195718	4.912322	4.775468	1.583473	4.162155	2.397315	1.320319	3.541412	3.152571	2.354085	3.293576	4.678674	1.717644	3.419354	1.696374	1.676179	3.486983	2.504176	2.813665	3.748247	4.045213	4.070298	3.545684	3.335935	3.17478	2.351569
TCGA-64-1679	6.81643835616438	0	3.283996	3.678148	3.647883	4.18921	2.516913	1.926877	2.128771	2.787687	1.576199	1.765066	3.111579	1.76979	2.812995	2.948876	3.5181	2.686457	2.467464	3.370734	2.404034	1.323935	1.854544	2.106561	4.644367	3.781164	1.925605	3.045485	2.473452	1.372804	2.254985	2.602541	1.659075	3.930244	3.70752	1.443029	2.705841	1.997818	1.265955	3.152085	2.629161	4.181076	3.61922	3.368149	4.520656	3.314255	2.395697	2.570742	1.616422
TCGA-64-1680	3.08493150684932	0	3.92133	2.170209	2.789383	3.306916	0.825375	0.3904368	2.424543	1.408075	1.359752	0.417193	1.698825	0.4167244	1.914139	1.408484	1.601661	0.8403146	0.7640475	2.906766	1.206136	0.3977707	0.8364992	0.7778906	2.507839	3.551775	0.03536734	3.644795	0.2777165	0.2671343	1.029945	1.447869	0.6690848	2.049733	2.611772	-0.2526769	1.613011	0.4144575	0.01478469	1.460798	1.523198	1.01085	2.018802	3.30282	2.189021	0.2136092	1.536749	1.589218	1.957416
TCGA-86-8669	2.56986301369863	0	4.330142	3.52955	3.176059	2.983628	1.114913	0.5173677	0.9015396	1.198796	0.2014669	0.2851826	1.718119	0.7518901	1.100121	2.567724	2.001065	0.9659171	0.7669001	3.118892	1.033765	0.7237627	0.5900273	0.8500768	3.677489	3.020757	0.8579297	2.699302	1.26542	0.6866002	0.6101512	1.891278	0.8459976	1.362657	2.745172	0.2085478	1.663407	1.087775	0.03936154	1.758686	2.194274	2.489919	2.220752	2.616409	2.727403	1.605422	1.604985	0.773371	1.56114
TCGA-55-8094	1.48219178082192	0	4.130395	3.53621	3.298788	3.404874	1.890925	2.115102	2.829099	3.853401	1.587992	1.737824	2.518452	1.147502	2.687278	2.308233	2.819351	1.852363	1.864558	5.029712	2.143818	1.455975	1.774811	1.981133	4.922844	4.621048	2.284908	5.202715	2.584243	1.578284	2.016733	3.291808	1.847375	2.956442	4.360959	1.331662	2.800291	1.650664	1.40977	3.229379	3.02889	2.514386	3.677226	3.872684	3.330914	3.212962	2.014483	2.714694	3.418981
TCGA-62-A470	3.27123287671233	1	3.74237	2.31365	3.003429	3.63318	1.884376	1.507719	1.623855	2.425395	1.390328	1.031341	2.715489	1.010765	2.020639	1.588152	3.528027	0.9676996	2.127497	3.103731	1.750431	1.811023	1.520866	1.140388	3.586604	3.766431	1.74906	3.736886	2.042152	1.451061	1.26935	2.746215	1.781004	2.127408	4.228041	1.715548	2.391437	1.010565	0.1796203	2.744466	2.410294	3.116951	2.511386	3.416801	3.115383	2.274359	2.150733	1.445801	3.371294
TCGA-MP-A4SW	4.87123287671233	1	3.479648	3.476136	2.862895	2.754815	1.362828	1.290536	1.73591	2.298659	0.8073985	1.147342	2.567249	1.203557	2.374727	2.156464	3.511144	1.369978	1.083153	3.058684	1.78124	1.246648	1.492833	1.306162	3.872301	3.653705	1.664232	3.511864	2.353702	1.175902	1.653008	2.629278	1.75471	2.407736	3.922431	0.9144168	2.16702	1.142371	1.089791	2.781611	2.288884	1.758317	3.159412	3.275438	3.780247	2.333666	1.952514	1.760821	1.1756
TCGA-86-8671	2.2986301369863	0	2.454728	2.224352	2.599458	1.847371	0.788927	0.1409317	1.300768	1.148235	0.9637921	0.4070933	1.891192	0.7600285	2.020351	1.949096	2.014683	0.4384226	0.8612769	2.576874	0.8889035	0.9303483	1.213326	0.7303543	2.965536	2.917757	1.187053	2.289979	1.578264	0.9120738	1.126734	1.488332	1.217784	1.86454	3.217623	0.435683	1.509375	1.359046	0.8140132	2.334596	1.669523	1.655517	2.599258	2.681889	2.8213	1.704432	1.216649	1.652471	0.7988675
TCGA-67-3772	1.56986301369863	0	4.131856	1.40501	2.244755	1.890575	0.1027716	0.02609796	1.998785	1.19335	0.2430259	-0.2838982	0.8339446	0.02005889	1.495956	1.04823	1.468894	0.06227949	0.4426393	2.133647	0.7629242	-0.05009833	0.6156686	0.2985176	2.406169	2.254749	-0.1445766	2.831411	0.44616	-0.04409685	0.6078388	0.2034845	0.2321917	1.134545	2.485793	-0.2617468	1.061183	0.03730291	0.2993058	1.087751	1.506484	2.212056	2.170317	3.01435	2.019398	-0.05823397	1.419414	0.9619888	0.7854504
TCGA-35-4122	0.616438356164384	0	3.538166	2.786367	3.659938	3.978215	1.766585	2.1957	4.755313	3.428314	1.403203	2.001761	2.517103	1.909875	4.527311	3.044151	4.407085	2.683765	1.343641	3.097462	2.856473	1.054592	1.675663	1.652248	3.855209	5.28885	0.1892113	4.864831	3.692555	0.2052679	1.864522	3.646269	3.606897	2.946717	4.254647	-0.2916866	2.880367	1.222117	1.288403	2.95401	4.395827	2.906815	3.886541	5.373947	3.78895	0.2890864	3.57088	1.940124	4.241155
TCGA-55-8513	2.16712328767123	0	2.701235	1.703749	2.105885	2.631402	0.3136862	-0.163263	0.5911458	0.4109993	0.3024671	-0.5714036	0.9303697	-0.09689557	1.482878	0.739632	0.6128692	0.1206348	0.01315264	2.098657	0.2535901	0.5664261	0.9601942	0.02094093	1.639113	2.189728	0.2992191	1.716853	0.5143023	0.4489968	0.5492717	0.5100831	0.5544124	0.8436172	2.309037	-0.07694203	0.6734849	0.2060671	-0.05999073	1.079432	1.464665	1.26773	1.686175	1.009429	1.457048	0.9189036	0.3906932	1.30034	0.3687092
TCGA-49-6761	0.96986301369863	0	4.295046	4.226321	3.232768	2.862817	2.035058	1.446749	2.231672	2.739778	2.189203	1.562823	3.026549	1.729695	3.22347	2.676488	3.545592	1.460995	2.191685	3.9363	1.980959	2.053446	2.193516	1.562602	3.743969	5.003977	2.334044	4.340816	2.430435	2.04869	2.205575	2.662873	2.128115	4.242518	3.118049	1.565748	1.813416	2.050761	1.120769	2.491487	1.652541	1.891368	3.309924	4.197657	4.358247	3.109479	2.449867	2.212361	1.473318
TCGA-44-A4SU	1.12054794520548	1	2.784388	2.242147	1.917006	1.788085	0.9579097	0.396086	0.9608726	1.245111	0.2996132	-0.3503413	1.122426	0.1524346	1.480741	1.019075	0.8866977	0.307366	0.6672848	2.789184	0.7030599	0.3117068	1.298212	0.5885188	2.603541	2.667897	0.7952218	2.614183	0.6651897	0.4978197	1.182702	1.305731	0.9624816	1.902458	2.167189	0.3726151	1.094398	0.8168168	1.128119	1.713252	1.259281	2.017857	2.282197	1.942475	2.368342	1.421611	2.296972	0.9774011	0.4589634
TCGA-05-4396	0.83013698630137	1	3.909551	2.83586	3.326309	3.722326	2.281853	0.9392304	1.98764	2.452483	1.525935	0.8537332	2.820857	1.417999	2.640331	1.738437	3.052636	1.629947	2.04499	3.458933	1.694144	1.546956	1.549258	1.237203	3.247475	2.731298	1.715692	3.365576	2.034727	1.304071	1.758529	1.694719	0.5839392	2.938418	3.614368	1.269238	1.348809	1.51578	0.6320024	2.616948	1.961623	2.424258	2.295238	2.1312	3.470933	2.525122	1.341684	2.042006	2.820997
TCGA-86-8358	1.78904109589041	0	3.438211	6.426657	6.117367	5.014293	4.378474	3.844548	4.822069	5.071739	4.161196	4.456428	5.168007	4.341523	5.631776	4.622449	4.978111	4.361246	4.820843	5.567075	3.669855	5.046139	4.170202	4.219897	7.166676	6.335836	4.581925	5.812639	4.757641	3.820599	5.10024	5.089088	5.446494	5.757337	6.964765	4.24335	4.589815	4.327612	4.244592	5.23064	4.467229	4.925084	6.573129	6.281764	7.166493	5.555587	4.839206	4.793441	6.288641
TCGA-55-7815	2.11780821917808	0	4.621204	3.475892	3.626753	4.575285	2.053469	1.628738	2.87023	3.174285	2.180099	1.614987	3.276436	2.043653	3.316998	2.929919	3.238401	1.501497	1.848408	3.581592	1.262143	2.077931	2.758598	2.422593	4.956973	4.527898	2.803549	4.457762	1.882644	1.747858	2.189807	2.798283	2.15985	3.390572	4.224995	1.935927	2.439902	2.153754	1.707704	1.821386	2.388431	2.37453	2.868951	2.875894	3.880817	3.649958	2.221764	2.523156	3.267006
TCGA-78-7162	8.68219178082192	1	3.201754	2.634981	2.302628	2.137703	0.689764	-0.1000866	1.040224	1.056071	1.039321	0.4080906	1.603529	0.3160347	1.258481	0.6861059	1.494056	-0.00411567	0.6798528	2.730953	1.267761	0.6697097	0.7379049	1.359536	2.513075	2.732217	0.3040857	2.719695	0.3723172	0.1128257	1.228893	1.150808	0.2191106	1.135092	2.988492	-0.03069493	1.854688	0.3670831	-0.3619212	1.48894	1.323784	1.320033	1.836682	1.598393	2.293181	1.216606	1.05053	1.873069	1.318761
TCGA-44-6777	2.7041095890411	1	3.143616	2.63779	2.889449	2.355694	1.001446	0.4653363	1.380856	1.589336	0.9470075	0.6648977	2.202499	0.8927181	2.05778	1.628156	2.472922	0.9377276	1.199089	2.820137	1.255603	1.119819	1.017302	1.134476	3.575407	2.907606	1.173554	2.3457	1.152953	0.9451201	1.39361	1.509892	0.7110257	2.259895	2.648884	0.6845133	1.560446	1.016916	1.102746	1.921698	1.635491	2.768821	2.158699	2.182989	2.917405	2.138201	1.17201	1.949161	0.8028082
TCGA-49-4506	2.73698630136986	1	4.291498	1.913974	3.565422	3.786494	2.007811	1.710876	3.297648	3.104688	0.8432115	0.8439544	2.287647	0.8228631	3.328469	2.501451	2.877199	1.271985	2.095875	2.768473	2.479195	1.856008	0.7403096	2.362814	3.236138	5.132293	1.818661	4.631468	2.352316	0.7006149	2.80285	2.035379	1.928837	2.558048	3.542765	1.249047	2.353854	0.1608714	0.08110075	1.990341	2.620934	2.211514	2.531169	4.152154	2.863915	1.50665	2.798113	1.834684	3.767801
TCGA-05-4417	1.24657534246575	0	3.582116	2.66295	2.921673	3.197543	1.216381	0.7606504	1.66536	2.571942	1.016002	0.9440996	2.386045	1.330226	2.423254	2.062698	3.133497	1.305411	1.59142	2.751183	0.9746403	1.490475	1.315071	1.095087	3.740085	3.404262	1.853444	3.21467	1.75693	0.8591361	1.502585	2.128181	0.6712661	2.452012	3.35373	1.147879	1.660304	1.088582	0.3525765	2.323734	2.498533	1.798337	2.13916	2.652419	3.454679	2.768396	1.189153	2.127826	2.139226
TCGA-75-5146	6.48767123287671	0	4.848764	2.411603	2.896676	2.436913	0.8231851	1.021207	1.583318	1.482843	0.7097417	0.3805542	1.656109	0.5150064	1.168031	1.368401	2.23266	1.094204	0.3026875	2.743362	1.242216	0.5709086	0.9480402	0.3568769	2.83285	2.438246	0.2362271	2.737357	1.185611	0.03307094	0.9995346	1.482696	0.1284655	1.5192	3.204917	0.1145534	1.642707	0.3424134	0.302492	1.565435	2.153318	0.5184489	2.10717	2.832813	1.426622	0.3737155	3.589357	0.6371783	2.154496
TCGA-62-A46O	3.98356164383562	1	4.949426	4.770112	5.006978	5.488862	3.504258	3.438911	3.686657	5.125614	2.719858	3.030625	3.968769	3.54773	4.182915	4.466697	3.779493	3.987458	4.317938	5.435594	4.541507	3.716854	3.312696	4.282223	5.629324	5.270979	3.390202	4.752686	3.752337	2.835848	4.254216	4.327498	3.026879	5.191254	6.06175	3.030503	3.961556	2.691323	2.945269	3.76311	3.793947	4.16135	4.986126	4.571982	5.173935	4.293902	2.870517	4.150936	4.766752
TCGA-MP-A5C7	6.15890410958904	0	3.508905	2.627352	2.328479	3.072911	0.9067227	0.3170585	1.475315	1.732365	0.3834546	-0.2472344	2.206555	0.1819514	1.670492	0.7126654	2.358323	-0.05467873	1.320211	2.801872	0.8407183	1.100071	1.279986	1.338989	1.677188	2.093144	0.910137	3.611869	0.883042	0.5928737	1.18197	1.445664	-0.04337564	1.298071	4.161099	0.537852	0.576388	1.040151	0.0582589	1.959578	1.723696	1.426114	1.861052	1.9973	2.224372	1.927118	1.708465	1.658714	2.138754
TCGA-86-8074	0.0657534246575342	0	3.09125	4.065711	3.698967	4.173255	2.525714	2.49376	3.122362	3.508236	2.88681	1.690273	3.262285	2.235324	3.47725	2.677875	3.43744	2.249707	2.523825	4.948735	1.889449	2.028664	2.342192	2.373637	5.541998	4.837394	2.374895	4.232093	2.975607	2.635015	2.728307	3.218458	1.753307	4.316217	4.692382	1.99638	3.493108	2.904465	2.10947	2.6528	2.624787	3.403371	4.135502	3.689709	4.509981	3.540279	3.772695	3.541899	1.663749
TCGA-97-8175	1.50958904109589	0	3.286141	2.536582	2.896528	3.972196	1.977612	0.9843507	3.132858	2.299189	1.782767	1.175386	1.927829	1.743701	2.870693	2.896253	2.559361	2.30529	2.125221	3.868161	2.491551	1.475695	2.301966	1.515993	5.415315	3.811052	1.144127	3.494689	2.09457	1.444787	2.605377	2.62042	2.180763	3.921225	3.720825	0.7778199	3.584977	1.941577	1.839217	2.889509	2.940751	0.924274	3.2084	3.451955	3.857996	1.978774	2.989148	1.850247	2.508069
TCGA-05-4420	2.4986301369863	0	4.473418	3.204931	4.587902	5.220256	3.477366	3.789456	3.735615	3.79853	2.438371	2.682589	3.253811	2.675792	3.740449	4.148839	4.246856	3.797846	2.578461	3.552743	2.44301	1.584259	2.055625	1.704813	4.683146	5.560054	1.767838	4.702398	4.752963	1.533418	2.542973	3.980559	3.188901	4.024084	4.444429	1.772653	2.851021	2.926435	1.680162	4.04089	3.795663	4.704818	4.579072	5.439419	4.506961	2.593898	3.139491	1.770574	4.209176
TCGA-69-7979	1.11780821917808	0	3.590539	4.001323	3.520717	3.781718	2.606407	1.434641	2.883995	3.221366	1.88233	2.389408	2.238763	2.00484	2.855939	3.348793	2.680641	4.646969	2.025863	4.289822	2.215297	1.387787	1.638911	2.276941	4.292466	3.682098	2.786908	4.359047	2.458175	1.106895	2.894843	3.746039	1.046278	3.626519	3.456276	1.249427	3.240108	2.196402	0.9508817	3.656223	2.592742	3.259759	3.686249	3.871216	4.369291	2.740818	2.877721	3.234905	2.007885
TCGA-86-7701	2.59452054794521	0	3.571839	3.754391	4.066127	3.932663	2.089443	1.889201	2.748421	3.727716	2.169307	2.38233	3.81296	1.584063	4.065752	2.592368	4.483337	2.368402	2.222371	4.025733	2.057901	2.79052	2.623008	2.396366	4.594893	4.904797	3.672092	4.22346	2.896723	2.628166	2.318352	3.880253	2.935409	3.696684	4.419582	2.638861	2.549107	2.368019	2.540527	3.993521	3.381523	3.577454	3.333358	3.338039	4.624785	4.28494	2.797642	2.921124	4.479817
TCGA-38-4629	2.36712328767123	1	4.525378	2.916609	3.7422	3.193238	2.599314	2.383591	4.227777	3.440516	1.708866	2.277577	2.811374	2.111451	4.898644	2.851515	3.817377	2.209038	2.196029	4.712449	2.85662	1.755381	2.618183	2.56386	4.760868	5.005699	1.387911	4.394569	2.517836	1.267131	4.067355	3.194573	3.050221	4.429576	4.655107	1.159214	3.530481	1.538604	1.948666	3.877694	2.976625	3.139326	3.610243	5.529385	4.478838	1.998794	3.479746	3.00415	2.862801
TCGA-55-6972	4.47123287671233	1	2.953192	2.110454	2.723055	1.92694	1.270121	0.03018214	1.900874	2.300288	0.6001086	0.5355852	2.254783	0.05628015	1.472506	1.023901	1.966513	0.6177199	0.4680209	2.74345	0.5248267	0.1558945	0.7795826	0.8142829	2.813035	3.163516	0.7824203	4.212308	1.112611	0.477752	0.7929396	1.359831	0.116956	1.29087	3.836462	0.3433399	0.9060921	1.123677	0.2394598	1.401814	1.500583	1.364635	2.742102	2.372599	2.401811	1.570397	2.121466	1.154379	1.547996
TCGA-MP-A4TA	2.6027397260274	1	4.288761	3.844247	4.073381	3.932928	2.81507	2.370968	2.914971	4.050119	2.71737	2.999314	2.91343	2.229728	3.477607	3.702654	3.557597	2.624564	2.735228	4.912397	3.145345	2.218964	2.533411	3.067897	4.253431	4.70552	2.725034	4.642418	3.390954	2.148138	3.472547	3.658181	1.863005	4.410856	5.228489	2.477921	3.595658	2.227666	1.778115	4.846137	3.955893	3.715736	4.343998	4.561384	5.146498	3.14498	2.776089	3.443737	3.498176
TCGA-55-7724	1.93150684931507	0	3.790715	3.49711	3.730829	3.760709	2.725127	1.421337	2.053125	2.605975	1.356405	1.48818	3.505015	2.105085	2.711227	2.412207	3.879043	2.774984	1.49603	3.699748	1.535664	1.601607	1.907664	1.744738	3.940833	3.625027	2.391008	3.334824	2.185702	1.4506	2.469091	2.492085	1.398092	3.929966	3.304701	1.513376	1.969604	1.534682	1.5635	2.858269	2.38475	4.196162	3.080401	2.868244	4.357687	3.402651	2.443033	2.720225	3.630368
TCGA-78-7154	1.62465753424658	1	4.553455	4.547332	3.660897	4.902395	3.474858	2.666658	3.607711	4.140023	2.643488	3.276237	3.963502	2.844761	3.821425	3.545001	4.437397	3.413298	3.458878	4.243361	3.66268	3.82927	2.315674	3.333745	6.629406	4.731579	3.465496	5.148597	2.871295	2.058013	3.441542	3.957376	4.329936	5.040236	4.589392	2.750306	5.928024	2.936812	2.650936	4.767094	3.740432	4.238634	4.355709	4.843426	5.327166	3.899267	2.877046	3.570582	4.105937
TCGA-73-4659	1.94794520547945	1	4.064888	3.821344	3.939232	4.147202	2.542339	1.884666	2.477667	3.236314	1.712697	1.527808	3.094023	1.682502	3.034189	2.760349	3.876615	1.289107	2.510271	4.335682	2.72114	2.145258	1.518473	2.198297	4.190585	5.084696	2.193508	4.146172	3.180601	1.260982	2.950926	3.488491	2.59929	3.138689	4.512209	1.755745	2.657133	2.131661	1.802254	3.40567	2.797966	3.664147	3.437555	4.300277	4.002449	2.726706	2.834732	2.79664	2.285758
TCGA-50-5068	4.10684931506849	1	4.814935	2.317488	2.831446	2.497524	1.072168	1.484743	3.584144	2.564285	2.0488	1.509384	1.815984	0.7258184	3.01036	2.567438	3.122423	1.101761	0.9873988	2.825735	2.300785	0.9217475	1.042608	0.7397117	2.590918	3.728772	0.453652	4.611911	1.923592	0.4368945	1.330357	1.911994	2.029118	1.346684	3.989638	-0.3103434	1.141535	1.200398	0.7540421	1.823848	3.128353	1.43453	2.312405	4.299023	2.204134	0.2997965	2.890639	1.23976	2.176188
TCGA-44-6776	7.16712328767123	0	3.483732	1.374888	2.138228	2.308472	0.4874019	-0.1625011	0.4880544	0.6411602	0.4237201	-0.5898613	1.030965	-0.1544647	0.4156357	0.5063988	0.9955163	-0.3982662	0.4595786	2.390324	0.5849834	0.4024326	0.3126087	0.3385744	2.15817	2.031137	0.127056	1.863681	-0.01536611	-0.00707303	0.4991993	0.4237704	-0.1695153	1.180627	2.33815	-0.06952684	0.7716125	-0.3684648	-0.4569952	0.7213915	0.7046722	0.4668342	1.429153	1.074993	1.552736	1.059179	0.6025842	1.432106	0.6788579
TCGA-55-8085	2.47671232876712	0	3.324147	3.50467	3.542043	3.558304	2.463406	1.605922	3.047371	3.64234	1.754153	1.221704	3.145075	1.616685	3.459413	2.185578	3.687574	1.40966	2.826571	3.64667	2.985155	2.217444	2.331313	2.045405	4.714704	5.106518	2.37249	4.55825	2.913811	1.985298	1.83798	3.391723	2.437616	3.109952	5.331107	1.582524	3.460025	2.380303	1.318049	3.895852	2.785513	3.364645	3.726511	4.099216	4.118035	3.391767	3.122431	2.86166	3.578519
TCGA-55-7995	2.43561643835616	0	2.499959	3.759272	4.233774	4.993331	3.184102	1.886249	2.563996	3.428227	2.280197	1.262128	3.574586	2.423869	3.83692	3.459678	4.142969	3.09798	3.201768	4.29097	2.313783	2.693671	2.503559	2.305392	5.05207	3.793386	3.590758	4.326479	3.239567	1.781653	2.059508	3.941268	1.602364	2.92664	4.946635	2.359389	3.060804	2.119162	2.358038	3.903798	4.057275	4.038951	3.752931	3.992171	5.713873	3.6245	4.143341	3.058143	1.846189
TCGA-55-7284	0.665753424657534	1	3.330861	1.965936	2.42737	4.31839	0.9014707	-0.0705199	1.046057	0.8028238	0.3422464	-0.2005422	1.523961	0.154289	1.592038	0.5666738	1.890315	0.2869575	0.6933122	2.695608	1.591618	1.187562	0.8877791	0.7581132	1.946091	2.149276	0.6463699	2.281413	0.2394968	0.4440491	0.8973167	0.9064543	2.201323	1.688553	2.752906	-0.1191154	0.9065284	0.4322788	0.3047723	1.162301	1.480771	1.484274	2.321644	1.309035	2.022607	1.228123	0.8827458	1.837043	1.150052
TCGA-55-8204	1.41095890410959	0	3.63354	3.531214	3.204978	3.187549	2.771794	1.22917	2.108231	2.111546	1.992527	2.091792	3.145333	2.079997	2.182707	2.080289	3.847826	2.861763	2.19738	4.283001	2.781686	1.978298	1.62127	2.207643	4.239229	3.836986	1.590797	3.283023	2.089282	1.262334	2.203021	3.798079	0.8889384	3.707233	3.903541	1.580126	3.568334	1.234973	1.667549	3.623931	2.711621	4.017892	3.316543	3.835537	3.945761	2.693116	2.776683	2.376239	2.094474
TCGA-67-4679	1.22739726027397	0	2.88566	2.525202	2.787545	2.26449	0.6314168	-0.3049483	0.9326379	0.6141013	0.542111	-0.08228603	1.171468	-0.02319112	1.29319	0.557051	1.018148	-0.09978382	0.4828157	2.684051	0.8310551	0.4058664	0.8583764	0.6097898	2.568061	1.945595	0.2787827	2.155027	0.02367249	0.01184701	0.7353594	0.7102954	0.1761919	1.384825	2.825544	-0.2381844	0.9262736	0.3124126	0.1833291	1.11186	1.409826	0.9164131	1.419959	1.34823	1.591181	0.908631	1.026966	1.664233	0.7100488
TCGA-05-4390	3.08493150684932	0	4.976115	5.831274	4.280991	3.926956	2.457721	2.387712	3.703071	3.396843	2.032347	3.214794	3.070897	2.226437	4.501203	3.386264	3.070742	1.962477	2.22563	5.299113	2.738975	1.822455	2.919803	1.903529	5.429109	5.228927	1.964336	4.655373	3.275506	2.048516	2.627352	3.937333	2.950943	4.093824	5.287013	1.311738	3.627658	2.212308	1.595174	3.848098	2.857518	4.690089	3.88807	4.951818	4.57189	2.84953	3.424811	3.520848	4.159252
TCGA-44-8120	0.712328767123288	0	4.602956	3.027481	2.099347	2.359849	1.516219	-0.7557135	1.808207	1.734407	2.488182	0.7158883	2.017001	0.5995876	2.209022	1.628365	2.245647	0.4816642	1.229526	2.467008	1.384835	0.5618351	1.442676	0.9646068	3.704475	2.754215	0.9515195	3.441755	1.218992	0.9743171	1.612637	1.467583	0.5663332	2.836837	3.793865	0.6839184	1.42673	1.282971	0.7019487	2.449202	1.539437	3.849085	2.597246	2.708059	3.020591	1.855878	1.690482	1.595124	0.1632695
TCGA-55-5899	2.54794520547945	0	4.343523	4.401512	4.330305	4.62797	3.020482	1.638416	4.045333	4.329087	1.842228	2.87388	3.701939	2.819461	4.976345	4.056584	4.014075	3.441343	3.430672	4.020808	2.984088	3.452679	3.05163	3.473552	6.126051	5.034683	2.936398	5.658914	4.040169	2.960411	3.360012	4.076348	3.149648	4.80871	4.958073	2.09876	3.911036	3.387052	2.549823	4.784733	3.209599	3.822363	4.375727	5.145873	5.314883	4.129394	4.519137	3.56262	4.904469
TCGA-MN-A4N4	3.21917808219178	0	3.401409	2.800401	2.147004	2.708027	1.506643	-0.1096095	1.507174	1.648261	1.091133	1.236247	2.054437	0.379275	1.292471	1.377412	3.146372	1.016851	0.7694058	3.711679	1.816268	0.6675511	1.052364	2.085856	2.715026	3.099459	0.5451255	3.135223	1.402186	0.6044538	1.712872	2.095919	0.967276	2.46177	3.56689	0.4530872	3.013004	0.8448972	0.7137932	2.370476	2.398412	2.948283	2.678433	2.209028	3.172215	1.63434	2.538826	1.857809	0.7466118
TCGA-73-4666	2.19178082191781	0	4.037562	4.722062	5.484561	4.760054	3.553841	3.495958	4.224515	4.70604	3.271882	3.245933	4.137955	3.089735	5.305424	3.7499	5.162897	3.761732	3.705796	5.367417	3.360383	3.090621	3.93466	4.151266	6.107645	6.012615	3.991066	5.811979	3.72105	3.1373	4.352444	5.481912	3.380861	5.048096	5.711705	2.9016	4.628655	3.467326	3.126279	5.774155	4.39041	4.179869	4.533566	5.091521	5.875393	4.105973	3.102235	4.867176	4.271499
TCGA-L4-A4E6	1.19178082191781	0	2.232835	1.549533	2.252961	1.808049	0.2748989	-0.2590389	0.2571785	0.03399574	0.4756784	-0.4676296	0.8149414	-0.2365797	0.8598836	0.4846829	0.9064585	-0.05252073	0.124032	1.811894	0.5203321	0.5462025	0.8005227	-0.1185966	1.555583	1.762749	0.1831672	1.267824	0.6599346	0.4716057	0.7661073	0.3658328	-0.1523831	1.160361	2.312136	-0.2471701	0.6266833	0.2114197	-0.09826675	0.8317277	1.861418	0.3103636	0.9982394	1.152997	1.177586	0.5376657	0.7313876	0.9731121	-0.03352851
TCGA-55-8207	2.67671232876712	0	2.872873	2.080736	2.126045	2.487704	0.1087921	-0.5942342	0.5850616	0.1547413	0.6908989	-0.2158924	1.033281	-0.2825262	0.7620323	0.5342758	0.9422016	-0.1671937	0.2093451	2.453258	0.3407649	0.3838022	0.6606597	0.1492094	2.261135	1.900074	0.2824331	2.257877	-0.2977756	0.3137933	0.8286109	0.1377933	-0.0921667	0.8647912	1.771838	-0.2609283	0.5156154	0.269996	-0.05442722	0.7600591	1.470538	0.9966133	1.343002	0.7586753	1.638604	0.863397	0.8402429	1.148981	0.127226
TCGA-55-7281	2.38904109589041	0	2.592978	2.053823	2.090751	2.206615	1.045492	0.21728	1.463781	1.230825	1.029342	0.05659361	1.71096	0.7699964	1.670342	1.453834	2.34689	1.005841	0.8927794	2.94495	1.464053	0.6851228	0.8975334	0.599634	3.222088	2.724776	0.5373302	2.414359	1.252184	0.7518329	0.8583401	1.43311	1.643955	2.03183	2.611844	0.2053155	1.308251	1.090638	0.1631796	1.826474	1.666987	1.76193	2.591176	2.728902	2.998336	1.959533	1.210939	1.383682	0.984371
TCGA-97-7547	5.38356164383562	0	4.109977	1.983341	1.388287	2.348464	-0.1009413	-0.46895	0.4152027	0.4053895	-0.518265	-0.590882	1.056061	-0.04990437	0.4171681	0.7262686	0.6189663	-0.3382026	0.1940404	2.480365	0.4492297	0.1804332	0.2564721	0.1570114	1.871789	2.00334	-0.2236135	1.65107	-0.1180206	0.02134782	0.3068517	0.3679898	-0.2639323	0.919191	1.483931	-0.5023509	0.1731247	-0.02395806	-0.5375741	0.5798438	0.356103	1.726578	1.055083	0.9783328	1.065471	0.6663733	-0.03362762	1.014393	0.3015733
TCGA-62-8394	0.380821917808219	1	2.76692	2.951732	3.846507	4.575532	2.606363	2.491129	2.989406	3.39839	2.354039	2.04443	3.547738	2.776127	3.243163	3.458026	3.556613	3.485622	2.79507	4.205154	2.636513	2.293107	2.948582	2.423662	5.78112	4.913989	2.757609	4.484201	3.357777	2.384131	3.571131	4.833932	3.067455	4.273832	4.950351	2.101179	4.263413	2.151973	2.652506	4.484739	3.598519	3.672323	5.144686	4.966024	5.154735	3.636161	3.801798	3.05842	2.456148
TCGA-38-7271	2.19178082191781	1	2.793925	2.209964	2.282396	2.064164	0.6159748	-0.06032028	1.101998	1.558998	0.5606151	0.1782674	1.730468	0.1711807	1.63281	1.363863	1.868462	0.1436226	0.8891539	2.632204	1.072747	0.7946657	0.9205129	0.9626632	2.630736	2.970983	0.4875158	2.322722	0.6485201	0.3972407	1.160771	1.150612	0.9455623	1.530149	2.451103	0.2387263	1.186905	0.6339597	0.1457585	1.620543	1.209935	1.380027	1.75312	2.478905	2.422477	1.44968	0.9035041	1.819116	0.06171631
TCGA-49-AARQ	18.4438356164384	0	1.194078	2.874333	2.793068	2.210275	2.01215	1.148574	0.4699065	2.863298	1.32686	0.8995021	2.413203	1.820804	2.3375	2.812987	3.083983	2.322077	2.130536	3.172729	1.025545	1.373388	2.041703	1.960059	4.780864	4.721144	2.290396	3.17689	3.282162	1.774794	2.267005	4.079432	2.649386	3.061863	5.119277	1.540769	2.69488	2.33469	1.711818	3.101286	2.723906	1.556672	4.02318	2.855374	4.246729	3.111005	1.971343	2.536133	1.727624
TCGA-64-1678	3.25753424657534	0	5.020977	3.157409	5.019298	4.266998	4.996149	2.985649	5.385906	4.270899	2.619124	2.816023	2.969114	2.616902	4.853544	4.158747	4.491929	3.373499	2.783928	2.743739	3.4273	2.29517	2.316214	2.075793	5.207138	6.334875	2.340517	6.285419	4.498482	2.093594	2.084789	3.765953	1.650494	3.01632	4.680977	1.261248	2.687723	2.101905	2.195852	3.187719	4.796967	2.929629	4.030289	5.337008	4.158547	2.360392	4.833556	1.686125	4.900491
TCGA-05-4395	0.00273972602739726	1	4.573775	3.073351	4.136418	3.794983	2.945211	2.116441	3.012254	4.127974	2.263256	1.844487	2.673517	1.729313	3.210919	2.585315	3.368361	1.764851	1.688613	4.151887	2.410945	1.59542	1.146336	2.641322	4.839015	5.132811	1.70062	4.47089	2.928831	0.7959727	2.316414	2.556189	2.404526	3.793647	4.086896	1.532392	2.773968	1.988687	0.3151698	3.501768	3.845997	2.816301	3.36432	4.687423	4.161873	2.342205	1.862564	2.883255	2.305093
TCGA-49-4514	4.65753424657534	0	2.63784	2.581006	2.772639	2.681661	1.754158	0.6738568	2.842165	3.119048	0.8342796	1.146027	2.886184	1.00324	3.334866	1.911016	3.849211	1.201507	1.098083	3.731847	1.988782	1.496574	1.395194	1.740261	4.318292	3.865281	1.309931	3.947112	2.732632	1.138481	1.258132	2.153408	1.760529	2.424952	4.245718	0.5075541	2.831435	0.7606713	0.7971018	2.828394	2.610054	1.90539	3.52871	3.872372	4.28284	2.616718	1.898884	1.985354	2.301181
TCGA-62-A46S	4.52876712328767	1	4.955221	5.65188	1.799753	2.334287	0.3623631	-0.2684184	1.043885	0.9894961	0.04865593	-0.1258375	1.552039	0.02161414	1.204291	0.5661576	1.28875	0.1890589	0.1241508	1.83188	0.5436264	0.349216	1.19867	0.300471	1.950701	2.743319	0.3099979	2.500116	0.3886127	0.3895073	0.3305336	1.348629	0.5735791	0.9852618	2.879187	-0.04543073	0.7976174	0.1090667	0.4272088	0.8174831	0.7301573	3.178152	1.173551	0.6197812	1.659044	0.9910847	0.3777427	0.8946277	0.8931259
TCGA-97-7938	0.0493150684931507	1	4.110118	3.193526	2.782658	3.673993	1.111636	-0.02104138	1.027921	0.6684059	1.379808	0.2229732	1.623768	0.3787975	0.8479616	1.192173	1.443951	0.05192138	0.7390851	3.122232	0.8327528	0.565197	0.8927917	0.5250816	2.886162	2.432205	0.6141284	2.415613	0.6134407	0.7592394	1.197027	1.242109	0.7033783	2.021113	2.731615	0.2698845	1.034951	0.6766442	0.1702101	1.113674	0.8692347	1.873666	1.378638	1.209653	2.084331	1.529602	1.138537	1.938839	0.2466424
TCGA-55-8208	1.84657534246575	0	2.525718	2.394095	3.016612	3.489729	1.590072	0.6732942	1.775534	1.799337	1.659913	0.8619373	2.469579	1.52182	2.491252	2.236985	2.956247	1.367321	1.981331	3.148826	1.61651	1.514549	1.588901	1.317937	4.163753	3.339833	0.9828181	2.206733	1.941616	1.085208	2.069003	2.79063	1.553529	2.481102	3.517949	0.1465889	2.758389	1.356777	0.7499848	2.400551	2.691057	2.40558	2.737994	3.444794	4.028678	1.773095	2.367153	1.830737	1.596717
TCGA-44-7667	3.00547945205479	0	4.386596	5.304807	5.484441	4.731114	3.606382	3.380076	4.433486	4.552662	2.990637	4.55247	4.907405	3.429409	4.809404	4.455499	5.289025	3.172595	3.759041	5.620943	4.131544	3.377824	3.801058	4.397937	6.61557	6.246666	4.134154	5.489138	5.811752	2.79135	4.4435	4.267172	3.402185	4.508894	6.406234	2.415021	5.216531	4.492517	1.759932	5.660904	4.71641	4.819735	5.174724	6.119222	6.313535	5.154714	4.343044	4.436358	5.388877
TCGA-97-7553	5.12328767123288	0	3.406587	3.635768	3.151975	3.550296	2.594761	1.389785	2.209338	2.617815	1.362902	1.81778	2.929014	1.376278	2.787741	2.313105	3.215638	1.697434	2.787313	4.208134	2.378268	2.309655	2.006529	1.869772	4.439563	3.431126	2.216989	3.743914	1.853098	1.639178	2.922687	2.724719	1.443779	3.508692	4.373333	1.511657	2.726045	1.905121	1.622344	3.229429	2.786152	2.53389	3.425069	2.959342	3.858943	3.029549	3.034254	2.694637	2.844784
TCGA-78-7150	1.82465753424658	1	4.528349	3.859813	4.47932	5.447565	3.608403	2.874611	3.184866	4.598476	2.785575	2.15223	4.00583	2.398829	4.21515	3.763509	4.502344	3.368084	3.645833	5.184264	3.618924	3.112523	2.837342	3.68528	5.424313	4.958054	3.642152	4.681802	3.614804	2.428971	3.87956	4.989973	2.473156	5.423398	5.400057	2.905062	4.486811	2.203935	2.716208	4.092061	4.82895	4.063586	3.858007	4.578239	5.077161	4.221313	3.652804	3.573182	3.16407
TCGA-69-7763	1.89041095890411	0	3.00283	2.408941	2.087265	3.501154	0.7383737	-0.09702306	0.7103178	1.057188	0.1760046	0.1272614	1.713483	0.2442791	0.684179	0.8336482	1.688605	-0.1890234	0.6871807	2.583173	0.434393	0.6171364	0.7706597	0.350914	1.824347	3.066908	0.388668	2.815282	0.2603248	0.1227611	0.6004332	0.8155568	-0.03233128	0.690074	2.767894	0.1104753	0.5801521	0.4729776	-0.2220902	1.131659	0.630787	2.471981	2.17099	1.873232	1.901858	1.561387	0.8600482	1.227592	1.354669
TCGA-55-8621	1.41095890410959	0	2.75342	2.607494	2.507969	1.971853	1.117474	0.2778267	1.321853	1.458376	0.8133127	0.5079564	1.686973	0.6965849	1.730259	1.691072	1.983906	0.6459194	1.079579	2.752354	0.9355634	1.181257	1.372411	0.8952127	2.948183	3.063838	0.9707019	2.515059	1.190818	1.04481	1.346186	1.189157	0.6031601	2.261024	2.798818	0.4087038	1.682111	0.9970554	1.150369	1.998535	1.71572	1.690944	2.226946	2.600202	2.75113	1.642541	1.533742	2.646157	0.8533191
TCGA-49-4501	3.89315068493151	1	4.119053	2.541448	2.305306	2.326866	0.5406063	0.07424933	1.235079	1.403718	1.070629	-0.263647	1.334352	0.1618681	1.465825	1.105542	1.608324	0.1120413	0.2793135	2.48437	0.7093279	0.3221953	0.6197192	0.01790839	2.989494	3.221213	-0.125181	3.359692	0.8868827	-0.1400855	0.7110624	1.213074	1.01882	1.029846	2.720438	-0.2862253	1.098464	0.1800399	-0.1025016	1.55585	1.028089	2.617438	2.920904	2.532473	2.279845	0.6336976	2.009142	0.8926458	0.2356716
TCGA-L9-A8F4	1.3041095890411	0	3.638628	4.653619	3.49164	3.593082	2.478272	1.68806	1.894487	2.925224	1.002745	1.75291	2.861777	1.563701	2.542717	2.673341	3.073957	2.32733	2.317732	4.200161	1.912725	1.640063	1.946048	1.65987	5.02039	4.192814	2.066031	3.689006	2.333282	1.635441	2.289364	2.615551	1.644378	3.676938	4.234273	0.9085038	2.910541	2.628144	1.828461	2.425444	2.318588	3.784494	3.336622	2.792251	4.223828	3.204881	3.194003	1.969478	1.974368
TCGA-86-7953	2.73150684931507	0	3.8823	4.28161	4.725209	5.348833	3.976878	3.309649	4.265463	3.94568	2.456316	2.592486	4.137955	3.498574	4.449893	3.853792	4.849835	3.034591	2.89672	4.218936	2.410392	2.394381	3.700661	3.008367	5.875475	5.610798	3.631466	4.395756	3.778061	3.374946	2.597892	4.594323	3.744985	4.132621	5.262063	2.989395	3.22439	2.369935	1.846079	4.44928	2.991785	3.813611	4.593758	5.203788	4.670374	4.912382	2.381499	3.095732	3.430152
TCGA-91-6835	0.216438356164384	0	3.907152	4.119356	3.659438	4.22205	2.355104	1.54928	2.456805	2.160166	2.057103	1.450152	3.144128	2.167023	3.01393	3.103197	2.69691	2.309655	2.45532	4.831361	1.883212	2.116537	2.499886	2.518227	5.681	4.222432	2.830565	4.139738	2.186249	2.457207	1.725451	2.635552	2.335351	3.79822	4.113901	1.695261	3.665623	2.174418	2.060131	2.949804	2.526923	2.955374	3.339732	3.765705	4.457024	3.395675	2.574958	2.892301	1.668739
TCGA-50-6590	3.52876712328767	1	3.684206	4.198115	4.264637	4.075798	3.328642	2.324723	3.173021	3.821953	2.231725	2.281707	3.573491	3.055264	4.24543	3.976493	4.803887	2.378648	2.829104	3.997064	2.722737	2.942553	2.732879	2.991878	5.329764	5.095484	3.552758	4.057011	3.834649	2.243953	3.154613	4.001161	2.673988	5.312799	3.701763	2.809629	3.853647	2.446866	1.57835	4.418535	4.127711	4.974358	4.073472	4.252509	6.011478	3.915691	4.028558	3.378046	3.775538
TCGA-55-8616	0.131506849315068	0	5.550205	3.551344	2.353185	2.122895	1.280953	0.5987739	0.7910495	2.233431	1.197314	1.365293	1.985381	1.151093	1.299754	1.854578	3.119972	0.7372047	1.196469	4.314199	1.750765	0.6077962	1.3201	1.036355	3.849225	2.455192	1.244101	3.476004	1.488161	0.5954947	1.711817	2.261908	0.268023	3.257297	3.618127	0.8475698	2.215951	0.5044625	0.5577948	2.185948	1.415222	1.835744	2.905224	2.984196	3.155678	2.052415	1.357481	1.928463	0.5162294
TCGA-91-6840	1.01917808219178	0	3.197525	4.589213	4.71436	3.905675	3.242343	2.108753	2.811018	3.964356	2.656928	1.472516	4.161213	2.188025	3.44029	2.820713	3.158765	3.273768	2.585977	4.552101	2.692319	2.007427	3.455331	1.88653	5.384684	4.472781	2.745893	3.839076	2.362837	2.487207	2.942965	3.663594	3.171587	3.90631	5.607981	1.485285	3.04025	2.140964	2.428568	3.488591	3.485162	4.636197	4.05136	3.347847	4.9703	3.605196	4.808902	3.182384	3.095519
TCGA-MP-A4SV	7.17808219178082	1	4.2488455748	4.5841296363	3.938227112	4.7935519138	2.8935487708	2.5565450459	3.5521620909	3.7787977829	2.0847122447	2.6379109217	3.7361668495	2.1906251115	3.8450950807	3.4541629352	4.2875617433	2.7029873973	2.9162593428	4.6675005479	2.416411009	2.6456848407	3.135491787	2.5158574096	5.5879925921	4.6441150429	2.9758522344	4.4762696394	3.1504860681	2.6778995017	3.3680326481	3.7569622374	2.5104214792	4.1547568388	4.8542798818	2.4710529023	3.5732044383	3.3684874296	1.7275285894	3.8583052004	3.7091986339	3.6807084465	4.2024038805	4.2775184619	4.9494499442	4.1201835118	3.1146565577	3.0522107967	2.4371121981
TCGA-55-7726	1.78630136986301	0	3.488221	4.311029	4.640481	4.153433	3.582607	2.227775	2.77472	3.454192	2.319288	1.953071	3.940388	3.315187	3.306436	3.27444	4.85244	2.98228	2.307238	3.226965	3.128779	3.270687	2.375658	2.387756	5.02759	4.76662	2.897219	4.058335	3.170035	2.356833	2.960003	3.019948	2.34494	6.082417	4.510256	2.717007	4.28035	1.894562	2.282046	3.946886	3.847687	4.165097	4.027763	4.446622	5.547416	3.94069	3.468828	3.280408	1.993642
TCGA-35-3615	0.0383561643835616	0	3.581083	1.005286	1.920255	3.075984	0.07247774	-0.1055731	0.788197	0.6631682	0.929252	-0.5352542	0.6410371	-0.2547219	0.8927266	0.1394614	0.7439718	-0.3816885	0.142325	1.73458	0.4315706	-0.05718837	0.08366578	0.2045748	1.4981	3.147381	0.1688967	2.60625	0.0519494	0.04530931	0.05582189	0.355918	0.2208346	0.3612624	2.243662	-0.4655311	0.6696616	-0.09087095	-0.539566	0.8796562	1.292499	1.238926	1.534848	1.919179	1.129324	0.18178	0.7844846	0.3850453	0.7258765
TCGA-97-A4M6	1.55616438356164	0	3.199516	2.777876	2.43127	1.799353	1.109344	0.5533829	1.470871	1.318009	0.647157	0.1518612	1.855753	0.5772578	1.649292	1.384694	1.908912	0.6408068	1.210414	2.94597	1.150455	0.5989504	1.259982	0.8099793	3.023806	3.016992	1.061553	3.236996	0.7621934	0.6514161	0.8829751	1.053929	0.5989094	1.751286	3.618736	0.4402697	1.478244	0.5881081	0.6111978	2.431957	1.14626	2.294711	2.211907	2.813526	2.543918	1.870631	1.686133	1.630639	1.85415
TCGA-86-7955	2.93698630136986	0	4.181508	3.710419	3.222108	4.412445	3.230279	2.451916	3.579547	3.525792	2.891995	3.208526	2.94618	1.881743	4.536198	3.173002	3.505371	1.975632	3.39269	4.717824	2.926819	2.635646	3.289372	2.6288	5.172723	4.814381	2.440955	4.440301	3.582107	2.768796	4.160832	3.195054	2.264974	4.600651	4.298197	1.982111	3.250638	2.46351	2.83811	3.360987	3.309132	4.605274	3.900841	4.420746	5.146643	3.327559	1.801644	2.181308	4.789194
TCGA-53-7813	1.16164383561644	0	4.371422	3.239481	3.106196	3.032015	1.485387	0.6087096	1.858324	2.800129	0.8510016	1.270037	2.643741	1.33198	2.183955	1.997298	3.189929	1.734276	1.2367	3.954524	1.518715	1.511861	1.773404	1.359695	3.976215	4.477931	2.07084	3.842685	1.929642	1.369565	2.224229	2.406055	2.130664	2.105057	3.725577	1.450142	1.898777	1.167064	1.026532	2.207974	2.325961	2.205868	2.79894	3.028698	3.835256	3.102551	2.816228	1.475296	2.733313
TCGA-55-A491	1.71506849315068	0	3.293764	2.83405	2.506671	2.332506	0.4971405	-0.1413272	1.196751	0.8724044	1.039089	1.604386	1.953653	0.7960664	1.548736	1.352807	2.160832	1.418487	0.8048858	4.008808	1.791102	0.4109757	1.081991	1.817113	2.978411	2.350906	0.4751433	3.972747	1.204811	0.1905408	2.551513	2.762332	0.9164103	2.014364	4.003681	-0.04669804	3.470101	0.6227604	0.4192815	2.888908	1.807706	0.8665851	2.020275	2.489743	2.903012	0.7755803	2.573467	2.002452	0.6002902
TCGA-86-8056	0.380821917808219	0	3.716857	2.865921	2.691328	4.054268	0.9920295	0.2976564	1.613532	0.996639	1.016709	0.4716836	2.045737	0.6173018	1.604417	1.964682	1.828314	0.9406317	1.291783	3.354981	1.545343	0.9393742	1.901948	0.7585649	2.822848	2.883344	0.6423838	2.04037	0.4243331	1.009613	1.489308	1.824728	0.6056429	2.121195	3.324836	0.3648458	1.498748	0.8139756	0.3684681	1.546384	1.829	0.2922376	2.186091	1.563844	2.183804	1.626138	1.000157	1.673467	1.206077
TCGA-86-8055	0.33972602739726	1	3.62036	3.598364	3.66646	3.890822	2.108079	1.817205	2.278023	3.215201	1.95361	1.518875	2.594176	2.348822	2.856928	2.886468	2.998321	2.132516	1.838767	2.709425	1.831921	1.697115	1.954428	2.464376	5.011911	3.967463	2.486618	3.60389	2.421277	1.870284	2.605652	2.768763	1.877025	3.844623	3.70749	1.816224	3.097965	1.486517	2.21578	2.994403	2.86917	4.032097	3.263947	3.509173	4.080368	3.265116	2.09364	2.817508	1.755875
TCGA-55-6970	1.27123287671233	1	4.741156	4.196312	3.722198	4.556048	2.11174	1.457359	2.647513	3.541047	1.886007	2.204745	3.897846	2.399167	3.543956	3.265416	3.714773	1.947504	2.669297	4.254552	1.709041	2.365704	2.041569	2.811528	4.509357	4.409156	3.022841	4.756099	2.503216	1.92012	2.410037	3.037247	1.814166	3.006495	4.674832	2.602819	2.789587	1.922412	1.293458	2.655659	2.65706	3.321542	2.813342	2.778584	4.042134	3.856427	2.644159	3.178714	3.648543
TCGA-55-8508	1.69041095890411	0	2.614857	1.44375	2.472533	2.953417	0.995287	0.7676516	1.01508	2.191722	0.3587764	0.4911216	1.098877	-0.07660407	1.375527	0.8843193	1.546241	0.9234533	1.07707	2.567116	0.3137671	0.6942843	0.8470415	1.152322	3.052385	3.825072	1.174377	3.121567	1.056588	0.7105429	1.018948	1.598903	1.282933	1.452338	2.342098	1.089512	1.14384	0.8095832	1.091786	2.19076	1.452721	2.782173	2.785761	2.349579	2.985673	2.511562	2.123492	0.9616978	1.978974
TCGA-44-7669	1.57260273972603	1	4.512502	5.386167	5.319158	5.41885	3.597673	3.76569	4.272859	4.570801	3.439719	2.777278	4.076183	3.07737	4.733917	4.211849	4.034273	4.023252	4.703452	6.185483	3.432233	4.084329	3.594495	4.112423	5.96508	5.950808	4.555786	5.583339	3.117318	3.892955	4.760879	3.848948	3.868495	3.780506	5.124917	3.532839	4.098811	4.261969	3.04543	5.137059	5.821556	4.026495	5.155103	5.399873	5.599696	5.339208	3.962256	4.187251	5.11375
TCGA-49-6742	1.33698630136986	1	3.442447	2.846164	3.984404	3.922489	3.190764	2.23039	3.059624	4.255724	2.399145	1.539653	3.794711	2.238324	3.662736	3.037487	3.443678	3.006762	2.9059	4.147686	2.685234	2.771201	2.323072	3.268176	4.907862	5.167572	2.667106	4.501941	2.922524	1.896047	2.400196	2.840382	2.369044	3.997599	5.046764	2.413355	2.939267	2.293938	1.079742	3.5256	2.951241	3.154315	4.200874	4.531087	4.868099	3.974588	2.749729	2.97753	4.351146
TCGA-05-4398	3.92054794520548	0	3.102	4.314252	4.185796	2.979181	2.572099	1.835505	2.637943	3.835641	1.320728	1.623297	2.808987	2.413096	3.340407	2.847551	3.923871	2.857219	2.138779	4.552946	2.386181	1.430853	2.006195	1.635233	4.896827	4.120291	1.264731	3.838141	2.876836	1.598868	2.802377	4.027197	1.409295	4.700014	4.111652	1.25662	3.242342	2.189049	1.614232	3.742908	4.022316	3.831685	4.410545	4.532691	4.651098	2.133996	2.66454	1.926867	1.658293
TCGA-78-7161	0.797260273972603	1	3.128755	2.452868	2.153852	3.051785	1.000109	0.9205992	0.5871223	0.9928043	0.6103757	0.232854	1.662122	0.02377525	0.8062278	0.7902766	1.461106	0.6937809	1.003253	2.586523	0.6975364	1.034584	1.096469	0.5950599	2.61792	2.367951	0.5301252	2.983804	0.8660025	0.7049806	1.326589	1.013645	0.456158	1.520239	2.68782	1.22404	1.456527	0.685104	1.130133	1.210035	1.728905	1.907808	2.300049	1.727094	2.019035	1.112673	1.719989	0.7686454	1.332258
TCGA-55-8087	1.26575342465753	0	3.51824	1.964015	2.184478	2.646391	0.005066542	-0.5939282	0.4072428	0.1558377	0.4991399	-0.4847516	1.233549	-0.2285519	0.9367989	0.5371312	0.512129	0.06987376	0.2143735	2.878843	0.6829037	0.2963145	1.288789	-0.1316884	1.638439	2.309096	-0.03359685	3.198825	-0.2830698	0.3978549	0.5548577	0.08717265	-0.1113498	0.4222053	2.805815	-0.3583736	0.6511725	0.2166829	-0.2192875	0.9399582	0.6750998	0.6373444	1.965752	0.5153952	1.158221	0.519527	0.9548775	0.3757286	-0.03765009
TCGA-67-6216	0.386301369863014	0	2.803819	3.177881	2.929224	3.737693	1.146405	0.2899359	2.068982	1.185532	1.033932	0.7930659	2.290476	0.6584856	1.915336	1.383413	1.947166	0.6942925	1.530979	4.285181	1.820531	1.249311	1.29603	1.015999	3.558372	3.623287	0.83987	2.637336	0.8477641	0.6200438	2.152735	1.927498	0.8542943	2.114133	3.732217	0.1981538	2.18671	1.112438	0.3553044	2.070986	1.40551	0.5430715	2.06971	2.487521	3.00262	1.453589	1.332279	2.41824	1.469467
TCGA-95-A4VP	1.65753424657534	0	2.881033	2.1306	2.376673	1.786029	1.291458	0.4735337	1.121419	2.211191	0.7002044	0.4738447	2.147281	0.2047533	1.750517	1.855507	3.26394	0.5304678	1.037127	3.032562	1.490194	0.8701986	0.9752947	1.534479	2.80515	3.996262	1.40073	3.325007	2.281064	1.513674	1.440913	1.875401	0.8677042	1.132007	3.618934	0.8144992	1.067974	0.8335645	0.7954565	1.857999	1.496061	1.852707	2.463324	3.152495	3.631569	3.177329	1.338153	1.733009	2.678543
TCGA-55-6981	3.77808219178082	1	3.764531	2.970151	2.773987	3.359497	1.795065	1.591452	2.388204	2.489612	2.389669	1.017807	1.882717	1.573043	2.511191	2.225301	2.846257	1.509685	1.798209	3.808215	1.507237	1.275765	1.540118	1.623073	4.074991	3.276906	1.493739	3.274868	2.487285	1.892505	2.364675	2.955158	0.9796239	4.087697	3.55005	1.292396	2.934897	1.401182	1.21098	3.207199	2.709508	2.801691	3.805241	3.643791	3.86987	2.663438	2.425721	2.13654	1.527503
TCGA-L9-A7SV	1.54794520547945	0	3.465682	3.534586	3.595436	2.801626	2.335276	1.635709	2.068171	2.720719	0.6792982	2.625011	3.35008	1.782807	2.450322	3.008313	3.455711	2.009148	1.541911	4.153256	1.16321	0.7452355	2.48947	2.790582	5.006243	3.88309	2.310418	4.458441	3.678666	2.169052	2.644963	2.640721	1.825934	3.890786	6.238225	2.184488	3.269088	2.534358	1.539029	3.28167	1.977826	1.309088	4.112491	4.279601	3.899113	3.444696	3.641994	3.306985	2.570304
TCGA-78-7160	1.90958904109589	1	3.993954	3.40096	3.775325	4.050603	2.634155	1.284078	3.142121	3.522963	1.842275	2.056285	3.742169	2.320728	3.84105	3.045159	3.853774	2.331414	2.930651	3.815069	2.172897	2.57938	1.973963	2.768444	4.447472	3.856341	3.451463	4.598028	2.752416	2.171677	1.84569	2.984847	1.401372	4.336193	4.364326	2.928751	2.952492	1.45182	2.245295	2.514723	2.486594	3.680407	3.056898	3.150925	3.663374	3.978363	2.524572	3.296009	3.66151
TCGA-62-8402	4.1041095890411	1	3.836259	3.685948	4.025122	3.81055	3.320063	1.80821	3.588344	2.985129	2.87447	1.759405	3.075962	2.513939	3.93676	3.783649	3.215101	1.581341	3.675447	4.615531	2.863764	2.985669	2.938842	2.41334	5.779569	4.590457	2.292203	4.134082	3.360453	2.700446	3.051893	3.265511	3.140451	3.794383	4.736638	1.723762	3.531584	2.322126	2.242706	4.212796	3.423369	3.805893	4.358274	4.992436	4.830236	3.558199	3.604105	2.344442	3.376974
TCGA-44-3918	2.83835616438356	0	4.4389447991	4.1215375831	3.3531366012	3.8260291645	1.7021224192	1.9191484196	2.5547360973	2.4641222094	2.1356637958	1.2896712509	2.1336979411	1.8529800409	2.8630242717	2.9501691227	2.0785609022	2.4476989991	1.420270693	2.8670258458	1.5597845913	1.3724015193	2.1125397777	1.5472494873	3.5159690005	4.0012529175	2.8673567887	3.2654089438	2.4532294162	2.0971898221	1.1723083058	3.0892099092	1.2905437765	2.8604467784	2.1715380375	1.4646709041	1.7220586436	1.5865859746	1.429252527	2.0073861814	2.2641475924	1.9130385467	2.1963832283	3.3019290117	2.7839476835	2.401354639	2.6209630825	2.1318087574	1.5627599135
TCGA-78-7535	2.6	1	2.716311	2.97083	1.945362	1.69591	1.213356	0.688238	1.227992	2.472213	0.7362724	0.7909127	2.170342	1.058178	1.565657	1.406011	2.970247	1.674925	1.151829	3.774292	1.385261	1.179583	1.033286	1.224795	3.201025	3.701385	1.60905	3.757408	2.487533	0.996455	2.341996	2.544228	2.223214	3.055474	3.248224	1.134791	1.687213	1.217634	0.750208	3.26884	1.65044	2.128842	3.540649	3.628659	4.025609	3.062642	2.367986	1.906782	2.19963
TCGA-55-A48X	1.88767123287671	0	2.964174	2.784938	2.305306	3.208249	0.9863704	0.6463438	1.671467	2.335485	1.026613	0.5686666	1.945359	1.18692	2.280646	1.913713	2.184289	0.9944704	1.241654	3.494585	0.9996844	0.6885597	1.739338	1.488977	3.84224	3.509284	1.490613	3.093154	1.586062	1.253862	1.524614	1.815737	1.372797	2.8817	3.412861	1.13245	1.975789	1.337093	0.9299852	2.588642	1.84734	1.980745	2.856123	2.71295	3.367552	2.474757	2.065615	2.434118	1.980836
TCGA-05-5423	0.413698630136986	0	3.703313	2.999208	2.715832	2.542139	0.6492974	1.178588	2.484933	2.122335	1.336429	0.6147215	1.207623	0.2316119	2.384226	1.433706	2.001742	0.940269	0.5833651	2.360069	1.540255	0.4924661	0.9185146	1.059908	2.893872	3.97763	0.3066793	4.550716	0.8634316	0.1103312	1.138112	1.989958	1.369267	2.281497	3.161927	-0.1901894	1.20328	0.9215717	0.4822038	1.890554	2.791359	1.591559	1.836438	2.99687	2.055211	0.4351038	1.483952	1.631812	1.859689
TCGA-97-A4M1	1.64657534246575	0	2.572984	1.79578	2.06385	1.459439	0.2322583	-0.3726444	0.2068952	-0.4700508	0.3255399	-0.6615477	0.7238738	-0.460116	0.782073	0.5008312	0.5255219	-0.02843424	-0.4344672	2.276414	0.07678646	0.2291378	0.4396559	-0.08514887	1.710205	2.199573	-0.05978323	2.557664	-0.2380339	0.08692356	0.5163103	-0.06081074	0.1071445	0.6865884	2.119811	-0.3948979	0.6185882	-0.1141884	-0.1680676	0.7923082	0.8808186	1.261769	1.546046	0.923386	1.172352	0.2831458	1.567958	1.47117	0.1218733
TCGA-55-7910	2.84931506849315	0	3.297938	3.378203	3.684199	4.698804	3.248326	1.919701	1.149791	3.146927	1.671379	2.191967	3.586477	1.736884	3.587888	2.90127	3.86419	2.974665	2.316307	3.676668	2.024779	2.201207	3.654384	2.557996	4.813645	3.752775	2.80453	4.475004	2.812187	1.500679	3.233008	3.254185	1.618297	3.315806	4.429085	2.384151	2.940013	1.788282	2.917308	3.53888	2.890897	3.309184	3.187121	3.71717	4.202126	3.844582	2.941888	2.8594	3.034432
TCGA-55-8302	1.30958904109589	0	3.461785	3.71289	3.608207	3.190989	2.769879	1.305403	2.698187	2.434732	1.724158	2.257137	2.972054	1.422377	3.225883	2.608514	3.785377	1.696992	2.626847	3.383016	2.543401	2.139254	2.250011	1.748504	4.641864	3.854161	1.582016	4.515295	2.242859	1.441938	2.294364	3.51965	2.095143	3.622617	4.962466	1.247183	3.654534	1.715134	1.150849	3.588173	3.164388	2.821187	3.665887	4.085791	4.293772	2.134107	2.646831	2.523143	1.733201
TCGA-44-6775	1.93150684931507	0	3.398685	4.019204	3.145765	3.994858	2.396977	2.130894	2.701878	3.048211	2.143788	1.737485	3.17303	2.224847	3.162729	3.006994	2.906295	2.238869	2.4992	3.783415	1.88659	2.132457	2.549174	2.547062	5.110094	3.343422	3.404286	3.357463	2.23208	2.87633	3.195045	3.832459	2.515225	4.682607	3.842992	2.592527	2.953293	2.564612	2.134684	2.793426	2.94625	2.992798	2.933071	3.259347	3.943782	4.458285	3.296324	3.177944	2.168263
TCGA-55-1592	1.92054794520548	1	4.25175	3.676036	3.534387	3.35092	2.06095	1.620845	2.069958	3.05318	1.891428	1.909361	2.315394	1.97241	2.468274	2.866386	2.649352	2.462377	2.269108	4.5962	2.161179	1.469304	1.934214	2.267106	5.047521	3.814988	1.70703	4.240752	2.485285	1.009344	2.877545	3.423	1.739383	2.852829	4.327611	1.142494	3.279122	2.073438	1.779922	3.252218	3.119481	2.746794	3.609451	3.267087	4.090986	2.488157	3.530593	2.788105	4.185088
TCGA-05-4397	2.0027397260274	1	3.572382	4.195635	5.852575	5.897398	3.970446	4.289474	5.101867	5.537964	3.543513	3.400668	3.876378	4.179984	5.778069	5.01313	4.657026	4.595332	3.228875	4.859227	3.472493	2.733838	3.528912	3.918929	5.095663	5.892463	3.236859	6.647639	5.039901	2.495812	3.340541	5.589911	3.105483	4.597938	5.277909	3.136382	2.938641	3.126228	3.910811	5.404036	3.792271	5.069387	5.914607	5.811104	6.007749	4.529269	4.745376	4.90428	5.185236
TCGA-55-A48Z	1.78356164383562	0	2.871297	3.888749	2.892447	2.810853	1.984498	1.194222	2.212889	2.713179	1.186641	1.247565	3.196276	1.630436	2.510015	2.42588	3.182294	2.464342	1.769203	4.297242	1.707944	1.902196	2.019681	2.225163	4.706161	4.338375	2.344737	4.174853	2.339366	1.738299	2.418016	3.582183	2.974208	3.57354	4.442114	1.66586	2.910051	1.6874	2.515785	3.098678	2.186046	3.285156	3.190343	3.636258	3.992338	3.396939	3.352261	2.745736	2.507577
TCGA-86-8281	0.00273972602739726	0	3.735152	1.944894	2.316647	3.320677	0.6725477	-0.1433558	0.7358957	1.371227	0.9355101	-0.2402666	1.011378	0.005372572	0.9318939	0.4629638	1.192247	-0.111814	0.68191	2.693576	0.5522615	0.7268981	0.664537	0.7120399	2.310648	2.972941	0.5885922	3.473883	0.1574069	0.3537993	0.4729232	0.6186974	-0.1282804	1.450461	2.445524	-0.08650476	1.187114	0.1987576	0.07454984	0.8907427	0.9134839	1.378682	1.752229	1.091638	1.666932	1.657249	1.125922	1.666951	1.129921
TCGA-78-7152	3.32876712328767	1	4.003175	3.063333	2.815382	4.01445	1.097892	0.4229875	2.058885	2.385518	1.371597	0.7184078	2.075352	0.7448251	2.132082	1.444431	1.91881	0.630352	0.9928329	3.386448	1.923823	1.262847	1.49985	1.023258	3.31509	3.523036	0.9838376	3.521882	1.05746	0.7410554	1.496867	1.806063	0.5552135	1.780511	3.400436	0.6724721	1.512143	0.9841604	-0.1714342	2.127414	1.979362	2.01221	2.667747	2.473658	3.476915	1.922798	2.083434	2.138313	1.096145
TCGA-93-7348	1.45479452054795	0	2.685373	1.75351	2.137153	2.358858	0.6776965	-0.2771991	1.034035	1.345837	0.7571778	-0.04208659	1.203108	0.2865638	1.504226	1.696378	1.406469	0.1139136	0.4665237	2.306637	0.5923576	0.270776	1.236625	0.9740033	2.750371	2.323733	0.5992528	2.825527	0.7422773	0.712685	1.008212	1.121496	0.4671623	1.91388	2.477437	0.3028399	1.752686	0.3292691	0.01078293	1.83114	1.441138	1.681948	1.794754	1.897142	2.242315	1.639013	0.7440064	1.630455	1.323855
TCGA-64-5775	0.16986301369863	1	4.601186	3.105237	4.171725	3.827075	3.391576	4.532117	3.978149	3.757429	3.720745	2.301803	4.491649	2.963172	4.604467	3.626823	4.719312	3.879632	3.233472	5.738845	2.524004	3.187694	3.309716	3.04107	5.191363	5.936156	3.574326	4.378023	3.660194	2.34952	4.189289	4.782539	3.414154	4.669889	4.985133	2.790061	3.421206	3.502871	1.962725	4.576716	4.318153	3.537416	3.618749	4.437431	5.464564	3.911447	3.037697	3.730277	3.340486
TCGA-MP-A4T8	0.441095890410959	1	4.672569	5.475917	3.448022	3.221232	1.9368	1.770994	2.775266	3.071739	0.8722482	2.038335	3.252598	1.173939	3.336459	2.32197	3.922068	2.018048	2.177692	3.175616	2.07806	1.722454	2.180725	2.288435	4.319215	4.432393	2.332809	4.085214	2.744858	2.39966	2.102112	2.96654	1.617249	3.373565	4.565608	1.821084	2.839335	1.161341	1.53152	3.039219	2.261296	3.014526	3.552177	4.064411	3.874459	3.119199	2.008508	2.011165	3.850946
TCGA-73-4658	4.38356164383562	1	3.783656	2.758263	2.771111	2.693663	1.197169	0.6955897	1.918776	1.816337	0.7394636	1.157279	2.390881	0.7539083	2.479644	1.576186	3.228581	0.6844138	1.318192	3.589491	1.834524	1.127296	1.373507	1.643315	3.234198	3.259519	0.7971928	3.709872	1.270833	0.510309	1.956198	2.304	0.9826651	2.349669	3.28178	0.7010298	1.910775	0.9285683	0.3033325	1.911319	2.186965	2.924595	2.308738	2.494492	3.170963	1.823805	1.796327	2.358779	1.640571
TCGA-55-8512	1.66301369863014	1	2.919689	1.720061	1.825557	2.363749	0.6491269	-0.5780061	0.7658535	0.7469401	0.263367	-0.5129862	1.057934	-0.1907705	0.6455711	0.2491533	0.4263449	-0.04551093	0.08337765	2.635135	0.2363875	0.5978872	0.5344122	-0.3709122	1.520739	2.125192	0.07522329	1.710956	-0.02272586	0.006044883	0.3968898	0.01043886	-0.3652595	0.8857638	1.123793	-0.4957835	0.338149	-0.06935325	-0.3280768	0.5639474	0.5981955	3.501083	0.6742979	0.2642644	0.9221934	0.738488	0.8414598	-0.09815391	0.3394825
TCGA-78-8660	0.879452054794521	1	3.776758	3.875265	3.62727	3.359691	3.015234	1.804025	3.449469	3.577555	1.896942	2.098899	3.324556	2.30072	4.063963	3.402667	4.078348	2.458898	3.403266	4.69603	3.003358	3.670994	2.936154	2.441213	5.321643	5.529488	2.843224	4.545027	3.023388	2.475778	2.529085	3.056914	2.834498	3.757939	4.976729	2.21816	3.733029	2.142737	1.999615	3.969548	2.956935	4.021511	4.195492	4.455946	5.347836	3.296924	2.888374	3.206275	1.933459
TCGA-64-5778	3.57534246575342	0	3.080427	2.941064	2.514293	3.282808	1.603987	0.7730023	2.240652	2.310009	1.486152	1.458825	2.482552	1.615561	2.1719	2.181293	3.272314	2.463981	1.672174	3.786692	2.880221	1.24095	1.4476	1.0239	4.414168	4.370433	1.251128	4.915989	2.023225	0.7800296	1.716526	3.16234	1.543778	2.31236	3.39999	0.6960686	2.341086	2.041048	0.7366664	1.889509	2.588802	1.817743	2.918628	3.434572	3.487537	1.557354	2.718619	1.601405	1.973252
TCGA-49-AAR0	13.0547945205479	0	2.652219	2.908664	2.767956	2.553314	1.818371	1.057367	1.773436	2.362633	1.235849	0.5386185	2.123105	1.386718	2.209652	2.084192	2.515648	1.200589	1.08918	3.548728	1.083469	0.9799882	1.409158	1.631336	3.265702	4.579023	1.171042	4.236294	2.373364	1.319308	2.164196	2.126029	1.465874	2.018087	3.64851	0.6491722	1.704699	1.499056	1.02876	3.338439	1.9534	2.658261	3.513338	3.482341	4.016519	2.439404	2.751898	2.040356	2.778717
TCGA-55-7283	1.66849315068493	0	3.985133	3.258096	2.813207	3.074109	1.499821	0.644712	2.24946	2.90793	1.713351	0.9383251	3.100304	1.338449	2.463695	2.227035	2.741052	1.085687	1.934939	3.777403	1.576903	1.583084	1.816941	2.053595	3.264187	3.9026	1.771248	4.169158	1.776146	1.234131	1.330495	2.145456	1.764421	3.185627	3.859642	1.495569	2.266104	1.716585	0.7048955	2.30933	1.192237	2.339273	2.717487	3.364902	3.422263	2.904949	2.084657	3.140932	1.933102
TCGA-50-6593	0.920547945205479	1	4.230199	3.619739	2.936313	3.494977	2.423748	1.650604	2.532967	3.211515	1.164395	1.487976	3.475579	2.241604	3.194152	2.935669	4.750238	1.250146	2.557374	4.421668	2.417951	2.085891	2.351549	1.8051	4.740496	4.049923	2.207829	4.15428	2.784026	2.133574	2.573005	2.855168	2.849898	4.266763	4.71901	1.659695	2.92324	1.859535	2.231973	3.336897	2.211104	2.944363	3.711299	4.007162	3.978076	3.434204	1.859207	2.610713	1.455875
TCGA-50-8459	3.06575342465753	0	2.315439	1.897118	2.01372	1.832658	1.244772	-0.3247893	1.01696	0.5426627	0.09342469	-0.03664244	1.621989	0.4004473	1.47638	0.915029	1.880512	0.7450587	0.9452538	2.609232	1.101995	0.7801712	0.8296497	0.3133285	2.241382	2.453422	0.4663801	1.571009	0.7477281	0.712685	0.8923051	1.337416	0.9439432	1.804733	2.38317	0.09289701	0.6322163	0.7816339	0.1550571	1.44486	1.208316	2.728736	1.664379	1.854836	2.339855	1.265639	0.690581	0.7541245	0.6436891
TCGA-49-AAQV	1.85479452054795	1	3.573438	3.300322	2.983503	2.462889	2.04998	1.247367	2.412357	2.952732	1.432168	1.085225	2.60119	1.165366	2.812516	2.360198	2.999435	1.252601	2.083565	4.377871	2.027045	1.765495	1.777692	2.410021	3.645533	4.165597	1.702099	4.822852	2.002373	1.851868	1.504734	2.863594	1.649336	3.553669	3.998812	1.372547	2.160207	0.8434793	2.172286	2.875733	1.554385	2.560211	3.301595	3.20586	3.487966	3.084185	2.632594	2.898136	1.879498
TCGA-38-4626	10.0657534246575	0	3.063192	2.226196	2.693357	2.955439	1.290939	0.460396	1.05635	1.115429	1.17149	0.1384817	1.519538	0.6760753	1.811297	1.803229	2.199883	0.5897198	1.144043	2.540255	1.029968	1.084098	1.04997	0.4061663	2.733984	2.829102	0.5822925	2.446113	0.9753006	0.6957918	1.068825	1.455672	0.586139	2.117814	2.787485	0.2205426	1.197084	0.2709559	0.1537985	1.505255	1.68754	1.413981	1.992002	2.332753	2.397979	1.06738	1.250376	1.749815	1.34512
TCGA-55-8614	1.46849315068493	0	3.685038	4.174281	3.112183	3.524716	3.061436	1.483742	2.972928	2.411039	2.057628	1.916808	3.046083	1.547629	3.369937	2.800313	2.79156	2.8021	2.447715	4.692319	2.421434	2.110299	2.925944	2.356274	4.538675	3.690184	2.194786	3.484234	2.618705	2.04463	3.085898	2.65604	2.203294	3.333797	3.869957	1.554642	2.966637	1.787897	1.474872	3.784004	2.788611	4.205227	3.605751	3.872829	4.597566	3.282932	3.839814	2.889709	2.549246
TCGA-97-7941	1.32602739726027	0	3.01014	1.626353	2.079093	3.04977	0.2388964	-0.2837984	0.6803875	0.6285931	-0.06383692	-0.227549	1.239058	-0.06308652	1.094146	0.2285006	1.134196	-0.007421368	0.5385173	2.61143	0.8674351	0.426249	0.5455025	0.1382628	1.93488	2.398505	0.1233852	2.292152	0.08156266	0.1168909	0.642248	0.717598	-0.1135691	1.386958	2.37362	-0.2610193	1.091214	0.2396575	-0.01027284	1.286797	0.442767	1.012261	1.747586	1.147559	1.696257	0.7274934	0.3470877	1.233492	0.6257248
TCGA-44-7660	1.62191780821918	0	2.561928	3.287516	3.965534	4.590358	2.800836	2.70307	2.69469	3.67854	2.048719	1.671854	3.284429	2.149179	2.908856	2.443715	3.262433	3.370974	2.991632	4.898115	1.979173	2.756241	2.19564	2.501976	4.727824	4.156051	3.153322	4.34884	3.340785	1.997884	3.646312	3.748644	3.621767	4.657465	5.20619	2.235405	3.345867	2.387704	1.897586	3.673073	3.37581	3.953128	5.532576	5.025692	4.726874	4.186575	3.630932	3.295244	3.248689
TCGA-55-6971	3.83561643835616	0	2.831496	2.991953	3.254559	3.632267	1.606407	0.8407389	2.430319	2.02833	1.480031	1.386025	2.523176	1.379595	2.873949	2.288926	2.043257	1.085225	1.774232	3.293899	1.421122	1.822774	2.350464	1.330586	3.695276	3.557584	2.115198	3.023693	1.618632	1.496885	1.60124	1.738902	1.751164	2.900129	2.496578	1.269204	1.717729	1.75798	0.5404035	2.288602	2.059026	2.449007	2.725943	3.295084	3.430701	2.351107	2.285691	2.146884	2.684172
TCGA-78-7155	3.20821917808219	1	5.78844	5.318862	5.221049	5.821394	5.341682	4.879323	5.256338	5.269867	4.719056	5.078355	5.494971	4.097354	6.085877	6.017377	4.60985	5.247597	5.279786	6.755411	4.750423	4.068178	4.170749	3.794611	6.925843	7.101432	4.814284	5.8706	4.885154	4.379004	5.82992	5.899641	5.129204	5.503956	6.344563	4.983304	5.271183	5.123487	3.757569	5.374489	4.939167	5.483367	6.028865	5.136687	7.278146	5.846684	5.851909	4.553745	3.712285
TCGA-J2-8194	1.98356164383562	0	4.370735	2.604318	2.000066	2.395017	0.7857896	-0.2362075	1.082161	0.1882575	0.6808564	0.08686118	1.405106	0.07992164	1.615005	0.7317746	1.255898	0.1755816	0.6758106	3.435558	0.7089679	0.9808772	0.9077262	0.2078351	2.437595	2.348365	0.5542917	2.830108	0.1910849	0.7251996	0.8121255	0.8724808	-0.01139997	1.291077	2.207882	0.2285988	0.7713324	0.3768416	-0.05123556	0.9073396	1.00004	1.11647	1.062473	1.22187	1.873839	0.9564757	1.014605	0.9965293	0.5804101
TCGA-55-8510	1.47671232876712	0	2.804307	2.544069	2.391582	2.703856	1.531415	1.199356	1.626776	2.652937	0.9174975	0.8163894	2.038009	1.441646	2.777354	2.064945	2.77347	0.962167	1.348469	3.310982	0.9674438	0.986377	1.693146	1.372383	3.999316	3.514379	2.121415	3.564298	2.212347	1.273924	2.534648	2.275208	1.619586	3.466479	3.726896	1.450748	2.078165	1.249395	1.268047	2.508136	2.319663	2.027775	3.247761	3.197569	3.652022	2.647194	2.325298	2.377261	1.344772
TCGA-44-5643	2.77534246575342	0	4.289211	4.286057	4.703661	5.931784	4.082862	2.118511	3.978603	3.552692	3.237586	3.073342	4.761975	3.051517	4.389457	4.065368	5.436566	4.225137	4.003508	5.632068	4.155788	3.726367	2.63506	2.167953	5.68499	5.913554	2.165405	4.309049	3.463549	2.104018	2.710156	4.751529	4.26175	3.519803	5.414912	1.71611	4.090292	2.917234	2.124864	4.145182	5.648414	5.777616	3.934511	5.082216	5.459537	3.652335	4.238284	2.709736	4.24865
TCGA-86-7713	3.16986301369863	0	6.440843	5.542625	4.331754	5.177045	3.511825	2.479509	2.562737	3.672251	2.21961	2.593453	3.895829	2.324839	2.888134	3.377449	3.843267	1.965703	3.573242	4.68741	2.766126	2.804261	2.577186	2.52048	5.779747	4.792228	3.024264	4.441498	2.651269	2.384511	2.883904	2.978069	2.694925	4.257715	4.892017	2.737136	3.863082	3.084113	2.342652	2.950206	3.677444	4.024953	3.999084	4.811313	4.574117	4.355455	3.912038	3.265856	2.511214
TCGA-NJ-A55R	1.65205479452055	0	2.685298	2.179743	2.68367	3.119561	0.9153276	0.4548873	1.501249	2.464233	0.7541619	0.2633837	1.439092	0.8424524	2.019632	1.476652	1.699878	0.979094	0.5510643	3.062417	1.037011	0.9989656	1.283682	1.772567	3.011687	3.424526	1.651751	3.992329	1.22916	0.9681199	1.153359	1.889326	1.248929	1.171696	3.229311	0.9172369	1.107663	0.8253091	0.2679907	2.182021	1.557974	2.306875	2.562544	2.577547	2.968735	2.682874	1.575333	1.68898	2.175452
TCGA-L4-A4E5	1.58356164383562	0	4.827186	3.523435	3.915848	3.477662	2.627393	2.236916	1.853531	3.371607	1.009585	2.307703	3.618114	2.188757	2.550459	3.359095	4.213825	2.23609	2.126049	5.296708	2.138673	1.603625	2.265006	2.001325	4.656285	4.332377	2.664271	4.519507	3.274538	2.060134	3.227201	3.96036	1.754169	4.815781	5.553504	2.50508	3.352241	2.134325	2.397085	3.621624	3.216057	2.26258	4.613576	4.609564	3.643969	3.602329	2.657038	2.920839	2.655071
TCGA-97-8171	1.55616438356164	0	3.353148	2.997193	2.993025	2.420091	1.166776	0.2213984	1.633598	1.646935	0.1105453	0.8350985	2.132546	0.4155344	1.681929	2.388254	1.720846	1.205871	2.160288	3.731763	1.745048	1.120529	1.726849	0.9887935	3.746898	3.617785	0.8047643	4.151632	0.5489004	1.146921	1.554397	2.123208	1.03308	2.261555	3.825331	0.4157281	1.977421	1.697951	0.3245495	1.893571	1.94124	1.481673	2.207581	2.437466	2.73407	2.146385	2.301943	2.581375	2.573538
TCGA-93-A4JP	1.58356164383562	0	3.866926	3.699569	3.00231	2.790885	1.751496	0.9222461	2.372831	3.051363	1.547539	1.36845	2.20699	1.000526	2.667998	1.691432	2.032838	1.802675	1.383209	2.854581	1.614149	1.556563	1.999849	2.207117	4.088403	2.908241	1.913068	3.913158	1.830776	1.686398	2.38046	3.035591	0.5460021	3.589129	3.918457	1.274237	3.451455	1.605116	1.012377	3.054752	2.338338	2.999842	2.771315	3.50915	3.729299	3.130427	3.287995	3.165601	2.91215
TCGA-55-6978	0.482191780821918	1	3.872235	4.845001	4.324803	4.469073	3.759479	2.559401	4.04172	3.782123	2.886631	3.47722	4.497434	2.947982	4.869197	3.902779	4.744678	2.871537	4.087233	5.079531	3.26194	3.546158	3.877974	2.726867	5.152239	5.19188	3.489753	4.555069	3.296839	3.079402	3.847922	4.544273	3.240483	5.512995	5.002601	2.688101	3.429798	3.533522	3.06099	4.455719	3.985111	4.473978	4.295159	4.498512	5.408306	4.101266	2.771326	3.615272	4.160062
TCGA-50-5930	0.772602739726027	1	3.350303	2.228907	2.565628	3.244947	1.508807	0.873346	1.890313	1.768709	0.5288659	1.036286	2.237184	0.7224585	2.527151	1.613356	2.679378	1.61869	1.914024	3.031953	2.300724	1.075362	1.491683	1.406975	3.492724	3.392783	1.181809	3.493525	1.749548	0.7425078	1.907496	1.693807	1.407295	2.744083	2.956654	0.7694409	2.070779	1.22618	0.602608	2.245822	1.481716	3.606087	2.561198	2.938487	3.374542	1.444696	1.385568	1.260422	1.555085
TCGA-69-8254	1.12054794520548	0	2.762448	2.040061	3.187227	3.465593	0.6632502	0.04097421	1.012256	1.211973	0.2454706	0.1237774	1.42809	0.3650968	1.135187	1.203835	1.180602	-0.128832	0.6516453	2.676125	0.8798727	0.5956193	0.8462097	0.5389426	2.840615	2.256896	0.5983764	2.530961	0.4147386	0.3111155	0.7368728	1.134451	0.4365663	1.758675	2.457191	0.04171273	1.268879	0.1410889	-0.04668773	1.370255	0.9371032	0.7953406	1.475504	1.464045	2.058813	1.319122	0.7855499	1.462831	1.072178
TCGA-50-7109	0.843835616438356	1	4.728787	3.113001	3.560584	4.753278	2.310453	1.611923	2.143027	4.484192	1.854186	1.87391	2.451437	1.683051	2.561006	2.769851	2.847044	2.163714	1.98735	3.700666	1.60079	2.307742	3.595533	1.027311	4.339816	4.300034	1.567824	3.100316	1.751641	1.732424	2.275946	3.707451	1.965955	3.626613	4.108449	0.9244348	2.279635	1.967093	1.480881	2.950736	2.59968	3.428661	2.803249	3.613612	3.845952	2.69477	3.017736	3.002865	3.638939
TCGA-05-5428	1.83561643835616	0	5.412976	3.105129	3.196023	4.269825	1.518206	2.806889	4.656412	4.194513	1.281966	1.603015	2.189368	1.877864	3.799166	3.392736	3.308462	2.849844	1.909032	3.769745	2.566241	1.022336	2.112351	1.939832	4.316035	5.221444	1.327727	5.990454	4.239171	0.6546191	1.802572	3.507822	2.94126	3.236089	4.20149	1.005491	2.599384	2.224772	1.196469	3.009869	4.321271	2.211219	3.577075	5.104414	3.058716	1.160372	3.969801	2.114292	3.048793
TCGA-49-4512	2.47945205479452	1	3.103545	2.324879	1.376442	1.087994	1.148096	-0.1025713	0.489967	0.6855931	0.3145074	-0.3688086	1.646596	0.4795511	1.011551	0.7762133	1.984449	0.6379787	0.4813801	2.607927	0.9262323	0.8583365	0.8000255	0.3553335	2.588915	3.27524	0.2907151	2.456313	1.165621	0.4866341	0.9317988	1.204459	0.5082679	2.029403	2.945472	-0.08098687	1.136018	0.7089707	0.061503	1.570707	0.9534256	1.949667	2.367219	2.475709	3.075705	1.343879	0.08545244	0.9126835	0.653707
TCGA-50-5045	5.95616438356164	1	3.080115	2.065138	2.700105	2.505138	1.175952	0.7707752	2.256393	1.948849	0.9293351	0.6702385	1.845163	0.8020147	2.240616	1.604861	2.463501	0.8964027	1.098928	3.156554	1.955636	0.6438172	1.215771	0.9080078	3.32886	3.7625	0.8223481	3.870683	1.888492	0.7549813	1.408456	1.983139	1.680566	2.447546	3.23013	0.2814181	2.019758	1.15084	0.2032132	1.95326	2.656795	2.2568	2.536374	3.611545	2.8171	0.9711432	2.417904	1.307276	1.829704
TCGA-44-8119	0.780821917808219	0	5.270036	4.471731	4.553436	3.835661	2.885379	2.325559	3.198905	3.09247	2.539472	1.884324	3.175695	1.894688	3.247008	2.806593	3.270804	2.339261	3.010732	5.172896	2.247965	2.725925	2.286605	2.261048	5.603978	4.884481	2.945027	3.909473	2.530579	2.732029	4.00359	3.341874	2.833285	3.018624	4.897515	2.217567	3.341629	2.35902	1.421404	3.766716	3.665645	3.928553	3.611655	4.376416	4.791057	3.624199	3.705944	2.719057	2.563332
TCGA-44-8117	1.05479452054795	0	4.474944	3.378209	2.854885	3.537391	1.519677	1.303793	1.936012	2.086049	1.731935	1.616653	2.837033	1.135504	2.322068	1.91215	3.240618	1.39893	2.045756	3.613561	1.622843	1.08866	2.206059	1.85772	4.220758	3.919036	1.981712	3.874687	1.562889	1.421569	2.385515	2.265724	1.391169	3.9236	3.991724	1.21073	2.534896	1.164493	1.024486	2.926633	1.638239	2.676374	3.245423	2.988937	3.011339	2.491641	2.708099	2.383622	1.18438
TCGA-05-4425	1.83287671232877	0	4.548708	3.642281	4.189327	4.291191	1.818333	0.9583081	2.583114	2.271606	2.897743	1.678619	2.961621	1.961295	2.929903	2.265693	3.362932	1.426841	2.037323	4.42819	2.612865	2.0553	1.908295	1.963022	4.545012	4.006925	1.23449	3.566348	2.284352	1.364187	3.231194	2.531587	1.562245	3.019451	4.260477	0.7830399	3.070036	2.04461	1.031579	3.458339	2.312917	2.776619	3.123275	4.305293	3.793723	1.942755	2.319944	2.953877	2.321467
TCGA-55-1596	5.65753424657534	0	5.612128	4.134756	4.806804	5.646621	3.740884	2.467245	3.400194	4.267424	2.070638	3.141522	3.915139	2.623346	3.774159	3.767541	4.876059	3.81664	3.08534	5.18756	3.622477	3.73482	2.201185	3.563434	6.812629	4.999885	1.945072	5.78487	4.408144	1.804699	4.31025	3.955724	3.234623	4.212503	5.553604	1.617016	6.110258	1.979117	2.541059	3.666931	5.004741	3.935297	4.134084	5.074643	4.721796	2.656471	4.488338	3.405111	3.801697
TCGA-91-6836	1.14246575342466	0	4.747622	5.428815	5.984471	5.121411	3.731238	3.332551	5.127187	3.992943	1.9815	4.86573	5.250643	3.839432	5.155355	4.332896	5.280757	4.415665	4.187344	4.780223	3.545875	3.452308	4.765948	3.449776	6.961052	6.252823	4.170375	5.505979	4.637084	4.194542	4.282126	5.112154	3.830293	4.981305	5.828703	3.381028	4.774869	4.134011	3.303808	5.535762	3.352877	5.028081	5.212188	5.606346	6.144479	4.909069	4.370817	4.148243	4.695347
TCGA-44-7662	0.597260273972603	0	3.769854	3.961467	3.577597	4.039477	3.066031	2.842701	3.118302	3.782821	2.015491	2.903211	3.203988	2.760589	3.781939	3.354384	3.853385	2.975869	2.952313	4.77786	2.336265	2.377371	2.815179	3.063776	5.418691	4.437879	2.776872	5.082048	3.011236	2.446847	4.364044	4.085083	3.246762	5.214596	4.556502	2.324792	4.05271	2.848327	1.869737	4.565961	3.190598	3.666577	4.375164	4.667152	5.115009	3.754075	3.737036	3.314535	1.819648
TCGA-86-8673	2.36164383561644	0	2.889925	3.36492	2.889988	3.001229	2.204575	1.432363	2.569304	2.774272	1.243545	2.11217	2.849137	1.494629	2.539852	2.719176	3.632471	2.089217	2.022499	3.655503	2.464617	1.665496	1.899516	1.837194	3.415114	4.209956	2.785141	5.029119	2.504137	1.419921	1.829355	3.090471	1.181126	3.619663	4.091054	1.944188	2.431134	1.596058	1.510464	3.23263	2.038313	2.411429	3.696288	4.028559	4.849848	3.171216	2.056464	2.540322	2.450055
TCGA-67-6215	0.476712328767123	0	3.721654	3.154458	3.242837	4.210648	1.660843	0.8535157	1.97352	2.63767	1.716694	1.442692	2.474564	1.119267	2.606332	2.207479	2.949299	1.867249	2.23365	4.061139	2.084181	1.697897	1.98791	2.097127	4.884958	3.853583	2.271936	3.959666	1.311213	1.438386	2.643762	2.344819	1.722169	3.14715	4.174711	1.679949	2.769575	1.657875	1.166785	2.699429	2.143783	1.056921	2.700545	2.527285	3.395727	2.905835	1.979765	3.044953	2.621145
TCGA-97-7554	2.12328767123288	0	4.001165	3.029282	2.759503	3.58423	1.920691	0.4038444	1.935306	2.423566	2.091425	1.331394	2.585352	1.694829	2.464977	1.995854	2.837214	1.05827	1.40825	3.662466	1.476513	1.044078	1.810653	1.538522	3.974178	3.741068	2.048657	3.500637	1.403954	1.358122	2.015464	2.873302	1.486869	3.525594	3.716117	1.298458	2.228623	1.413189	2.098419	2.371732	2.024641	2.510589	2.595214	2.646378	3.499976	2.963728	1.838056	2.946318	1.450813
TCGA-05-4426	2.16712328767123	0	3.002405	3.986144	3.608612	3.389354	1.59085	0.9566294	2.46501	1.594773	1.973828	1.056177	2.862859	0.9141432	1.866067	1.897764	2.140429	1.658774	1.752419	3.937088	1.802678	1.954014	1.714467	1.412635	3.768952	3.47656	0.9166767	3.376765	1.253969	0.9721625	2.64368	2.684705	1.534673	2.886992	4.237043	0.3905544	2.576763	1.443799	1.263479	2.640325	2.446266	1.962308	2.798272	2.53937	3.20054	1.515154	2.25381	2.726636	1.826905
TCGA-97-8176	1.28219178082192	1	3.624977	3.528608	3.667654	4.590064	3.022909	1.914867	3.556582	4.095867	2.117022	2.395015	3.561781	1.827802	3.900903	2.767743	3.328976	2.13127	2.882133	4.81133	2.877453	2.544458	2.676864	3.439845	4.041134	5.523511	2.928202	5.146489	2.957819	1.927227	2.903562	2.626218	2.273389	3.80968	5.137448	2.4273	3.121364	2.735688	1.541251	4.083392	3.358648	3.685764	4.212369	4.704821	4.679447	3.851989	2.840785	3.6432	4.170214
TCGA-05-4382	1.66301369863014	0	3.162593	1.940522	3.287533	3.929236	1.6597	0.5881752	1.885098	2.667563	1.281502	0.9538327	1.945297	1.357115	2.18357	2.218218	2.672207	1.417745	1.598005	3.27615	1.924967	0.8825355	1.07112	2.060866	4.086915	3.578873	0.5329884	3.537559	2.057818	0.415688	1.725323	1.771561	1.579999	3.330053	4.146948	0.6525655	2.666904	1.211538	1.118707	2.110294	2.604555	3.480813	3.512503	3.376508	3.952406	2.220056	2.76167	1.756373	2.278273
TCGA-J2-A4AE	2.95616438356164	0	2.785508	3.407889	2.565059	2.896859	1.326317	0.4222183	1.222276	1.285439	1.078199	0.8350196	2.15659	0.6294422	1.423163	1.720038	1.595771	1.094368	1.212507	2.966479	1.657754	1.176478	1.468727	0.7424566	2.968216	2.922232	0.5721804	3.032446	0.455266	0.5246303	2.545091	2.480018	1.225006	2.672171	4.142094	0.1417516	2.256653	1.265484	0.5145875	1.868564	2.004573	0.8918915	2.013943	1.782673	2.371908	1.718562	2.245248	2.486503	1.059566
TCGA-73-4670	0.358904109589041	0	5.535365	4.031227	4.81913	4.767923	3.2041	2.033537	3.882408	4.100916	1.786541	2.456894	3.759421	2.306427	4.036489	3.333685	4.400442	2.736035	3.389553	5.221735	3.548277	2.842041	2.045172	2.821491	4.727335	4.750925	2.130376	4.924087	2.887668	1.831266	3.042363	3.568911	2.576617	5.130797	5.228691	2.036424	3.696112	2.357993	1.986152	3.971791	4.28594	3.822039	3.490627	4.517506	4.732596	3.09041	2.851367	2.84777	3.715559
TCGA-44-3398	3.18630136986301	0	3.750621	2.233561	2.86703	4.050763	0.9095374	0.917997	2.743789	1.146161	1.579354	0.1791845	1.297096	0.6209544	2.433189	1.590016	1.486785	0.8997592	0.7405951	2.486444	2.000129	0.6081637	1.186845	0.9609647	2.687446	3.993486	-0.1344029	3.29352	1.192973	0.1260578	1.35903	1.759401	1.323666	1.609545	2.405657	-0.2700465	1.685731	0.6760645	0.6079149	1.734682	2.140011	1.220369	1.902484	2.952105	1.838654	-0.01860562	2.107048	1.721553	2.050556
TCGA-50-6594	1.01369863013699	1	3.882149	3.755249	4.108412	3.549031	2.757671	1.971735	3.719885	3.344697	1.552761	1.56971	3.988526	3.107192	3.994557	3.199513	4.422202	2.391223	3.262507	4.20046	2.895536	2.409557	2.714785	2.811738	5.285278	5.181789	2.028082	4.459499	3.753823	2.606206	2.890336	4.067587	3.325675	4.295808	5.30116	1.904299	3.91983	1.665663	1.68788	3.337197	2.91769	3.029884	3.664803	4.621855	4.893694	3.110825	2.910761	3.528545	2.800734
TCGA-53-7626	2.54520547945205	1	3.417401	3.027823	3.260658	2.855134	1.487655	0.6602079	1.936374	2.214136	1.201472	1.251548	2.717368	1.54163	2.2998	2.146684	3.07321	1.009	1.517597	3.780366	1.455805	1.23976	1.941758	1.533152	4.179498	2.908234	1.939055	2.59452	1.132979	1.438951	1.571283	2.029771	1.13277	2.711788	3.18568	1.469341	2.122283	1.23255	0.9660859	2.101414	2.312777	1.798965	2.3994	2.795589	3.386866	3.16337	1.964688	2.61671	1.332796
TCGA-55-8505	1.20547945205479	0	4.220937	2.891458	3.423069	4.356629	3.125277	1.620617	2.087976	2.603693	1.99929	1.996636	2.78374	1.773633	3.08561	3.026394	3.09295	2.191846	2.932078	3.952958	3.069909	2.875348	1.845124	2.459867	3.81221	4.171152	1.842123	3.903734	3.097715	1.485605	2.813123	2.846197	1.60307	4.437523	4.210009	1.756866	3.44891	2.204737	1.708178	3.521885	2.875147	3.998276	3.987263	4.00713	3.906544	2.422849	2.277529	2.365374	3.588093
TCGA-97-A4M5	1.73698630136986	0	3.084293	2.170357	2.654356	2.709796	1.13372	-0.2100218	1.337542	1.832535	0.7482525	0.4957317	1.792315	0.4583347	2.086982	1.221995	1.778699	0.4173046	1.362054	3.232771	1.379789	1.33766	1.108102	1.089297	2.895286	3.352506	1.033297	3.00337	0.9264854	0.9677518	1.323673	1.723143	0.8180463	1.990766	3.338724	0.5799712	1.747616	0.5225021	0.3074083	1.888271	1.621381	2.695299	2.421067	1.907492	2.517736	2.116542	1.655198	1.675856	1.439723
TCGA-75-5125	5.55342465753425	1	4.100795	5.340843	5.175908	4.41003	3.578669	2.453358	4.38687	4.597335	2.331794	3.366507	3.339961	3.149453	4.629706	3.641882	4.487054	3.949867	2.618062	5.557383	3.448176	2.819563	3.75397	2.727937	5.363702	5.433852	3.268006	4.304897	3.48558	2.69119	3.781646	4.992791	2.254911	5.487562	4.750486	2.075648	4.071149	2.914039	3.057568	4.855082	4.192579	3.970136	4.73914	5.00039	5.582923	3.89075	2.685766	3.209298	3.826192
TCGA-62-A46V	6.02465753424658	0	3.728495	3.888981	3.322614	3.677921	1.701498	1.381067	1.911048	2.397166	1.241539	0.9645173	2.775593	0.7623222	2.462535	2.234255	2.606274	0.8805654	1.964198	3.531403	1.995718	1.939751	1.902793	1.900523	3.585834	4.600564	2.124954	4.52317	1.698914	0.9011776	2.46407	2.540691	1.087594	2.609413	4.417748	1.164541	3.141436	1.587793	0.7518587	2.599077	1.865203	2.704443	3.114222	2.882188	3.5052	2.320434	2.604163	2.838061	2.56314
TCGA-50-5055	5.01369863013699	1	2.718965	2.197806	2.029649	3.038287	1.01587	0.1092661	2.118	1.050781	0.9128463	0.457687	1.96333	0.5402418	2.287316	1.9498	1.936398	0.7975788	0.8760052	2.892968	1.526439	0.883258	0.9458752	0.5836273	2.753699	3.39821	0.4446418	3.296927	1.333125	0.7476066	1.130999	1.53916	1.551651	1.51661	3.053401	0.08206436	1.544437	0.7745791	0.1005159	1.844965	1.94625	1.959123	2.329631	2.797124	2.559273	0.9366658	1.406584	1.312292	1.255745
GSM333673	3.63287671232877	1	3.1389256068	3.3182693636	2.5606860164	4.0491057375	2.3934759778	0.5552971829	2.5800513049	2.267966043	1.4996786868	1.7131559302	2.4178530525	2.0180205453	3.5720894686	2.4058582354	2.836569221	1.5217632989	1.8873542281	4.6751356486	1.9588845571	1.4279373413	1.6122354851	1.2435257417	4.3794287933	3.5316855889	1.7046858116	3.1044865458	2.613861809	1.5557682254	2.3360267956	2.6181191843	1.0936363377	2.8697803703	3.22046957	1.7189458611	2.4705236182	2.4312082895	1.3630907769	2.868252568	2.3276943415	2.5699497983	3.1123365733	2.9071209584	3.9016201646	2.354360109	2.7151466755	1.8386985269	2.7016489154
GSM333676	8.80547945205479	0	3.150898	3.842592	2.788216	3.013074	1.906827	1.158737	2.159411	2.910402	1.239575	1.3532	2.17126	1.979513	2.371084	2.797587	2.300726	2.213327	2.347637	4.395651	1.948201	1.045759	1.327396	1.596116	4.20112	3.848664	2.08955	4.600424	2.100233	1.651318	2.534009	2.796936	2.027886	3.377343	4.167682	2.254594	3.99508	1.493301	1.732484	2.914177	1.923853	2.93563	3.241366	3.490124	4.37324	3.411024	2.455093	4.026481	1.736119
GSM333678	0.610958904109589	1	3.4217788725	4.9909832784	3.978933496	4.1689418424	3.4224477127	3.0837179789	3.5399546911	4.0925468228	2.1667716228	2.9485542028	4.0181071616	2.4985532842	4.2730792485	3.4778031921	3.2633737223	3.1224376812	2.8478376006	5.4867606279	2.1415585228	2.5505215592	3.2763478619	4.2381310756	5.1728280864	4.9891827924	3.6972377574	4.7442269961	3.8479083026	3.0620936508	4.0570067161	5.3513197307	2.9601683862	5.5647378874	5.4092989135	3.267094216	4.0374071775	3.2680107884	2.3929556706	4.6671814085	2.9698592294	3.8411461961	4.3748432992	5.9920227656	5.2771053381	4.6118435653	3.7999865208	3.9443742209	4.2267024731
GSM333679	8.89041095890411	0	2.7586406397	1.9885583941	2.4553990024	2.8423071492	1.3958599944	0.1247027755	1.1827548646	1.1893777881	1.72439076	0.0065602995	1.8499316956	-0.065079699	1.6601988168	1.0723204981	1.6379732955	1.20097742	0.8067040924	2.2322654382	0.8987106126	1.1743966159	1.1058253132	0.8261162359	2.7474638329	2.8802108651	1.2211657549	2.8941431668	0.645938708	0.835671305	1.6947707589	0.9988313848	1.0355518387	1.6061448769	2.161497055	0.5448122925	1.7895272326	0.8257593448	0.186502057	1.957326257	1.3650973564	1.6601233192	2.5559149277	2.1846640144	3.0112426543	1.6652588497	2.3860967585	1.9834318018	0.7127049715
GSM333682	8.89041095890411	0	3.183331	2.114276	2.490182	4.041889	1.097228	-0.5525815	1.918353	1.332434	0.9950161	0.3542618	1.561614	0.1833067	1.691648	1.050562	2.049305	0.5465364	0.02411507	2.358044	1.283129	0.3147154	1.568099	0.2789211	2.257035	2.866514	0.4495685	2.525548	0.7430609	0.2870724	0.9660961	1.22802	0.7075546	1.675894	2.438449	0.09038659	0.7377433	0.8250346	0.4677737	1.343107	2.383564	2.382244	1.659113	1.533865	1.853153	0.3286209	2.105644	0.7836408	1.313612
GSM333683	9.02739726027397	0	2.7073258265	2.9611173464	3.0061495009	3.2150296704	1.280426594	0.6248435339	1.2634936271	1.3522323688	1.8374431547	0.45259572	2.2647115383	0.5750894466	1.6815292988	1.7792088498	2.1632647343	1.4818595074	1.1324944416	2.6335535675	1.1838338906	1.2191698064	1.6264034299	0.9535454665	3.2465692509	3.0711530252	0.8450554919	3.1397325585	0.9353168245	1.0359650307	1.1713266482	1.6259821828	0.4643357035	1.8568558021	2.9636647175	0.678196326	1.5842395	1.0482465388	-0.0752109799	1.7707214647	1.3638348694	0.950616946	2.2588790376	2.2833763334	3.1068164877	1.6914749651	3.5505631257	1.6633127778	1.066149089
GSM333684	8.93150684931507	0	3.1283122851	4.8021412396	3.38284854	4.0563701831	2.7512862087	2.2109311891	2.4852878206	3.7805635833	2.2376987678	2.5041232566	3.8613363493	2.8313238444	3.5471810496	3.2193327835	3.3119268521	3.4783260937	3.2455903961	5.96783903	2.5257548039	2.0707942676	2.1411133338	3.2111027529	5.2084601047	5.2116662555	3.375734828	5.1322733877	3.2191797378	2.357899433	3.9349655832	4.3996618447	2.9451509822	4.4854716184	5.2486364618	3.1545826641	4.5103266212	2.7801414646	2.8896098144	3.8861300216	2.8030492226	3.5045343032	4.0550674242	4.3522081985	5.37938095	4.6191552419	4.9071520356	4.030568161	2.9334529927
GSM333687	8.89315068493151	0	2.610015	2.449559	2.458015	2.753587	1.565822	0.1853645	0.8436903	0.5036682	0.9207386	4.287607e-06	2.115464	0.9190112	1.472651	1.420387	2.581884	0.9221089	0.7583812	2.602431	1.045907	0.6165621	1.084597	1.048906	2.123375	3.138527	1.262376	2.573583	1.241615	1.737903	1.631074	1.400776	0.4720198	2.441872	2.661155	0.6203506	1.537731	1.086715	0.3049526	1.533895	2.166215	1.297439	1.867702	2.422954	2.692201	1.224885	1.281013	2.204421	1.349584
GSM333688	8.68219178082192	0	3.9800384009	4.2663214831	4.2315123191	4.6031492858	3.426368769	1.6756119621	1.9031974582	4.6056464663	1.632962856	2.6927173737	4.0584423627	2.0602272235	3.1033989991	2.811105867	5.7676146165	2.6148990259	3.4656237985	4.4935383908	3.3772003877	2.7007706193	1.7140342479	2.6466381856	5.2395604104	4.0291851103	3.8328930438	5.0586404388	3.2475567877	2.4647693834	2.5900074431	3.6844188056	1.9762070383	4.1653044682	4.6301649909	3.4754576518	5.1110727338	2.0279412007	0.8943829233	4.5812461042	2.6791265909	3.6693124198	5.0925679508	5.4965573345	5.5479807689	4.447904913	3.7615554907	4.0635428223	2.9033002215
GSM333690	5.75890410958904	1	3.3068651396	4.8842680646	4.8906611464	4.8139468349	3.7514133385	2.3231196065	3.280994816	4.4527719436	2.4627304126	2.5857763591	3.990361383	2.2406860048	3.8703188182	3.6422475519	4.2174810448	3.2382731884	2.0491937623	5.1488737685	2.1096464276	1.8525180948	3.3446410641	2.5059278473	4.7032918882	5.5011414367	3.5690974195	5.0938933585	4.0273377004	2.2468219492	3.2663068011	4.347878317	3.2345796039	3.4163089264	4.3501100772	2.1712947887	3.4115646911	2.9184865412	2.298354701	4.2248908254	3.5949622637	4.241116459	4.1872523156	4.3616152916	4.6810017456	4.2616440769	4.101901394	3.3259729108	4.1042594357
GSM333692	8.71780821917808	0	3.2782203498	3.0365175528	3.0279891829	2.7900059471	1.8267643506	0.616208268	0.9161839375	1.5437456962	1.3809815285	0.3390753522	1.9387399841	1.1194150433	1.7280602079	1.6907316354	2.4065420805	1.0811626784	0.7753262762	2.696424715	1.3542870618	1.1823378951	1.4368905284	0.9960544399	2.2963170715	2.8900800366	1.9850925326	2.9217290023	1.2873523024	1.3555613731	1.6619254747	1.2324045388	0.6203642958	2.576691411	3.0934650868	1.1432213327	2.5309022665	1.0153440482	0.123320173	2.4640850882	1.2184391037	1.8451030629	2.9539848922	3.4396123881	2.5892444025	2.4608320969	2.5798600335	2.4182864272	1.1095291318
GSM333694	8.68493150684932	0	2.8059379497	2.1841620862	2.0788124788	2.9232328876	0.8818261699	0.2196672719	1.260351515	0.754645202	0.5263839528	-0.0215297553	1.2689727495	0.0446030579	1.0132881078	1.1019897435	1.6350270701	0.6883483015	0.5244922818	2.5205032262	1.1846843709	1.3223166742	1.3273964764	0.5743008577	1.9200931659	1.8392658306	1.0010927444	2.6411201558	0.9563839963	0.4945770175	1.1896531128	1.2584966983	0.2171975001	1.4571043024	1.9686853565	0.4208390489	1.7320057672	0.7219397628	0.9471669808	0.9002252444	1.022798084	0.3366991277	1.8048935104	1.4744065976	2.1987961346	1.5467334712	2.9738550509	0.8237982168	1.2657812743
GSM333695	8.14794520547945	0	4.092764	4.766691	4.277263	4.606587	3.240977	2.921071	3.170597	4.262347	1.979409	3.477025	5.012979	3.746748	4.640259	4.562743	4.501999	3.115538	3.926562	5.813397	2.943393	4.044957	2.918278	2.987001	4.756914	4.84899	3.697423	5.513645	4.085457	3.5047	3.189074	4.057472	3.983758	4.020867	5.567064	2.352814	4.093141	3.600275	1.747685	4.452871	2.709042	3.93256	6.109951	5.742456	5.294615	4.289559	3.616215	4.347062	2.709582
GSM333699	7.95890410958904	0	4.3151208084	4.6937825071	5.4026323053	5.1830060218	4.1138819931	2.8742382691	3.9063980061	4.6515658949	2.9099153275	3.986562873	5.1375961265	3.3247532532	4.7724294228	4.7129450365	5.431795713	3.8411074275	2.4837657391	4.8714663506	3.0459511337	3.587830851	3.4608591177	3.1343325417	5.8806391382	5.4056610818	4.3290670909	5.7722572111	4.2257351909	2.6444700615	3.1774219832	4.294914568	3.3477186627	4.3776114026	5.3764631537	2.9885471917	2.8839086074	3.4004294405	1.7233267774	3.4492668392	4.0069003395	4.6963410128	4.6251879736	3.9117379624	5.3297960285	4.7059362895	3.8480464032	3.6646354834	4.761952711
GSM333703	7.97260273972603	0	4.223096914	4.712558688	3.6008437078	4.2242367124	3.2280245943	2.535898014	3.2539412482	2.6158207754	2.5977376882	2.2426783511	3.2828146261	2.1085351256	4.0332521499	3.0544070342	4.7472587317	3.0901733104	2.2367218329	3.7764936201	2.4486672957	2.4244688864	2.5715089611	2.2803147227	5.0557344366	4.1775428577	2.3277326026	4.2064678541	3.6051892605	1.9681294961	3.6945864585	4.3860106256	2.9692584583	4.3900287601	3.745560188	0.8006518518	5.4381911654	2.0250563375	2.5913840706	3.7801470319	3.2608398408	3.4247812296	3.3027694023	3.2861077419	3.6770703154	2.9002059308	3.4945934845	2.1461322575	2.6950441778
GSM333707	3.80547945205479	1	3.32796	2.515512	2.374185	2.641676	0.803488	0.4069761	1.073104	0.8356919	0.007818363	-0.006799702	0.8714514	0.2273894	1.38782	0.6764939	1.477795	-1.106329	-0.2359756	2.266175	0.5691823	0.8401688	1.608599	0.6114127	1.641044	2.745461	0.5324685	2.325472	0.24587	0.4687474	0.6407258	0.3479647	0.02447934	1.202603	1.98601	-0.048178	1.491417	0.6482893	0.2581145	1.309418	1.373278	0.9719407	1.525766	1.864976	2.35812	0.8490827	1.246578	1.401955	-0.2794222
GSM333708	7.66027397260274	0	3.3404791782	2.5089768471	2.8698761293	2.2869440424	0.8838478676	-0.2558523529	0.8868960588	1.0597962954	0.8438014753	-0.2849203694	1.3784118558	-0.0399400037	1.544051995	1.5282035921	1.4412510754	0.2488493131	0.3487858803	2.6734695742	0.6849301989	0.7704816616	0.7323707451	0.8453411912	2.7668435738	2.0828907848	0.5142011357	2.6673928971	0.2039482664	0.3163444499	0.7375096753	0.7212479636	0.0431845831	1.6100692931	2.4956601176	0.0385686873	0.6612707238	0.2999276487	-0.415884219	1.39395812	1.4019579645	-0.4279734517	1.6273477216	1.6680259015	2.3827138359	0.9573526904	-0.0061874597	0.8613263906	0.9220382236
GSM333709	0.989041095890411	1	3.4422016871	2.552849602	2.5019130048	2.9166289891	1.5559445205	0.4116913803	1.3868800888	2.7590724282	1.2371025046	1.618435931	2.6173361208	1.7084976821	2.4939522267	2.0941153137	2.5562275579	1.488481558	1.8070423566	2.5882845571	1.2652593945	0.8987751527	1.1212130562	2.2060692706	4.4305795766	3.6553843262	1.8149919511	3.7957030914	1.6910732189	1.5762359052	2.1466449615	1.7213133218	1.2127329495	3.2147022802	3.7660384847	1.6970472486	3.6887723717	1.7237716904	1.4853946734	2.89326893	2.6872996824	3.975222139	2.9302274356	3.8698812137	3.8721999481	2.937735931	2.3970614336	2.503820311	1.7098328078
GSM333712	6.64657534246575	0	4.754991	3.512638	3.882913	4.059888	2.854327	2.280593	2.791338	3.660206	1.391352	1.720499	3.114958	0.8571171	3.86594	2.78328	3.597078	1.950863	2.639971	3.937964	3.166051	2.788653	2.602764	3.156291	4.220667	4.178285	2.436583	3.482353	2.860786	2.294293	2.748348	3.039102	2.470854	4.353853	4.95934	2.268544	2.637884	2.381172	1.54443	4.617303	3.763571	3.29038	3.524988	5.098085	4.600832	3.024092	3.235993	3.03579	3.950239
GSM333714	7.66301369863014	0	3.984471	3.728794	3.643759	3.819525	2.19644	2.609068	3.075456	3.517612	2.682663	1.848477	2.838703	2.463999	3.994866	2.753676	3.687561	2.442054	2.254131	4.160009	2.317248	1.561799	2.589395	2.947897	5.078601	5.778561	2.938655	4.683734	3.405087	3.287872	3.554411	4.496759	2.724895	5.58636	4.984029	1.572539	3.398848	2.348948	1.988736	3.997945	2.514656	3.825269	4.885356	4.968987	4.261561	3.894563	3.773324	3.544446	4.197679
GSM333717	7.4027397260274	0	3.328372492	2.5519324482	2.195413594	2.1899094472	0.7877471419	0.389932893	0.3226212508	0.706777027	-0.113566039	0.3155622097	1.0136513323	0.5750894466	1.170837702	1.3491145792	1.7517547359	0.5164891863	0.4540072536	2.5623875559	0.4679810304	0.8921635819	0.8040939503	1.0802969253	2.0952621514	2.024556773	0.8183706342	3.0207904068	0.5640136132	0.3028192586	0.8860534032	1.365229391	-0.3794825095	1.8581769549	2.2427041183	0.443597595	1.3612339141	0.533289518	0.0315265088	0.9173853055	1.0031158049	1.3742756254	2.2588790376	1.9154746431	2.2091097445	1.3495676042	1.8289518076	1.8318451797	0.6298883236
GSM333719	2.26849315068493	1	5.2297935171	5.1924604511	2.7214448101	3.7336739715	0.9903381583	0.4956761811	1.6580588353	2.8526681137	2.2546876493	1.5927323831	2.4146863971	1.3631265612	1.4265679309	2.2292956559	3.2012952744	2.0196085767	1.0510113959	3.540379976	2.4616017742	1.5002129804	2.1269519759	1.3498392793	3.0055630015	2.5600579604	1.6998176294	4.7855277449	1.955129462	0.5763463445	1.8974840634	2.5047382867	1.5685340817	3.2901255177	3.7566305617	0.2585319655	2.5395645194	1.5224856279	-0.2499170174	1.814334532	2.0885114572	1.7753393346	1.6778229757	1.4348476629	1.1844702839	2.6332870099	2.7856565414	3.0768949197	2.3623501092
GSM333720	7.4027397260274	0	2.90758	3.464019	3.56654	4.134365	2.77539	2.649456	3.222876	3.089193	2.594072	1.787735	3.995593	2.609955	4.378507	3.614556	4.263513	2.62259	2.68261	3.271225	2.368618	2.218377	2.602068	2.314713	3.563695	3.938544	3.219284	4.677822	3.227634	3.411071	3.406318	4.612249	1.618388	5.220478	4.891409	1.062342	3.476597	2.259349	1.496804	3.190862	2.185257	3.157572	4.252691	5.214022	3.436334	4.146658	1.23392	4.105933	3.34297
GSM333722	2.14794520547945	1	4.3294812812	5.0099389558	3.8119621088	4.2275599798	2.192754082	1.3472616187	3.559990969	3.6141065178	2.3877583035	2.2085149881	3.1768113806	1.5076635763	3.5432867957	3.3689278544	3.5206904688	2.3527108205	2.5278648029	4.9332789014	2.3983805258	2.3349498283	3.1159147571	2.6817644779	5.052132588	5.3773172012	2.4119035021	5.1775759296	2.4657217189	1.827993782	2.6723482167	3.3060367807	2.8435104813	3.2009139547	3.9076761252	1.1472375664	2.3183536871	2.5206774126	2.1865653167	3.0823187265	2.7675189977	2.7200139912	2.7756902452	4.3568709524	4.1256384798	3.2657991194	2.9703060575	3.278969365	3.6442634032
GSM333723	1.63287671232877	1	3.8153752937	3.4885762518	3.7725874341	5.359481607	2.4362225486	2.5190255409	3.4700643438	2.401315541	1.7098648992	2.3787069101	3.3328297426	2.0323162652	3.7303839195	2.6641820784	3.5808388173	1.6460612549	2.5549395398	4.6548913308	2.7166780632	1.9979642192	1.9700059765	2.1696906888	4.9504999483	4.7316333299	1.1305606991	3.6347889744	2.2885438898	1.2858862397	2.3313012756	3.5400822266	1.8088342304	2.9785166615	4.2542970402	1.2706999023	3.0517322412	1.7415448282	2.5679363258	3.3940134272	1.8924567856	2.8956139676	3.3566500834	3.5853855997	3.9141724616	2.4824415639	2.3341668414	2.2001282837	3.0657251964
GSM333724	6.9041095890411	0	3.0494491014	4.1140627028	3.8775546395	4.2686426316	2.7618363449	2.7053470375	3.4192684237	3.1864352701	2.2361664772	2.0463350204	3.8781461692	2.4086831752	3.9792410003	3.2631763867	3.2415294652	3.3409754143	3.0915389687	4.0440925494	2.4347671999	1.9794435116	2.924442367	2.9777646702	5.8548114117	5.11496264	2.9487177223	4.899542815	3.2931548499	2.5643112351	3.6086475248	4.030672847	3.40135291	4.4469289107	5.1454841944	1.7931189509	4.4870281012	2.8373740639	2.4522952166	4.2321357472	3.4977660844	3.1824000187	4.6208392221	5.2556596842	4.3912410094	4.0693479286	3.991696007	3.4524582119	2.8710580974
GSM333726	5.15068493150685	1	3.81045	2.344797	3.023231	3.790389	1.514672	0.6298882	2.190534	2.802408	1.544153	1.106505	1.9978	0.1190498	1.997008	1.726665	3.064418	1.573874	1.04225	1.957778	1.609546	1.153559	1.894161	1.327386	3.913918	4.064938	1.255475	3.495885	1.587786	0.8797892	1.632019	2.164727	2.143449	2.811606	4.177538	-0.2694478	1.939391	1.21125	2.08937	2.848074	2.351645	2.630279	3.561943	2.850473	3.353472	2.035009	2.152655	1.712216	1.152148
GSM333727	5.61643835616438	1	4.3353722235	4.3580452296	4.0754475354	3.3185402225	3.0012803786	2.1146436403	2.7046522903	3.0157630785	1.9432087566	2.3152263128	3.085324541	2.1775642681	2.7299127109	3.1230282265	3.8990665502	2.9149769241	3.1539000902	3.8624916052	2.8019970646	2.157997162	2.1302971565	2.3061995264	5.083920273	4.0291851103	2.5651480648	4.6501860058	2.9105336625	1.7451288012	2.8099075203	2.9610659424	1.8071447126	4.1608018139	4.1964993207	1.6392613649	2.9863974084	2.1261818288	1.7588148819	3.5444243789	2.3257416075	2.6876793428	4.0152623914	3.9370853854	3.4853380322	3.6202884312	2.6346280706	3.2429765195	2.8127757932
GSM333729	1.20547945205479	1	5.173766	4.58116	3.672	4.169747	3.323988	2.851384	3.323561	3.710923	2.970132	2.55128	4.302906	2.553021	3.709206	3.686357	3.358509	3.384892	3.706935	5.149848	3.060636	2.440708	3.085671	3.446406	4.563129	5.177543	3.434788	5.337874	3.452914	2.479124	3.641426	4.756087	3.430774	4.345531	6.058103	2.298402	3.949015	3.380339	1.567786	4.856911	2.778592	3.959194	4.890008	5.258297	5.865713	4.573114	4.303079	3.91228	2.53276
GSM333732	3.18904109589041	1	5.221747	5.226526	5.457535	5.747865	4.110747	3.191336	3.947638	4.843404	3.059003	2.862029	4.718371	2.715025	4.728822	3.71807	5.313193	3.994741	3.376537	4.815064	3.485503	3.892871	2.737522	3.785688	5.305072	5.495905	3.526511	4.637804	3.865801	2.452349	3.935428	3.836977	3.147882	4.884136	5.137085	1.512036	3.490712	2.452047	2.306454	3.735045	4.707705	4.999231	3.703318	5.54741	6.184731	4.421825	3.811676	3.552342	4.447759
GSM333733	6.93972602739726	0	3.202587	3.311507	3.550618	3.324846	2.579296	1.344365	2.837797	3.480746	1.897006	1.602961	2.730756	2.046794	3.710028	2.780124	3.763284	1.930013	2.344279	3.334104	2.667527	2.244055	2.927813	1.73263	4.318645	4.033142	2.256577	3.824984	2.958971	2.104095	2.957857	1.463136	1.956722	4.331232	3.937067	2.290984	2.657941	2.11805	1.546021	3.489904	3.978219	2.766861	3.586454	4.3322	3.512863	3.142836	3.343971	1.934064	2.761963
GSM333742	3.36712328767123	1	3.187733	2.208119	2.498238	2.405517	1.041694	-0.02737042	1.624036	1.327495	0.5462792	0.4370962	1.268973	1.074979	1.670716	1.340411	2.324505	0.519341	0.5683631	3.373114	1.728076	0.59124	1.202284	0.8845521	2.123375	3.275476	0.9057892	2.622937	0.968275	0.4588432	1.709444	1.409333	0.9095694	2.418259	2.891424	-0.2339254	2.421311	0.2271969	0.2759809	2.015447	1.806474	2.621396	1.633646	3.274095	2.057055	1.449133	1.02036	2.079689	1.718736
GSM333743	6.41369863013699	0	3.6321870593	3.7325566141	3.7597976239	5.8808971884	2.9394200591	1.7779087078	2.9491979351	4.1184539784	2.2520242149	2.4277812583	3.721447012	2.2370125421	3.1861057905	2.8519073569	4.2569154546	2.6623875134	3.0371150554	3.6307573543	3.1670778534	2.7007706193	1.586279137	2.4302717644	4.6951515	4.6186460057	2.6790569798	4.9677837352	2.5049899842	1.4986763241	3.2959882506	4.6746430293	1.8777695269	3.9069930896	4.8858590741	3.0439001718	2.3858077744	2.3223945316	1.6116878868	3.3134924264	2.7110672696	2.3456076185	3.4909050466	3.6675374678	3.4164719879	3.7722618047	2.7023904545	3.4523597572	3.2673546077
GSM333744	2.12876712328767	1	4.9221728722	5.351739338	5.7446672862	5.6189616871	4.401681593	4.2125000865	5.2964588509	4.8914310402	3.943381592	3.7779296073	4.866502585	3.7821383946	5.9060034503	4.8937610398	4.8518573668	4.7527630856	4.571194924	5.4691127166	3.639964668	4.5829850793	4.5779633517	4.50589666	5.9722237001	6.3476260078	4.5615634585	6.0288786179	4.4656160713	3.792296797	3.9504183236	4.9145891768	3.8405738218	5.4651998693	5.2846437716	3.3999005327	4.1695158729	3.727230246	3.282222056	4.9152813053	5.247890408	5.7230487898	5.0452061904	4.6682374065	6.3889383	5.102180299	4.2111583292	3.9133764147	5.2770390419
GSM333745	3.65205479452055	1	2.602846	3.956894	4.241012	4.495012	2.207987	2.37177	3.101076	3.685087	2.33501	1.616758	2.827192	1.349233	2.400762	3.206357	2.994186	3.027973	1.565214	5.034258	1.890012	1.916898	2.864173	2.337439	6.408007	4.371146	2.798151	4.355015	2.499009	1.664608	3.421558	3.546024	2.970103	4.865399	4.500377	1.662046	3.236487	2.68084	2.526676	2.635648	3.887536	2.248348	3.697282	3.790967	3.161756	3.358039	3.319645	2.974117	1.959873
GSM333748	3.29041095890411	1	5.102107	3.316559	4.350509	4.043218	2.453015	0.3287336	2.390075	4.467453	2.081406	1.665668	2.78514	2.253504	2.844334	2.553069	4.234691	1.808575	2.490302	3.816175	2.946616	1.980676	1.285162	2.101273	4.841657	3.558692	1.851488	3.67579	2.816214	1.311574	2.315349	2.573517	2.734425	4.316354	4.436136	2.490257	2.61093	1.135453	1.357512	3.310982	4.216704	4.192045	3.647343	4.873222	5.241342	3.092083	3.177379	1.899483	2.33877
GSM333750	2.05205479452055	1	4.401245	4.723896	4.154882	5.404554	3.862544	2.804782	3.031914	3.979338	3.555211	2.298655	3.555573	1.843603	3.337944	3.847797	3.109811	3.207136	3.201229	5.034637	2.842775	2.766584	3.08585	2.725808	4.336963	5.085215	3.551762	5.397986	3.576368	1.674364	3.260597	3.927387	3.374725	3.876181	5.739408	2.976532	3.304571	2.957953	1.905393	4.039281	2.914357	4.166183	4.255014	3.91736	5.824787	4.459053	3.856595	3.740082	3.795836
GSM333752	2.35616438356164	1	3.1138797833	3.6882983223	2.8060312255	2.7010045421	1.6331966807	0.507008033	1.1440672515	2.0320440601	1.1917244225	0.725457221	2.4125653291	0.6744138867	2.2363888423	2.079439561	2.5661951479	1.3737579076	1.5804653441	2.7308120306	1.114116741	1.6764487432	1.9096458914	1.8006082533	3.6302344227	3.1002927615	1.5308344669	3.6091710939	1.3588368857	1.3286671375	1.6493777493	1.8013550884	1.3536737715	3.0056916883	3.6909796153	0.653716332	2.056289641	1.1243423563	0.7776975277	2.1486515578	2.3666611982	2.1827204111	2.6787297344	3.4138706502	3.204805614	1.8088481938	2.2060260947	2.1686618414	1.4188621545
GSM333754	6.41643835616438	0	5.4103309196	4.1432834414	5.047649241	5.6755714293	3.5145004607	2.669408402	3.6739798764	4.4521072724	2.9449693682	1.758134857	3.2569854927	2.2356305644	3.2991573866	3.6472243423	3.8482634005	2.9383485388	2.8903192618	4.3011859091	3.4403112865	2.4951587154	2.9920045356	2.7964764565	5.2388734705	6.3014812532	2.4273170299	4.875160853	3.6103981449	2.7596743027	3.8343869098	3.475315012	3.0539720702	5.0683865205	4.6071730252	3.1571781056	3.3420810795	2.3288046015	1.2454070325	4.8529255526	3.8686373829	4.2866700973	3.4997142868	4.2972318989	4.6149494074	3.7236687746	2.8223174489	3.0256489485	4.9555358117
GSM333755	2.94246575342466	1	3.868222	2.632746	3.008974	3.06281	2.416117	1.232075	2.24003	2.319528	2.069963	1.104259	2.460481	1.622765	2.400762	1.989763	2.688605	2.143928	2.161586	3.77858	2.030352	2.028501	1.189781	1.37245	4.47702	3.583172	1.362714	2.983112	2.010019	0.5349282	1.986202	2.657325	1.557398	3.284979	4.02305	1.697379	1.938046	1.869512	2.148111	2.697453	2.96749	2.715872	3.3826	2.97929	3.806355	2.403162	2.844332	1.449322	2.292087
GSM333757	0.832876712328767	1	4.7825201763	4.8602221746	5.8626432021	6.1738129164	4.4775143626	4.298864225	5.3589495425	4.8775728432	3.4154532608	3.8860454345	5.1434138333	3.1247563554	5.4075605921	5.131866224	5.1488289911	4.1280085057	4.3440243779	4.8231701065	4.1858002743	4.1599477842	4.2417267168	5.0696073446	5.4787436712	6.6738416364	4.1526834668	5.7683313545	4.4838403993	4.1361254345	5.0346230617	4.4510188447	3.9274024224	7.0848441057	6.134812483	2.9039148949	3.5051049633	3.3228815423	3.3639816391	5.084930831	4.8712969016	3.7258760781	4.8413189776	5.6188358683	3.961213738	3.966944413	3.9218684793	3.4200897248	5.6746405961
GSM333759	1.30684931506849	1	4.687546	4.07714	3.847361	5.266	2.993984	3.145145	4.260134	4.00968	2.637423	2.493438	3.83802	2.161068	4.041833	3.584159	4.706639	3.64251	2.894777	4.840701	2.840044	2.333112	3.275102	2.214564	4.331466	3.734911	2.800493	4.654835	4.050024	2.259847	3.55222	5.06154	2.743857	5.800879	4.407069	2.07614	3.197767	2.263914	2.625273	3.302215	3.396858	4.082823	4.619015	4.203544	5.355388	4.247123	4.018768	3.277092	2.38839
GSM333760	6.28493150684931	0	3.7195687434	2.7828560062	2.8428952455	2.5433049061	0.2712765678	0.8323438259	2.0310842327	2.0749832831	2.2248072068	1.2138811874	1.842223799	1.2450166555	1.9608395682	1.9524933407	2.0371455592	1.2332455594	2.0480307666	4.2303894156	0.8739572746	1.1277887876	1.5634693155	1.6104644571	4.6630632377	3.7575376663	1.2576407386	4.2364762894	0.7256785676	0.7289175323	2.042353773	2.4025388494	0.9324374876	1.7796572866	4.2779031641	1.5418925953	1.9993079046	1.1945643482	1.1675873387	1.7180548935	1.6667182048	1.9125583983	2.4586411124	2.2947374678	3.2544562729	2.4141782134	2.3774380305	2.5907395338	2.3745587919
GSM333762	6.21369863013699	0	4.202277	3.275461	2.924889	1.661335	1.043674	0.6022103	2.350048	1.692471	0.18573	0.8832472	2.168297	1.156065	1.945994	1.703583	1.906899	1.395368	1.543063	3.641852	1.370884	1.108936	1.233285	1.285125	4.427135	4.247522	1.746481	4.091711	1.557962	1.123559	0.9959906	1.948566	1.576681	2.052904	3.785775	0.6705187	2.291477	0.7566579	0.5523108	2.239915	0.8235415	1.480592	2.721163	3.456697	3.813041	2.365089	1.145241	2.057199	1.697508
GSM333764	5.9972602739726	0	3.6790617385	3.3731226576	2.9355376564	2.1103034353	1.377952019	0.9722100082	2.1327345423	2.4119492357	1.0710197848	1.2702199773	2.3344461613	1.5732309368	2.7299127109	1.974820778	2.0536465251	1.33909734	2.0933610749	3.8463929568	1.785687049	0.2978966669	1.0602969675	2.335833287	4.9329159687	4.8672697825	1.8336942797	4.1785711057	2.0100192963	1.3267192716	2.6698891304	2.4164186692	2.2764937126	2.458894209	3.7439471752	1.1579320078	2.7147623143	1.3661686612	0.301192909	2.4172777876	1.7935976915	3.0506841845	2.7978236386	3.0861073634	3.5966624659	2.6351914118	1.9319824338	2.5951442206	2.2335583036
GSM333765	5.87397260273973	1	3.067162	2.265647	3.341096	3.385979	1.970995	0.6298882	2.108076	2.633139	1.457228	0.4875524	1.82789	1.122666	2.188498	1.327362	2.498262	1.48186	1.476888	2.797811	1.318841	1.401586	0.7719465	1.053683	4.11227	4.062819	0.4341612	2.684776	1.474712	0.7351579	1.283243	2.632521	2.720192	1.631357	3.79863	1.253353	1.559883	1.081208	1.376277	2.373946	2.400027	3.086352	2.931583	2.653179	3.033084	2.316707	1.664946	1.20882	1.940101
GSM333767	5.53150684931507	0	2.989601	2.042558	2.215722	1.891786	0.8164705	-0.4460333	0.8707128	0.802241	0.6079525	-0.4381566	1.263999	0.2273894	1.38782	0.1818113	1.115564	-0.1062384	0.6830861	2.871056	0.68337	0.2589704	0.2670795	0.5125486	2.73211	2.821166	0.4676156	2.723231	0.2697042	0.1920057	-0.02843994	0.9933066	-0.2255152	1.0662	2.375822	-0.5316706	0.3283322	0.3013194	0.1820702	1.247448	1.108177	3.70702	1.549386	1.605884	2.589244	1.025529	-0.2008026	1.236431	0.282819
GSM333768	3.32328767123288	1	2.7407261951	2.5089768471	3.210168566	4.6054994601	1.643645928	1.5485642855	2.9244658263	2.583786978	1.2055717736	1.9002759327	2.4701901818	1.6673697842	2.6466366664	2.1013384704	2.2499413209	2.0806546777	2.5436974113	4.883576829	2.0782739202	1.6348412768	1.3539465983	1.9704162901	6.1042902695	3.9291989347	1.5243406322	4.0044070809	2.4681270672	1.4290906716	2.9438427491	4.0094742197	1.8837901175	3.1035696623	3.9143368996	1.8838278805	3.4600588777	2.4086050202	1.9784400222	3.0652271982	2.434879483	3.6112714593	3.2632795374	4.2027293173	4.1478763479	3.0032198822	2.3769859498	2.1662961848	2.872454281
GSM333770	5.35616438356164	0	3.338118	2.575967	3.233194	4.185002	2.010723	1.250506	2.469827	3.326811	0.7998971	2.099733	2.993227	1.99415	3.449382	2.276354	4.064117	1.081163	2.699745	3.987015	2.627642	1.928173	1.263883	1.756208	3.708597	4.277022	2.448995	4.259692	2.570634	1.298807	2.909785	3.18268	1.885202	3.593449	4.480927	2.0935	1.333664	1.90892	0.8558013	3.443228	2.32712	2.768239	3.152942	3.421687	3.916124	2.817086	1.783327	3.096189	2.735295
GSM333772	5.5041095890411	0	2.354002	2.564324	2.24828	2.022877	0.5518134	-0.1582271	1.707584	1.282543	0.6643936	0.3390754	1.886522	0.9332351	2.141085	2.045867	2.117289	0.1725132	1.230183	2.344043	1.089252	1.216428	0.906341	0.5211945	2.9014	2.781053	1.28455	2.572501	1.404841	1.115672	1.150084	1.132358	0.8442949	1.299607	2.973276	-0.1342224	1.250978	1.143428	0.0363519	1.691047	1.748988	2.11566	2.029392	2.784068	2.382714	1.461584	0.9317608	1.114599	0.8253963
GSM333774	5.59178082191781	0	2.541382	2.836929	2.200823	1.866744	0.3869824	0.7081077	1.02698	0.8409325	1.40184	-0.4059367	1.592654	0.2570171	1.392111	0.853834	1.040919	0.01992953	1.078846	2.205285	0.4355225	0.671785	1.055632	0.567769	2.816431	3.259824	0.4873027	2.081857	0.2879023	0.3042598	0.8110445	1.24844	0.213711	1.518018	2.436845	0.1788427	0.5604537	0.4280147	0.6854657	1.13494	1.024496	2.052069	1.317344	1.499619	2.4011	1.18842	0.2605534	1.076028	0.3497203
GSM333775	2.85479452054795	1	2.781422	2.46212	3.073947	2.74664	1.602	1.532794	1.717678	2.453979	1.147497	1.984661	2.61348	2.094706	2.331532	2.865283	3.26265	1.180971	1.590168	3.646152	1.818678	1.813361	0.809999	1.748584	4.833408	4.146309	1.513211	3.948537	2.199806	1.435016	1.639076	2.424087	1.922636	2.631266	4.239875	1.343606	3.19955	1.32864	1.352259	3.186383	2.303367	2.711552	3.222016	3.319162	3.848846	2.634194	1.837846	2.481431	1.736119
GSM333776	5.46301369863014	0	3.288133816	1.9757693226	2.3525697607	3.6022289577	0.9079286657	0.4850551111	1.9509991575	1.0195358801	1.1459761454	0.918557751	2.1399277891	0.8806464046	2.3227178117	1.1942244607	2.3433738842	0.2993834202	1.7900623153	4.1161777535	1.600740152	1.3426064871	0.9113367409	0.5635728107	3.3183841312	3.6277901222	0.7196927436	2.5984571671	1.707982591	0.9001235468	1.7972739923	2.2392228869	0.972406115	1.306949788	3.5032557463	0.408348924	2.1890329857	1.0198872145	0.4444654609	2.6685212948	1.1145372593	1.6746976729	1.8471979067	2.7965310122	2.8620789794	1.5960216099	1.8987810684	1.1389831903	1.4919528286
GSM333777	4.43287671232877	1	2.391986	1.654852	2.203928	1.930918	1.160673	0.4593195	1.987101	0.9912055	-0.2358422	0.8448965	1.886522	0.944876	2.180858	1.420387	2.113497	0.4273005	1.628326	2.245889	1.188826	1.081411	0.8428451	0.8389762	2.892505	2.996067	1.70186	2.853913	1.857872	1.36072	1.560059	1.873624	0.4570238	1.915172	3.625159	0.3250235	2.05629	1.108621	0.1960681	2.847097	1.159288	2.180612	2.922282	3.384061	3.433619	1.608369	0.4620097	2.122457	1.122674
GSM333778	5.06575342465753	0	2.784819	2.12326	2.402338	1.737717	1.057232	0.1655287	1.260352	0.9276705	0.2207597	0.1315346	1.753621	-0.02154021	1.969719	0.9216301	1.997282	0.143761	1.778699	3.007717	1.131591	0.7304724	0.4613716	0.4803246	3.233094	2.805742	0.6404091	2.438335	0.9099126	0.7364929	1.259345	1.306536	0.6280967	1.216445	2.89988	-0.5508821	1.192729	1.215322	0.01517512	1.714131	2.331393	1.936029	1.839033	1.991318	2.899398	1.381029	0.7943416	1.332344	0.8176436
GSM333782	5.04931506849315	0	3.2756673575	2.5362963598	2.5910567789	2.0656950258	0.8459465335	0.1594832553	1.216440933	1.8882721813	1.2231088798	0.584164541	1.842223799	0.6908572337	1.7778614487	2.0813253763	1.8061817954	0.469761838	1.4690982386	3.0401692026	0.9215935938	0.7494363076	0.7410273953	1.366055464	3.3793672815	3.4987542887	0.8775192035	3.21958877	0.9099125719	0.6864040966	1.1384200942	1.7037178474	1.2485854737	1.5344919762	3.0839596889	-0.3284552382	1.1678437166	0.8237876376	0.316683299	2.1154446876	1.5480046094	1.6325535258	2.6517528575	2.441239314	3.2773210111	1.8490327803	2.2444268894	1.8386985269	0.6101893676
GSM333783	5.07397260273973	0	2.8493135103	1.8673422498	2.7591602747	2.4833341607	0.8269354101	0.7833146097	1.4345612775	1.1355867147	0.8717425962	0.5360640084	1.2418618078	0.2840690723	1.7363939294	1.4097216327	2.027851385	0.4112194787	0.8481002086	2.7898491083	0.5559268181	0.7415241246	0.7765824898	0.4757461362	3.3951533125	2.4410902583	0.6797359308	2.3611104747	1.2023523073	0.8102743911	0.5635174471	1.2176156593	0.3895668757	1.5425127008	2.8290617154	0.1564118691	0.8881584203	0.3808218255	0.6143324914	1.9634188294	1.5174984726	2.1943889741	2.2137090952	3.3282357483	2.3581197704	1.4208037609	0.3876553693	1.0247269839	1.4162347311
GSM333784	5.22465753424658	0	2.492057	1.909235	2.653778	2.471127	1.027466	0.02987668	1.588386	1.194262	1.018301	0.4370962	2.042043	0.8399788	1.985491	1.242694	2.268661	0.4592526	1.669861	3.069101	1.275711	0.8510535	0.7964069	0.6274241	3.423604	3.067064	0.6816999	2.552519	1.334306	0.7185126	1.750693	1.781833	0.7362064	1.339015	3.446892	-0.2968344	1.603272	1.214416	-0.143272	1.995447	1.424037	1.945968	1.949055	2.159591	2.511871	1.30133	0.3995504	1.506822	1.247813
GSM333786	5.09041095890411	0	3.2274395744	2.2935348755	2.8552178911	2.8876805542	1.057232169	0.4911655343	1.8747565554	0.8603956595	0.8300891905	0.8796955315	2.2332671726	0.5957673445	2.018246184	1.076839231	2.2566795846	0.3126371571	2.6952694636	3.8599783675	1.9228501854	1.2269222292	0.9209499975	1.0575536595	3.3461100987	3.3767814067	0.7909660892	2.5319108038	1.3423278086	0.6936812164	1.8482093438	2.0176077662	0.7207672639	1.5940157205	3.5464423605	0.3199304147	2.0602634756	1.171302961	0.572034611	2.4288197596	1.6649698056	2.8812645649	1.6833743348	1.9815298446	2.7689898285	1.4116412155	0.5186936671	2.1211597682	0.9686942659
GSM333788	3.43013698630137	1	2.673629	2.040541	2.83939	1.737717	0.3733269	0.0599213	1.207599	1.588885	1.235556	0.5262197	1.812316	0.6744139	1.815916	2.022673	1.681566	0.6905726	0.9272463	2.759427	0.678782	0.6958188	0.6793505	1.002614	3.399991	2.117005	0.8894822	3.037887	1.259382	0.4180335	0.7857079	1.733226	0.1064938	1.453628	3.742471	0.656253	1.612516	0.8089023	-0.1570648	1.488117	2.019465	2.119803	1.861655	1.628721	2.589244	1.548911	1.203144	1.841572	1.48741
[truncated: 58 more columns]
