# Supplementary material for: Integrated multi-omics analysis and experimental investigation of mitochondrial dynamics-related genes: molecular subtypes, immune landscape, and prognostic implications in lung adenocarcinoma
Source: Front Immunol. 2025 May 29;16:1585505. doi: 10.3389/fimmu.2025.1585505 (PMC12159055; doi:10.3389/fimmu.2025.1585505)
Supplement: Supplementary file 8 [file DataSheet1.zip › Peer Review Only-data sheets/data.train.txt]

id	futime	fustat	MTFR1	ATAD2	RACGAP1	ECT2	KIF23	DEPDC1	MAD2L1	NEK2	KIF18A	MCM10	KIF11	CKAP2L	CCNA2	BUB1	CEP55	TTK	BUB1B	MCM4	RAD51	ARHGAP11A	PLK4	EXO1	TOP2A	CCNB1	ASPM	UBE2T	CENPA	CENPE	CHEK1	MELK	DEPDC1B	ANLN	ZWINT	KIF14	CDC6	KIF15	CENPI	CDCA5	RAD51AP1	FAM83D	CDCA8	BIRC5	TPX2	CENPF	GINS1	DTL	PBK
TCGA-35-5375	0.723287671232877	0	4.36663	3.400011	4.066496	3.273173	1.721405	1.90485	2.995868	4.029639	2.316364	1.914811	2.785156	1.895886	3.195797	2.991012	3.54174	3.239462	1.200664	4.10845	2.531579	1.101381	0.9822482	1.721252	4.345941	5.381364	1.879504	5.522301	3.49747	1.040572	2.423743	2.663153	2.921327	2.847518	4.070984	0.5937968	2.741768	1.484771	2.373894	2.297525	4.524816	3.739684	2.889136	5.019217	4.320418	1.410839	4.929027	2.765468	4.759325
TCGA-55-A4DF	1.20547945205479	1	3.874446	4.619824	4.495632	5.997798	3.105857	2.557478	3.262005	4.526936	3.550179	2.679693	4.037915	3.364671	4.080468	3.907632	4.135444	3.449168	3.427305	5.201868	2.681318	2.858628	2.941608	3.2563	5.720796	5.363147	3.888336	4.917435	3.428072	2.737972	4.594218	5.556822	3.544081	3.392749	6.226154	3.493894	3.598617	3.439028	2.793176	3.910455	5.096578	4.525424	5.196339	4.203149	5.258892	4.6121	4.732541	3.659534	4.043066
TCGA-MP-A4T4	7.16986301369863	1	2.597744	2.579534	3.134065	3.320749	2.044	1.101698	2.442218	2.244333	2.190484	1.700042	2.324811	1.967334	3.132284	2.844797	2.803661	2.127062	1.59649	3.252548	1.541663	1.760363	2.847973	1.801028	3.436571	3.970747	2.456607	3.54319	2.595996	2.346914	2.244827	3.387086	1.8881	3.096908	4.259367	1.453141	2.636492	2.314275	1.77223	2.993449	1.986949	2.96757	3.84831	4.075136	4.265001	2.630543	2.165411	2.122151	2.068389
TCGA-L9-A5IP	0.158904109589041	1	3.797176	3.58323	3.3733	3.365184	2.580021	1.520955	2.719971	3.124592	1.984613	1.96457	3.547778	1.83955	3.243058	2.835027	3.471647	2.41787	2.959199	4.694116	2.932726	2.378297	1.852402	3.87441	3.141593	4.329621	2.927638	4.130004	1.941276	1.843477	2.823317	2.823272	1.178023	4.573977	4.023399	2.277238	2.974885	1.311788	0.7690613	2.955497	2.108399	2.50634	3.418737	3.19811	3.810133	3.67235	3.020232	3.429946	3.17009
TCGA-49-AARR	13.6767123287671	0	2.734912	1.384442	1.78278	2.07556	0.650192	-0.6104361	0.6372144	1.190206	0.1627098	-0.4872272	0.8614187	-0.3119649	0.7615261	0.3898031	0.4736246	-0.1487811	0.003240913	2.436832	0.311706	0.2434253	0.7737936	-0.1545647	1.310941	1.793528	0.0356853	1.680991	-0.4155674	0.07435118	0.4231449	0.4598881	-0.365453	0.6539943	1.864271	-0.3724706	0.5090731	0.1494923	-0.3392436	0.776772	0.7039508	1.973741	1.110735	1.01877	1.317713	0.8107911	0.07993521	0.8394367	-0.128405
TCGA-44-6146	1.99452054794521	0	4.01983	2.324212	2.021028	4.478338	1.001936	0.458879	0.892973	0.8151709	0.4974992	-0.1567367	1.762321	0.5542553	1.645334	0.9060813	1.875049	0.7852199	0.8658011	2.351966	1.205922	1.30052	1.000341	0.2814113	2.660777	1.22809	1.471581	1.371165	0.4448801	1.228391	0.8856714	1.238593	0.3748982	1.969372	2.282832	0.6625506	0.8768699	0.8754888	0.5044304	0.7756379	1.24904	1.369615	2.078444	1.409236	1.850383	1.708938	0.407183	1.526227	1.072914
TCGA-05-4424	2.5013698630137	0	4.918968	4.430421	4.54717	4.438903	2.702704	1.972491	3.391959	4.494414	2.550696	2.652219	3.421272	2.466502	3.701621	3.380035	3.294789	3.84004	2.598786	4.945501	2.269905	1.884302	3.084072	2.226412	6.001512	4.649928	2.853794	4.662524	3.080703	2.017553	2.294672	3.822652	2.598605	3.42657	4.701353	2.330577	4.090235	2.804917	1.753608	3.410152	3.45438	3.653068	3.801118	4.349807	5.731171	4.304939	4.767403	3.443052	3.111808
TCGA-NJ-A4YI	0.010958904109589	1	2.777294	2.763834	2.158133	2.922162	0.7403357	-0.5092225	0.3209906	1.794664	1.216648	-0.1962188	0.861055	0.4827198	1.032268	1.148311	1.150491	0.04247318	0.356334	3.35317	0.8034957	0.463289	1.210809	1.218886	2.87748	2.990275	1.441405	3.212607	0.6350066	0.7873456	1.06448	0.8638631	0.5079927	1.371301	2.610043	0.7120742	0.9455336	0.81648	0.2729593	1.412412	1.323368	1.461851	2.306098	1.835812	2.432589	1.903404	1.686786	1.610041	0.8119953
TCGA-86-A4P7	1.13698630136986	0	3.69754	2.765814	2.463672	2.416452	1.665387	0.2354322	1.409426	2.330732	1.421835	0.8524851	1.891512	1.093264	1.944298	2.000926	2.177829	0.9963597	1.419691	3.351687	1.609612	1.467575	1.589557	1.386668	3.519956	3.203727	1.235964	3.438726	1.368264	1.080449	1.964172	1.846537	0.9287496	2.194639	3.294123	0.9599341	2.743247	0.7607212	0.4550382	3.000927	2.022723	1.823249	2.372299	2.839677	2.807664	2.695965	2.01178	2.693027	0.7578243
TCGA-55-8620	1.02739726027397	1	3.552952	4.705362	4.170869	4.956413	2.479377	1.512439	3.832396	3.226912	3.019633	3.103499	3.482689	2.55689	4.321841	3.652907	3.966401	3.243737	2.946079	5.102983	3.410402	2.724992	2.711005	2.366528	5.121762	4.621357	2.016199	4.82907	3.301587	2.450369	3.317524	4.473475	2.713824	3.15739	5.135994	1.887806	3.779345	2.456316	1.870863	4.08895	3.425635	3.741808	4.623065	4.196774	5.704357	2.929929	4.098628	3.287253	4.479844
TCGA-50-6595	0.517808219178082	1	3.498784	3.312332	4.770582	5.082067	3.632865	2.613431	3.486771	4.126238	3.149423	2.791426	3.96965	3.188988	4.486505	3.512705	4.817327	3.681879	3.163854	4.395368	3.107256	3.015097	2.783386	3.281429	5.191186	5.762686	3.741662	4.622475	3.605072	2.29302	3.737216	4.446219	3.404009	6.702329	4.769089	3.028985	3.840101	2.749461	1.686489	4.597947	3.78457	4.45543	4.531878	4.534125	5.718901	4.505869	3.614558	4.015363	3.405995
TCGA-78-7633	4.18630136986301	1	3.095655	3.10431	2.754158	2.403366	0.6735119	0.06173602	1.216772	1.49214	1.47579	1.050271	1.664377	0.5948277	1.439375	1.32504	1.544616	0.26192	1.177225	3.01063	1.335382	1.230206	0.9879778	1.5954	3.162296	3.387187	0.7877956	3.253697	0.6793078	0.7099931	1.176009	0.84381	0.8964091	1.711827	3.175995	0.3664879	2.088168	0.5925102	0.2421498	1.655696	1.470012	1.028223	1.723592	2.169261	2.252079	1.669835	1.784555	2.321329	1.359019
TCGA-78-7220	2.21095890410959	1	5.418112	4.976959	4.932608	6.452264	4.543708	2.90194	3.948195	4.476229	2.770501	2.912691	4.473775	3.701602	4.63904	4.102061	4.429254	3.992216	4.542294	5.50887	4.149158	4.391694	3.34843	3.930956	5.896134	5.523673	3.483186	5.059376	2.764472	3.039087	3.345557	4.184247	3.227173	4.397913	5.743051	3.247131	5.088481	2.74854	2.067274	4.419059	5.1223	4.581076	4.039889	4.841904	5.347206	3.792738	4.351151	3.893804	5.055049
TCGA-53-7624	2.85753424657534	1	3.931768	3.857264	5.482672	5.674716	5.430538	3.812384	3.73161	5.616662	3.075028	3.202907	5.328849	4.683616	5.164656	5.112844	5.39516	4.530452	4.292738	5.205953	4.795875	3.923277	3.530726	5.318885	6.12152	5.838664	4.651941	5.402254	4.866744	3.712491	5.127403	5.173813	3.198357	6.022646	6.451127	3.789101	4.466971	3.139354	2.940936	5.12467	4.785017	4.32805	5.386248	5.499779	6.381626	5.578404	3.906175	4.248473	3.080503
TCGA-49-AARN	3.10958904109589	1	2.91505	2.498298	2.056328	3.07468	0.9157529	0.7112817	1.61306	2.302708	1.13569	0.5681951	2.179397	1.102265	2.20665	1.239091	2.339922	0.6190192	1.191216	3.567628	0.9744524	1.027819	1.561498	1.488689	3.586647	3.580036	1.602633	3.836641	1.68531	1.163174	1.80814	2.396433	1.521917	2.418497	3.469895	0.8245895	1.999108	1.071343	0.7210921	2.625451	1.0075	2.182004	2.911177	2.833247	3.603072	2.714293	2.188776	2.03799	1.230094
TCGA-62-A46R	4.72602739726027	1	4.683132	3.643945	2.615507	3.475997	1.866219	1.959342	2.226545	2.512951	1.550697	1.87041	2.919763	1.630754	2.882151	2.292922	3.625106	1.496745	1.56654	4.155445	1.464323	1.64257	2.559845	1.938776	4.703806	3.946552	2.051049	4.517556	2.17821	1.959049	2.359199	3.685504	2.102647	3.702763	4.245002	1.813176	2.761281	1.685703	1.157066	2.928872	2.348723	2.13779	3.311651	3.575752	3.472006	2.93999	2.027789	2.821829	2.022982
TCGA-50-8457	3.08219178082192	0	2.262139	1.933633	1.74514	1.944477	-0.1180131	-0.7930354	0.4264151	-0.2588776	0.1672441	-0.5208594	0.8768407	-0.2991444	0.5710828	0.2121062	0.329174	-0.5256145	0.03744826	2.057963	0.09996277	0.1689298	0.2821647	-0.07831403	1.492431	1.86335	-0.1383215	1.209405	-0.3022558	0.01833563	0.104739	0.01775424	-0.4928018	0.3566448	1.382703	-0.5641719	0.2792197	0.05040763	-0.3387843	0.5344281	0.8771685	0.1276907	1.231393	0.4325359	0.8803222	0.4676682	0.4841127	0.2804147	-0.5348174
TCGA-55-8092	0.421917808219178	1	3.443412	2.601156	2.827484	3.613816	1.434408	0.9890781	1.293877	2.449381	1.666875	1.209882	2.052824	0.7056285	1.826207	1.482814	2.206135	1.585861	1.425186	3.378465	1.790389	1.381375	1.088637	1.693466	3.569485	3.125877	1.373769	1.535465	1.104217	0.9432961	1.925489	1.698747	0.98566	2.355366	3.663662	1.393821	1.990907	1.711638	0.5810419	2.634718	1.772995	1.65983	2.490746	2.213949	3.391325	2.471802	1.339139	2.070762	1.511714
TCGA-NJ-A4YQ	3.92328767123288	0	4.084459	2.255755	3.004503	2.582988	1.737332	0.9051386	1.501734	3.44836	0.6116988	1.317576	1.820281	1.149078	1.843023	1.994864	2.03426	0.9108573	1.849071	2.832591	1.689661	1.614017	1.534764	1.969723	3.649112	3.589239	1.989594	3.975985	2.013866	1.06289	1.762575	2.010226	0.1447008	2.531465	3.449144	0.9906975	1.950088	0.9718965	1.07809	2.748771	1.315225	2.269662	2.320477	3.308836	3.350746	2.828969	1.478767	2.71488	2.089105
TCGA-91-A4BD	1.65205479452055	0	2.450469	1.307926	2.150281	2.390425	0.4322137	-0.6329814	0.8722937	0.1806759	0.1503945	-0.457412	0.7642729	-0.4783024	0.4426914	0.563229	0.7247811	-0.5068514	-0.1152354	2.111534	0.6882083	0.3286639	0.1658661	0.01090081	1.762279	2.741863	-0.5178429	2.124889	-0.1794051	-0.07025892	0.4763236	0.7236621	-0.08657908	0.539616	2.146724	-0.6103524	0.7004661	-0.05243723	-0.473172	1.013234	0.7852533	0.2419686	0.6078692	1.039819	1.264968	-0.009421841	0.09151076	0.4282435	-0.1264331
TCGA-69-8255	0.353424657534247	0	3.859036	4.161902	3.708554	2.91046	3.334931	2.391645	2.938039	3.065241	1.909334	2.650725	2.883267	1.447834	2.89764	2.947179	2.67534	3.021954	3.4114	5.042622	2.993071	3.102648	2.403159	3.146663	4.98795	4.984758	3.163054	4.355159	3.054574	2.399592	3.367627	3.09342	2.818597	3.844784	4.552535	2.158699	3.865334	3.35907	1.048305	4.058795	3.170676	3.802587	4.197254	5.384202	4.694119	2.813733	3.227946	2.887191	2.211161
TCGA-69-8253	1.16712328767123	0	2.939672	1.315994	1.32232	3.424193	0.5755564	-0.2748963	0.5586034	1.190288	0.4476287	-0.6885481	0.93678	-0.1534752	1.058864	0.6742033	1.225809	0.02445791	0.4249683	2.46401	0.06157296	0.3220277	0.4330313	-0.3331516	2.150059	3.510125	0.8429493	2.137905	0.3334848	0.4561574	0.3567948	0.740108	0.2439232	0.8700541	1.879631	0.4359737	0.3842626	0.01731341	-0.5941494	0.7132251	0.1783911	1.011556	1.746545	1.470211	2.296341	1.360926	1.198164	0.113382	1.249121
TCGA-86-A4D0	0.317808219178082	1	5.871899	5.429486	4.850963	4.991358	2.834681	3.387941	4.270332	5.052133	2.612084	3.606527	4.091894	2.720886	4.747323	3.720443	5.155481	3.415145	3.205516	6.058602	3.099309	2.884175	3.24062	3.677823	5.615529	5.859188	3.810997	6.008017	4.177166	3.181885	4.235401	4.246699	3.373704	3.70893	5.021527	3.330993	3.963425	2.393979	2.190962	4.652045	4.078906	4.050479	4.580897	5.159074	5.024503	4.710333	3.735413	3.615366	4.494357
TCGA-49-6744	4.61095890410959	0	2.778207	2.448021	2.843081	3.534598	1.338669	0.442645	1.734461	1.819653	0.944542	0.2575361	2.06586	0.8341723	1.919454	1.703766	2.300234	1.174588	1.126362	2.349958	1.33164	1.065366	1.400252	0.9320872	2.919695	3.244711	1.034817	2.890462	1.165141	1.071524	0.9137459	1.932223	0.7778337	2.029279	3.004026	0.500598	1.452809	0.7644089	0.8565422	1.857094	1.84345	2.195572	2.793831	2.474103	2.869559	1.966046	1.772547	1.733417	0.8390836
TCGA-J2-8192	2.02465753424658	0	3.337006	2.854297	2.647507	2.645616	1.195564	0.3660778	1.534152	1.218572	1.346099	0.4130149	2.048963	0.8656446	1.994548	1.387278	1.978854	0.5171682	1.343641	3.269763	1.159766	0.9477264	1.295549	1.021633	3.45522	2.752763	0.9613351	2.753744	0.8598249	1.274632	1.644254	1.593261	0.8311471	3.372959	2.906646	0.6675193	1.380129	1.262351	1.277678	1.840145	1.90579	2.69196	2.109231	1.813415	2.631334	1.841518	1.497257	1.797789	0.7864032
TCGA-44-2662	3.50684931506849	0	3.9862927679	4.1676111093	4.0319947542	4.8734006468	3.0679809076	3.1560679575	3.8285743102	3.9832123855	2.6970423189	2.4389559933	3.4150155609	3.347729996	4.3975263065	3.7214647289	4.3606135967	3.6006622522	3.5931071325	4.2325273449	2.6931001658	3.0726039286	3.6608672529	3.111943796	5.7149226051	5.182361185	4.6168712326	4.0667574702	3.0376763242	3.9868719834	3.5938837314	3.7278702175	4.4452628779	4.9394715338	4.0285169601	3.5900940957	3.4876480558	3.1757194166	3.8133530009	3.4319083732	3.8533844514	3.3679710727	3.5950453986	3.8812716434	4.7848770372	4.6203072267	2.6678303773	3.4932744507	2.1603697508
TCGA-78-7158	0.49041095890411	1	3.797771	3.270431	3.221725	3.756878	1.737352	1.068906	1.832419	2.775538	1.165038	1.008974	2.674531	1.038995	2.271787	2.233565	2.451051	0.6435415	1.926609	4.168682	1.649431	1.41835	1.784652	2.001887	4.222515	3.623537	1.990162	4.032053	1.371565	1.290586	2.045464	1.955298	1.474241	2.702901	3.628055	1.395015	1.982066	1.612859	0.6551886	1.953276	2.49684	2.00821	2.73922	2.523245	3.236628	2.833913	2.063714	3.028078	1.588552
TCGA-05-4432	2.08493150684932	0	3.903298	3.093317	4.200124	3.50625	2.398456	1.844689	2.45259	2.907063	1.339403	1.911693	3.233358	2.16213	2.559019	3.001827	3.740178	2.347414	2.266496	3.717346	1.719827	1.928503	1.395254	2.340302	4.898476	4.110972	1.908536	4.234914	2.520704	1.150413	2.877145	3.615681	1.937496	2.709547	4.419618	1.674996	2.606298	1.83532	1.468783	3.346012	2.239371	3.347082	3.901216	4.505115	4.493362	3.177109	3.525182	2.325709	3.9578
TCGA-78-7143	13.5917808219178	1	3.106001	4.801503	3.948631	4.369823	2.698786	2.500998	3.332337	4.043226	2.362836	1.87314	3.880155	2.554582	3.308506	3.157916	3.587648	3.075914	2.59108	5.181525	2.482956	2.140152	3.077046	2.420392	5.455197	5.176502	3.01756	4.760469	2.639775	2.706906	3.442494	3.717702	3.45008	5.288257	5.114356	2.589679	3.845563	3.243444	2.046652	3.650002	3.467072	2.895168	4.179738	4.331692	5.026289	4.024143	3.588643	3.987636	3.857999
TCGA-73-4668	1.27945205479452	0	3.426197	3.136391	3.495263	4.153661	1.793348	1.54746	2.852968	2.862368	1.154969	1.666193	2.066016	1.950132	2.940992	2.894169	3.014092	2.499607	1.886705	3.302944	1.71203	1.17769	2.069225	1.982693	4.592321	3.462344	1.673169	3.757329	2.210495	1.197223	2.673648	2.57303	1.096728	3.693094	3.052137	1.093177	2.376197	1.518926	1.807137	2.675355	2.171383	2.630493	3.108963	3.33592	4.275563	2.611656	1.966191	2.44128	2.190897
TCGA-38-4625	8.14520547945206	0	5.637932	4.960717	5.353733	4.360507	3.836849	3.250726	4.966235	4.91075	3.786009	4.110509	4.212993	2.973774	5.220621	3.7517	4.953577	4.451172	3.421246	5.846123	3.705358	2.410329	3.428666	4.06808	5.077536	5.661803	2.388142	5.426865	3.755345	3.23388	3.039532	5.298363	2.720679	5.083827	5.601468	3.037068	3.88867	3.533786	2.82959	4.253876	4.642958	4.905623	5.1413	5.377426	5.858947	3.382025	4.849532	3.50338	3.662905
TCGA-86-6851	0.49041095890411	0	2.42588	2.999989	2.842434	3.02753	2.091079	0.4946854	1.617639	1.904061	1.113773	0.8128278	2.34741	1.346187	2.547573	2.480114	2.639024	1.697809	1.505296	3.303337	1.039099	1.168437	1.489774	1.010444	4.371749	2.758115	1.813273	2.069736	1.622245	1.487951	1.836414	2.391062	1.212765	2.699036	3.07562	0.9097482	2.227415	1.617303	1.121327	2.597775	2.906255	1.983938	2.943182	2.779136	3.468624	2.09278	1.675489	1.358895	0.7186256
TCGA-44-6779	1.36986301369863	1	3.510935	3.782981	4.770525	4.376413	3.131205	2.697386	2.541342	3.848352	3.426119	1.706151	4.26919	2.95357	4.013227	3.022723	4.498948	2.372435	2.987534	4.255563	2.449741	2.685272	2.550124	2.765166	4.84797	4.842899	3.128401	3.593583	3.057265	2.092305	2.733771	3.86969	1.926197	5.6094	4.821834	2.237346	2.706377	2.134058	2.04924	4.404036	3.335434	3.407804	4.786327	4.872831	5.71986	4.295032	2.408776	3.005021	3.821789
TCGA-05-4434	1.25205479452055	1	3.348197	3.824757	4.072592	3.867481	2.856735	2.712116	2.948419	3.350561	1.419863	2.21842	3.23919	1.755843	3.818029	2.680656	3.810212	1.872671	2.730641	3.964387	3.073452	2.368681	1.868429	2.600251	4.466109	5.223041	2.05883	3.976788	3.040084	1.201771	2.534497	4.047806	2.354085	3.915387	4.124253	1.350785	3.322487	2.188219	1.207951	3.661475	3.612498	3.625729	4.015829	4.257717	4.447844	2.520701	3.092152	2.866445	3.970599
TCGA-67-3773	1.16986301369863	0	3.374312	2.408979	3.123212	2.547302	0.2689789	0.01776077	1.482473	0.5287307	2.053058	-0.4580661	0.6223405	0.06444352	1.384627	0.8021197	1.41648	0.228212	0.4880366	2.039772	1.609661	0.1555812	0.6761069	-0.02308498	3.285487	2.556918	-0.3807586	2.882039	0.42384	-0.1699774	0.3922303	0.6062497	0.2743099	1.111369	2.661431	-0.7637336	0.8332965	0.04120625	-0.3924443	0.7210599	1.963944	0.3332263	1.627417	2.264951	0.787143	-0.1707071	0.8502535	0.8627454	1.489273
TCGA-55-6983	7.73424657534247	0	3.149901	2.120332	2.501792	3.042747	0.6905511	0.5790231	1.750575	1.809868	0.6496415	0.8171087	1.967461	0.6673721	1.972304	1.558117	1.951833	0.3759047	0.8230891	3.044528	1.234988	0.9013164	1.138018	1.618222	2.905664	3.320032	0.9677863	3.112621	1.216091	0.3932081	1.571141	1.487126	0.7919654	1.250173	3.219664	0.5355632	1.657109	0.9576032	0.7407596	2.045656	1.615703	1.441007	2.361785	2.727854	2.734098	2.090737	1.720244	2.063733	1.789933
TCGA-05-5425	2.41643835616438	0	4.16314	3.381791	4.217255	4.400442	3.145145	1.830625	3.221525	3.42536	1.741404	2.412196	3.050219	2.379338	3.84755	3.714883	3.69495	3.174951	1.871296	3.690256	2.515214	1.366176	1.713216	2.759386	4.681271	4.879194	1.495768	4.25696	3.088714	1.304216	2.34154	2.994371	2.350825	4.050301	4.581048	1.339333	3.235399	1.81503	1.577447	3.499124	3.496303	3.907375	3.250813	4.1049	4.832439	2.387287	3.696428	2.879503	3.048519
TCGA-67-3771	1.67123287671233	0	3.676918	3.240394	3.768338	5.092999	2.10884	1.698073	2.559919	3.127593	2.243066	0.928676	2.945487	2.110614	2.896128	2.999659	3.378684	2.831274	2.11222	2.653219	1.53335	1.751156	2.167256	2.028715	4.346003	4.07089	1.888286	4.216435	2.449796	1.363417	2.102412	2.816371	2.160796	3.553729	3.887935	1.38733	2.734697	1.709886	0.9087551	2.744388	2.151046	4.341542	3.604459	4.29336	4.303835	2.548685	3.032095	2.545594	3.218227
TCGA-55-8299	1.28493150684932	1	3.510021	3.294583	3.296318	3.876086	2.649062	1.691086	2.668829	2.306231	1.891361	2.403547	2.739671	1.541219	2.932585	2.636741	3.01602	1.8269	2.576549	3.856088	2.804542	2.627914	2.120297	2.011638	3.992601	4.727749	2.206733	3.787612	2.408807	2.160682	3.107026	2.902668	2.746892	4.673	4.164167	1.965183	3.420664	1.672777	1.02876	3.727253	2.067206	2.84139	2.765837	3.846114	3.511217	2.70935	2.532408	2.483363	2.877752
TCGA-05-5429	0.753424657534247	1	4.253301	2.265557	3.746766	4.927013	1.748431	2.5564	3.453916	3.908408	2.239349	1.154027	2.012262	1.482239	3.823397	2.65414	3.087863	1.708806	2.071241	3.471312	2.97933	1.69768	1.762649	1.763957	3.764316	4.937044	1.374196	4.678542	2.362459	1.254768	2.740902	3.178379	4.529927	3.45484	4.263708	0.6504392	3.071325	2.234472	1.232407	3.133153	3.426978	3.220049	4.247785	4.159519	3.74956	1.745656	2.898297	2.617623	3.44962
TCGA-93-A4JO	0.0904109589041096	1	3.582069	2.983753	2.311587	2.612441	1.255206	0.1741794	1.42825	1.313105	1.576693	1.104284	2.158725	0.4906119	1.656602	1.884338	2.324665	1.221426	1.377104	3.971175	1.599733	1.033522	1.140093	1.099189	2.246619	3.258378	1.366995	3.538429	1.412255	0.8500802	3.038138	2.536009	0.9964981	1.999486	3.645507	0.7118794	1.743371	1.317189	0.6972403	2.861926	2.364988	1.489363	2.573356	3.064444	3.440136	2.199421	2.748853	2.193564	1.289752
TCGA-05-4402	0.668493150684932	1	3.205616	3.871456	3.607769	3.446234	1.976047	1.650559	2.392539	2.820065	1.979548	1.039183	2.330694	1.551184	2.806515	2.578533	2.999881	2.046181	1.714991	2.911945	1.968908	1.384288	1.895255	1.617872	4.278977	4.006907	1.386252	3.472281	1.97727	0.9700967	2.048141	2.405625	1.565251	3.434071	3.903611	0.7165964	2.850391	1.467043	1.266907	3.028909	2.68476	2.768564	3.464569	3.756112	3.551407	2.143831	2.340977	2.237249	1.685867
TCGA-97-8179	1.19178082191781	0	4.085334	3.419373	2.669399	3.027788	1.825132	0.6250773	2.049894	2.990164	0.501052	2.080026	2.491156	1.303007	2.279959	1.894532	3.119065	1.540143	1.734409	4.08024	1.786689	1.356431	1.611232	2.260993	4.032857	3.720315	2.852017	4.980931	2.007122	1.083213	1.664891	2.595641	0.9843656	3.081421	3.706144	1.874005	2.030298	1.060166	1.435956	2.317019	2.679057	3.513576	2.610662	2.716118	3.772865	3.533037	3.259549	3.007953	2.491217
TCGA-55-7914	0.512328767123288	1	4.239123	3.148483	2.871912	3.305779	1.512846	1.005835	2.32561	2.125919	1.800406	0.8278967	2.737716	1.009554	2.489175	2.034258	2.764226	1.066807	1.932354	3.54399	1.416561	1.686556	1.644248	1.593462	4.530318	3.571637	1.685849	3.328776	1.813851	1.748019	2.430872	2.52825	1.519599	2.808838	3.703224	1.32053	1.656427	1.082115	0.7722761	2.50492	1.865261	1.798729	2.97816	3.126261	3.264159	2.521362	1.971469	1.900675	1.492799
TCGA-49-4490	1.05479452054795	1	2.284642	1.436621	1.839561	2.190296	0.9090746	0.1671263	0.934908	1.046474	0.2222213	-0.05975647	1.785452	0.2937761	1.408472	0.8822744	1.595079	0.8108654	0.559471	2.790681	1.016366	0.6260542	0.47861	0.8664904	2.940737	2.363573	0.1103534	2.575631	1.159783	0.3887523	0.7507098	1.504493	0.1490109	2.406091	2.979428	-0.2253353	1.63261	0.6175134	0.05762337	1.35104	0.8865948	2.15324	2.415949	2.493986	2.462281	1.432279	1.028277	1.208947	0.3728242
TCGA-55-8090	1.63835616438356	1	2.523166	2.77036	2.934678	3.455169	1.980686	0.6766233	2.137979	1.534316	1.684709	1.112247	2.498676	1.22082	2.357603	2.248331	2.815807	1.222602	2.072852	3.743073	1.99504	1.627304	1.817434	1.049029	4.039978	4.053509	1.430604	2.789933	1.654651	1.504526	2.012021	1.858241	1.405754	3.619726	3.878068	0.7623845	2.319186	1.175856	0.641003	2.487054	2.220029	1.891574	2.821467	2.817766	3.162584	2.135822	1.797502	1.874238	2.384287
TCGA-MP-A4TC	0.202739726027397	1	4.248722	3.802827	3.472643	3.75956	2.616812	2.453242	3.058764	3.447413	1.836355	1.756033	3.319943	2.065573	3.319331	3.003429	4.505388	2.608152	2.344765	4.786156	2.67925	2.24596	2.728538	1.805997	4.767053	4.448223	2.835429	4.632412	2.910409	2.167627	3.725936	4.17661	2.137556	5.152528	4.558709	2.193868	2.863977	2.117714	1.944989	4.059132	2.483965	3.560212	3.793657	4.007776	5.044256	3.731593	3.425634	2.741076	2.895746
TCGA-64-1681	3.1972602739726	1	2.88629	2.486632	2.45245	2.230773	1.36999	0.5773152	1.421618	1.72281	1.103033	0.2347399	1.610646	0.7618719	1.30257	1.675221	2.231902	0.9760496	0.7788575	2.784661	1.03665	0.5065674	1.05521	0.5953376	3.374787	2.97993	0.4331349	2.940523	0.9066901	0.3660559	1.242322	1.596023	0.6503188	2.448013	3.106153	0.2302581	1.201837	0.9092509	0.9140907	1.448098	1.36506	1.926535	2.931123	2.631461	2.850903	2.122367	2.094522	1.558385	0.6077673
TCGA-49-4486	6.35068493150685	1	2.741344	1.583855	1.575619	1.761157	0.04846178	-0.2483457	0.6322716	0.6276313	0.6614633	-0.5250559	0.679475	-0.619892	0.5398875	-0.1360951	0.7300525	-0.1937475	-0.2615505	1.927948	0.7079774	0.2850639	0.04078611	0.1905224	1.288369	2.44148	-0.179908	2.27682	-0.1063776	-0.3403341	0.2259193	-0.3146225	0.01023947	0.1827586	2.303408	-0.6347749	0.3386389	-0.4212427	-0.5748038	0.4908882	0.6730634	0.1965374	1.376415	1.398774	0.9702719	0.01992077	0.4735872	0.4179328	0.830561
TCGA-91-6847	2.30684931506849	0	3.222234	4.995885	4.146997	4.032168	3.107865	3.044955	3.316652	4.117515	2.940957	2.724081	4.052695	2.686283	4.091363	3.913194	3.506516	4.033979	3.30244	5.594632	2.393435	2.498711	3.219521	3.128555	6.176955	5.676902	3.702028	4.92922	3.90681	3.196239	4.476358	4.090167	4.01435	4.637159	5.491144	3.453448	3.976811	3.526582	2.394819	3.98937	3.359474	4.077189	4.760818	5.308429	5.844192	4.856889	4.941431	4.064075	2.466009
TCGA-05-4249	4.17260273972603	0	3.69978	2.320139	2.895135	3.00472	0.8611474	-0.04469431	1.103297	1.17962	0.6640728	0.2762146	1.836324	0.5049072	1.866562	1.272456	1.808242	1.105606	0.927181	3.08947	1.173427	0.6811101	1.096617	0.6221866	2.954597	2.586938	0.5796322	3.154885	1.05675	0.1909344	1.209662	1.070106	0.6505196	1.178784	3.282649	0.3547731	1.286998	0.9374475	0.01274876	1.758174	1.300884	1.370588	2.031581	2.014751	2.445726	1.892292	1.525799	1.812366	0.6464995
TCGA-86-8672	0.0520547945205479	1	3.603566	3.408926	3.077339	3.674068	2.597842	1.226076	2.370643	3.019353	1.597937	2.586454	2.903669	1.256596	3.400283	2.115	3.917648	2.241848	2.763463	4.125173	2.658144	2.325227	2.096308	1.836355	4.275515	4.509194	1.835319	4.205636	2.417119	1.782361	3.056008	3.221009	1.451458	3.337594	4.810409	1.74401	3.181375	2.053805	0.4474197	3.722319	2.539449	3.271972	3.533697	3.751601	4.073708	2.73444	2.592491	2.434742	2.49596
TCGA-50-5066	3.95068493150685	0	4.6777266132	4.0149070358	3.8257074372	3.7956217029	2.7244067447	2.867441983	3.3328257958	4.2786204314	2.1350169343	1.7236659537	2.8304264599	2.8383989344	3.8030323425	3.6698630991	3.6381006533	3.4326476128	2.8330720029	4.969909793	2.4478469579	2.0247898053	2.296930738	2.0909923325	5.9365877814	5.0476630474	3.5378615064	5.0180213515	3.4742708632	2.3434509028	2.6777376934	3.6867621734	2.7922273886	4.2053186545	4.3805658236	2.254209962	3.635524516	2.2971375439	1.7349163788	2.8609216596	3.1416952751	3.4865028484	4.0104850333	4.4543328297	4.6385252004	3.6627549959	3.8119155549	2.6531922981	3.3384500026
TCGA-55-7727	0.326027397260274	0	4.250282	4.121049	3.615162	3.945358	2.653606	2.55526	3.109127	3.977823	2.401173	2.286682	4.011141	2.719277	3.707973	3.385943	4.116283	2.646238	2.089809	4.071616	2.347208	2.380093	3.140255	2.580543	5.514623	4.848728	3.328645	5.303903	3.229222	2.677405	2.924541	4.167775	2.889963	4.512834	4.947134	2.466368	3.004755	2.769688	2.283647	3.098365	2.536288	2.867028	4.379688	4.061497	4.753536	3.958441	3.143445	2.944747	3.347788
TCGA-86-8674	2.20821917808219	0	4.240562	2.048124	2.324414	3.1386	1.312539	0.2032505	1.212307	2.488771	0.9698328	0.4639183	1.940467	0.3425924	1.861792	0.8544737	2.262344	0.5488193	1.564686	3.568961	1.152922	1.221343	1.038319	1.244387	3.020874	4.349128	1.161331	3.705105	1.350054	0.7330139	1.052303	2.087411	0.7376879	1.959675	3.590402	0.7550117	1.884264	1.171314	0.4192815	1.775017	1.33867	1.58791	2.609906	2.650681	2.892414	2.45264	1.658883	1.753267	2.388664
TCGA-50-5942	5.06027397260274	0	2.797631	2.325025	2.318447	2.642567	-0.01281123	-0.7007816	0.5492653	0.1151249	0.06655887	-0.7794087	1.217227	-0.2882671	0.3412652	0.1242463	0.2911186	-0.3504165	0.2618813	2.49968	-0.09264894	0.4083443	0.5091579	-0.2927681	2.100545	1.610219	-0.1057692	0.8743023	-0.41108	0.0349133	0.3490062	-0.1833859	-0.3523448	0.7881592	2.048569	-0.5297647	0.3488881	0.1923512	-0.6325963	0.7481433	0.4595868	1.239459	0.9707702	0.4473576	1.089026	0.4922567	0.2213048	0.564718	-0.02532009
TCGA-44-2666	0.265753424657534	1	3.578115	3.292059	2.178408	3.951693	1.227822	0.9480753	2.291012	0.7702064	1.670887	1.45714	2.379691	0.7107796	2.103269	1.371759	1.565853	0.4823011	1.738878	3.906676	1.799209	1.216765	1.956811	1.536153	3.306306	2.688864	1.426691	2.715442	0.7220385	0.9317688	2.549524	2.121904	0.9567662	2.46219	2.957409	0.4161403	2.283726	1.362371	0.662902	1.758074	0.9936556	2.112722	1.476465	2.130122	2.151809	1.621724	2.052239	2.952612	1.858476
TCGA-62-8395	3.33150684931507	0	3.874276	3.902774	2.335743	1.738749	0.9975661	0.04296413	0.9645601	0.7380986	1.22468	0.3884431	1.342196	-0.04706959	1.312319	0.5329121	1.546705	-0.1484848	0.7671281	2.998172	1.148719	0.9977713	0.9581283	0.5696959	2.31044	1.981052	0.2844573	2.59657	0.3930995	0.3910162	0.7505883	0.8661843	0.2520632	1.363002	3.110385	-0.1931462	1.848504	0.5483132	-0.03831019	1.716129	1.351477	3.292563	1.838436	1.428492	1.952669	0.9169127	1.245695	1.313408	0.2172018
TCGA-55-6975	0.323287671232877	1	4.591814	3.462805	4.356809	4.0138	3.707571	2.665961	4.022828	4.360559	2.371286	2.587326	4.133293	2.722124	4.669185	3.890117	4.652563	3.26453	3.241253	4.420212	3.036805	3.224927	3.156018	3.386931	4.209746	5.07033	2.800205	4.950091	3.590445	2.917748	3.22161	3.963045	1.975924	4.783372	5.013122	2.657629	3.010569	2.093119	2.474381	3.899582	3.505842	4.293377	4.250836	5.028348	5.048235	4.05212	3.049265	3.229865	4.366096
TCGA-44-A47G	0.961643835616438	0	2.804774	2.656918	2.440732	2.9456	1.123319	0.004349939	2.011414	2.078894	0.8878041	0.9178442	2.137963	1.321199	2.121345	2.407212	2.406315	0.918236	1.389115	3.316663	1.212291	0.9712114	1.418894	1.382018	3.916831	3.277032	1.335555	3.106829	1.770202	0.9996544	1.229662	2.187094	1.098007	3.117123	2.912121	0.6811889	1.757122	1.582033	0.9471643	1.877382	2.083019	0.9745727	2.961724	2.692758	3.110024	2.288581	1.040661	1.811919	1.663115
TCGA-NJ-A4YG	6.19452054794521	0	2.984502	2.824251	1.924006	2.583068	0.5252258	-0.2547362	0.9196606	1.392797	0.8531829	0.1781451	1.170352	0.1474159	0.8702415	0.7641206	1.681035	0.3114809	0.4584022	2.98034	1.087061	0.6131604	0.7696905	0.7841916	2.534129	3.504788	0.671009	3.046045	0.3735417	0.5131468	0.8831608	1.157536	0.7216595	1.111573	2.183366	0.6289638	1.337321	0.4068191	-0.0988934	1.643858	1.030057	1.235796	1.734352	2.150214	2.328291	1.639101	1.340262	1.596208	1.087867
TCGA-05-4433	2	0	3.639063	3.111895	3.130164	4.124898	2.008377	0.370015	2.474507	2.614144	1.522784	1.050545	3.363619	1.898315	3.558349	2.359514	3.61306	1.882187	2.136139	3.544663	2.369671	2.798927	1.755629	1.272047	4.403443	3.717196	2.331503	3.082536	1.821737	1.921478	1.470448	3.004239	2.259018	3.330282	4.348616	1.589362	2.393018	2.06541	1.197167	2.05835	2.414761	2.607293	3.998881	3.132679	3.864477	2.981022	2.004841	2.493056	1.94584
TCGA-55-A4DG	1.66575342465753	0	4.497581	3.261694	2.493845	2.287493	0.7177117	0.389231	0.8294699	1.704245	0.434866	0.3301205	1.100051	0.2660883	1.476917	1.391818	0.6514045	1.026447	0.4609891	3.127142	0.2496002	0.374289	0.8284976	0.9175078	3.051063	1.885941	1.35455	2.752976	0.594422	0.6240757	1.363531	0.7089672	0.9836371	1.847543	2.134985	0.3721307	0.8473185	0.8212847	-0.006141267	1.0429	0.6319025	1.699734	2.171555	1.393524	2.129989	1.753839	1.901569	1.609621	0.2169506
TCGA-49-4494	2.96164383561644	1	3.241002	2.47529	3.493077	3.747144	2.166844	1.011872	3.462505	3.067574	2.076076	1.834482	2.394456	1.703272	3.684324	2.386327	3.029005	1.5491	1.037883	4.338851	2.68257	0.8624298	1.696365	2.399953	3.911112	5.145976	1.114817	3.506004	2.927453	0.7546615	2.078135	2.993899	2.764005	3.611653	4.044171	0.9066137	2.812051	1.776139	1.011289	3.275053	2.654223	2.738987	3.447593	4.827082	4.220977	1.935284	3.080482	2.76442	3.475381
TCGA-44-6147	2.31506849315068	0	4.5577280372	3.6120718876	2.5112058472	3.0496538658	0.8678549251	0.5022849016	1.0141954132	1.591453695	0.9024325409	0.5632823197	1.8505635488	0.5945067677	1.4261091482	1.1788311899	1.7026626642	0.9671056648	0.6962418177	3.6589297476	0.9784316723	0.7490477521	1.5370310218	1.2139218077	3.0169192885	1.9827174272	1.781005729	2.7021742102	0.1163659883	1.2737629528	1.8801132969	1.6802065736	0.1363478143	2.3673065301	2.6191585273	0.9586598183	1.1556139182	0.7686173981	1.0873537166	1.2686675766	1.7737410193	2.4296570587	1.4175469461	1.3460182521	2.4874703486	2.3841197337	2.4843121508	1.9685780541	0.1718968562
TCGA-49-AARO	10.2986301369863	0	3.055035	2.588098	2.45296	2.269807	1.855991	0.6998472	1.662101	2.292859	1.075743	0.8925276	2.412626	1.029394	2.330957	1.669959	3.125948	1.131489	1.38593	3.825911	1.892618	1.351285	1.852927	1.345017	3.382531	3.222541	1.483153	3.40694	2.338214	1.330597	2.403588	2.654377	1.29804	2.878109	3.847925	0.8748291	2.379582	1.416552	0.8175607	2.815804	2.876204	2.292317	3.058067	3.025335	3.587064	2.295092	2.281858	1.745908	1.713417
TCGA-49-AAR4	2.40821917808219	1	2.042456	2.630779	2.562071	2.545035	2.214884	0.8945547	1.839715	2.256901	1.268918	1.281778	2.085325	1.454815	2.410916	2.233703	2.666643	1.655328	2.054855	3.213887	2.116529	1.639701	1.969492	1.461933	3.913422	3.332372	1.653197	3.391107	2.343239	1.484993	2.150784	2.448047	1.610216	3.017882	3.264986	0.994399	2.812661	1.513056	1.440484	2.866144	1.92042	1.571549	3.583184	3.570224	3.620955	2.408101	2.098211	2.151852	1.288932
TCGA-55-8091	1.64383561643836	0	2.648685	2.396848	2.706342	2.976666	1.105526	0.5359125	1.895119	1.412061	1.516319	0.2760427	1.819608	0.7078808	2.14766	1.391156	2.000217	0.4012202	1.126154	2.850147	1.077873	1.478199	1.452017	0.8736429	3.306641	3.586406	1.217521	2.071433	1.262467	1.236235	1.602027	1.58319	1.02703	2.372066	2.87708	0.4617456	1.036742	1.249904	0.5731318	2.104302	1.712373	3.086611	2.125543	2.302887	2.795968	1.989519	1.562084	1.413244	1.979079
TCGA-50-6673	0.0602739726027397	1	3.862838	3.007402	3.329943	3.225024	2.037964	1.626536	2.224891	2.317629	1.342308	0.9811911	2.517659	1.609185	2.771511	2.073499	2.821324	2.196039	2.080593	3.918654	1.584304	1.839269	1.099745	1.284985	4.303608	4.033848	1.335925	2.831612	2.133432	1.442767	1.694405	2.050156	1.957994	4.157072	3.006115	1.390705	1.897681	1.129541	0.811615	2.096966	2.410871	2.744907	2.985023	3.048157	3.887513	2.466787	2.155103	1.557925	1.496757
TCGA-50-6591	0.326027397260274	1	3.439101	4.680678	4.675199	4.313945	3.798404	3.456934	4.562578	4.749224	4.493462	3.374405	4.921612	3.522934	4.954696	4.624595	3.9901	5.203478	4.083981	5.701372	3.328603	3.430908	3.860674	3.977776	6.776701	6.377156	4.061707	5.543624	4.126778	4.174493	4.184816	4.819528	3.402381	5.27543	5.699807	4.105208	5.12673	4.449056	2.090229	4.985448	3.176371	5.160302	5.840717	5.923848	5.649078	6.179421	4.729687	4.621795	4.209333
TCGA-55-8514	1.42465753424658	0	3.883617	1.281953	1.116816	1.965478	-0.08095788	-0.556178	-0.3781339	-0.1549884	0.6977989	-0.5177441	0.3095274	-0.4379932	0.2692042	1.614556	0.5880337	0.06227949	-0.07451391	2.263689	0.3590252	-0.109237	0.2294446	0.1436826	1.185284	1.398147	-0.1233257	2.593316	-0.4084972	-0.3395389	0.5799481	0.6639784	0.1274099	0.7285217	1.720067	-0.4527287	0.7225135	-0.1094439	-0.5142861	1.139485	0.5134649	0.2680274	1.313458	1.256452	1.194618	0.4060601	0.960054	0.7079444	-0.2969723
TCGA-44-7672	1.96986301369863	0	3.248706	2.785778	3.039019	2.339095	1.58562	0.6727747	2.1115	2.518436	1.14516	1.115852	2.555672	1.147092	2.978335	1.68153	3.037427	1.506009	1.21596	3.660392	1.855579	1.37203	1.6653	1.420904	4.134643	4.204818	2.005237	3.900237	1.490942	1.176181	1.320919	2.362616	1.46777	3.15734	2.928682	1.258953	2.306287	0.9804438	0.9468117	2.879449	2.18831	2.301481	2.978545	2.945961	3.816505	2.595317	2.180593	2.299126	1.707311
TCGA-MP-A4T6	4.9041095890411	1	2.428636	1.709009	2.007091	0.8868509	0.5501766	-0.2876063	0.6610462	1.136578	0.9731473	-0.1679153	0.885741	-0.03662794	1.412024	0.8403375	0.6479956	-0.2974739	0.4975516	2.733655	0.7968109	0.5985807	1.603048	0.9676052	2.349477	2.047464	0.7785829	3.197308	0.4098684	0.5317381	1.378243	0.4502739	0.07237877	0.9745261	3.012679	-0.04844228	1.390888	0.3564197	0.3778662	1.873354	1.320511	0.4622728	2.832839	1.644334	2.058768	1.740148	2.203557	1.988527	0.3758465
TCGA-55-8511	1.51232876712329	0	2.920433	4.361768	3.099301	2.343027	2.202481	1.750953	2.610815	2.86792	0.891552	2.775621	3.499166	1.629776	3.695724	2.637454	3.067038	1.968348	2.665196	3.68469	2.281551	2.374657	2.513223	2.324376	5.522151	4.520685	2.080207	4.170079	3.097055	2.130116	2.919994	3.385438	2.461094	4.235906	3.675169	1.674024	3.76599	2.935924	1.869439	3.810525	1.988159	3.003097	3.786873	3.759075	4.0634	3.002792	2.497583	2.79433	1.892088
TCGA-78-7167	7.34520547945205	1	3.890157	2.535593	1.372518	2.868423	-0.5081716	-0.7705754	-0.06281214	-0.1166287	0.3079121	-0.7931336	0.5838298	-0.5637856	0.1291489	-0.358784	-0.1595209	-0.3318397	-0.193552	1.665127	-0.0731635	0.6218296	0.5907065	-0.3705368	0.9850508	2.216445	-0.2642521	0.845615	-0.536576	-0.1389975	-0.2011939	-0.6474179	-0.8215214	-0.02780566	1.812858	-0.6005991	-0.07904403	-0.3493859	-0.6638241	0.1173551	0.4212713	-0.002303973	1.063162	0.1541486	0.5879601	0.2222723	0.8729109	-0.060017	-0.5280221
TCGA-97-A4M0	1.78630136986301	0	2.99639	3.161336	2.432586	3.021707	0.6462258	-0.1109329	0.8802935	1.04969	1.305815	0.06558654	1.703545	0.5112758	1.448839	1.228967	1.780147	0.6780939	0.5666941	3.249913	0.7008892	0.7353805	1.207365	0.9568511	3.506465	3.313799	1.325256	2.153172	0.8311422	0.7691969	0.9945043	1.105502	0.6341157	1.805206	3.089343	0.6452632	1.118555	0.5243643	0.2972583	1.657744	1.882076	0.8107041	2.487134	1.604716	2.212465	1.831294	1.538239	1.234428	0.5583877
TCGA-55-7573	1.33424657534247	0	3.107236	2.441794	2.507295	2.989975	0.6236296	0.1785404	0.8179747	0.8851665	0.4856347	-0.2662766	1.721442	0.2806778	1.033889	1.301514	1.563665	0.2146692	0.717659	2.392056	0.8247024	1.286006	0.7329413	0.2596784	2.485281	2.459857	0.4824961	2.639096	0.290494	0.508414	0.2979295	0.6108437	0.02700533	1.058453	2.784322	0.2475424	0.85669	0.3969965	0.5017488	1.201283	1.395417	1.067971	2.382518	1.282991	1.903009	1.606171	1.256228	1.192454	-0.2754128
TCGA-86-7714	1.71232876712329	1	3.604406	2.8494	2.794898	3.301271	1.023061	0.23386	1.665815	1.368163	1.192127	-0.06888637	2.272375	0.7572796	1.785369	1.457212	1.832682	0.5859717	0.9679683	3.442207	0.7985908	1.236334	1.828014	0.7357509	3.160714	2.883357	0.9267203	1.907951	0.847021	0.7651268	1.340726	1.534149	0.6349274	2.122597	2.822042	0.35881	1.064631	1.266167	0.2567049	1.90276	1.405929	1.047904	2.147681	1.594701	2.587916	1.879889	1.289492	1.029577	0.725451
TCGA-78-7145	2.26301369863014	1	3.747331	5.767847	4.220139	4.590506	3.28759	3.008155	3.650079	4.217559	1.579765	2.24682	3.900048	2.365002	3.468142	3.346358	4.297416	3.247984	2.616464	4.463572	2.283223	2.362694	2.844471	2.758626	5.538281	4.88135	3.041486	5.147157	3.12362	2.733524	2.402946	4.136724	3.102345	4.868733	5.018278	1.995825	3.963843	3.174364	2.083896	2.701869	2.981469	3.513633	4.16152	4.772789	4.618902	4.00503	3.08214	3.680359	2.441629
TCGA-86-8075	1.9013698630137	1	3.134686	3.739462	3.311123	4.725833	2.207086	1.606567	2.200531	2.93504	1.771316	1.812254	2.88111	2.1449	2.556653	2.799985	2.937495	2.121538	2.403757	4.434761	2.25859	1.610007	1.960895	2.130872	5.133187	4.262751	2.196101	3.860113	2.233826	1.758661	2.779598	3.298369	2.436556	4.718447	4.463021	1.896348	3.86572	2.304388	2.93425	3.300817	3.105042	3.768411	3.895816	3.682271	4.242031	3.386047	3.40465	3.284372	1.441657
TCGA-99-8025	2.9041095890411	0	4.378421	2.905559	2.500344	3.65136	1.557612	0.5938495	2.370521	2.962696	1.061192	1.378981	2.078763	1.411211	1.897649	1.868029	3.447903	1.457485	1.742632	3.759245	2.096823	1.885334	1.691021	1.281013	4.537611	3.452886	1.461232	4.600964	2.585906	0.8922848	2.734167	3.194042	1.255531	2.864648	3.772153	1.203961	2.841211	1.562045	0.5835863	2.963643	1.550787	2.378934	3.07228	3.769163	3.943507	2.341211	1.966282	2.12317	2.080117
TCGA-L9-A743	1.81917808219178	0	3.639425	3.432917	2.941868	2.982079	1.997971	2.365202	2.814072	2.434091	0.9814834	1.707565	2.708407	1.193964	2.842426	2.453515	3.588007	1.50368	2.042204	4.295455	2.065399	1.795402	2.208301	1.976628	4.301668	3.433202	1.88002	4.034578	1.856831	1.48946	2.110634	2.534237	1.572822	3.270198	4.218466	1.673893	2.51537	1.636649	1.193976	2.634349	2.1622	2.222645	2.566212	3.556051	3.792169	2.397837	2.737671	2.427441	2.274338
TCGA-86-8054	3.14520547945205	0	5.538449	5.39596	5.527828	5.064441	4.328681	3.238278	4.466336	5.011027	3.513849	3.682491	4.884158	3.189486	5.002183	4.713898	4.734671	3.85682	4.557741	5.901493	3.896512	4.102632	4.209934	4.169334	7.017842	6.430577	4.377041	6.340757	4.583866	3.216038	4.163789	5.271371	4.296982	4.713133	6.785801	3.801305	4.206987	4.008224	2.85014	4.54255	4.60724	3.814111	4.845504	4.665914	5.10427	5.3395	3.969608	4.489218	5.035456
TCGA-86-A456	2.45479452054795	0	3.365145	2.54249	1.862536	2.353869	1.016862	0.3568856	0.6392474	1.616954	0.2704686	1.032276	1.545929	0.3635428	1.210469	0.9048182	2.171792	0.268528	0.4443992	2.956036	1.032609	0.3987255	0.8505386	0.6145887	2.558134	2.863577	0.7268346	3.395824	0.8395696	0.7842147	1.150497	1.450207	1.029587	1.663579	3.504007	0.08759915	1.756744	0.6074615	0.4804434	1.610759	1.951926	0.2935782	1.966378	1.833452	2.208774	1.255535	1.349617	1.520573	0.9751044
TCGA-44-3919	2.81095890410959	1	3.424832	3.122243	3.248161	3.292814	1.420003	1.266532	2.319706	2.588901	1.482657	0.6470162	2.251695	1.437377	2.810483	2.16748	2.488912	2.075305	1.389781	4.429181	1.543938	1.016312	1.741251	1.36297	4.663198	3.263531	1.39802	3.348751	2.059603	1.105599	2.475724	2.77782	1.39176	2.962043	3.842234	0.9588122	2.718564	1.540832	0.9763042	2.61323	2.405669	2.44134	3.417873	3.519028	4.210655	2.386818	3.588792	2.304821	1.169856
TCGA-80-5608	7.75890410958904	0	4.443123	4.795262	3.640275	3.453143	1.644966	1.08842	2.19991	3.024709	1.108375	1.910344	2.720886	1.834391	2.969119	2.75436	3.344551	1.305382	1.817935	3.897495	2.080618	1.597074	2.064775	1.555242	4.263933	4.240114	1.930472	4.440884	1.939594	1.464279	2.284939	3.54375	1.877048	2.673612	4.135377	1.577194	2.240941	1.508455	2.019634	3.088459	2.554389	4.561063	3.006306	3.746332	3.783911	2.987563	2.230687	2.148209	3.256019
TCGA-69-7973	0.63013698630137	0	4.777524	4.795099	5.112847	4.993983	3.185171	2.485127	2.808482	4.600016	3.19478	2.952845	4.228047	3.255433	3.514241	4.269882	4.527974	3.314928	3.304515	5.012683	3.073388	1.941277	2.661458	3.546937	6.045895	5.395186	3.965748	5.434152	4.10248	2.504382	4.216386	4.474834	3.703825	3.599137	4.636079	3.318094	3.782381	2.943041	2.682709	4.166531	3.950043	4.321883	3.909678	4.561822	5.065613	4.647594	3.621285	3.949976	4.956462
TCGA-35-4123	0.498630136986301	0	4.506417	3.003369	4.022401	3.733447	1.778478	2.334595	4.033101	3.681536	2.749023	1.684435	3.052636	2.65557	3.985555	3.443626	4.151221	2.868098	1.720507	3.604386	2.756899	1.578776	2.248248	1.591454	4.101347	5.090645	1.605732	4.714651	3.837195	1.378739	2.616594	3.845746	2.928591	3.720403	4.238975	0.3482677	2.595646	2.123786	1.25775	3.446815	3.877443	3.368703	4.281977	5.3961	4.023621	1.475266	3.518411	2.187653	2.952761
TCGA-55-6982	2.72602739726027	1	4.093636	3.544896	3.181746	3.111596	1.815921	0.9438517	2.999195	2.788357	2.103119	1.223686	2.49168	1.761013	3.214609	2.624357	3.558446	1.412164	1.946355	4.432557	1.91876	1.76854	2.058681	1.904789	5.107369	3.854547	2.033374	3.822686	2.222325	1.936044	2.543173	2.720127	2.114546	4.411531	4.017755	1.935772	3.750832	1.094782	1.133392	2.98159	2.714231	2.629815	3.755118	3.629912	4.02267	3.418912	2.840978	2.932026	2.635659
TCGA-86-8279	2.6	0	5.212122	3.507226	3.417775	2.657186	2.130246	0.9347033	1.904002	2.941154	1.096964	1.544065	2.788205	1.156117	2.347592	2.120795	3.343506	1.748562	2.135508	5.677567	2.108347	1.211455	1.736143	2.186983	4.683244	3.639523	1.732196	4.202317	1.703093	1.345311	2.82541	2.100044	1.122774	3.91795	4.399036	1.364077	2.823853	1.961721	0.8685177	3.59003	2.462683	4.075507	3.51102	3.326347	3.800186	2.936653	2.400219	2.835049	1.647791
TCGA-NJ-A55A	0.0410958904109589	0	3.079605	2.672641	2.284084	2.339308	0.9143701	-0.2444764	1.549432	1.635138	1.223476	-0.09632042	1.766043	0.4211655	1.475901	1.206896	1.09889	0.1507624	0.6868995	2.783848	0.9715927	0.6626052	1.408979	1.129821	2.498053	2.812395	0.3086713	2.696679	0.2442863	0.7170692	1.238094	1.108802	0.463314	1.699827	2.499604	0.2067978	1.108703	0.8867945	0.8590778	1.571231	1.963623	2.600939	1.438754	1.290806	2.078622	1.710625	1.054234	1.822328	0.7082556
TCGA-MN-A4N1	2.26575342465753	0	2.797201	2.84227	3.185603	3.542264	2.623298	1.891785	2.501104	3.528374	1.07404	1.813859	2.87191	2.025427	3.964726	3.282821	3.528086	1.287779	1.73169	3.542155	1.788854	1.331666	2.809046	1.830633	4.248058	4.280436	2.117307	4.21843	3.574581	1.81183	2.115595	3.247738	1.956808	4.75735	4.687918	1.759231	2.559195	1.589047	1.209532	3.307103	3.096271	2.972026	4.182167	4.502452	4.341536	3.167488	2.081572	2.641443	2.539042
TCGA-55-8301	1.46301369863014	0	3.198745	3.433028	3.251878	2.90507	2.202699	1.501056	2.071876	2.656338	1.385216	1.453737	2.728874	1.099889	2.405391	2.610725	3.571359	1.656054	1.808806	3.658707	1.857562	1.485305	1.819203	2.041798	3.84432	4.029903	2.387353	3.950477	2.17905	1.48509	1.913089	3.268068	1.784482	2.974847	4.32636	1.817686	1.950659	2.001772	1.388191	3.079313	2.812741	2.991253	3.155356	4.014524	3.812454	3.000655	2.019474	2.09465	2.416367
TCGA-05-4422	1	0	4.219002	2.255769	3.097844	2.585924	1.326424	0.5095555	2.378583	2.133963	1.0138	1.304988	2.542706	1.320302	2.746932	1.494468	2.77366	1.499512	1.79013	2.909822	2.531083	1.468999	1.391923	1.316846	3.278956	3.771993	1.181288	2.548605	1.520446	0.7309559	1.294291	2.225924	1.198419	1.878666	4.097935	0.341735	2.09437	1.016832	0.288192	2.473396	2.400104	1.45732	2.128929	3.444876	2.437363	1.620728	1.459922	1.942839	2.664103
TCGA-97-8552	1.71506849315068	0	2.523529	1.613518	1.784617	1.610196	0.3292973	-0.4221907	0.5051799	0.6041587	0.267936	-0.538702	0.7181067	-0.379476	0.8351277	0.4530982	0.3168103	-0.2315295	-0.07206195	2.114355	0.4334166	0.2288399	0.5099314	-0.1088013	1.297859	2.217471	-0.2944008	1.881926	-0.7272032	0.1116621	0.2612611	0.1487349	-0.3034103	0.6260994	1.264028	-0.5164259	0.3423893	-0.003429919	-0.393301	0.665279	0.8483248	1.753611	1.040669	0.838584	0.799881	0.1758695	0.4706289	0.3124283	-0.01916439
TCGA-97-7937	1.54520547945205	0	4.051531	3.800777	3.404389	3.607839	2.524619	1.267691	1.599965	2.748181	1.885624	2.379597	2.235804	1.618176	1.820623	2.119259	3.269746	1.808927	1.708466	3.779167	2.004883	1.023579	1.808175	1.60688	4.536209	3.452493	2.324256	3.531733	1.467611	1.231717	2.553037	2.647514	1.135048	3.719912	3.611017	1.416389	2.461255	1.891234	1.65164	2.96206	2.744129	3.233535	3.191962	3.278954	3.775162	3.141313	3.586088	2.013238	1.732169
TCGA-97-A4M7	1.72328767123288	0	2.340241	2.050241	2.596234	2.830356	1.315283	0.3544712	1.385997	1.3522	0.8945694	0.2126683	1.799162	0.3885819	1.912829	1.531313	1.813588	0.5241423	0.6369573	2.546695	0.9643056	0.8599984	1.229012	1.110598	3.324374	2.860616	1.01602	2.687855	0.9821072	0.7809723	1.723721	1.360099	1.341985	1.743403	3.400724	0.3791405	1.692047	0.8349441	0.3002083	2.013426	2.361682	1.181171	2.069878	2.124708	2.750865	1.524378	2.173866	1.844356	0.3262094
TCGA-91-8497	1.18904109589041	1	2.729134	1.55692	1.580102	1.265806	0.1252968	-0.4292889	0.8434798	-0.1537769	0.03569954	-0.4415216	0.8787036	-0.1466427	0.7251156	0.5181379	0.5090086	-0.4024609	0.1704289	2.39198	0.4771988	0.5263741	0.3679309	-0.04864032	1.449559	1.969609	-0.05083563	1.544548	0.08762555	0.1105808	0.462725	-0.08728736	-0.2237571	0.3999306	2.055455	-0.3914341	0.565915	0.2266618	-0.3213436	0.7622083	0.6391105	1.095793	1.312416	0.7425779	1.235298	0.5156823	0.4806927	0.4259352	0.2012404
TCGA-38-4632	3.71780821917808	1	5.399544	4.082913	4.177551	4.319093	2.820394	3.397296	4.349491	4.37096	1.930654	2.808232	3.286316	2.589109	4.336928	3.72128	5.049746	2.855495	2.337305	5.086795	3.06792	1.724098	2.340584	2.380871	5.23717	5.187767	2.209945	5.433032	3.768616	1.467182	2.397139	4.047463	3.173053	4.478869	4.408771	1.510345	3.604768	2.495863	1.922059	2.887357	4.396657	3.610938	3.967685	5.839475	4.437175	2.427611	3.970574	3.142558	3.886632
TCGA-78-7163	19.8575342465753	0	2.701417	1.17268	1.831984	2.185048	-0.2207787	-0.861804	1.485807	-0.3249325	1.093378	-0.4250661	1.374598	-0.4395625	0.237691	0.6944871	-0.03011498	-0.1938238	-0.2873185	3.1686	0.1273285	-0.1318098	0.9664951	-0.3896201	1.223611	3.397544	-0.5459522	2.074464	-0.3012946	0.02770596	1.461741	0.518407	-0.3009016	0.8177658	2.069731	-0.7953087	1.194598	-0.525753	-0.03838546	1.346981	0.4164683	0.03152589	2.036445	0.636847	1.036629	-0.1529627	1.319353	0.1814246	0.02625137
TCGA-67-3770	1.67123287671233	0	4.060054	2.967747	2.549529	2.000665	0.3205502	0.3217323	2.066829	1.020959	0.7308135	-0.3544353	0.7363495	0.2977615	1.74423	1.473017	1.221753	0.5897654	0.1179022	1.078879	0.6021168	0.4383739	0.635556	0.08715018	3.058286	1.933746	-0.2459491	3.607425	0.5033535	-0.08828503	1.00376	0.8178851	0.5603843	1.348227	3.129255	-0.739198	1.053083	0.2009828	0.03277015	1.198528	1.819968	0.793006	2.037702	5.22456	1.714476	-0.06935079	2.023419	0.5283665	1.038854
TCGA-50-5931	1.18904109589041	1	3.997647	4.486802	4.729598	5.289505	3.497187	3.080411	2.51115	4.958893	2.638871	2.007825	4.527264	2.565956	4.053894	3.510233	4.650925	3.703749	3.993778	5.74901	3.321529	3.681083	3.117559	3.940359	6.202046	5.504585	3.667734	5.590355	3.256598	3.14252	3.876466	3.733943	4.018464	5.260715	5.034869	3.455962	3.951146	2.95056	2.554004	4.515875	4.497709	4.229165	4.620777	5.328384	5.468425	5.312794	4.106537	4.465178	3.682999
TCGA-55-7994	1.65205479452055	0	4.049743	4.886558	4.909103	5.591138	3.408284	3.180922	3.403352	3.283688	2.858551	2.831817	3.763813	3.566802	4.450068	3.97446	4.384092	3.385807	3.471467	5.407454	2.59602	3.777478	3.394986	2.490833	6.418244	4.816528	3.001908	3.486704	3.647625	3.355611	3.988579	4.054582	2.778774	6.478641	4.305044	2.361638	3.984732	3.962032	3.557924	4.574122	4.090318	2.74966	4.913024	4.765201	5.5784	3.164778	2.713728	3.230366	-0.279784
TCGA-55-7725	1.21095890410959	0	3.481166	2.810697	2.642364	3.622114	0.8180751	-0.05337074	1.36753	1.129235	1.137763	0.2978856	2.127054	0.2522208	1.654998	1.021663	1.445568	0.3502686	0.7567955	2.908993	1.408462	0.7168751	1.336052	0.8719055	3.196371	2.745465	0.8166676	2.889083	0.2025067	0.4328379	1.400813	1.136183	0.3334116	1.48847	2.593266	0.5567422	1.505913	0.5443571	-0.181331	1.129593	1.663263	0.9372143	1.416998	1.05919	2.014666	1.344666	1.062471	1.950474	1.1559
TCGA-MP-A4SY	4.11232876712329	1	4.375066	4.086086	3.396089	3.903079	2.361702	1.414063	2.742031	2.37456	1.416126	0.8937808	2.241217	1.091661	3.158534	2.163011	2.54523	1.236376	1.137625	4.767215	0.8429394	1.907906	1.887593	1.974336	4.97896	5.600095	1.778447	3.791634	1.547983	2.08758	2.437661	3.035358	2.707125	3.925008	3.489192	1.315082	2.853547	1.801422	1.491845	2.719043	2.09552	3.035095	3.10754	3.746933	4.089818	2.790465	3.225935	2.446566	3.314364
TCGA-97-7546	3.52054794520548	0	2.646153	2.917234	2.693312	3.199245	1.173285	1.003794	1.599171	2.251771	2.097618	0.08099988	2.106989	1.123279	1.830605	1.607148	1.712685	1.479115	1.103867	2.826413	0.796514	1.228618	1.38288	0.9819067	4.200869	2.850901	1.890876	2.182934	0.558035	1.037198	1.427966	2.021569	1.22192	2.323556	2.648525	0.6098944	1.344316	1.441555	0.7655746	1.814925	1.525829	1.781179	2.599701	2.000568	2.968134	2.84033	1.938693	2.068292	1.320249
TCGA-69-7980	1.12602739726027	0	2.232449	2.891924	2.909926	3.397406	2.821731	0.3378937	2.305287	2.636792	1.512576	1.438342	2.230042	1.620696	2.779289	2.360261	2.438535	1.080534	1.62746	3.674519	1.580421	1.310192	2.006765	1.759128	4.282365	3.304316	2.185644	3.308457	2.322939	1.519154	2.137643	2.743152	1.028525	2.402916	4.124932	1.124996	2.601522	1.515596	0.9376138	2.425653	2.823848	2.62525	3.235352	2.929683	3.789408	2.848003	3.119421	3.280587	1.346557
TCGA-73-7498	3.25753424657534	0	3.559699	2.156523	1.717695	2.580687	0.3973806	-0.4747709	0.3109476	0.1437885	0.1058434	-0.4375521	0.7567829	-0.2716878	0.925478	0.2088711	0.7357445	-0.3144774	0.182169	2.553623	0.3558259	0.4051803	0.3979556	0.04897074	1.650384	2.048737	0.09300512	1.602384	-0.05565459	0.0689661	0.1339471	0.1052725	-0.3840519	0.6584786	1.865339	-0.3693485	0.1779529	-0.1157731	-0.2167441	0.4731146	0.8355089	0.8180767	1.149514	0.6894083	1.407582	0.645149	0.6885642	0.6661025	-0.2346632
TCGA-86-8585	0.967123287671233	0	4.035939	3.628164	3.436319	2.84601	2.794985	1.129493	2.23191	3.578253	1.493409	2.761224	2.702283	0.9319455	2.874752	2.166065	3.058672	2.362747	2.137489	4.165896	2.730524	1.659397	2.287042	2.370876	4.359081	4.603601	2.377804	4.341293	2.966803	1.9622	2.667515	3.396857	1.517565	3.680478	4.678931	2.218382	2.609011	1.517613	1.702416	3.386295	3.32187	2.729312	3.296322	3.88693	4.4864	3.081217	3.049141	2.532528	3.259749
TCGA-78-7542	0.879452054794521	1	4.578225	4.21972	5.006106	5.130805	3.659477	3.506614	4.111962	4.245172	3.855134	3.59356	3.826994	3.480648	5.26484	3.538693	4.645062	3.128324	3.27416	5.297225	3.695153	3.056453	3.678579	3.000024	5.413634	5.78447	3.18388	4.720367	3.339873	4.017863	2.780345	5.444075	3.609296	6.802507	5.198129	3.069633	4.832795	2.881382	3.102275	5.406397	3.627161	4.019914	5.504559	5.885659	5.872006	4.373624	4.583271	4.123504	3.701985
TCGA-05-4250	0.331506849315069	1	4.3154	4.042025	4.221064	4.983147	3.379547	2.55157	4.248818	4.452758	3.031262	2.64374	3.829818	3.128515	4.546472	3.651143	4.351007	3.038261	2.945837	5.030053	3.248619	3.385028	3.471922	3.304391	5.509202	5.649393	2.409717	5.009216	3.534856	2.022601	3.709088	3.92294	3.900019	5.304324	5.047685	2.435782	4.084138	2.537403	2.454364	4.328502	2.982859	4.309913	4.237531	5.374321	5.35289	2.927647	3.174001	4.138677	4.126808
TCGA-38-4630	2.93972602739726	1	4.043057	3.922545	5.286146	6.547626	3.32105	3.655109	4.804739	4.586931	3.791153	4.145538	5.045014	3.586393	5.600026	5.374252	4.576865	4.794779	4.421429	4.748255	2.937507	3.131003	3.927812	3.130294	5.536939	5.613089	4.466496	5.37984	5.265367	3.494077	3.64665	3.91737	3.657293	3.324206	6.513321	3.310713	3.0988	5.07463	2.653265	5.142374	4.604286	4.706801	5.620515	5.882958	6.795484	4.845085	5.260106	3.471794	4.889571
TCGA-05-4418	0.750684931506849	1	4.421176	2.750623	3.529807	3.712528	1.993875	1.545637	2.724816	2.329409	1.232431	1.444377	2.226344	1.129707	3.129299	2.385419	2.127456	1.621153	1.642658	3.674278	2.364863	1.332923	1.534573	1.644583	3.297238	4.740637	0.4966266	3.910327	2.074762	0.6675304	2.084738	2.090746	1.664482	3.70512	3.775741	0.3933053	2.759266	1.091121	0.4625103	2.630002	2.88835	2.884158	2.808903	4.17619	3.346757	0.6814036	2.336998	1.537984	3.597029
TCGA-55-6979	0.649315068493151	1	3.17827	3.262033	3.324946	3.301625	2.567042	1.789688	2.403037	2.291515	1.865025	1.502189	2.883005	2.307851	3.191082	3.024761	3.435694	2.471176	2.013529	2.953233	1.614709	1.658147	2.24248	2.251621	4.906146	4.070135	2.188461	3.289493	3.209096	2.096044	3.147065	4.079837	2.942117	4.733659	4.14153	1.375699	2.90047	2.739219	1.583602	3.61129	2.964777	3.055939	3.723148	4.487902	4.305164	2.683739	3.022146	2.167419	2.447691
TCGA-62-A472	2.49315068493151	0	4.282951	5.412719	3.868222	3.930293	2.287641	1.718091	2.755316	2.88333	2.134037	2.577409	3.813101	2.318832	3.080962	3.082334	3.774614	2.231275	2.2686	5.59215	2.44283	2.533413	2.65701	2.354857	5.106172	4.936549	2.665976	4.588997	2.571247	2.062188	2.68176	3.018509	2.219793	4.158163	4.870474	1.729958	3.363351	2.782946	1.758812	3.095895	3.468295	2.815991	3.737053	3.461342	3.883127	2.923109	1.729987	3.019002	3.096631
TCGA-62-8398	1.21643835616438	1	4.238682	3.942468	4.399243	5.041899	3.341365	1.653619	3.536682	3.788346	2.254752	2.755911	3.775889	1.567905	3.92505	3.287781	3.991391	2.024244	3.368223	4.194105	2.927488	3.288092	2.275217	2.92689	4.776913	4.848802	2.733938	4.772584	2.519696	2.02504	3.175661	3.347273	1.506082	4.260355	5.493373	2.789651	5.14436	2.188041	2.903501	3.95765	3.858208	3.504693	3.456296	4.113788	4.445561	3.840709	3.415056	3.400079	4.374237
TCGA-MP-A4TI	1.17534246575342	1	3.552075	4.353015	4.600237	3.420381	2.716107	1.297761	3.170021	4.005906	2.635358	2.372969	3.703515	2.333493	4.192323	3.258006	4.326787	2.77579	2.50064	4.248595	2.736497	2.629851	3.071326	2.639799	4.778058	5.315752	2.989556	4.710784	3.13915	2.694026	2.694304	3.835273	2.733018	4.534162	4.950618	2.461621	3.177696	2.481121	2.287102	4.399363	3.697412	3.818307	4.47457	4.602836	5.05535	3.725574	2.408492	3.116146	3.413563
TCGA-O1-A52J	4.92602739726027	1	1.874246	2.351635	2.681374	2.243682	0.9289124	0.04845567	1.052327	0.6662583	0.7936922	0.1787566	1.798769	0.3602149	1.541874	2.223926	1.68188	0.4097717	0.9305425	2.296336	0.8877877	0.7526144	0.8669492	0.9963705	3.448654	2.895207	0.9895171	3.281484	0.4913815	0.6478042	0.7855929	1.270373	1.036136	1.912649	3.387829	-0.06816049	1.157379	0.6989283	1.087009	1.883015	0.8211308	1.65777	1.667516	2.07247	2.61759	1.476457	0.9424453	1.635371	0.5657259
TCGA-67-6217	1.15616438356164	0	2.638756	1.725363	1.538892	2.048165	0.2708073	-0.3640656	0.4394728	0.498642	1.308163	-0.3408897	1.186404	-0.3059626	0.8695083	0.8948797	0.8731982	-0.158668	0.3407861	1.994657	0.2917714	0.2661369	0.7685359	-0.001360084	1.855852	1.85052	0.2660047	2.821327	-0.1612123	0.279996	0.6281298	0.1760102	-0.1374421	1.354829	2.263995	-0.303975	0.2981117	0.1286604	-0.226091	0.8960906	0.6229094	0.07017137	1.691077	1.554692	1.380064	1.104274	0.5422146	0.7242998	-0.1938215
TCGA-MP-A4TK	1.59452054794521	1	3.149338	3.412581	3.077989	3.548202	2.591252	1.424883	2.610723	2.680908	1.507763	1.145802	2.662788	1.768651	3.364872	2.537438	3.247886	2.493607	2.458562	3.544345	2.645482	2.220467	2.192566	1.621436	4.61629	4.014047	2.387336	3.855966	2.722778	1.947966	2.137106	2.184402	1.466259	4.212166	3.614585	1.544485	2.339354	1.657038	0.9665115	3.420873	2.50286	4.076973	3.463264	3.937984	4.322606	2.958327	2.22288	2.559094	1.801502
TCGA-38-A44F	0.364383561643836	0	2.630085	1.624439	1.80375	2.349685	0.6167595	-0.2477808	0.789409	0.8626242	0.3227891	-0.4274451	1.31659	-0.1558359	1.228273	0.5600352	1.234079	0.170121	0.2117497	2.238706	0.9158643	0.4448611	0.7469373	0.2563025	1.36309	2.123712	0.03608266	1.925609	0.4406112	0.2397696	0.6233797	0.9091729	0.6769525	0.9855172	2.587035	-0.4059344	1.203869	0.2744479	-0.3637876	1.010655	1.505212	1.935116	1.465596	1.130989	1.530159	0.5910983	0.5983062	0.7664432	0.2341331
TCGA-78-7536	0.668493150684932	1	5.53932	5.122511	5.48564	5.378921	3.763586	3.374804	3.257154	5.389763	3.843851	2.408798	4.69229	3.270066	4.258543	4.309014	4.768842	3.599566	2.869629	6.352378	2.07733	2.354566	3.193162	3.705372	6.430076	4.712251	4.16361	5.337524	4.613484	3.497333	4.186665	3.946565	3.21683	4.28044	6.373457	3.434226	3.84876	3.887203	2.00022	4.542415	3.906906	4.966398	4.131181	5.112681	6.035562	4.917056	5.04997	3.890151	3.723022
TCGA-05-4389	3.75068493150685	0	4.297048	3.137297	4.209435	3.771558	2.526377	1.659985	2.447092	3.30191	1.753639	2.609653	3.043563	2.001979	3.299633	2.553841	3.833776	2.250998	1.868842	4.865533	2.401509	1.68116	1.51005	2.468177	4.241918	4.131557	2.404862	4.814804	3.044881	0.8876233	2.10554	3.780684	2.159168	2.848697	4.632022	1.201544	2.859792	1.487825	1.392718	2.937716	2.857933	3.496262	3.93177	4.782525	4.113372	2.283679	3.428156	2.799423	2.70417
TCGA-86-8668	1.15890410958904	0	2.267425	2.711981	1.993916	2.486433	0.9638182	0.02757224	1.366443	0.7116003	1.229863	0.2392682	1.824849	0.4116473	1.670258	1.3843	1.354508	0.5880754	1.091608	2.389942	0.5567598	1.078191	1.015317	0.5715805	3.382384	2.447176	0.9260587	2.333772	0.7005252	0.8787934	0.8981994	0.8811832	0.4889387	2.49386	2.763918	0.2186724	1.776373	0.9692837	0.2292822	1.645504	1.576767	1.462684	2.29146	1.836256	2.330701	1.624434	1.375898	1.324658	0.08824105
TCGA-50-5939	1.26027397260274	1	3.347617	3.170994	2.819296	4.269455	2.55841	2.196211	2.650395	2.793787	1.321439	1.523023	3.499439	1.873936	3.619811	2.709379	3.367086	1.56421	2.634717	3.908869	2.036312	2.933656	2.215654	2.215993	4.648784	4.530709	2.771698	3.354871	2.441204	1.922929	2.676254	2.92128	2.498571	3.376563	3.427945	2.069566	2.909473	1.199047	1.61931	3.577521	1.85912	2.832779	3.517005	4.104606	4.208194	2.893154	2.735612	2.757694	2.463089
TCGA-49-AAR3	5.18630136986301	0	3.097167	3.079002	2.842774	2.533072	2.6141	1.927192	2.808149	3.443305	2.142188	1.988222	3.26092	1.74969	3.363111	2.473237	3.979109	2.522771	2.335568	4.593515	2.257457	1.95042	2.436738	2.724522	4.544959	4.354204	2.698672	4.285064	3.086595	2.290403	3.577666	3.415457	2.20368	4.430337	4.309213	2.376688	3.466181	1.958994	1.478127	4.299887	3.374965	3.135441	4.105598	3.975672	4.948784	3.644202	3.402924	3.478975	2.844742
TCGA-44-A479	1.33150684931507	0	3.348061	2.487644	3.23302	3.375627	2.226766	1.840606	1.844765	2.079691	1.90063	1.169333	2.826888	1.122606	2.354629	2.065208	2.904977	2.228394	2.183953	2.616977	1.243125	2.114841	1.56302	1.602946	3.876705	3.65299	1.832414	2.897465	2.023766	1.775689	2.13205	3.042403	1.666567	2.652965	3.745184	1.292363	1.757499	1.265556	0.314872	2.611565	3.01154	2.645421	2.669609	2.70484	4.000974	2.558516	2.857968	1.779536	1.963549
TCGA-55-A490	0.271232876712329	1	4.181791	3.458704	3.514955	2.999323	2.142296	1.662293	1.517612	2.596685	-0.1359721	1.037218	2.698446	2.020826	2.989842	1.984938	2.653624	1.102218	1.616761	3.579823	1.673092	1.246766	2.637847	1.666246	5.132042	3.751397	1.835802	4.072474	1.973896	1.641375	1.999901	1.895698	1.849297	3.163154	4.282536	1.017667	2.653766	0.8913395	-0.0706413	2.711349	1.634485	2.859157	3.467179	3.754894	4.041281	2.543094	0.5231561	1.745865	0.5567962
TCGA-55-8097	1.3041095890411	0	3.764015	2.496065	2.180687	2.458288	0.6629547	-0.3994881	0.6587868	0.1470993	0.2419955	-0.1321421	1.034569	-0.2026802	1.020022	0.6071005	1.105847	0.4460664	0.4848508	3.282261	1.008343	0.3755287	0.819961	0.008343664	2.248132	2.296724	0.175288	1.957938	0.02888285	0.327037	0.6788294	0.2879654	-0.1095438	0.9570196	2.507699	-0.2950284	0.8281941	0.6166371	-0.3794625	1.265449	1.137687	1.084646	1.479507	1.1006	1.788309	0.7791235	1.354178	0.6777257	-0.05510104
TCGA-69-7974	0.504109589041096	0	3.372194	3.824444	3.935848	4.234482	2.850466	1.710189	2.599268	3.098635	2.312903	2.176337	3.698364	2.301759	3.573819	3.146019	4.88668	1.857381	3.343473	4.631975	2.37535	2.535137	2.569355	2.269989	6.30521	4.370899	2.77508	3.944565	2.620024	2.622414	3.328333	3.271171	2.473543	5.523418	4.343836	2.641814	3.711695	3.105178	1.602044	3.830461	2.959626	3.29791	3.768989	4.362524	4.665862	3.019663	2.352585	2.862363	2.435189
TCGA-55-6968	3.54246575342466	1	3.123844	4.718668	5.054577	5.1751	3.708372	2.683287	3.690205	4.781491	2.538656	3.150483	4.833886	3.394775	3.631514	4.385104	4.892053	3.412273	3.747446	4.966045	2.631415	3.505435	3.234138	3.633014	6.20349	5.550255	4.438727	5.751048	4.3053	2.700154	4.389222	4.608176	4.855318	3.160826	5.800872	3.680523	3.557824	3.712129	2.08192	4.877752	3.737145	4.069462	6.102122	4.814162	5.681097	5.502936	3.45099	4.254925	4.984557
TCGA-44-3917	3.24109589041096	0	4.725401	4.689179	3.567448	4.439593	2.875168	4.041601	2.88136	3.572156	1.965905	2.816529	3.336268	1.933181	3.589535	3.588953	3.435969	2.96874	2.892634	4.074371	1.640809	3.044187	3.085151	3.580309	4.977732	4.428245	5.278305	4.859523	2.664098	3.5693	3.516476	3.464785	2.712977	4.242717	4.222907	3.8367	2.734395	2.581481	2.590818	2.731963	3.522885	2.951575	3.230707	3.739468	3.857863	4.572907	3.955419	3.599648	3.157234
TCGA-05-4415	0.249315068493151	1	4.35719	4.271644	4.655063	5.937055	3.614919	3.595679	4.207951	4.575385	5.280045	4.169422	4.744195	2.877835	4.646122	4.526752	4.671805	3.546293	4.513184	4.731202	3.800291	4.041645	3.500119	5.391508	6.153837	6.12903	4.04596	5.291657	3.374598	3.25632	4.319937	4.303012	3.280713	7.383387	5.503567	4.119106	4.420689	2.841211	3.623648	4.596115	3.320369	3.429885	4.568605	5.249019	5.416184	4.78076	3.892358	4.807813	5.570164
TCGA-44-6145	1.63013698630137	0	3.168997	2.770897	3.429835	4.435665	2.152771	1.222109	1.931772	2.872102	1.768768	1.298973	2.924647	1.704786	2.34392	2.37023	3.65173	2.120368	2.303166	3.411689	2.464781	1.567439	1.41733	1.854446	4.624647	3.328724	2.230495	3.510169	1.601067	1.326078	2.26926	3.254305	1.140362	3.399984	4.336489	1.856999	2.72169	1.161495	1.380272	2.989463	2.816853	2.489482	3.205311	3.111849	3.936295	2.847571	1.828688	2.656484	2.018761
TCGA-95-7947	1.30684931506849	0	3.473458	4.740667	4.332533	4.745628	3.207487	2.568815	2.56068	4.215035	2.483806	2.734481	4.029898	3.168205	3.220277	3.616138	4.069568	3.719042	3.596972	4.799451	3.373186	2.707658	1.820254	2.791195	5.063414	3.777797	2.960633	5.09133	3.046983	2.073268	3.318842	4.735112	2.185798	4.439756	5.462504	3.070491	3.656456	2.590791	1.929455	4.348393	3.70492	3.728217	4.019424	4.039126	4.984433	4.679081	3.327451	4.382194	2.942452
TCGA-55-8089	1.92328767123288	1	3.658676	3.976036	3.568474	4.715685	3.440818	2.883583	3.533857	3.772335	2.216147	2.364218	3.894908	2.462871	3.464965	3.152961	4.178987	2.247431	2.303558	4.065693	2.0678	2.711399	3.040462	2.308236	5.129107	4.549365	3.066069	4.142093	3.020383	2.795129	3.300114	3.304409	2.297742	4.905522	4.583187	2.819371	2.806871	2.667935	1.89085	3.931961	3.511443	2.880356	3.901628	4.171737	4.895053	3.780666	2.901134	3.303053	4.032551
TCGA-86-7711	2.86575342465753	1	4.106381	4.670673	3.838776	3.68619	3.065631	2.0944	2.492075	2.55979	1.296746	3.510198	3.23992	3.25242	3.873336	3.650608	4.077772	2.831652	3.117672	3.988003	2.970194	3.15896	2.438169	4.914314	4.609952	3.934906	2.868216	4.345966	4.22983	2.047535	2.876954	2.739142	1.310742	3.212396	4.365061	2.594925	3.438998	1.766606	1.934372	3.890144	2.995956	3.244552	3.638592	4.747664	4.730122	2.526657	2.597192	2.479431	2.939552
TCGA-38-4628	4.08767123287671	1	4.589127	2.809054	3.125227	3.076703	1.703103	1.467488	2.92182	3.000991	1.498381	0.8728709	1.763086	1.266258	2.886007	2.077835	2.832783	1.778311	0.8548928	3.143201	2.249501	0.7413853	0.9219267	1.49687	4.055988	3.813818	0.8948568	3.824762	1.838707	0.2157515	1.353099	2.284189	1.76425	3.297694	3.757663	-0.05519978	2.455645	0.6656987	0.3982933	2.859731	3.161417	2.42766	3.903931	4.449272	3.156894	0.7245668	2.721274	2.303776	2.050956
TCGA-55-A48Y	1.72602739726027	0	3.923856	3.889409	3.175049	4.229379	1.837566	1.419744	2.012549	2.554711	1.480235	1.484062	2.526658	0.7344768	2.310546	2.048938	3.235085	1.203858	2.556333	3.273326	2.744744	1.888539	1.116448	1.690646	3.838796	4.346521	1.325967	3.710192	1.842686	0.5834223	2.501217	2.463207	0.440309	2.785778	3.832881	1.323361	3.364746	1.400688	1.410001	2.943876	1.96996	2.608689	2.879867	3.065463	3.472554	2.773949	2.838689	2.566785	2.931647
TCGA-MP-A4T9	3.46575342465753	1	3.193877	3.438354	2.922375	3.424193	2.239815	1.033539	2.125842	2.08324	1.293689	0.7752604	2.627535	1.822861	2.55081	2.37307	2.652706	1.696816	1.933858	2.588559	1.517597	1.612659	1.763556	2.264776	4.364989	3.866922	1.677631	3.312681	2.448523	1.615903	2.954116	2.686363	1.9075	3.873068	3.625534	1.329599	2.949423	1.341892	1.384647	2.79384	1.744152	2.638743	3.453834	3.381166	3.651205	2.52428	2.17732	2.499238	1.240124
TCGA-95-7039	3.48493150684931	0	3.805447	3.256562	3.277092	3.243913	2.539402	1.59087	2.40841	3.270199	1.945735	2.062656	3.288166	1.437429	3.014203	2.188713	4.034266	2.925725	2.410652	4.204835	2.263224	2.227248	2.348587	1.688486	4.971259	4.562859	2.031719	4.357149	2.820229	2.204405	2.894596	4.192733	2.91255	3.459825	4.613429	1.764742	3.525392	2.663656	0.9156917	3.464692	3.09447	2.65998	4.096512	4.658399	4.52269	3.204981	3.415509	2.803241	2.193779
TCGA-55-8206	2.43287671232877	0	3.427669	2.998783	2.65665	1.786582	1.171535	-0.2457651	0.8834521	0.01925014	0.6443696	-0.1337977	1.3187	0.1646312	1.110982	1.115635	1.084821	0.2654817	0.7938896	2.890629	0.7082476	0.8428636	1.248881	0.2452279	2.90124	2.132154	0.422094	2.589103	0.1571122	0.7959209	0.6827743	0.5059034	0.4248188	1.356685	2.253317	0.1373218	0.8923159	0.6939346	0.09969192	1.386893	1.451833	1.409729	1.543791	0.948323	1.703203	0.9772756	1.301355	1.00457	-0.01074247
TCGA-44-7661	1.52602739726027	1	3.320974	4.791485	4.594838	4.941302	3.36132	2.575432	4.118446	3.613705	3.433571	2.965934	4.254571	3.232033	4.831382	3.985857	4.874839	3.107354	3.48381	4.714238	2.865318	3.430578	3.772689	2.92757	6.049603	5.605227	3.603688	4.20741	3.453078	3.598767	3.807553	4.644537	3.362071	5.992949	4.786685	2.98788	3.906995	3.115593	2.344423	4.726841	3.528397	3.644014	4.541858	5.176862	5.392869	3.842404	3.239657	3.65837	4.021955
TCGA-J2-A4AD	1.50684931506849	1	4.215298	3.430022	3.398031	3.407422	2.365659	2.387861	2.600936	3.959036	2.190762	1.906019	3.228906	1.96115	3.097777	2.724589	3.677873	2.798179	2.3716	3.366931	2.031878	2.658454	2.51465	2.370017	4.89855	3.921702	2.464764	4.733222	2.959704	1.881731	3.217784	2.936683	1.580495	4.133778	4.609152	1.833251	3.055423	2.29954	1.45966	2.917897	3.083416	3.130724	3.108753	3.389623	4.169799	3.483176	2.841202	2.980472	2.74314
TCGA-75-6206	7.0958904109589	0	3.730604	2.689887	1.483461	2.888577	0.02574667	-0.9243342	0.3634671	-0.194625	0.8642604	-0.5192036	0.978578	-0.5153613	0.4009958	0.0199619	0.8237733	-0.2890021	0.1426182	2.558642	0.2376273	0.9077974	0.1929262	0.06229462	1.369036	1.917411	-0.4386937	1.536253	-0.527607	0.006849643	0.3338945	0.04253661	-0.286394	0.7362727	2.232716	-0.4668794	0.1680342	-0.1268232	-0.4846605	0.5900729	0.8970758	1.279533	1.218834	0.3276479	1.313157	0.5939407	0.8467346	0.4726941	0.08246775
TCGA-50-5051	1.30958904109589	1	3.335238	3.36329	3.897459	3.452714	1.988857	0.9616599	1.645302	3.211855	1.437279	1.135303	3.169356	1.538149	2.310141	2.204736	3.8616	1.609081	1.829388	3.961422	1.166811	1.655287	1.379126	1.464899	3.661282	5.163857	2.382881	4.383568	2.525843	1.426203	1.701251	2.649539	2.133555	2.428896	4.35766	1.601903	1.389547	1.598697	1.026271	2.407837	1.129951	3.015444	2.905608	3.593889	3.465869	3.485355	2.338571	1.686524	4.162277
TCGA-97-A4M3	1.47945205479452	0	3.284809	1.733974	1.066804	2.07716	0.1889661	-0.4153071	0.750609	1.093214	0.633672	-0.3364015	1.367256	0.08776186	0.8594406	0.6038752	0.9865855	-0.1753904	0.3617313	2.829147	-0.1506826	0.7015378	0.9154285	0.3152041	1.497993	2.976683	0.3454469	2.818059	0.4079258	0.3026879	0.5592291	0.526297	0.01425867	1.009924	2.075751	-0.1536955	1.000659	0.5784237	-0.2116701	1.245247	0.9584221	1.359894	1.87392	1.039358	2.025807	1.391764	1.662714	1.037335	0.6113382
TCGA-97-7552	5.29315068493151	0	2.900653	2.472563	2.724565	3.067948	0.8339514	0.02032071	1.469089	1.018888	0.9503706	0.07117987	2.241492	0.5990849	1.987837	1.317119	1.643591	0.3618688	1.073051	2.531591	1.033765	1.253326	1.083776	0.4993152	2.812282	2.358401	0.9189834	1.654071	0.4076766	1.05173	0.8565651	1.273528	0.9354882	1.667499	2.596908	0.3553242	1.153816	1.014083	0.1852774	1.265024	1.588015	1.108757	2.254305	1.431894	2.369281	1.515661	0.7808491	1.82523	1.188518
TCGA-44-2657	3.7013698630137	0	2.341134	2.450062	2.096305	1.900791	0.7310628	0.893287	1.868395	1.329963	0.681489	-0.1013963	1.609319	0.8014169	2.182171	1.873915	1.303313	0.6010904	1.012926	2.285969	1.181093	0.6602588	1.343994	0.8284011	2.678442	2.76751	0.6342193	2.520255	0.9282464	0.6647531	1.264387	1.445274	0.7515779	1.915228	2.768088	-0.04321541	1.270732	0.7793188	0.4380619	2.099074	1.736371	1.954804	2.921094	2.519531	2.732465	1.01212	1.733622	1.290063	1.06261
TCGA-97-8172	1.49315068493151	0	4.749466	2.693085	2.619236	1.969995	0.5632163	-0.4499575	0.807317	0.7703523	0.1510774	-0.2256266	1.116471	-0.03206532	1.216298	0.8470318	0.9703989	0.1522228	0.2836254	3.230544	0.5327102	0.5603173	1.36346	0.09658065	2.419581	2.256058	0.5169419	2.360195	0.07254674	0.7695135	0.745434	0.6898604	-0.1114319	0.9847508	2.830765	0.1868718	0.8683919	0.4780203	0.04820028	1.182046	1.473591	2.23253	1.275169	1.219178	2.663271	0.9216141	1.439996	0.8323391	1.289342
TCGA-55-7907	0.93972602739726	1	4.420218	3.669055	2.846613	3.81588	2.122069	1.091555	1.82653	3.406849	1.148701	1.291478	2.853645	2.064286	2.404632	1.814864	3.566636	1.62632	2.0649	3.355575	1.852784	1.572396	2.035107	1.321423	4.743088	3.578748	2.491562	4.423661	2.464352	1.258462	2.087297	1.963798	2.179922	3.690335	3.497268	1.820677	2.878596	1.068485	0.4143824	2.270243	2.566257	2.163514	2.99958	3.636527	3.712814	3.070021	1.805092	2.716412	1.759443
TCGA-49-4510	2.45479452054795	1	4.068114	1.237587	1.984154	2.16984	-0.005955396	-0.4850603	0.8869335	0.1190046	-0.54339	-0.9910691	0.2481779	-0.6685845	0.2236325	-0.2372155	0.3517834	-0.6195224	-0.5589129	1.813619	-0.2369449	0.1222416	-0.1187877	-0.4585918	1.415468	2.653104	-0.4939648	1.527576	-0.2431084	-0.2693775	-0.1207068	-0.6332295	-0.4725466	-0.1115067	1.312713	-0.7204054	-0.06831911	-0.4957105	-0.5018543	0.2211485	0.709543	1.341828	1.480569	1.071894	0.6910216	-0.3146354	1.231741	-0.354904	-0.3733838
TCGA-L9-A443	0.528767123287671	1	3.220252	2.483402	2.570606	3.130107	1.021975	0.2829077	1.450427	2.46106	1.245582	0.8063633	1.418834	1.061157	1.672229	1.193828	2.120997	0.4910929	0.5922295	2.988554	0.9421486	0.6941978	0.9189728	1.194482	4.108739	2.981184	1.57255	2.151395	1.936188	0.7623187	0.8168262	1.678828	0.9860238	2.949109	3.359604	0.7075389	2.241462	1.028158	0.8884854	1.825885	1.800898	1.791362	2.445432	3.209744	2.440956	2.173273	1.373009	1.627046	2.078293
TCGA-78-8655	6.46575342465753	0	3.007273	2.41031	2.701498	3.417207	1.271646	0.2169854	1.608557	1.779473	1.62354	-0.03417435	1.811133	0.9074812	1.882968	1.264139	1.76041	1.704021	1.192856	3.418146	1.462488	1.226487	1.335115	1.267726	2.339733	3.394948	1.329722	3.024408	1.069263	0.8866016	1.824564	2.069721	0.9644093	3.081821	3.163536	0.8127655	1.943231	1.229387	1.177956	2.197456	2.059895	1.67695	1.995399	3.025341	2.781427	1.690124	1.933096	1.976322	1.520648
TCGA-L9-A444	0.841095890410959	0	3.4096231075	2.4656336759	1.9648003471	2.39749503	0.9250088145	0.2454662487	1.2095090445	1.4367684543	0.3240122901	1.5735998131	1.8100146937	0.3752379903	2.023315859	1.3659592661	2.283331597	0.5159229293	1.0487643826	3.1901477191	0.9088066582	0.9574043511	1.1217440435	0.6473607478	3.4449558762	2.492373369	1.2100068481	2.878948284	1.6293992768	0.6477468207	0.9672388763	2.1983093784	1.2209825941	2.6952202107	2.9260436846	0.3564258599	1.4503905656	1.6663566922	0.8358493006	2.4209195719	1.5066789843	1.0404785401	2.3630223572	2.1877773923	2.6523414152	1.7056221662	1.2368754321	1.2913120264	1.239326402
TCGA-49-6745	1.43013698630137	0	3.527834	3.951025	3.808715	4.102612	3.377967	1.925949	3.117295	2.644533	2.572367	2.640757	3.871953	2.279207	3.987386	3.290127	4.214116	2.622086	2.450172	4.703012	2.230367	2.335175	3.026128	2.244068	5.235705	5.132572	1.964136	3.55471	2.618444	2.520584	3.346961	4.144641	2.843678	5.355268	4.503768	1.828904	3.710263	2.366769	2.111229	3.607875	2.86363	3.428215	3.882279	4.211628	4.53511	3.100752	2.922255	3.223178	2.567354
TCGA-05-4405	1.67123287671233	0	4.155083	3.275843	2.976463	2.909286	1.401279	0.1844556	1.048161	2.298633	1.401761	1.12587	2.166735	0.959847	1.666458	1.792677	2.865824	0.8488123	1.122419	3.519707	1.311441	0.6757718	0.9712431	1.356146	3.155945	2.732295	1.504762	3.274611	1.03367	0.6409571	1.622831	1.167236	0.449655	3.023653	3.156177	0.9266854	1.80812	1.207249	1.196004	1.885532	1.398868	1.86986	2.697741	2.407321	2.590975	2.471435	1.85323	2.329264	1.231147
TCGA-MP-A4TH	2.03013698630137	0	3.283532	2.023369	1.700574	2.979508	0.270918	-0.6905147	0.3384972	-0.1809999	0.4351507	-0.336143	0.9873184	-0.01748953	0.8967613	0.4637945	0.7064028	-0.2283254	0.1988406	2.055329	0.416664	0.5394304	0.577588	0.06856803	1.566483	1.803241	0.2076259	1.682564	-0.06656573	0.34689	0.2847226	0.3657369	0.1147574	0.5273741	1.641796	-0.3275174	0.3111035	0.3615991	-0.3159062	0.8176896	0.7609692	0.2852463	1.25007	0.7829343	1.385865	0.6086963	0.3640558	0.4758434	0.1903312
TCGA-99-7458	2.04657534246575	0	3.345992	3.378298	2.305459	3.056348	1.256747	0.927905	1.762599	2.146352	2.386661	0.7778873	2.574664	1.101452	2.272105	1.835036	1.822544	1.098854	1.367772	3.439896	1.059572	1.474126	1.704185	1.367448	3.806442	3.528244	1.861	3.154213	1.07128	1.481674	1.992954	2.142386	1.178808	2.687855	3.110059	0.8191434	1.551741	1.26145	0.9011	1.921054	1.663789	1.609112	2.721786	2.275819	2.455826	2.659425	1.351519	2.231803	1.292881
TCGA-55-1594	3.22739726027397	0	3.772482	3.667967	4.486401	4.608846	3.768958	3.04646	3.717808	4.025392	2.649683	2.502107	3.622099	2.737459	3.580993	3.770623	4.18023	3.472775	3.924724	3.987332	3.556753	3.140761	2.286816	2.624593	6.372003	5.339666	2.516029	4.679365	3.169099	1.864551	3.159533	3.596764	2.897893	3.209827	5.502849	2.196707	4.193665	2.160028	2.028598	4.277224	4.485368	4.05063	4.252089	4.451258	5.12983	3.515207	2.911994	2.569944	3.249765
TCGA-55-7913	1.53698630136986	1	3.579562	3.906117	4.416319	5.575238	3.836285	2.203627	3.657263	4.219304	2.929733	2.661714	4.289308	2.552392	3.951898	3.98956	4.896874	3.224378	3.768496	3.837984	3.629626	2.958195	2.345245	3.468927	5.096931	4.388948	3.513556	4.571835	3.45126	2.321754	3.17404	4.091595	2.545542	4.505363	5.263073	2.82253	3.114758	2.631544	2.333704	4.067174	3.49012	3.904378	3.652728	4.681889	4.914553	4.636541	3.5308	3.304625	3.943464
TCGA-86-6562	1.03013698630137	1	3.913982	2.831059	3.752975	3.055098	1.912409	0.984491	2.302134	3.661846	1.689468	1.432256	2.823432	2.127353	2.946658	2.518316	3.205902	1.754635	1.914932	3.617276	1.7571	1.452251	1.990218	2.643494	4.868395	3.557048	2.54388	3.9451	2.407498	1.41827	1.968143	2.878028	1.652887	4.569749	3.843324	2.430699	2.860382	1.799998	1.645042	3.024038	2.720487	3.715338	3.396037	3.576046	4.45662	3.792971	3.16825	3.318053	2.654409
TCGA-95-7944	1.03287671232877	0	1.738012	2.742424	3.895893	4.456701	3.141836	2.245388	2.993904	2.816714	2.273667	2.255805	2.632043	1.830584	3.230065	3.705961	3.046061	2.475198	3.154702	3.39721	3.551749	2.37876	1.931152	2.218704	4.391039	4.421698	2.616381	3.615514	2.964693	1.534414	2.288377	3.693597	1.36791	4.516305	3.158517	2.356052	3.146956	2.088613	1.076041	3.444161	2.80273	2.485774	4.041908	4.129635	4.218261	3.197737	2.776227	3.473372	3.034322
TCGA-50-5933	6.55616438356164	1	4.714076	5.041027	4.226939	4.022636	3.123639	1.955837	3.35779	3.639145	2.465133	3.115766	3.81486	2.220305	3.767345	3.446986	4.604043	2.993627	2.771085	5.244712	2.924387	2.716124	3.350593	2.552958	5.288695	4.972262	2.76537	3.819347	2.784525	2.852042	4.298872	3.735609	2.608995	5.376338	4.605606	2.466873	3.730862	2.765288	2.215611	4.066279	3.142754	4.683442	4.197102	4.319679	5.042744	3.548272	2.672471	3.707358	2.526269
TCGA-55-7728	1.92876712328767	0	1.880351	1.320334	2.30225	1.98026	0.5806598	-0.2325294	0.2361356	0.2657227	0.0650447	-0.2617598	1.466813	0.1646312	0.9844812	0.6410561	1.518375	0.4224587	0.8431207	1.916229	0.880594	0.745737	0.6316511	0.3450916	2.097432	2.409625	0.5061488	1.303543	0.7974492	0.6179357	0.1161576	1.11834	0.2854098	1.199982	2.662909	-0.1278557	0.6262841	0.473158	-0.2671304	0.8980746	1.00222	0.2730199	2.271921	1.762113	2.24904	1.208452	0.7152791	0.5149919	0.58682
TCGA-91-7771	1.34794520547945	0	4.862474	2.669806	2.736869	3.234234	1.393915	0.3747366	1.779439	1.589844	0.9996916	0.2960775	2.246148	0.6754243	2.068701	1.342731	2.328635	0.7551679	1.183953	2.69287	0.6903977	1.053071	1.529964	0.722198	3.022308	3.281573	1.292304	2.596886	1.039236	1.082575	1.217729	1.327013	1.141276	1.614338	3.01582	1.011772	1.004868	1.359486	0.5852305	1.674045	2.401332	3.244425	2.11831	1.522733	3.114652	1.767729	0.9750258	1.242704	2.088436
TCGA-73-4675	2.52602739726027	1	3.20192	2.042742	1.66346	2.478387	0.9447348	0.1972908	1.062642	1.473236	0.4277303	0.3793245	1.395176	0.4172415	1.398816	1.138354	2.365994	0.3471673	0.9288457	3.490238	1.192614	0.8694313	0.8309337	0.9347608	2.348031	3.10556	0.8745445	2.983181	1.221888	0.4857997	1.330827	1.285418	0.4045883	2.221746	3.394241	0.580978	2.033631	0.09568533	0.1164954	1.621282	1.458264	1.975131	2.268371	2.213296	2.777867	1.510532	1.27308	1.767058	2.065461
TCGA-64-1676	4.73424657534247	0	3.974666	2.792397	3.227196	2.389077	0.9946495	1.814886	3.403609	2.83648	0.7299176	1.154506	1.580132	1.650959	3.205606	2.220587	2.891154	1.095843	1.082329	3.421415	2.565883	1.048972	1.598209	0.8934282	4.382262	3.983724	0.7995929	4.658768	2.505462	0.9854511	1.9259	2.366804	2.285343	2.009763	3.152182	0.4342868	1.958856	0.9945708	1.116502	2.238549	2.661548	2.1489	2.988207	4.549489	2.765167	0.7644979	2.577344	1.657946	2.938587
TCGA-75-5147	3.65205479452055	0	4.459216	3.829879	4.137718	4.167136	2.488158	3.033425	3.869031	4.026814	2.169364	2.073019	2.737716	2.049981	3.972493	3.301402	3.078234	3.112163	2.549861	4.994325	3.139385	1.72525	2.621749	2.786073	4.677262	4.585365	2.051825	5.433246	3.295856	1.790124	3.143928	3.739084	3.980125	3.232405	4.969352	1.00319	3.491534	2.234338	1.613249	3.574695	4.044291	3.286805	4.414765	4.640379	3.9688	2.316156	3.53982	2.981375	2.307338
TCGA-55-1595	4.05205479452055	0	4.0216	4.269374	4.225358	3.934922	1.925211	1.207975	2.424243	3.063733	1.505437	1.88599	2.863787	1.745027	2.367656	2.254998	3.182937	1.694716	2.60863	4.630853	3.026236	1.969563	2.195174	2.390371	4.915203	4.226276	2.182764	4.605565	2.268686	1.228147	1.969616	3.049476	2.213716	3.190651	4.646065	1.590166	3.326353	2.333539	1.437061	2.475147	3.262387	3.104909	2.898659	4.205296	3.612555	2.549741	2.732425	3.135762	1.566851
TCGA-78-8648	3.31232876712329	1	2.28915	2.232467	2.723555	2.779977	1.352149	0.3724042	1.544191	1.660705	0.6200192	0.7288677	2.025339	0.6526343	2.355704	1.78445	2.450917	0.703006	1.285065	2.664241	0.9804173	0.9864124	1.117502	0.9732666	3.247744	2.658247	0.5113228	1.5267	1.910396	1.148425	1.401659	2.26776	1.177165	2.244321	2.887382	0.5989368	1.948927	0.8949568	0.1527378	2.280147	1.763833	2.858367	2.35673	2.806912	3.350694	1.956096	1.15049	1.433344	1.254512
TCGA-55-A57B	1.4958904109589	0	3.199471	3.097687	2.642094	2.941949	1.402671	1.09631	1.636367	1.158394	0.9824069	0.8703281	1.762438	0.8937293	1.746466	1.638652	1.669276	0.704277	1.342699	3.150711	1.362961	1.128646	2.007689	1.412533	3.790889	2.233573	1.033174	2.802332	0.9660623	1.072252	1.881873	1.409771	0.09043614	3.116519	3.137234	0.5525941	2.304027	0.9898045	0.8496621	2.387402	2.116001	1.484899	2.797718	2.624581	2.847321	1.978279	1.666293	1.976322	0.7217579
TCGA-38-6178	1.22739726027397	0	3.745397	3.297077	2.964718	2.9305	1.411023	0.5753279	1.601098	2.22965	1.664229	0.6582948	2.410319	1.108785	2.376316	2.08494	2.721045	0.9889991	1.626645	4.102755	1.162912	0.9429908	1.182581	1.881972	3.943564	3.85594	1.444759	2.93254	1.08681	1.294373	2.989628	1.740407	1.536629	3.566954	4.11401	0.8792097	2.028481	1.152156	1.363268	2.82646	2.253089	2.873979	3.265792	2.47269	3.428413	2.70451	2.77122	2.336078	1.230721
TCGA-55-6986	8.93424657534247	0	3.908109	2.232723	2.337012	4.166574	1.24056	0.7801468	2.652018	0.1467134	1.177384	0.4216196	1.851101	0.2687777	1.636135	1.151057	1.324797	0.6280833	1.623002	3.540041	1.281071	1.357995	1.131092	0.6945529	3.116621	4.025145	0.5866609	2.531477	0.8144475	0.6601504	1.416374	1.461072	0.9469309	2.487069	2.833729	-0.07653812	2.636662	0.542174	0.16752	2.048732	0.9689301	1.448035	1.884431	2.433196	2.746104	1.316885	1.426719	1.486233	1.486285
TCGA-91-6849	0.0958904109589041	0	2.5719080452	1.1020534053	1.3688095688	1.8568566549	-0.0416637384	-0.7590159671	0.0741325458	0.0171489828	0.0809780061	-0.3653780769	0.7017000107	-0.4588054214	0.4427705917	0.2282297979	0.314596243	-0.5443232052	-0.2534228199	2.1598590026	0.2056171477	0.6344216759	0.1115630478	-0.0660217252	1.4036011377	1.5338137006	-0.0434474416	1.5246305149	-0.3734704964	0.0837906906	-0.0347977238	0.3959806753	-0.2095141015	0.2450638974	1.5092991326	-0.5575593492	0.3271077753	-0.0940812311	-0.7595173265	0.5433615511	0.6450898859	-0.332024717	0.8221059877	0.3868391049	1.0918361337	0.2370963187	0.4572200036	0.569151405	0.1329317378
TCGA-55-7903	1.55342465753425	0	3.987362	4.049637	3.709002	4.070328	2.409191	2.057515	3.092506	4.135503	1.660902	2.111529	3.508081	2.141253	3.829681	2.641693	4.261426	1.990552	2.092626	4.535633	2.025388	2.462983	2.651843	2.158125	5.026613	4.776622	3.392484	5.061206	2.767584	2.57545	2.749339	3.543909	2.650737	4.255609	4.878271	2.259568	3.570279	2.661272	2.222561	3.373446	2.953816	3.519514	4.105731	4.296379	4.618449	3.854733	2.128055	3.621264	1.849707
TCGA-55-A493	0.0767123287671233	0	3.949459	4.851778	4.779591	4.657326	3.452607	2.935951	4.474819	4.54262	2.413124	2.195957	4.021913	3.063686	4.856719	4.511771	4.693675	2.328717	2.901533	5.025288	3.107309	3.381321	3.86412	2.901735	5.994998	5.967839	3.486315	4.654482	3.974902	3.340209	3.440589	4.224322	2.443775	5.503875	4.774367	2.677058	3.7669	2.56146	2.45422	4.680119	4.842626	4.86189	4.990063	5.535277	6.116534	4.160292	3.208621	2.92532	3.329355
TCGA-86-8280	1.92054794520548	0	3.22096	2.778284	2.624321	2.409654	1.684836	0.4021816	1.843436	1.802156	1.281767	0.7081324	1.915092	0.7423382	1.908975	1.975322	2.087732	0.9211408	1.485089	3.137162	1.744245	1.070958	1.422576	1.309924	3.217302	3.407327	1.163406	3.512615	1.21301	0.7522602	1.885834	2.056974	1.446032	2.492015	3.764147	0.5515688	2.150314	1.466222	1.310769	2.338915	2.508695	2.696343	2.866626	2.359913	2.809501	2.037869	2.664608	2.049727	1.280081
TCGA-91-6828	0.884931506849315	0	5.0845	4.55485	3.6925	4.519954	2.144948	1.505181	2.05048	2.71504	1.346099	1.400881	2.861866	1.620787	3.233253	2.844514	2.911997	2.088295	1.619412	4.407934	0.9548505	1.878192	2.098007	1.873391	5.180433	3.964502	2.43836	3.315467	2.515157	2.085668	1.845789	2.753895	2.188068	3.026259	3.701576	1.705927	2.040483	2.112074	1.043424	2.663719	2.350898	2.08559	2.653447	3.488541	4.121238	3.251973	2.329564	2.438676	3.07425
TCGA-50-5932	3.38356164383562	1	4.301542	2.958791	3.349219	3.926805	1.73176	1.309885	2.19806	3.58846	1.757679	1.105372	2.42503	1.27681	2.418261	2.392905	2.621997	1.146741	2.023849	2.601017	1.364289	2.031724	1.819494	1.852493	3.56401	3.99235	1.670286	3.808883	1.393468	1.344354	1.983204	1.57839	0.8284195	2.86912	4.373726	1.940605	1.782589	1.103395	0.6585602	2.261046	2.276667	1.887255	2.192557	2.582355	3.14071	3.371936	1.901947	3.487599	1.877099
TCGA-NJ-A55O	0.0356164383561644	0	3.33825	2.107803	2.292387	3.4053	0.774149	0.4477961	1.007504	1.688787	1.102884	0.6315436	1.788122	0.533137	1.818018	1.437796	2.271652	1.073869	0.7246018	2.877982	1.210306	0.8128925	0.9122521	1.138182	2.42884	3.168526	1.25674	3.114799	1.349098	0.9748667	1.147816	1.590412	1.989765	2.491777	3.316058	0.254024	1.340823	0.5985636	1.459465	1.962359	1.969694	1.911152	2.403347	1.881509	2.591832	2.136806	0.3895158	2.118828	2.023346
TCGA-05-5420	1.25205479452055	0	5.236039	3.093613	3.130751	2.8833	1.320623	1.181568	2.527162	3.020454	1.869084	0.9169473	1.859603	0.628143	2.642292	2.025025	2.595868	1.756675	1.42622	2.966543	2.273335	0.9678795	0.9749341	1.339445	3.053252	4.499037	0.5608212	4.118888	1.853876	0.4239533	1.358134	2.810146	1.811513	1.67063	3.717816	-0.04606426	2.601206	0.9020749	0.8582469	2.382742	2.964562	1.977975	2.193894	3.762595	2.689622	0.4233119	3.154567	1.324941	3.259949
TCGA-62-A46Y	1.13424657534247	1	3.186965	3.170411	2.693742	3.309872	1.591405	1.245134	2.291126	1.861075	1.701252	0.826746	2.439155	1.05328	2.301239	2.203088	2.455237	1.954328	1.534996	3.778876	1.801692	1.606981	1.752306	1.351258	3.853273	4.295471	1.323696	3.30667	1.502041	1.157292	2.169831	2.534489	1.446243	3.332647	3.769695	0.8174148	2.330622	1.477641	0.8286198	2.336985	2.092111	1.628063	3.107848	2.651882	3.176782	2.135743	1.405353	2.297946	2.226259
TCGA-05-4384	1.16712328767123	0	3.137903	1.885963	2.18982	2.654504	0.7158409	0.02717031	0.8770177	0.7761037	1.41125	0.03245791	1.247975	0.2471825	1.215286	0.6641363	1.123291	0.2790864	0.5724031	2.99974	0.3888535	1.201804	0.8324818	0.2842998	2.033651	2.437807	0.5087089	2.286211	0.4746011	0.4168332	0.4426669	0.7138566	0.03128094	1.559976	2.48986	-0.06222679	0.705046	0.07106823	-0.1495628	1.1286	1.633388	0.8298194	1.914257	1.323669	1.917391	1.10044	1.178872	1.409795	1.18689
TCGA-95-7567	1.55616438356164	0	3.38537	3.327235	3.810965	5.285272	2.509472	1.401683	2.450695	3.559389	1.80523	1.870568	3.24533	2.303259	3.071596	3.024592	3.828725	2.235702	2.164641	2.917425	1.652519	2.008094	1.97862	1.799725	4.894405	4.462041	2.886865	4.67681	2.671273	1.87597	2.529651	3.12141	0.8250592	3.240712	3.875091	2.208254	2.506852	1.875866	0.9165715	3.113322	3.279902	3.546897	3.330513	3.7405	3.910897	3.828934	2.995103	2.435696	1.193468
TCGA-55-8619	1.13972602739726	0	2.206214	1.508338	1.710263	2.642989	0.7416555	0.04501757	0.7460694	0.9111357	0.457596	-0.3115299	1.423447	0.02471974	1.380351	0.7850974	1.65871	0.5282355	0.5975819	2.053695	0.7479653	0.7222774	0.503954	0.2544629	1.906003	2.285503	1.164989	2.005782	0.3667432	0.7749914	0.5690762	1.153447	1.230642	1.408237	2.28773	0.188508	0.8317255	-0.01386594	0.2877069	1.218992	0.753235	1.133069	1.683199	0.8768657	1.942764	1.561645	0.4187808	1.21088	0.7150938
TCGA-MN-A4N5	0.23013698630137	0	4.185551	4.377501	3.187784	3.181023	2.611175	1.530223	2.988487	2.496832	1.552175	2.066275	2.723586	1.539044	3.594456	2.803152	2.708958	1.773067	2.27681	4.809637	2.84559	2.546619	1.92966	2.518035	4.644507	4.200114	2.676426	4.446504	2.364913	2.812748	1.818192	2.91637	2.050459	4.244222	4.358464	1.94443	3.405753	2.349665	1.721114	3.120782	2.620196	1.768968	4.143733	3.74261	3.611961	3.154128	3.245922	3.311329	1.252733
TCGA-95-A4VK	1.78356164383562	0	3.408394	2.701776	3.00301	3.106262	1.618009	0.9319805	1.800675	2.350535	1.115323	1.099757	2.654774	0.9979813	2.097287	1.947855	2.257644	1.358798	1.823929	3.48845	1.988593	1.457949	1.986436	1.942787	3.722276	3.305545	1.64436	4.434274	1.626444	1.246367	2.308523	1.676081	1.152098	2.963853	4.197021	1.194878	2.298645	1.520969	1.056271	2.827799	1.875381	1.347617	2.659085	3.723553	3.437897	2.684538	2.156813	2.636715	1.95891
TCGA-95-8494	0.23013698630137	0	3.468848	3.87462	4.148632	4.216871	3.287899	2.485699	3.695067	3.811396	2.018164	1.807203	3.822556	2.532396	3.978927	3.344107	4.833871	2.532544	3.0431	4.906633	2.942294	2.79569	3.428924	2.849629	5.358584	5.751856	3.051681	4.769986	3.537233	3.262429	3.011001	3.382648	3.518541	4.801639	5.524154	2.661802	3.657908	2.34088	2.190859	4.719279	2.725396	3.815593	4.725955	5.046422	5.108329	3.924775	3.414095	3.355344	2.140276
TCGA-75-7027	8.38082191780822	0	4.305936	3.696983	4.741751	4.863229	3.096981	2.189502	4.021423	4.922361	3.279678	2.085835	4.507035	2.533198	4.2144	4.273436	5.011039	2.653992	3.731052	4.902582	2.960395	3.403874	2.702031	2.864508	5.63845	5.234637	3.558528	4.851043	3.516323	2.609066	3.74166	3.774493	3.015984	4.281915	5.221005	3.950136	3.126739	2.416699	2.203916	3.826303	3.82452	4.089488	3.655027	4.676531	4.927453	4.727715	3.307425	3.461961	4.798113
TCGA-64-5779	2.36712328767123	0	3.667309	3.980862	3.79982	4.192007	2.31571	1.36323	2.058169	2.525519	1.533235	1.375571	2.566155	3.097845	2.458063	3.91002	2.67651	1.996988	2.598946	4.353439	1.481612	2.116537	1.780407	1.820873	4.844203	3.662113	2.378834	3.33297	2.124345	2.009623	2.653739	3.185326	1.736523	3.193506	3.279721	1.665675	2.168415	2.009805	1.5244	2.774784	3.05672	2.967229	4.797617	3.370311	3.884703	3.259557	2.297714	1.62783	3.669661
TCGA-49-4505	1.17260273972603	1	3.206286	1.731392	1.877936	1.740642	0.05252445	0.07587091	1.052327	0.6259868	0.3801551	-0.3780839	0.8401669	-0.06373082	1.052842	0.3669169	1.231632	0.01822813	-0.1313131	1.743793	0.6889841	0.2983611	0.5614742	0.1770154	1.751214	2.142701	-0.1420714	2.599424	0.4275832	-0.06039263	0.7390381	0.5426739	0.04759926	1.010363	2.808908	-0.5297647	0.8225717	-0.08645689	-0.5016497	1.361838	1.152009	1.639121	1.889804	2.134749	2.033718	0.2963821	0.9497894	0.5367611	0.2206639
TCGA-44-2665	3.56438356164384	0	3.767574	3.197427	2.845622	3.667106	1.522801	1.292208	2.065801	2.275104	2.122921	0.771833	2.375973	1.271311	2.487299	1.715637	2.203788	1.348878	1.614661	3.366127	1.163232	1.730067	1.924745	1.817012	3.298395	3.525974	2.69574	3.59261	0.9466481	1.902839	2.876477	1.599634	1.303582	2.450067	2.799026	1.636565	1.797058	1.367238	1.908112	1.320156	2.374997	2.136043	1.526724	2.108646	2.377776	3.068145	1.885531	3.022589	1.299159
TCGA-86-8359	1.21643835616438	1	4.705766	2.169734	3.137791	2.60035	1.061409	0.6777889	1.930519	1.818652	0.6114953	0.2111733	1.52481	0.7007297	1.781246	2.05908	1.936826	0.8917287	0.8495929	3.613875	1.285766	0.705151	1.164203	1.106466	3.251564	3.05337	1.050257	3.394328	1.572417	1.013408	1.124676	1.856853	0.6316274	2.371168	2.213193	0.7845745	1.808063	0.9654001	0.2785828	1.786429	1.472165	2.992802	2.524963	2.911623	2.827093	1.900039	0.7528983	1.529921	1.2512
TCGA-97-8547	1.8	0	2.441453	3.248172	2.374507	3.403231	1.71461	0.7338056	1.069004	1.664985	1.125026	0.4721865	1.736085	0.6077898	1.422108	1.703845	2.133822	0.7393582	1.663843	2.77278	1.306648	1.260003	1.408564	1.090779	3.851134	3.471975	1.067953	3.273711	1.495021	0.6289108	1.817429	1.64614	0.9561482	3.196474	3.498576	0.5922725	2.298144	1.227029	0.87058	2.243335	1.939627	3.515193	2.555892	2.906964	3.268146	1.955253	2.033429	1.740327	1.259711
TCGA-75-6212	4.15342465753425	1	2.376438	2.373126	2.767641	2.228262	0.5866355	0.1560533	1.64495	0.7136086	0.67564	-0.15893	1.527584	0.2873543	1.753689	1.438414	1.562615	0.3889796	0.9455559	2.80685	0.8739689	0.6341511	1.130408	0.5755297	2.835763	2.887892	0.5039925	2.082515	0.4846729	0.5491107	1.007289	1.4385	0.5782681	1.868823	2.829324	0.1153391	1.03083	0.8949568	0.3208758	1.557438	1.671161	0.4413442	1.757664	1.825237	2.449808	1.218527	0.9129256	1.202267	0.8205935
TCGA-44-3396	3.0958904109589	0	2.697734	3.309208	3.340726	3.817006	2.347806	1.165241	2.941369	1.922343	1.732904	2.285196	2.07823	1.425018	3.082116	2.570579	2.660206	1.974988	2.843141	3.700617	2.654289	1.780843	2.028344	1.638213	4.102691	4.377766	0.7595935	3.140463	1.810264	1.243061	1.937045	3.181353	1.929364	3.781099	3.245115	0.6500339	2.859375	2.001303	1.309198	3.589963	2.152801	2.013887	3.542724	3.795485	3.611277	1.520315	2.989009	1.877856	2.724114
TCGA-62-8397	3.53150684931507	0	1.984012	1.913387	1.634073	1.417939	0.257401	-0.5700586	0.5778718	-0.079348	-0.3125783	-0.4143161	0.696102	-0.6157238	0.4950025	0.4166795	0.7619822	-0.3248378	-0.09414318	1.79471	0.004769945	0.01683021	0.1332139	-0.2824381	1.399077	2.103029	-0.06283412	2.606515	-0.215107	0.1034907	0.2196132	0.4622707	0.008720079	1.761786	2.65098	-0.5751444	0.2418821	-0.09799466	-0.4761868	0.4496284	0.4579789	0.2878048	1.352153	1.664724	1.097882	0.4822273	-0.1251493	0.3142998	0.5561193
TCGA-J2-A4AG	2.70684931506849	0	3.713918	2.725653	2.276009	2.980862	1.162808	0.2044396	1.482007	1.499716	1.659445	0.1696809	1.270184	0.330854	1.242453	1.142223	1.718497	0.179231	0.7498913	2.536243	1.172836	0.4988162	1.35322	0.6919255	2.950727	3.237623	0.5011322	3.142311	0.5508949	1.040703	0.8293036	0.8451255	0.4140348	1.804661	2.64287	0.2617144	1.016851	0.592065	0.002307919	1.566871	1.750136	0.7166289	2.183663	1.843203	2.201127	1.496678	1.101429	1.216543	0.6848507
TCGA-78-7153	9.95890410958904	0	5.58152	2.027494	2.349053	2.495327	0.8608161	0.7527957	2.028263	2.032855	0.5282221	0.9753781	1.797573	0.4927258	2.085572	0.8411938	1.945538	0.697316	0.8400542	2.631562	1.430118	0.9409462	1.176771	1.213657	3.156669	4.049241	1.103207	3.914623	1.169671	1.027517	1.903799	1.68501	1.258958	1.283607	3.370831	0.654032	1.919968	0.9784089	0.006989671	2.304261	1.457303	2.934053	1.836057	3.099363	2.921459	2.462647	1.88464	1.956413	2.0531
TCGA-78-7149	10.7945205479452	0	2.652429	1.495776	1.243795	1.511677	0.4426249	0.1192464	0.4811486	1.007056	0.4517472	-0.2876477	1.192387	-0.4995023	0.7139364	0.3366408	1.266697	0.3101105	0.7509674	1.753877	0.4969237	0.8140889	0.2698969	0.3700355	2.111339	2.350748	0.1537553	3.108219	0.2274556	-0.03119108	0.4294132	0.1900279	-0.1395318	1.224888	2.531679	-0.04202993	0.8981059	-0.09199812	-0.6567782	0.9639514	0.9968861	0.9679333	1.667447	1.437084	1.966958	1.38011	0.9392055	0.4915386	0.601642
TCGA-44-2661	3.17534246575342	0	3.261501	1.819287	2.320524	1.900583	0.8958043	0.2619637	1.576008	0.6436611	0.6164225	-0.1461974	1.223697	0.1088077	1.840118	1.134242	1.242851	0.7068158	0.5578024	1.674187	0.8181133	0.4597848	0.6188485	0.2605063	2.273478	2.856885	-0.06989165	2.57704	0.9509881	0.2717568	0.3965319	1.070996	1.046161	1.206468	2.256192	-0.4826264	0.7070162	0.5681694	0.0846431	1.126307	1.782565	0.8924515	1.944366	2.352972	1.599269	0.01952181	1.65642	0.6096616	1.021411
TCGA-44-6778	5.10684931506849	0	2.988668	4.291672	4.193272	3.430973	1.967649	2.345772	2.498006	4.087513	2.346099	2.691642	3.698131	2.220533	3.071196	2.407151	3.127961	2.155823	2.47463	4.079586	1.98865	2.440316	2.050999	2.485111	5.753545	3.844859	3.166378	4.697181	2.773133	2.078617	3.101053	3.614854	2.659564	2.491551	4.669009	2.787505	3.276325	2.596399	1.487222	3.692109	3.088525	2.769085	4.695796	4.072957	4.318712	4.736458	3.173274	3.785552	4.364716
TCGA-44-7670	2.41643835616438	0	3.504316	4.154814	5.085613	5.010651	3.297065	2.836057	4.035432	4.772695	3.29865	2.248575	4.206463	3.160497	4.23193	4.577856	4.654716	3.257887	4.103812	5.471058	3.523095	3.154102	2.860077	3.37543	6.269001	5.200485	1.642823	5.148776	4.76743	3.34293	3.807471	1.802553	4.484388	4.021602	4.702106	3.11881	4.303231	3.028517	2.283243	4.766152	4.537289	4.213036	4.800096	5.554671	6.145087	3.661837	3.410963	3.630663	3.853362
TCGA-55-8205	1.64109589041096	0	3.607018	4.763595	4.747537	5.048014	3.686203	3.255975	3.438794	3.55905	4.140815	3.287968	5.128005	3.330746	4.218574	4.459872	6.522922	3.789929	3.681737	5.715179	3.128326	3.413882	3.519415	2.51213	5.802409	6.004975	3.082327	3.910777	4.08178	3.118843	3.551118	5.05809	3.629002	5.262056	5.717456	2.652492	3.877074	3.616917	2.912734	5.240482	4.081031	2.806471	4.997925	5.320899	5.849891	3.731431	4.130603	3.350761	3.841595
TCGA-55-8203	1.4986301369863	0	3.891687	2.788904	3.320723	3.159216	1.304517	1.24945	2.215756	3.198567	1.585482	1.487107	2.569384	1.347674	2.418824	2.170409	2.941101	1.226727	1.480143	3.603797	1.398854	1.173803	1.705202	2.039934	4.357406	3.91964	1.737752	4.051165	2.239082	1.443993	1.612683	2.272555	1.558033	2.677176	3.677272	1.645339	2.106755	2.233762	0.8380409	2.603685	2.200654	2.532401	2.738627	3.03635	3.427485	3.103532	2.507208	2.123909	3.191419
TCGA-44-A47B	0.786301369863014	0	3.97939	3.685362	3.867421	4.301355	2.091487	1.248981	2.232889	2.797114	1.62386	0.8135488	2.678332	1.235953	2.384995	2.310199	2.818636	1.708149	1.784294	3.800058	1.927844	1.828505	2.393137	0.8135732	4.897119	4.173886	1.773038	3.346449	1.847454	1.52383	2.090842	2.277973	1.327821	2.461214	4.421478	1.398499	1.779074	1.761634	1.471083	2.458219	2.064878	3.513991	2.879816	3.49462	3.826632	2.427181	3.34077	1.985517	2.986964
TCGA-50-5946	4.43013698630137	0	3.658846332	4.3940255474	4.8337585962	5.0714374612	3.7142316182	3.009569362	3.4707987474	5.2621326152	2.6126008607	3.1628416318	4.7854658394	2.7178627787	4.2342336136	3.9380297456	4.5061316799	3.2661048099	4.0132143598	4.6488546895	2.9488776789	3.1468763828	3.3749599917	3.1859438196	6.8614888812	5.0914518614	4.2354534815	5.1863146953	4.5790016901	2.9853259526	3.4319704049	3.1610408884	3.6700694138	5.7302373568	5.7545491481	3.4370808687	3.9889705687	4.1284035751	2.6761371784	4.4699688898	3.9189731188	4.7188939703	4.9641838851	5.4384701896	5.4264325158	5.2003514573	4.0945643075	3.9312468113	3.6040169226
TCGA-38-4631	0.96986301369863	1	4.117215	3.578124	4.769993	5.296977	2.096851	2.568851	5.148134	4.250521	2.084236	1.823736	2.550391	1.973402	4.546128	3.491909	3.326308	3.07185	2.03993	4.127528	3.475349	1.444878	2.325393	2.206818	4.500583	5.238257	1.373966	5.166605	3.656845	1.507888	2.578495	3.921206	2.824264	4.29331	3.893477	0.3653933	3.715196	2.571098	2.105147	4.358784	2.791813	3.592289	4.330979	5.751186	4.890341	1.251989	4.19052	1.918239	3.762017
TCGA-86-7954	1.65753424657534	0	4.218562	3.723173	4.143297	3.300123	2.782511	1.510056	2.540921	3.236257	2.197018	1.889533	3.338524	2.18659	3.151061	3.009436	3.533157	2.636107	2.424931	4.508711	2.320436	1.694308	2.201374	2.62092	5.30332	4.574518	2.706605	4.165632	2.478719	2.282115	2.663455	3.251905	2.107375	2.965604	4.439829	2.27279	3.386048	1.761608	1.977427	3.411817	3.212201	2.587884	3.564582	3.087548	3.942874	3.607723	2.940727	3.185782	1.315048
TCGA-55-6543	1.19178082191781	0	3.178393	2.327782	2.34027	2.937545	0.4627888	-0.2222634	0.9923721	1.624262	0.9767772	-0.1401359	1.064625	-0.1829873	0.5040176	0.7010165	0.9238464	0.1121662	0.2877655	2.900828	0.5360543	0.3616705	2.21812	-0.04294452	2.203673	3.184313	0.2247673	1.662905	-0.2384177	0.07827052	1.285253	1.28054	-0.05957494	3.162912	2.292299	-0.4005555	1.726991	0.327552	0.5262827	1.614302	1.534052	1.095051	1.4925	0.9564409	1.645591	0.6378601	1.339605	0.67883	0.5556413
TCGA-73-7499	4.19452054794521	1	3.624487	3.614724	3.920888	4.384521	2.238708	2.32959	3.140768	4.406517	1.653783	1.971601	2.296515	1.444795	3.720229	2.652004	2.758068	2.703113	2.410652	5.105041	2.563071	1.522094	2.362954	2.676783	5.813825	5.294179	2.242718	5.685572	3.679478	2.050717	2.480719	3.841671	3.15322	3.385662	5.391949	1.331367	4.057206	2.644937	2.109797	2.950243	2.49366	3.220932	4.01053	4.849195	4.354814	2.684013	5.169076	3.295767	3.3479
TCGA-62-8399	7.38630136986301	0	3.263694	3.623098	3.345985	3.630453	2.907331	2.165505	2.32088	2.4851	2.696582	2.618013	3.043115	1.193261	2.694478	2.423796	2.661138	2.484582	2.787434	4.208447	2.632783	1.987728	2.726207	2.627001	4.539228	3.995222	2.460067	3.629503	2.534084	1.920287	3.348716	3.153274	0.9537149	3.857691	4.702661	1.693654	3.425278	2.253009	2.09089	4.270006	2.644608	3.133957	4.152028	3.255703	4.597298	3.23954	3.612689	2.687023	2.34764
TCGA-67-3774	1.05479452054795	0	3.288348	3.11976	2.623219	2.923239	0.7821401	0.4172345	1.965664	2.009707	0.9828483	0.5256236	1.535666	0.1558327	1.401827	1.069447	1.293682	0.7796679	1.011388	3.278812	1.029461	1.138664	1.578715	0.6600408	2.636261	2.940247	0.2175958	3.048852	0.1060341	0.2253144	1.377894	1.048245	0.5718896	0.8839848	3.503651	0.04043943	1.624843	0.06786554	0.1486206	1.642537	1.05434	0.740632	1.758842	2.19494	1.918618	1.015308	1.926178	2.258327	1.634914
TCGA-95-7562	0.238356164383562	1	3.22599	5.095187	3.6473	4.031633	2.476647	2.284415	3.647001	3.788025	1.883075	2.037645	3.668522	2.121757	3.984006	3.189094	3.294077	3.363604	2.717125	4.634062	3.111267	1.792697	2.922668	3.458839	5.206979	4.859263	2.53576	4.929473	2.876243	1.907773	4.005506	4.195892	2.829236	3.859925	5.432114	1.470808	3.93077	3.338729	2.986826	4.448154	3.606467	3.456972	4.504496	4.213088	4.604329	3.911819	3.264026	4.141643	3.496598
TCGA-69-7760	0.553424657534247	0	3.88198	3.606943	3.019168	4.197843	2.360724	1.706599	2.629629	2.373552	1.673729	1.333604	2.470356	0.855036	2.290682	1.740679	2.669085	1.452852	1.974745	4.690325	2.269592	1.626551	1.73427	2.146977	4.150964	4.642373	1.696278	4.318192	1.900651	1.223257	2.157689	2.366314	1.547495	4.018499	3.80015	1.302631	2.832961	1.081912	1.16797	2.133093	1.534939	2.338517	2.237096	3.480299	3.385842	2.650625	2.487602	3.402255	1.349012
TCGA-71-8520	0.575342465753425	1	2.838104	3.233393	3.367812	3.707452	2.259393	2.192047	2.964162	3.225923	1.832979	1.183075	3.260993	2.433271	3.378253	3.395945	3.512185	2.001136	2.024325	3.831309	1.413132	1.521873	2.622803	2.594896	5.255795	3.841693	2.746144	4.366483	2.80625	2.508846	2.833279	3.239952	2.907372	4.266984	4.705126	2.366278	3.279822	2.039067	1.901068	3.420201	2.996596	3.303906	3.877905	3.868383	3.958304	3.552207	2.866872	3.309406	2.342541
TCGA-55-7574	2.72602739726027	1	3.407052	3.952238	3.083577	3.027567	1.443563	0.7437026	1.627778	2.503832	0.7411504	0.816829	2.10199	0.9573387	2.24	1.749903	2.700627	1.23057	1.287793	3.031513	1.740919	1.424287	1.535798	0.8285572	3.640238	3.494849	1.751899	3.349204	1.270189	1.221559	2.060826	2.137691	1.114128	2.388455	2.716489	1.430764	1.470669	1.188233	0.7568446	2.545507	1.763055	2.54477	2.669694	2.655574	2.995829	2.770742	2.905273	2.234042	2.061333
TCGA-50-5935	1.78904109589041	1	3.325167	2.38194	2.949133	1.790036	0.7271108	-0.2082139	1.404729	1.368506	1.217028	0.624792	1.68023	0.3453632	1.395698	1.533495	1.502168	0.3370176	0.6320417	2.88854	0.7722671	0.5013386	1.031784	1.119707	2.840541	3.152534	0.8066274	3.48202	0.6669932	0.5452955	1.225546	1.039088	0.5735791	1.581533	2.878782	0.6347571	1.076375	-0.1293093	0.4120944	1.519377	0.4717889	1.642346	1.681342	2.251307	2.23758	1.616944	1.490879	2.066808	0.6651359
TCGA-95-7043	1.37808219178082	1	3.162453	2.960108	3.042047	3.597733	2.387589	0.7316851	2.950682	2.923263	2.425256	1.955131	2.882989	2.329477	2.930248	1.962044	3.608369	2.494824	2.517655	3.614409	2.491027	2.979817	2.072441	2.136082	4.527886	3.864519	3.751415	3.701786	2.959912	1.914749	1.825083	3.423006	1.510783	2.730603	4.069181	1.465232	4.128918	1.682111	1.288497	4.773647	2.624312	2.968651	2.986596	4.742991	4.219625	2.860687	3.243787	2.162664	1.426465
TCGA-MP-A4T7	0.457534246575342	1	2.912144	2.896838	3.480493	4.572167	2.426418	0.982315	2.318727	2.957748	1.34387	1.079903	3.175676	1.199454	2.947749	2.299179	3.333447	1.828198	2.156733	2.837281	2.317506	2.301656	1.630372	1.982106	3.755771	3.628888	2.16521	4.418141	1.930057	1.562964	2.46672	2.026449	1.621061	3.46463	4.619423	1.868032	2.786331	1.366576	0.8499546	3.167934	2.47492	2.866011	2.649352	3.412784	4.039314	2.783357	2.397523	1.955676	2.846062
TCGA-MP-A4TE	2.45479452054795	1	3.900145	2.763785	3.324463	3.581922	1.287655	0.39786	2.047645	2.681926	0.6561323	1.282218	1.941518	0.6882173	2.933797	1.942697	2.758737	0.6989742	1.482317	3.239074	1.372145	1.458948	1.340791	1.935205	3.88332	3.572838	1.689955	4.067203	1.940775	1.140238	1.651127	2.581076	1.123181	1.778829	3.243202	1.113408	1.963666	1.244809	1.547713	2.455962	2.448402	2.721467	2.264677	3.656987	3.670277	3.055686	2.577078	1.742374	3.338545
TCGA-95-A4VN	1.51506849315069	0	4.113064	4.622785	4.105608	3.632908	2.610944	1.730849	2.915778	3.415659	1.87912	3.355576	3.649514	2.636691	3.464733	3.593067	4.171622	2.293626	2.752398	4.717895	2.670164	2.195106	2.828127	2.197896	4.832997	5.146925	2.698959	5.035989	3.050557	2.513549	2.610537	4.438697	2.537641	4.981834	4.662383	2.892348	3.628199	3.144764	1.984695	3.709956	2.249342	3.18741	4.080374	4.604739	4.672916	3.846567	2.719655	3.413685	2.550201
TCGA-93-8067	0.50958904109589	0	4.287206	4.694225	4.213438	4.55029	2.468366	1.744967	3.38651	3.523428	2.398301	2.919742	3.379068	2.237948	4.102642	3.384684	3.803512	1.532709	2.644866	4.904212	2.471604	2.407717	1.980443	2.402631	5.374091	4.987212	2.961254	4.264322	2.587404	2.406929	1.870761	3.619039	2.266883	3.037539	4.392676	1.802303	3.632186	2.332549	1.040554	3.126694	2.923241	3.869049	3.803715	3.957515	4.810709	3.576323	3.196072	2.799877	3.555244
TCGA-50-5044	1.70958904109589	1	2.56776	2.110996	2.956444	2.457961	2.529676	2.534268	2.423278	2.352799	1.720581	1.130221	3.166524	1.684169	3.206419	2.033467	4.055391	2.014519	1.874926	3.237945	2.313965	2.248403	2.024058	1.939209	3.759924	4.847658	2.315867	3.706944	2.541407	2.168972	1.881661	3.67692	1.718623	3.865897	4.468327	1.456256	2.429091	1.218042	0.9768421	2.820437	1.581903	2.377222	4.108793	3.749087	4.451797	2.979884	2.507702	3.096954	3.156577
TCGA-64-5774	7.33150684931507	0	3.968642	4.080327	4.591218	4.348114	3.09356	3.418876	3.870676	4.163802	2.459396	2.096431	3.883682	3.283525	4.106867	4.017736	3.906478	2.689167	2.958636	4.004435	2.206002	2.700889	3.282046	2.788353	6.418067	5.355247	3.264701	4.785688	4.386191	2.67373	2.702172	4.31555	4.392451	3.483837	4.777261	2.783566	3.320828	3.415517	2.154908	3.560375	3.219324	4.414326	3.947839	4.79823	5.33983	4.62364	3.696219	2.784915	4.710471
TCGA-55-6712	0.468493150684932	1	3.610792	3.700013	3.719724	2.763646	2.484595	1.869476	2.637729	2.604223	2.977837	1.53446	3.475369	1.699176	3.410676	2.256168	3.999914	2.014358	1.92873	4.714881	1.335529	1.318589	2.267307	1.781201	4.244927	4.324361	2.21836	3.26913	2.097134	2.064238	2.914742	2.862011	2.552815	5.109587	3.983953	1.119044	1.992269	2.189879	1.720856	3.673526	2.916061	3.293147	3.785093	4.066515	4.274761	3.230537	1.790666	2.526623	1.505533
TCGA-44-2659	3.74520547945205	0	2.675205	2.759709	2.532181	2.121412	0.3298821	0.134341	0.8312189	0.6417957	0.9691043	0.1479972	1.257711	0.2110087	1.409135	0.7172915	1.520128	0.03664482	0.1539466	2.357428	0.2794149	0.2474902	1.080762	0.4994641	2.759434	2.280615	0.327859	2.157	0.4832044	0.4024868	0.8217057	0.7326928	-0.1396155	3.165978	2.825481	-0.2798624	1.085816	0.1793854	0.2878282	1.381945	1.250128	0.7696748	1.949092	2.045287	1.905895	0.938773	0.9633549	0.928585	1.259686
TCGA-4B-A93V	0.821917808219178	1	3.028028	2.907671	2.410875	2.881282	1.618793	0.3134744	1.620929	1.947946	0.2637482	1.692816	1.465496	0.381872	1.771549	1.360162	2.209196	0.8087315	2.479564	3.427941	2.109583	1.659776	1.234382	1.610649	2.793139	3.722208	1.270153	4.591241	1.216991	1.204977	0.8727652	2.049867	0.8820367	2.477709	3.176368	1.454593	1.435119	0.683059	1.596092	2.605485	1.410766	3.475874	2.130884	3.17976	3.60243	2.524354	2.420335	1.670224	2.574397
TCGA-86-8076	2.72054794520548	0	2.898697	1.805801	1.949077	2.500701	0.3171223	-0.2017081	0.9236657	0.7861341	0.7446587	-0.1808345	1.405196	-0.2797055	1.004232	0.8068742	1.528858	0.3244114	0.6270255	2.326537	0.4432051	0.7515745	0.6688989	0.1697061	2.063756	2.167341	0.5725149	2.241209	0.3280269	0.5178642	0.5019691	0.5656253	0.3264324	0.6714529	2.021868	0.07159665	0.9724298	0.1760357	-0.3759756	1.089455	1.100913	0.4590911	1.467047	1.092056	1.715506	1.224334	0.5221241	0.7083772	0.03777142
TCGA-83-5908	2.25753424657534	0	3.676815	4.811601	5.123744	5.539812	4.17183	3.557563	4.69415	3.863448	2.934237	3.146851	4.52422	3.418226	4.965428	4.267259	4.723382	3.352704	4.480238	5.485852	3.58671	4.198941	4.224878	3.334718	6.464993	5.56993	3.914801	5.159857	3.908602	3.928343	4.649101	4.977826	3.923412	6.086138	5.709123	3.169846	4.28723	3.930337	3.245391	5.545049	3.1545	4.687182	5.376066	5.283606	6.098509	4.460991	4.731621	4.279495	4.879119
TCGA-44-A4SS	1.13698630136986	0	3.374453	2.895193	3.981249	3.598215	2.697909	1.628284	2.700701	3.257684	1.502676	1.536045	2.62284	1.629913	3.388238	2.610928	3.118589	2.235594	1.457884	3.814268	1.44043	1.095577	1.909662	1.748584	4.029793	3.757104	2.630914	3.855197	2.470517	2.127888	1.61128	2.910565	1.276111	4.032943	3.452029	2.081281	2.178726	2.036255	1.740324	2.419927	2.66743	2.565954	3.406415	2.938043	4.242584	3.164889	3.048174	2.522207	2.974016
TCGA-S2-AA1A	1.40547945205479	0	2.111211	1.152997	1.373449	2.459562	-0.00474891	-0.665048	0.2606941	-0.0279744	0.02456092	-0.648758	0.6375575	-0.4150157	0.3502066	0.2289339	0.5401859	-0.1290514	0.02140311	1.568686	0.4550158	0.3698065	0.03719312	-0.2620961	0.8848018	1.250096	-0.09923767	1.5104	-0.2553267	0.1650433	0.5326699	0.5578182	-0.4043652	0.2987281	1.575157	-0.4739511	0.2948589	0.1095234	-0.4542167	0.5889805	0.7556948	1.238254	0.763685	0.5421477	1.261385	0.3769037	0.0446045	0.2356513	-0.2914813
TCGA-78-7146	0.473972602739726	1	4.985963	5.486361	5.175128	4.964528	3.713329	3.310537	4.562641	4.541626	3.712498	3.710183	4.624322	3.419769	5.416591	4.19288	5.394472	3.819794	3.033184	5.75268	2.373532	3.652944	3.855141	2.969165	6.310322	5.891831	2.987988	4.504804	4.980381	3.906139	4.488746	5.207895	3.701449	5.313223	5.440911	2.430844	4.411232	3.004858	3.217852	4.565355	4.840119	5.409251	4.56897	4.015515	6.484941	4.039381	3.468828	3.619114	4.19666
TCGA-MP-A4TD	0.841095890410959	1	3.550257	2.619292	2.401333	2.257879	0.7912079	-0.11742	0.9761541	2.034702	0.08440182	0.7387921	1.688893	0.2382218	1.440908	1.132371	2.522453	0.2018884	0.6147037	2.538722	1.091651	0.5351879	0.8136598	1.355801	3.065391	3.594634	1.176473	3.964328	1.336049	0.6230834	1.254704	1.813468	1.008257	1.515702	3.235314	0.8036088	1.756804	0.4451282	0.3721999	2.111792	1.465621	2.967508	1.970156	3.02246	2.94973	2.31281	1.829223	1.577192	2.067414
TCGA-64-5781	4.27123287671233	0	3.183037	2.336443	2.847434	4.595747	2.097368	1.197778	2.074269	3.541745	-0.2446537	1.285525	2.429319	1.548038	2.289936	2.392298	3.425428	1.66106	2.050796	3.103537	2.367057	1.5451	1.215126	2.540186	3.952728	4.584267	2.201274	4.392796	2.828485	1.069253	2.238033	2.249192	1.46451	3.669481	3.78318	1.35382	2.527036	1.103755	0.9004536	2.906577	2.742084	3.449603	3.224103	3.530152	3.906547	2.671775	0.987471	2.819272	3.539607
TCGA-78-7159	5.40821917808219	0	4.478061	3.892245	3.308011	4.463832	2.221118	1.585951	3.361053	3.513564	1.599805	1.996309	3.148214	1.742079	2.985727	2.791488	3.505301	2.087372	2.380286	4.378476	2.133648	2.146982	2.509449	1.989933	4.901317	4.303539	2.242127	4.533493	2.68525	1.917306	2.587359	3.272343	2.657753	2.851937	4.390699	2.213856	3.066156	1.571953	1.687736	3.570927	3.17785	4.338737	3.366882	4.341229	4.052861	3.478676	3.36939	2.554372	2.988207
TCGA-NJ-A4YP	0.136986301369863	0	3.547919	2.450513	3.23071	4.530327	2.230625	1.173319	2.661298	3.28179	1.282993	1.367454	2.817036	0.814235	2.870218	1.775196	3.388451	1.142553	2.236322	3.284927	2.314344	1.87531	1.901314	2.415699	3.803788	4.128358	2.486461	4.333665	2.228507	1.564885	2.110037	2.5927	2.154615	3.109063	3.981789	1.804165	2.791854	1.752771	1.125476	2.981042	1.985332	3.033884	2.894533	3.083831	3.710946	3.315405	2.459288	3.001894	2.515226
TCGA-49-AAR2	6.09315068493151	0	1.526553	2.331077	2.004224	1.088273	1.838352	0.3768008	0.9788063	1.417938	0.445141	0.6392099	2.299591	0.9298644	1.932723	1.488423	2.987168	1.611302	2.166323	2.128146	1.765565	1.393555	1.840347	0.7841916	2.834573	2.650555	1.081429	3.562519	2.608974	1.275674	0.8827151	2.053182	0.7860431	1.293584	4.320699	0.5681597	1.91419	0.7489513	0.6555214	2.593752	1.79544	1.873696	2.866428	3.976869	3.354598	1.733557	1.988265	1.164292	2.693892
TCGA-49-4488	2.38082191780822	1	4.428215	3.284903	3.757417	3.755159	1.920178	1.391544	2.948061	2.840278	2.172106	0.8255149	2.861244	1.70619	3.238381	1.976047	3.4554	1.759688	1.232856	4.036748	2.082073	1.054288	1.968766	1.469251	3.340588	4.893082	1.901608	5.286486	2.852088	1.425867	1.870179	2.529085	2.656284	4.233218	4.492237	0.7724888	1.697507	2.094822	0.7696784	2.513464	2.510717	2.571307	3.540124	4.205893	3.791414	1.673572	2.99704	2.080364	2.426235
TCGA-99-8032	0.120547945205479	0	3.789717	2.904031	2.927452	3.502424	1.91344	1.240216	1.71263	2.731169	1.330238	1.106229	2.337091	0.8014967	1.736847	1.907951	2.986717	1.27752	1.640671	3.621325	1.414415	1.920079	1.251929	1.774677	4.133546	4.017644	1.778346	3.60093	2.055682	1.147937	1.762596	1.571489	1.318523	1.940835	3.729206	1.744964	1.826351	0.9020749	0.8639293	2.580278	2.33544	2.886071	2.615992	3.332336	3.309167	2.965828	2.11898	1.623651	2.057237
TCGA-49-6743	4.44109589041096	0	3.899196	3.872115	5.211006	4.681055	3.8286	2.875198	3.112892	4.034948	3.139866	2.76413	4.869047	2.739252	3.673532	3.664989	5.149478	3.418491	3.996143	4.249112	3.35875	3.348274	2.622199	3.29483	6.243461	5.409699	3.599679	4.700161	3.961128	2.455217	4.052788	4.250543	3.364238	4.397348	5.210439	2.850512	4.393976	2.383755	3.599886	3.694464	3.215364	4.051707	4.022263	5.134713	5.476729	3.865769	2.634879	3.948542	3.27994
TCGA-44-2655	3.62739726027397	0	3.515473	1.700534	2.112961	3.064786	0.4801864	0.02656721	1.287597	1.22128	1.26825	-0.1904996	1.164035	-0.1502068	1.1564	0.4402152	1.127554	0.05892082	0.2778199	2.617487	0.6519792	0.6847308	0.7575906	0.6104764	1.928538	2.768496	0.002822408	3.833169	0.2612047	0.1552336	0.3890989	0.2268723	0.2218284	1.343868	3.147061	-0.2248022	1.124763	0.08350332	-0.5061579	1.144924	0.6107408	1.917036	1.657355	1.888294	1.768601	0.6963245	1.43278	1.226742	1.65355
TCGA-MP-A4TF	0.920547945205479	1	4.181355	3.894523	3.394918	4.757662	2.656064	2.47597	2.616155	2.540423	2.47863	2.239716	2.788902	1.335343	3.032565	2.697565	2.635912	2.093991	2.01388	4.437628	1.875562	1.956854	2.26775	1.906776	4.561988	4.777086	2.627881	3.455314	2.138927	1.888152	2.405322	2.936541	2.558226	3.864735	3.922076	1.923554	3.345642	1.584053	1.431443	3.124032	2.982929	3.091065	3.176186	3.423388	4.08719	2.61478	3.747163	2.632932	2.654721
TCGA-55-7911	1.47123287671233	0	3.154678	4.408926	3.512582	4.334005	2.767134	1.559847	3.115272	3.49081	2.594545	2.338714	3.565987	2.569872	3.653897	3.3254	4.0921	1.887459	2.839877	4.593933	2.454997	2.843921	2.799762	2.58262	5.459842	5.12646	3.205596	5.028661	2.699118	2.357538	3.377517	3.829843	2.966357	3.546706	4.772676	2.425907	3.674964	2.727656	2.021827	3.437163	3.899975	3.024827	3.690772	4.815855	4.612118	3.758758	3.338669	3.554153	3.124719
TCGA-75-6214	3.05479452054795	1	3.613739	4.584248	3.781999	3.793153	3.033684	2.014539	2.84044	3.206312	2.583185	2.324474	3.857959	2.824665	3.735966	3.179941	4.356925	2.672543	2.388785	5.355632	2.754395	2.415541	2.269555	2.35312	4.623419	4.818218	2.978126	3.62463	3.802866	2.19673	2.267109	4.131107	2.450051	5.684404	4.403827	2.240765	2.766351	2.429348	1.12014	3.842072	2.947103	3.595231	3.9945	4.391831	5.396038	3.776152	2.348186	2.834837	2.088659
TCGA-05-4244	0.00273972602739726	0	4.14566	4.434191	3.769142	3.738958	2.128394	1.381657	2.416767	3.524828	1.98641	2.255698	2.510208	1.94731	2.925728	2.74575	3.060882	2.323967	2.108095	4.470936	2.312449	2.116602	2.130819	2.754868	5.011621	4.938496	2.667539	4.355924	2.623247	1.453826	1.261176	2.932968	2.233394	3.647223	4.000249	2.365216	3.342562	1.746123	2.706285	3.054808	2.844401	4.128383	3.86023	3.547664	3.980752	3.059384	2.886717	3.67715	1.910111
TCGA-73-4677	0.104109589041096	1	3.685616	1.869102	2.055809	3.27824	0.1969716	-0.4652067	0.7912446	1.124397	0.5325623	-0.3711882	1.171601	-0.08014769	1.414227	0.4902667	1.335655	-0.3803941	0.4595786	2.576457	0.2905165	0.3284969	0.3210649	0.4440568	1.821256	2.571888	0.09529918	2.156826	0.2522165	0.003448718	0.343615	0.2696419	0.0310562	0.9883874	2.239879	0.0008265901	0.6343352	-0.08128001	-0.4142995	0.7889056	0.8244946	0.9110709	0.9887142	1.50358	1.701704	0.7617645	0.6134474	0.6297084	1.348271
TCGA-55-8506	0.0301369863013699	0	3.49033	2.821296	3.596492	3.977985	2.512305	1.943107	2.215726	3.470112	1.746142	1.534015	3.039236	1.651564	3.241406	2.926368	4.255402	1.291328	1.394236	3.336383	1.760523	1.01162	2.327663	1.94988	4.33148	3.551715	2.494193	3.959193	2.768161	1.571539	2.648014	2.389372	1.181803	4.34459	4.179046	1.73913	2.740821	1.325997	0.9753047	3.551429	2.684347	3.067602	3.636461	3.789819	4.159325	3.344151	2.745446	2.291171	1.623437
TCGA-50-6597	3.47397260273973	1	1.000425	1.959874	1.166521	-0.2998505	-0.2465246	-0.1430551	0.6265715	0.8991951	0.3496013	-0.3433985	1.238044	0.1564496	0.6472522	1.243517	1.603371	0.3591098	-0.4958938	1.770469	0.2815817	0.210008	0.3172846	0.3270237	3.41968	2.813182	-0.1120661	2.729608	0.7154925	0.1259755	0.5448715	0.2622479	1.669039	1.278892	2.10775	-0.6607608	1.182908	-0.003020493	-0.4921651	1.655183	0.7181433	-1.048144	1.744216	2.709032	2.062803	1.266811	0.4351683	1.024708	0.3852343
TCGA-73-A9RS	0.931506849315068	1	4.019945	4.889385	4.868668	4.632404	3.468707	2.325318	3.606615	5.552859	2.224409	1.881752	3.470207	3.016238	3.877103	4.142884	3.48864	3.018476	3.307146	3.353156	2.165375	2.842744	4.4544	2.837145	4.761697	5.009777	3.483113	5.568318	4.430948	3.044147	2.95105	3.900215	2.246608	5.142118	4.57068	2.928363	3.345867	2.472973	2.238249	4.426192	3.551678	4.159456	3.951778	3.977763	5.511787	3.808875	3.412749	3.489874	3.141691
TCGA-62-A46U	5.66301369863014	0	3.457163	4.07693	3.704595	3.997062	2.492189	1.262614	2.242803	2.406963	2.157834	1.554268	3.512475	2.202633	2.855983	3.123181	3.621364	2.213326	2.812087	4.065682	2.461934	2.371747	2.282223	1.918387	4.732824	4.616074	2.349306	3.937733	2.485185	1.986778	2.384408	4.187397	2.584797	3.623111	5.333301	1.72277	3.769149	2.41209	2.163771	2.896992	3.189708	2.182642	3.316919	3.598724	4.164928	2.88361	2.28418	3.301756	2.228275
TCGA-MP-A4TJ	0.928767123287671	1	3.202531	2.842929	3.300112	4.066851	1.642674	0.5129844	1.372135	1.949784	1.583816	0.751993	2.266576	0.962637	2.328948	2.321619	2.2421	1.298859	1.043851	3.684868	1.356738	1.004712	1.645383	1.079754	4.151902	3.927194	1.881405	2.878035	1.769942	1.495033	1.706878	3.082404	1.630659	1.928088	3.060245	1.379353	1.798685	1.865518	0.8989981	2.733717	1.703012	2.265932	2.471904	2.91372	3.498053	2.372759	2.191526	1.704242	1.592885
TCGA-69-8453	2.22739726027397	0	2.662671	2.467674	2.836533	3.276739	1.57683	0.4797137	1.718945	1.950501	0.958747	0.6234289	2.531151	0.9483816	2.249781	1.907209	2.73889	0.8229407	1.721212	2.952231	1.859935	1.594767	1.041996	1.010239	3.382563	3.381273	1.19815	2.826877	1.544047	1.198636	1.081751	1.912211	1.629406	2.801598	3.695226	0.76328	2.605548	1.560768	0.4238323	1.840444	2.262982	1.841212	3.06177	3.050474	3.165188	2.172019	1.660235	1.79335	1.56058
TCGA-91-6829	3.44657534246575	1	4.091469	4.03763	3.675728	4.749345	3.472822	2.560441	2.471782	4.305239	3.187185	2.74059	3.620974	2.96272	3.257212	3.759076	3.725005	3.227853	2.455285	4.884313	1.525094	2.528693	1.905705	2.84457	5.347507	4.358263	2.758804	4.322785	3.059943	1.795172	4.255062	4.4254	2.309526	3.887533	5.170426	2.756115	3.015385	2.872223	1.467174	3.597477	3.92113	3.982826	4.212994	3.83051	4.956279	4.305304	4.178628	3.81052	2.754262
GSM333674	8.97260273972603	0	3.1012233945	2.2161344265	1.9619952384	3.0845023827	0.3044730101	-0.0273704228	0.392574013	0.1020016356	0.7841590509	-0.0516719949	1.3278162446	-0.018469743	0.8134355983	0.7193114129	1.1122561129	1.0570800234	0.2217757047	3.8588514142	0.6648828089	0.8120047216	1.0369453052	0.7172855751	2.1273491624	3.0444043802	0.0361582999	2.0334757208	0.3332911688	0.1206062227	1.0456786212	0.8389375455	-0.6865718049	1.2294343433	2.2581810268	0.2953134765	1.2626138033	0.0637509871	-0.6001818566	1.2035909691	0.9253579491	1.6780000862	1.2906251857	1.3603678976	2.5691237877	1.0448216516	1.3123200551	0.6462799764	0.0852353471
GSM333675	4.62191780821918	1	4.537916	4.178473	3.398755	3.901133	2.030953	0.8469145	2.18214	3.578575	1.27699	2.007112	2.593261	2.137382	2.978727	2.271005	3.129897	1.90564	1.950843	4.393753	2.056647	1.328775	1.539612	2.486453	4.867571	4.029836	2.456723	4.72013	2.097479	1.255435	2.646703	2.664202	1.424875	3.385394	4.063029	2.753844	3.143436	1.735324	1.877457	3.12396	2.318965	4.424149	3.232481	3.968065	4.151942	3.435976	1.471859	2.559993	2.082327
GSM333677	3.28767123287671	1	5.023913	3.638637	3.256758	3.429596	2.215407	0.7872939	2.262205	3.253618	1.005159	0.3705751	2.421871	1.265566	2.706115	2.660967	2.849558	1.466803	2.107978	4.100975	2.121525	1.76848	2.048409	2.034746	3.956417	4.927074	1.92623	4.182162	1.975698	1.634236	1.874895	2.447641	2.409807	3.461628	3.591391	1.213259	2.363679	1.661197	1.413079	2.22635	1.865589	2.400583	3.443142	3.647209	3.254456	2.920971	3.236956	2.99423	2.456154
GSM333680	8.96986301369863	0	3.1755166842	2.1187165566	1.9882806326	3.4966341714	0.7571458001	-0.0133568468	0.4644791977	1.3991613277	-0.0276324859	-0.6089229345	1.5616137871	-0.0249732628	1.0586040027	0.0279545422	1.5603186359	1.1425320534	0.3698285798	3.1019600798	0.8506309566	0.5004420731	1.0084579568	1.0026137681	1.8082847703	2.3229972744	1.027156624	2.4990177882	-0.6261365183	0.7141425826	0.7281464207	0.5583059355	2.7953991301	1.4301089205	1.9885950407	1.0941375016	1.4229306375	0.3262220443	-0.4243584874	0.7922856867	0.6863831401	2.1990456056	2.2008158298	1.6260044532	3.2975754537	1.5510771837	0.727374015	2.3067395842	1.2451064357
GSM333681	1.4	1	2.96962	3.456319	2.64731	3.336354	1.800351	1.69918	2.473335	4.161849	1.657042	1.337407	3.12661	2.364624	3.232148	1.955839	2.283096	2.345823	2.396535	4.914216	1.91985	1.816457	2.285898	2.381342	5.36342	4.633881	1.758109	4.124967	2.101699	1.3544	2.394098	3.399916	1.609826	3.66087	4.371448	2.710469	2.778979	2.284243	1.363091	2.8545	3.215369	3.384641	3.601903	2.643115	4.424853	3.290651	3.012635	2.987143	2.877548
GSM333685	5.08219178082192	1	3.255795	3.271391	2.811494	3.566193	1.951148	1.347262	1.908415	2.872191	1.736079	1.759541	2.408156	1.633478	2.29605	2.539448	3.331662	1.41235	1.140025	3.753733	1.351512	0.6387041	1.72134	1.848331	4.199163	3.908438	2.36248	4.083269	2.19175	1.953826	2.147188	2.392945	1.600582	4.329057	2.939923	1.814954	3.469546	1.60777	1.553025	3.789092	2.732032	2.73375	3.424827	4.457445	4.53594	2.798277	2.703846	2.484247	2.941859
GSM333686	1.9013698630137	1	2.815816	2.883527	2.75517	2.727022	1.703116	0.3949818	1.379221	1.982799	0.6369759	1.201452	2.417853	1.414507	1.916234	1.946397	2.488012	1.436651	1.524258	3.032506	1.762823	1.216428	1.300345	1.057554	2.935657	2.731492	2.063919	2.916181	1.426913	1.563483	1.456961	1.620344	0.888708	2.73054	3.318506	1.753909	3.005221	1.814417	0.3779165	2.495981	1.017563	2.3785	2.567424	2.786812	3.508331	2.707095	2.038854	2.471123	1.270963
GSM333689	2.82191780821918	1	3.015079446	2.2537009346	1.529534386	2.6057295933	1.1366674911	0.1034434412	1.9175515273	2.3312892665	0.88978554	0.1114738264	1.9315971585	1.4716539709	1.8321554902	1.5918357042	1.27100217	1.175409894	0.6911395637	3.8130061317	1.1933608596	1.1950905506	1.6775808383	0.7315581072	2.9216423729	3.3330060454	0.3480451219	2.305401785	0.9882141343	0.2558939303	0.7238085708	1.857968099	0.8614874638	2.9948298153	2.3205226871	1.0731006024	0.6187270764	0.8184181985	0.4601477991	1.327837686	1.897757617	1.9870248726	2.3927690197	2.3899352431	2.9419121204	1.6250823832	1.8817484185	1.4183837346	1.617965301
GSM333691	8.37534246575343	0	3.406069	3.250619	3.250035	3.206187	1.719897	1.018751	1.858578	3.6002	1.260451	1.542292	2.945135	1.595	2.715687	2.181108	3.265655	1.783517	1.508966	3.091363	1.445994	1.153559	1.960523	1.118714	2.99074	4.041395	4.009298	4.005166	2.495177	1.649723	2.383601	2.362479	1.572521	2.35721	3.832602	2.835444	2.364141	1.726554	0.4519873	3.234845	1.886504	2.28519	2.915331	3.540988	3.317824	2.194188	3.211606	2.267031	2.227606
GSM333693	8.23013698630137	0	3.300894	2.814036	2.322156	3.348498	0.4083051	2.073614	1.100769	1.090974	1.146597	0.7625326	1.808702	0.3837497	1.379506	0.5274957	1.768568	-0.03939617	0.7988552	4.242475	1.476206	1.504429	1.797282	0.8545384	2.652296	2.70195	0.5203796	2.176499	0.1308318	0.3889238	1.644885	1.042449	-0.2741637	1.562836	2.829062	2.01434	2.17321	0.6568077	0.3620461	1.528062	1.779029	0.8455278	2.791622	2.193827	2.4011	1.236218	1.571256	1.902272	0.5491971
GSM333696	7.88767123287671	0	2.9215624329	2.7029365882	2.6107642626	2.723048913	0.6453979137	-0.3285797051	0.6170749172	0.3378171804	0.815996411	-0.3237687232	1.1698000029	-0.3480189795	0.8775388487	0.338836343	1.5576452194	0.0675633237	0.1324166022	1.9985184657	0.5884843209	0.7917526487	1.704074857	0.9750372389	2.4288027942	2.5064779	-0.0869012423	2.3710511688	0.2562404075	0.3992579942	0.5497691946	0.5990029057	-0.6317411154	1.5989542754	2.2818702415	-0.4693380306	0.5556866801	0.1555478056	-0.354868252	0.8057655061	1.8064740557	0.6139381007	1.7457549342	1.6314382072	2.9069154873	0.2303767055	1.1484237014	0.3486255351	0.3620265478
GSM333697	3.48219178082192	1	3.778013419	3.3635838152	2.4580154157	3.2913589188	1.7129269176	1.146059144	2.5095046694	3.2530662031	1.5880487519	0.9310474158	2.58907437	1.478680749	2.8007246932	2.2511490128	2.4039870774	1.6298598175	1.4398223455	4.5261303396	1.6839354216	1.7985054147	1.6273225688	1.7651124828	4.493170251	4.4770024995	1.3328523103	2.848587653	1.9089613049	0.8239565733	1.827068989	2.4640931872	1.6019455185	3.0157037253	3.6247388691	1.6024925879	1.9946761704	0.0205540829	1.6388206984	2.1203157259	2.5964824544	3.1133686829	3.0099136189	2.9894559142	3.3510015974	2.1733893688	2.4711519044	1.1441394103	1.3305403919
GSM333698	8.16164383561644	0	5.3385668331	4.7084426327	4.7612672275	4.5233345809	3.0872175536	2.6285312673	3.6763337551	4.1157161319	2.7571110731	3.3169738567	3.351635522	3.1682916222	5.0284572901	4.1368283248	5.0223821986	2.4047773732	2.9061682849	3.9481957037	3.1630558699	2.360370733	3.5917075472	3.6632424602	5.1775530931	4.8894394146	2.9554820887	5.2677907422	3.9961536336	3.122701477	3.8513990157	3.9876103786	2.7727539573	4.9732678047	4.906950005	1.4706891775	4.0035092738	2.4512539941	0.456185038	4.1924920974	3.8525853769	3.5692290423	4.801911641	5.8551645428	3.4940667132	4.1318644247	3.4259698839	3.2221527285	4.8488129626
GSM333700	7.9041095890411	1	3.4403787299	3.139442275	2.9811982188	3.2855943355	1.40016529	0.3684656763	1.5094819441	1.4813196081	2.0983765916	0.9153041191	2.0268775059	0.4745961732	1.3878200135	1.9434456123	2.5480106174	0.7718328457	0.9292788669	3.1019600798	1.4061351655	1.1641215999	1.6032483006	0.8580974212	2.7786628211	3.0837299574	1.1937649491	3.7450902722	0.979930815	0.7708917359	1.6580773476	1.6784521447	0.5301990858	2.0339206361	3.2498407755	-0.4476613133	1.9506333978	1.1699692403	0.4601477991	1.667730299	1.8108793496	0.651175661	1.6641183096	1.9772381726	1.9292227315	1.8579172928	2.3740841185	2.6297328292	1.705589819
GSM333701	7.4	0	3.3132310889	3.7279239511	3.7628698584	3.570614453	2.3899407316	1.9033462008	2.2635077722	3.5792872422	1.744261383	0.9310474158	2.7389066029	2.3948627462	2.0698394177	3.4669407334	3.5133847331	2.8638213674	2.0661669397	3.9558269554	2.1085586591	1.8642132646	2.5597761525	1.5326496454	3.8154640645	4.3307781119	2.9689238321	3.7750053407	4.0158722252	1.5786923295	2.1526748038	3.7965593073	2.9242912933	3.5658211378	4.3076902674	2.9168236155	1.9936916	2.3904346862	0.9311032806	2.9972544818	2.2061135318	3.3466242234	4.0075439245	3.0973385997	3.9790290179	4.0867387277	3.1906313131	2.8277339288	2.8470199192
GSM333702	2.45479452054795	1	3.3690646892	2.180431537	1.7445375363	3.3466676333	0.2781478466	-0.4460332505	1.073103574	1.0909739505	0.2185819433	-0.4499283204	1.4496967431	-0.3264326102	1.5358034899	0.47544538	0.2818115173	0.0578974957	-0.0585996915	3.2712246816	0.7880283185	1.0573158105	1.5493474116	0.7210165406	1.9124691572	2.3871389023	-0.2602295144	1.6286467911	0.0420191066	1.0776846206	-0.3189268292	0.7250812181	1.0612497608	1.4745753836	2.1163452259	0.408348924	0.489328332	0.0283139381	-0.476632956	0.608504312	1.8617043879	1.9152427687	2.4074474108	1.1417907793	2.9851856807	0.504453865	1.8207181001	1.0180156927	0.2985962096
GSM333704	7.70684931506849	0	3.638928	2.696617	2.430962	3.656222	0.6737984	0.07421464	1.457775	0.7333317	0.3977082	-0.1510901	1.052654	-0.4531075	0.8902039	1.078908	0.9753275	-0.1062384	-0.1678375	3.541521	0.2160228	0.6920034	1.631518	0.5592674	1.116467	2.993653	0.1246422	2.736537	1.607376	0.03596482	0.3702996	1.153924	0.5503544	1.140706	2.280053	-0.04335909	0.6865729	0.3707327	-0.07521098	1.365141	0.255469	-0.4052222	1.028924	1.605884	1.809866	0.4927512	1.338348	0.8579164	1.457906
GSM333705	7.53150684931507	0	2.829549	3.208773	3.27775	3.153223	0.7393202	0.6694719	1.751639	0.9111068	0.2743086	0.2583194	1.561614	0.2077112	1.14926	0.7558463	1.64092	-0.134936	0.8870771	3.769558	1.568321	1.57831	1.258665	0.5060962	3.293944	2.30815	0.1564048	2.475487	-0.4323714	0.1132863	1.756816	1.163505	-0.2344069	1.264349	3.594675	0.4175721	1.561734	0.9936913	0.6997585	1.274198	2.118158	0.4751351	1.400484	1.605884	1.60343	0.7652521	1.792452	2.280812	0.5546174
GSM333706	8.03287671232877	0	3.2282014072	3.1000985933	3.2300598272	3.2408332919	1.59072433	1.0382813105	2.3295325219	2.1959757847	1.1888213215	-0.2246255422	1.6386859708	1.3262274557	2.1568316048	2.514758979	1.889989182	1.5356506348	0.8343052268	3.8010289474	0.8973892225	0.8191159322	1.9555836373	1.26836771	4.3744709212	3.9183339422	1.3728898376	2.9604386171	1.5726859697	0.8029580177	1.6110181679	2.115902857	1.038011641	2.5459806278	2.729964744	1.7677807783	2.3109824112	1.1967748917	1.4506364362	2.1472095425	1.9950514375	1.0066415686	2.8131692486	2.8100181042	2.6629251845	2.2485204178	1.1599727728	1.8408134346	1.8113468712
GSM333710	1.08767123287671	1	3.3212230273	3.6657133542	2.3894746935	2.398763335	1.730668292	0.4482704021	1.554688524	3.4395288049	0.7107358216	1.5633208966	2.4577325266	1.4878222366	2.291632484	2.3251468655	2.4290153209	1.7542159657	1.3106434409	3.2048232391	1.0669374019	0.9017757667	1.2408773939	2.1462693776	4.1926912269	4.2592551415	2.6030859288	4.2601255342	1.6506450787	1.5068808911	1.0053677904	1.568807536	1.8368346405	3.2040328106	2.630392402	1.3244399732	2.650620534	1.2949612649	0.1077941959	2.6828673995	1.8108793496	1.9258552367	3.3918565638	3.7138837324	3.6318923246	3.838451062	2.2489123483	3.2155138644	2.1014803846
GSM333711	6.86575342465753	0	3.468601	3.510293	2.692976	3.285594	1.365652	0.7206377	2.064754	1.090974	1.251904	1.242783	2.354152	0.6062104	2.312068	2.354153	2.42637	1.286713	1.158813	2.902602	1.736657	1.541714	1.910954	0.3842359	3.051047	3.491187	1.182983	2.837685	1.06063	1.074705	1.724065	1.217616	1.358662	1.940229	3.383158	0.1681813	2.093195	1.441153	0.3576819	1.528062	1.988721	0.7181816	2.119576	1.641115	2.228855	1.230781	2.170353	1.358191	1.816957
GSM333713	6.00821917808219	1	3.523399	3.926794	3.745069	3.666986	2.242656	1.981596	2.880519	2.8773	2.294565	2.353937	3.613265	1.702298	3.528843	3.004237	3.353292	2.476371	2.634247	3.868404	2.716506	2.701232	2.010018	2.289295	4.121977	4.948874	2.454032	4.031842	2.069136	2.222825	2.752717	1.725354	1.777414	2.927848	4.167402	1.103173	2.89298	2.134594	1.511517	2.913531	3.503476	2.063586	3.292676	3.116591	3.214366	2.690088	2.117534	3.301757	3.062094
GSM333715	6.45205479452055	0	3.3138880093	2.4777366492	1.8768493338	3.1779333967	1.2759756113	0.7525396095	1.575357776	1.3386789447	1.1693188147	1.1208652243	2.3030662159	1.04374219	2.0818567942	1.8413875423	2.1411070212	1.6080929381	0.9018743393	1.9372361137	1.3909774902	1.1333249619	1.728497554	1.0820454104	4.0109234304	2.9049248597	0.840326301	3.0644508037	1.5686607729	1.4575614364	1.6010290773	1.4328508555	0.8799300152	2.5046102254	2.8471336108	-0.3314938372	1.60787708	1.1525697518	0.0273108571	1.945918763	2.1169361844	1.3778805212	2.7756902452	3.0205518447	1.7551180299	1.8754163062	2.8780698851	1.4886080215	1.6889217536
GSM333716	7.47671232876712	0	2.8002387294	2.2252974686	2.2844163085	2.7280702379	0.9275024724	-0.4353630515	0.751441112	1.2082363424	1.422235138	0.1642387793	1.4933847555	0.2748983041	1.1271231349	0.8309215129	1.6842512671	0.168834549	0.6057240556	2.7055033012	0.5952619339	0.7149358712	0.8897571766	0.6114127181	3.5078804499	2.6698197584	0.2542975786	3.0690727583	-0.3943162138	0.6733747858	0.8726778033	1.1227076295	0.2192365349	1.1032894604	2.8817109617	0.616248897	1.5842395	0.148263245	0.3383734757	1.3236697393	1.2852938859	2.8575441119	2.5153214948	2.5368238102	2.1315259811	1.0414441033	1.6829866588	1.1021223361	0.657701625
GSM333718	1.74246575342466	1	4.1016835758	4.2896886953	3.775758351	3.3435680144	2.8206474209	2.2553096939	3.182520741	3.7621946203	2.9356523452	2.4095110795	3.4807113765	2.4333393541	4.3311387727	3.2027164054	3.6269235641	2.2997203089	3.4700717297	4.5705629476	2.6916770744	3.1386638535	2.9187624386	2.637778491	6.7483695034	5.8848751758	2.5932233411	4.4157581554	2.958699004	3.449796823	2.430021407	3.9420183868	2.6453017049	4.3257177871	4.0246837146	2.0329999001	4.1042356583	2.53297781	2.2927167993	3.9686953469	4.197502713	4.1944328805	4.6219602123	5.270731163	6.6279264277	3.7772140486	2.5791019798	3.2821582373	3.6158069709
GSM333721	6.72876712328767	0	3.22674	3.333062	3.874064	3.288495	2.604262	1.505856	2.718435	2.27864	1.938193	2.569421	2.859009	1.621078	3.040823	2.570314	3.362084	1.884585	1.863616	3.815212	2.56554	1.828556	2.653767	2.18947	3.363578	3.812144	2.597448	3.594679	2.61795	2.314098	2.244528	2.500015	1.462156	4.561822	4.548155	1.075133	3.421646	2.003198	1.171434	2.758743	3.633846	2.864059	2.568783	3.573615	3.106816	2.77601	2.499092	3.554452	2.56216
GSM333725	6.43013698630137	1	3.90361	3.005861	3.336143	3.673205	1.373387	0.5268521	1.917552	2.461602	1.709865	0.536064	1.986459	0.3974055	1.829251	2.832823	2.127689	1.969787	1.6528	3.053343	1.653518	1.17968	2.015185	0.9261669	3.268627	3.899847	1.11744	4.171883	1.224146	1.026673	1.537	1.876393	0.9095694	1.947239	3.405103	0.3726689	1.141413	1.353626	0.4008538	1.550565	1.737358	1.437746	2.613959	1.846152	2.073936	2.144023	1.534989	1.862616	1.594974
GSM333728	5.67671232876712	0	5.05549	4.009471	5.118591	4.396661	3.583201	2.640647	3.556747	4.175224	3.155636	3.257117	4.340122	3.057848	3.7883	4.639662	4.819323	2.746747	3.072509	4.777811	3.191727	3.246354	2.544691	3.124081	5.31464	4.800525	2.981352	4.915814	3.929231	2.536284	3.387676	3.600267	3.033036	4.405064	5.670125	1.772879	4.034945	2.569944	2.228655	4.083175	4.503522	2.971793	4.623236	4.961218	3.779916	3.528846	3.440605	3.097925	4.351964
GSM333730	6.91780821917808	0	3.2461917892	2.1509943505	2.5660287459	2.2212493086	0.5845107998	-0.2655694966	1.1257543702	1.340711592	0.6618226032	-0.0067997021	1.9630184444	0.8839401175	1.4726512032	2.1792833158	2.6859588088	0.8223151681	0.4467286222	3.0851444094	1.3979321701	0.675566964	1.7723080152	1.3498392793	2.1587911334	2.365781649	0.9196057722	2.6782036578	1.6526905946	0.9131095513	1.3535366037	1.8879463446	0.8737820646	2.5154614459	2.8471336108	0.1465676649	2.3614938812	1.0392212711	0.1124149312	2.6974531477	2.6137565942	1.1857804394	2.1548359038	1.9667556302	4.8453055127	1.2278322853	2.5833469345	1.4757152166	0.4552097348
GSM333731	1.32054794520548	1	3.7113960974	4.515998558	4.0008692757	4.7521478171	2.9535818491	2.1721293229	3.2187813583	4.1103028636	2.6013698472	2.8811491105	4.0454568083	1.0359285097	2.949309151	2.6692713187	3.9549505191	3.0912609747	2.1111393976	5.2155170053	2.8845855817	2.1920934738	2.6842753656	2.64472771	5.2836768348	5.1488259212	2.0203416309	4.7889291001	2.6464590417	1.4288461945	3.9870977541	4.3514602949	3.2351613333	5.1768411811	5.9193236715	2.3170826503	3.9323912675	2.3819043015	2.6778533614	3.9957692325	3.8385327737	2.6795579965	3.5678993654	4.3903446286	4.0352449377	3.3992175046	4.1173925665	3.3344295986	3.7920749906
GSM333734	6.92602739726027	0	2.6412241822	3.297170586	3.0061495009	3.703136275	2.1305086388	1.6902242315	1.9332494357	3.1419759411	0.9582779985	1.5232554452	2.7716055997	2.1701362885	2.738377334	2.5464179143	3.3481916625	2.6349571622	2.4681645762	3.8240399631	1.7304322862	1.7552029586	2.0842532362	1.7914737278	5.9543799692	3.5983037475	2.4925354339	4.1932201236	2.632265485	1.7602226756	2.7582418443	3.95399119	2.5975058905	4.2476021817	5.231820827	2.1226435934	3.9896417411	2.9006223405	1.5738840252	4.1479362401	3.5026355601	3.159242127	3.8668509462	3.9417649212	4.2871581526	3.7441643514	3.519112177	3.455581512	1.8113468712
GSM333735	6.44657534246575	0	3.504750224	2.3185808737	1.6948266823	2.593043005	0.6359231824	-0.0273704228	0.7693734639	0.0570376923	0.650052392	-0.7666817145	0.9222965853	-1.1610371429	0.7046955737	1.906386042	0.5324089092	-0.4469028964	-0.3020751275	2.1420007802	0.4455411623	0.4724128017	0.8657437453	0.1185878104	1.8496339092	1.8045798403	-0.7439203156	2.1708489161	0.0026995268	-0.2973172772	0.3141330131	-0.3732582013	0.1543641136	0.8029598526	1.6653652947	-0.4870558782	0.3223430028	-0.242007034	0.5072912826	0.920911658	1.0261942872	2.2320350084	1.6833743348	0.8229872005	1.9292227315	-0.0572138915	0.8342798445	0.1117461508	0.7071243439
GSM333736	6.86849315068493	0	3.627684	3.400148	2.767535	2.431203	0.7789323	0.3287336	0.3653676	0.2975461	1.761823	-0.5492731	1.208741	-0.6082649	1.361038	-0.6652241	-0.1187421	-0.5602388	-0.2124941	2.562388	-0.1384434	1.106704	1.012913	0.9587285	1.586469	2.728896	-0.1215107	2.247474	-1.208453	0.4130712	-0.4887854	0.2107262	-0.7567869	0.9898436	1.825091	-0.8620684	0.4257769	-0.7832501	2.170626	0.6085043	0.8029987	2.184724	1.949055	1.308374	3.39385	0.894341	0.714826	0.7073669	-0.04439299
GSM333737	6.9013698630137	0	4.170171	4.375507	3.125976	4.053231	1.965908	0.6422804	1.747675	1.380361	1.684411	0.3649412	2.112512	0.2748983	1.804896	1.381153	2.134807	1.280178	0.9144541	3.128883	1.467356	0.9213671	2.567546	0.9062525	2.852685	4.307801	1.44123	3.063048	1.7799	0.8708395	1.749841	1.599533	2.121308	3.469443	3.057956	-0.0961135	1.17409	0.8010692	0.6997585	1.679643	2.316951	0.7737047	1.760541	2.012054	2.423867	0.7075778	2.612224	0.3871958	0.9646683
GSM333738	6.90684931506849	0	3.7435727103	2.7546778392	2.5398430473	2.7987122718	2.3892889982	1.8239051399	2.7097161149	3.8143174129	1.761426363	1.5139408425	3.0783286772	2.0505845649	3.4985803686	2.2458483247	2.6455853321	2.4674420728	2.7553978579	4.7124110811	2.6534909111	2.2836653337	2.1724837285	2.3983451375	4.9097071721	4.4097286203	1.790971634	3.5722876907	1.7682761126	1.7035383473	2.0045208474	2.6573253179	1.5766813144	4.1550428428	3.4741534864	2.1388504444	2.5552449032	1.5929532681	2.0983949345	2.8023012584	2.6353533815	2.885640111	3.6845349989	4.695617328	5.2049399153	3.076997561	2.3180884679	2.6799171527	2.8076574219
GSM333739	4.11232876712329	1	2.28314	2.188494	1.57525	3.057885	0.9363087	0.511742	0.5218726	1.830641	0.5992153	-0.08311169	1.449697	-0.921569	1.035804	1.364226	1.613986	0.1584419	0.2080711	1.779805	0.1922717	0.5415089	1.362623	0.6936384	2.345395	2.399546	1.191878	2.524506	0.552447	0.2353756	0.666304	0.9164749	0.6988465	2.744681	2.725024	-0.3547734	1.63528	0.01757218	0.4829664	1.327838	0.8755768	2.506612	2.222875	1.581519	2.447019	1.557627	1.159973	1.481781	-0.002274932
GSM333740	6.19178082191781	0	3.234369	2.011608	2.513513	2.366084	0.4388383	0.08171676	-0.0780936	0.9964339	0.06357526	-0.2750784	0.9474496	-0.07232849	0.9391231	1.487098	0.9291443	0.361986	-0.2359756	2.532989	0.2648232	0.4766735	0.9247147	0.8926674	1.732881	1.834337	0.5463936	1.867481	0.4219255	0.2327705	0.5305151	0.02151704	-0.4876433	1.595696	2.719723	-0.3942132	1.155689	-0.1893011	-0.2433042	1.335266	1.600152	0.001111143	1.833313	1.887378	3.067675	0.9539032	1.371298	1.070772	0.6249809
GSM333741	6.40821917808219	0	5.2525232121	4.0878329718	4.2338400343	4.1451617179	2.0462888985	1.7232811518	2.1004814245	3.5442055335	1.6461150034	2.2957549851	4.1259975491	1.7235893681	2.3385128823	3.0695775218	3.9575974584	2.6802050253	2.1361629358	5.245274546	1.5650671345	1.6247772798	2.308706213	2.7907438795	3.9760865142	4.641986899	3.3873300373	4.8403017764	2.7076484331	2.4806331623	2.5829257711	3.1300222484	2.4031695135	3.5437056301	4.3968035634	1.674017696	3.2346938369	2.6904267661	1.1089867905	2.8625965427	3.2630750317	2.0723106818	3.454895737	3.6297951543	3.0775844233	4.0794616635	3.0853830473	3.9039196749	1.6732739631
GSM333746	6.43287671232877	0	2.885902	2.343508	2.484518	2.607727	1.000043	0.3564236	1.990676	2.255226	1.009906	0.04777747	1.013651	0.05598495	1.83506	1.391656	1.589259	1.214898	0.1522455	1.926138	0.3610601	0.7742216	2.055912	0.7418761	3.089084	3.00363	0.5972012	2.832081	0.4841786	0.4609371	1.069253	1.004969	1.038654	2.904837	1.990967	0.5056847	1.402529	0.8904207	0.5937492	1.533895	2.031827	1.14633	2.415566	1.881289	1.880985	1.568189	2.078777	0.5099437	1.04633
GSM333747	2.76164383561644	1	4.2453362688	4.9831971341	4.5615004422	4.475762238	3.7631829915	2.2724871311	4.5684532701	4.5922532208	2.3315136753	2.6675683871	3.6849599491	2.6665178202	4.7627203869	3.3125382473	3.7649962007	3.110838054	3.5754891146	4.884157555	3.853872253	3.3951551035	2.6587096377	3.2576720174	6.3678011589	4.8406537419	2.8437000998	5.7427245401	3.5501260176	2.906930761	3.0842518475	3.238607106	2.4422462697	4.1537441607	5.5569812196	2.6878306294	4.1351062818	3.3458074571	2.278365744	5.2319799144	5.2887566159	5.1625851337	4.6186192982	5.781008038	6.8693440425	4.1610656616	3.3920822925	3.5666914799	4.3457129911
GSM333749	5.35890410958904	0	4.4306004748	3.1846607269	1.9882806326	2.554114375	1.7387744756	-0.0273704228	1.6869313485	2.0255478935	1.5883874202	0.6021063826	1.775630596	0.7153187613	2.2478586479	2.0933637798	2.2368949572	0.57577645	0.7753262762	2.1702114087	1.0766528977	0.7494363076	1.569841798	0.9516704162	3.3183841312	3.3345338654	1.2124101041	3.2833563746	1.060630236	0.6700834519	1.7652697022	1.1587248914	1.0473671739	2.5552360302	3.1942130773	0.7828727206	1.3774993547	1.0086049353	1.2981458617	1.679642603	1.692358858	2.6757256248	2.1743643329	2.312674087	2.9546518599	1.9288292605	2.3461496548	1.109424859	0.9138001039
GSM333751	6.3972602739726	0	4.0367299925	4.3445118079	4.9538894572	4.3342272269	3.6364307951	3.4118378996	3.8383059996	4.2890736824	2.7755197389	3.1295904035	3.9379793856	3.7597397105	3.7991115233	5.4689692174	4.783808311	3.5475046258	3.9636699407	4.1286505929	3.4904741512	3.02288262	3.1313683661	3.5214618632	4.5827927743	5.6307247259	3.89806813	5.7037889108	4.8117524951	3.0161184863	2.9497662704	4.4541429025	4.0763540592	5.3619228803	5.0222935759	2.8409223731	3.358135516	3.6024573824	2.8067354076	3.9675996171	3.6499252953	4.766984677	5.5092559006	5.1831518517	4.6772426983	4.6436227674	3.6549701119	3.2204445267	4.0666569659
GSM333753	0.50958904109589	1	4.032726	4.133139	5.673992	4.784948	4.577183	4.197052	4.958599	4.883574	3.937783	3.277233	4.365469	4.262558	5.697857	4.199743	4.952074	3.952696	3.860039	5.401448	3.497098	4.406935	4.278519	4.048049	7.563395	7.330305	3.990107	4.939995	4.626229	3.481278	3.869888	5.251838	4.209433	5.827149	5.719012	4.546252	4.3404	3.666123	3.81772	4.654996	4.605783	5.25541	5.455564	5.117414	7.06368	4.98275	4.379234	3.751225	4.72447
GSM333756	2.37534246575342	1	5.4575317076	5.0000757498	5.7119500178	5.9814852331	4.4382559762	3.6631920432	5.5632792621	4.9122330551	3.8466196892	4.0917627624	4.4564343876	3.3081170552	6.2424718027	4.4809523835	5.8637686168	4.470830076	4.081538099	5.528134354	4.3206065242	4.831868062	4.3484583175	3.4478765433	6.1431537202	5.9803531459	3.6068083512	4.7664957412	5.2597716642	3.4010864846	5.3701097885	5.4945453331	4.265148918	5.2092974248	6.0234765759	2.0865430324	4.3451889678	4.2803394263	3.3194995058	5.992192433	4.8717008148	5.0926353895	5.7341756644	5.9753668194	7.253613624	4.6293685866	4.7805509346	2.8448004307	3.5631133785
GSM333758	2.48219178082192	1	4.941259	4.058708	3.899889	4.989644	2.702983	2.55742	3.834906	4.056974	2.585536	3.316377	3.14681	1.492977	3.591492	2.919342	4.460463	3.278863	2.473417	3.191644	2.209924	1.693148	2.775444	2.502168	4.88027	3.957626	2.389438	5.428328	3.097296	2.296751	3.174434	3.430041	2.088781	4.375492	5.045078	1.492685	2.550174	1.913055	2.275	3.385994	4.115719	2.790032	3.337995	4.561376	3.173405	3.492308	3.554415	3.055728	4.587463
GSM333761	6.26849315068493	0	3.927709	1.587492	2.37911	1.54591	-0.0927658	-0.3087733	1.011584	0.6430191	-0.5523241	-0.5492731	0.9737815	0.3157127	1.759568	-0.01698762	0.6260728	-1.161374	0.9292789	3.664934	0.9739354	0.675567	0.3013354	0.7991133	2.428803	3.104552	-1.204944	2.012146	0.9011456	-0.4436132	0.5723302	0.9491086	-0.1711048	0.4713077	3.113929	-0.187576	0.8420727	-1.656811	-0.09910895	1.521267	1.178189	2.841878	2.490075	1.404581	3.067675	-0.3570573	1.999681	0.9580751	0.0131342
GSM333763	5.75616438356164	0	3.92721	2.968706	3.614672	3.698386	2.474501	2.130824	3.649524	2.534016	1.977609	1.504522	1.89682	2.212462	2.656299	2.505497	2.7123	1.685282	1.994398	3.34297	2.496984	0.9281886	1.429463	1.634977	4.649499	3.342622	1.804595	3.386874	0.821007	1.679283	2.49178	2.817778	1.449757	2.808947	4.175518	0.8878864	3.037278	1.516004	0.4969454	3.246321	2.049235	2.407392	2.880186	4.194947	3.7081	2.379353	1.950157	1.492083	2.317063
GSM333766	5.26027397260274	1	3.2347994445	2.3506093673	3.6428076854	4.419881611	2.0702043947	1.9665676504	2.7494935987	3.0400846399	1.0794522284	1.6013437793	3.0343457408	1.6334777466	3.6648764704	2.1004120742	3.8767633962	2.2372530947	2.6638096347	3.5826318335	2.7461096467	2.5398105857	0.5507550088	1.4657938892	4.2322521588	4.4493161534	2.004416128	3.6832048017	2.5356679932	1.6896179129	2.3079797351	3.2673526407	3.0936049741	2.5062790308	4.5857567775	2.2290724786	1.8891312117	1.5455925988	1.1571438822	3.3317525955	2.6058178607	3.3028334271	3.4802182203	3.3322275053	4.5083060584	2.6562248715	2.1094302302	2.3317793778	3.2557598073
GSM333769	2.86027397260274	1	4.9620613698	2.1924418465	3.6112481283	3.1695839001	2.7726532733	2.3487229456	3.1178920998	2.804467774	1.5953583276	2.2008829414	3.1493224344	2.5742527522	3.6973895827	3.3536529032	4.150309941	1.6090465238	2.4759165674	3.5458938431	1.998941968	2.3428935093	1.6964390205	1.9645006187	5.7550000869	4.7870239444	1.7294445074	3.598228322	3.4502064085	2.1045881657	2.9351316409	2.9560409065	3.2660071407	2.4994083221	4.9720141286	2.4086390632	3.1821467757	1.8599977888	1.7172518867	3.53101273	2.9867206605	3.1558009738	3.9784862451	4.3526950228	4.7250559606	3.0454495962	1.5838726509	2.1305796755	2.8336126364
GSM333771	5.66301369863014	0	2.777998	2.070269	2.757035	1.862757	1.138536	0.2569957	1.484121	1.498643	1.157002	0.6316195	2.045224	1.127504	1.900394	1.456165	2.352949	0.8627719	1.778699	2.974424	1.425172	0.5331735	0.6820602	0.8435851	3.706312	2.996067	1.13801	2.681314	1.241615	0.82702	1.692197	2.063605	0.9940715	1.731882	3.545087	0.3036033	1.496589	1.116496	1.264076	2.47948	1.857892	1.805742	2.396836	2.413315	2.862079	1.754257	1.37675	1.608511	1.273591
GSM333773	5.38904109589041	0	2.887829	2.225297	3.262544	2.401076	1.382057	0.507008	1.746739	1.42424	0.526384	0.7588346	1.853735	0.8806464	2.023268	1.325373	2.64328	0.6905726	1.32688	3.080075	1.543555	0.9764389	0.8609722	1.016808	3.431812	2.986372	0.8150453	2.541034	1.639698	0.7473966	1.316594	1.832981	1.335549	2.137399	3.727923	-0.1421074	1.490143	1.068369	0.5181392	2.199398	1.888643	1.749802	2.017181	2.832729	2.382714	1.483181	1.269594	1.830107	1.544882
GSM333779	4.99452054794521	0	3.5632131354	1.4096572937	2.5520983082	3.8851609925	0.9238778789	0.5701932868	1.0942827353	0.5819691766	0.0425922858	-0.4729111129	1.0256465832	0.2540315718	1.7595680268	0.5423953049	1.2848984135	-0.1251508191	1.4973889383	2.4258987109	2.028645462	1.1849428306	1.0328015301	0.8243709393	2.4818756088	2.4842380915	0.6103654611	2.6734435424	1.0626389627	0.5971085905	1.1656492275	1.7104377393	1.2703721145	1.0543670178	2.8914235876	1.1667786134	0.7606272627	0.7375379211	0.4519872985	1.2969442094	1.233790281	2.0702046886	2.2436630283	1.6260044532	2.8184897053	0.9313190539	0.022858875	2.0197017715	1.3993641175
GSM333780	5.03013698630137	0	2.8676893403	2.3586990691	2.9605159568	2.3707481386	1.3134389644	0.3287336399	1.5430778634	1.7614804197	0.9313387752	0.7292415701	1.8379121323	1.1211226669	2.018246184	1.6179045522	2.5049897742	1.0136535444	1.2603831514	3.3324514559	0.864306662	0.7494363076	0.6634423316	1.1154943007	3.8509580013	3.2813094392	1.1198191525	2.81596954	1.2990645079	0.794448669	1.0072807481	1.8370082633	1.0753936806	2.2717168892	3.4481648599	-0.1470273175	1.1556887844	0.8141797433	0.1514442631	2.2952829635	1.725086272	1.4878432277	2.6328002366	2.5421644808	3.204805614	1.9417787927	3.4716026941	1.4989168998	1.830470968
GSM333781	5.29041095890411	0	3.566585	2.55285	2.250935	2.878596	1.613966	0.8623969	2.265236	1.612759	0.769128	1.581441	2.414686	1.074979	2.654647	2.022673	3.004397	1.488482	2.257733	3.923822	2.348037	1.3797	1.156785	1.150968	4.140475	3.53743	1.147423	3.070333	1.784662	1.342522	2.970947	2.085461	1.288018	2.800716	4.104197	1.014109	2.512313	1.068369	0.3973164	2.714126	1.706111	1.753274	2.585276	3.734214	2.520044	2.083669	0.4994915	2.187278	2.71515
GSM333785	1.95342465753425	1	2.760266	1.975769	2.595294	1.870149	1.184349	0.5219603	1.279992	1.837723	0.6301652	0.7020988	1.622239	0.5730777	1.653551	1.210589	2.157644	0.6172835	1.408391	2.89267	1.15142	1.171621	0.471342	0.9029677	3.207017	3.481387	0.9820632	3.607266	1.371394	0.5265756	1.42102	2.006822	1.21702	1.987249	3.587181	0.8097748	1.316485	1.026437	0.4866398	2.173798	1.412457	3.221035	2.5935	2.189319	2.532435	1.81352	1.356659	1.72579	1.128098
GSM333787	4.64657534246575	0	3.624039	2.494071	2.671998	2.853008	1.791625	2.056778	2.672945	2.492397	1.746501	1.574145	2.595514	2.185063	3.319591	2.291816	3.226705	1.60155	2.724293	3.555093	1.92285	1.804046	1.670012	1.428813	5.064964	4.255425	1.454558	3.419785	2.716481	1.425204	2.770356	3.751071	2.019456	3.224993	3.773697	2.147228	2.547005	1.656852	2.269862	3.230653	2.051197	3.293306	3.631648	3.853459	3.827588	2.860099	2.148353	1.899951	2.202613
GSM333789	3.34794520547945	1	4.3036178057	2.3271455503	3.6507068297	4.0222945992	3.072698321	0.6819544982	3.182089224	3.8564651101	1.6960810899	1.8136619182	3.4538394092	2.525938456	3.7790137039	2.2160662443	5.1084871159	1.1671759731	2.6371273922	3.8985961394	2.5962393878	2.4135539347	2.4345979595	0.4900314778	6.4923514337	4.3316484395	2.4773621789	5.2360833059	3.0655864769	1.8103503442	2.0193035132	3.5517746302	2.5431708834	4.0465579713	4.3101188056	1.903954894	3.4981122119	2.0568095698	1.7748604279	3.3859942803	2.5734247001	3.4668138732	3.6097073383	3.613071036	4.2529023259	3.6142000022	1.8356100075	3.2483318472	3.6407333252
[truncated: 58 more columns]
