# Supplementary material for: Integrated multi-omics analysis and experimental investigation of mitochondrial dynamics-related genes: molecular subtypes, immune landscape, and prognostic implications in lung adenocarcinoma
Source: Front Immunol. 2025 May 29;16:1585505. doi: 10.3389/fimmu.2025.1585505 (PMC12159055; doi:10.3389/fimmu.2025.1585505)
Supplement: Supplementary file 8 [file DataSheet1.zip › Peer Review Only-data sheets/gene.txt]

id
ARMC10
DNM1L
FIS1
MFF
MIEF1
MIEF2
MTFP1
MTFR1
MTFR2
MUL1
OMA1
RAB24
SLC25A46
SPIRE1
STX17
ARL2
MFN1
MFN2
MIGA1
MIGA2
MTCH2
OPA1
PLD6
