# Supplementary material for: Integrated multi-omics analysis and experimental investigation of mitochondrial dynamics-related genes: molecular subtypes, immune landscape, and prognostic implications in lung adenocarcinoma
Source: Front Immunol. 2025 May 29;16:1585505. doi: 10.3389/fimmu.2025.1585505 (PMC12159055; doi:10.3389/fimmu.2025.1585505)
Supplement: Supplementary file 8 [file DataSheet1.zip › Peer Review Only-data sheets/geneMut.txt]

Gene	Num
TP53	258
TTN	242
MUC16	224
CSMD3	207
RYR2	198
LRP1B	179
ZFHX4	171
USH2A	164
KRAS	149
XIRP2	134
FLG	129
SPTA1	119
NAV3	112
ZNF536	109
COL11A1	107
ANK2	105
FAT3	105
PCLO	103
CSMD1	101
APOB	100
PCDH15	99
KEAP1	95
ADAMTS12	94
MUC17	94
TNR	94
RP1L1	90
PAPPA2	90
ADGRG4	88
DNAH9	88
RYR3	87
CDH10	86
NPAP1	85
PTPRD	84
PCDH11X	84
RYR1	84
FAT4	83
HMCN1	82
ERICH3	81
ZNF804A	81
SI	79
RIMS2	79
NRXN1	78
DMD	78
FBN2	77
CACNA1E	76
VCAN	76
PXDNL	76
MXRA5	75
NALCN	75
EGFR	74
FAM135B	74
ABCA13	74
LRRC7	74
FLG2	74
RELN	73
ASTN1	72
CSMD2	72
PEG3	71
AHNAK2	70
DST	70
CNTNAP5	70
PKHD1L1	69
ASXL3	69
OBSCN	69
TSHZ3	68
ASPM	67
CNTNAP2	67
SYNE1	67
TNN	66
HERC2	66
SORCS1	66
STK11	66
PKHD1	65
LRP2	64
PCDH10	63
BRINP3	63
SYNE2	63
ZNF831	63
MYH2	62
PRUNE2	62
MRC1	61
AHNAK	61
CPS1	61
DNAH5	61
EPHA5	61
CDH12	61
COL6A3	61
LAMA2	61
MYH8	60
TLR4	60
PRDM9	60
UNC79	60
ADGRB3	60
NLRP3	60
ADGRL3	60
TENM1	59
NCKAP5	59
COL12A1	59
HRNR	59
ANKRD30A	58
FMN2	58
MYH1	58
DNAH8	58
SVEP1	57
SETBP1	57
TG	57
CTNND2	57
FAM47C	57
SNTG1	57
AFF2	56
NEB	56
SLITRK2	56
ADAMTS20	56
CUBN	56
PLPPR4	56
ASTN2	55
CTNNA2	55
DCDC1	55
LAMA1	55
DNAH7	54
PCDH17	54
DOCK2	54
COL3A1	54
ZFPM2	53
CRB1	53
ZNF521	53
SPHKAP	53
TAF1L	53
TIAM1	52
SLC8A1	52
FAM47A	52
GRIN2B	52
CDH9	52
KIAA1109	52
KCNT2	52
HCN1	52
DNAH3	52
SPATA31D1	51
HYDIN	51
CDH18	51
TENM2	51
PTPRT	51
FAT1	51
TEX15	51
PKD1L1	51
LTBP1	50
KIF2B	50
MAGEC1	50
COL22A1	50
HECW1	50
TRPS1	50
MROH2B	50
PLEC	50
ZNF804B	49
KMT2C	49
MYH7	49
DNAH11	49
ZAN	49
PTPRZ1	48
SLITRK1	48
COL5A2	48
GPR158	48
FAM47B	48
COL19A1	48
ROBO2	48
MYO18B	48
ZP4	48
ZNF208	48
LRRIQ1	48
DCAF4L2	47
CNTNAP4	47
LYST	47
GRIN2A	47
THSD7B	47
LRFN5	47
TENM3	47
EPHA6	47
SPEF2	46
ITGA8	46
THSD7A	46
DSCAM	46
NF1	46
OTOGL	46
MYH4	46
ADGRV1	45
PLXNA4	45
ABCB5	45
SPEG	45
LRRTM4	45
FLNC	45
NOTCH4	45
KCNB2	45
TPTE	45
MMP16	45
EPHA3	45
F8	45
TRPA1	44
GRID2	44
COL14A1	44
UNC13C	44
BIRC6	44
GRM8	44
LPA	44
SLC39A12	44
SLIT2	44
CDH8	44
PPP1R3A	44
SCN10A	43
MGAM	43
PTPRB	43
MUC5B	43
CRACD	43
LRRC4C	43
ADAMTS16	43
HGF	43
SCN3A	43
NLGN4X	43
FSTL5	43
MMRN1	43
MACF1	43
SPATA31A1	43
KLHL1	42
ITGAX	42
HUWE1	42
SLITRK3	42
RP1	42
CHL1	42
ATRNL1	42
POM121L12	42
STYXL2	42
WDFY3	42
SLITRK4	42
CDH7	42
NELL1	42
ANK1	42
SALL1	42
KDR	41
GRM5	41
GRM1	41
TMPRSS15	41
MAP2	41
LAMB4	41
EYS	41
MYH6	41
FER1L6	41
FCGBP	41
ZNF423	41
NRXN3	41
CACNA2D1	41
SACS	41
SORCS3	41
NTRK3	41
HEPH	41
BOD1L1	41
ADAMTSL3	41
LCT	41
FAT2	40
ADGRL2	40
SEMA5A	40
OVCH1	40
NLRP14	40
KALRN	40
KCNU1	39
CFAP47	39
TRPC4	39
DMBT1	39
ABCB1	39
L1CAM	39
UBR4	39
TMTC1	39
FRMPD4	39
CNTN5	39
NLRP5	39
PCDHGA2	39
MYH13	39
PLCB1	39
BRAF	39
CACNA1C	39
PDZRN3	39
TRRAP	39
ERBB4	38
TMEM132D	38
ZDBF2	38
SMARCA4	38
OR4A15	38
PCDHB8	38
ADAMTS2	38
SRCAP	38
ATM	38
ACAN	38
F5	38
DISP3	38
EPHB6	38
OR4C15	38
KIAA1549L	38
GRM7	38
MGA	38
SIPA1L2	38
MYT1L	37
AMER1	37
TRPM6	37
COL6A6	37
ABCA12	37
PCDHGA3	37
FRAS1	37
VPS13B	37
IGSF1	37
SCN2A	37
STAB2	37
CDH23	37
FBXL7	37
MDGA2	37
ACTN2	37
ADCY2	37
CLCN1	37
MED12	36
OR5L1	36
COL4A5	36
ZEB2	36
LRP1	36
KMT2D	36
NBAS	36
EPHB1	36
HDAC9	36
AKAP6	36
PCDHB4	36
VPS13C	36
KCNH5	36
ST6GAL2	36
PCDHB7	36
ZEB1	36
UNC5D	36
DYSF	36
PRKDC	36
NLRP13	35
GLI3	35
NEXMIF	35
SETD2	35
KCNH8	35
EPHA7	35
OR2M3	35
GRIK2	35
OR2W3	35
MYCBP2	35
ADCY8	35
DGKB	35
PCDH18	35
NLRP12	35
GRIN3A	35
OR2M5	35
DIDO1	35
CCDC178	35
CPED1	35
ITPRID1	35
PDGFRA	35
LAMA4	34
ALMS1	34
PCDHB12	34
MYO16	34
BRWD3	34
PCDHA2	34
USP29	34
XYLT1	34
NDST4	34
ZIC4	34
MYH3	34
KCNH7	34
KCNH1	34
OTOF	34
DCHS1	34
PCDHA1	34
CHRM2	34
OR2L8	34
CENPF	34
DOCK10	34
PCDHB3	33
SAGE1	33
CFH	33
ABCC11	33
COL1A2	33
TRHDE	33
FAM83B	33
FSCB	33
TCHH	33
FRMPD1	33
NRCAM	33
OR6F1	33
TSHZ2	33
ZNF676	33
ZNF479	33
BCORL1	33
NBEA	33
LAMB1	33
DCAF12L2	33
COL4A1	33
TMEM132B	33
DCC	33
TLL1	33
ANK3	33
ARID1A	33
MAGEB6B	32
PTPRC	32
INSRR	32
FOLH1	32
ITGA4	32
BCHE	32
CMYA5	32
OR2G2	32
PCDHA3	32
DSG3	32
MYOM2	32
SPAG17	32
DYNC1H1	32
MYO7B	32
SEZ6L	32
POTEE	32
DYNC2H1	32
MEGF10	32
PCDHB11	32
MAGI2	32
SEMA6D	32
CDH6	32
DCAF12L1	32
GABRA4	32
ADAMTS5	32
FCRL5	32
OR2T33	32
OR8U1	32
MYO3A	32
OR5D13	32
DNAH2	31
CD163L1	31
PIK3CG	31
SLIT3	31
ITPR2	31
PDE10A	31
RIMBP2	31
OR5L2	31
SLITRK6	31
PREX1	31
COL7A1	31
SDK1	31
ASH1L	31
OR4C16	31
NID1	31
IGSF10	31
PCDHB2	31
KCNA4	31
ROR2	31
OR4C46	31
ATRX	31
SATB2	31
THBS2	31
CHD6	31
CCNB3	31
ITIH6	31
CDH11	31
OR2T4	31
AMER3	31
TENM4	31
MYPN	31
FAM71B	31
DLGAP2	31
KLHL4	31
TPO	31
WDR49	31
CFAP65	31
KIF4B	31
GLI2	31
SAMD9	30
PAK5	30
GABRG1	30
PCDHB14	30
DNAH10	30
UBR5	30
OR4C6	30
KMT2A	30
ADGRL4	30
LRRIQ3	30
MUC5AC	30
SCN7A	30
COL4A2	30
PCDHA5	30
OR2L13	30
FLNA	30
FHOD3	30
SMG1	30
SCN11A	30
ABCA10	30
PTCHD4	30
GABRA2	30
BRCA2	30
OR4A16	30
CMTR2	30
PCDHB6	30
CHD7	30
NAV2	30
TRPC5	30
SCN5A	30
CD163	30
ANKRD17	30
RANBP2	30
CDH2	30
SAMD9L	30
PCDHB9	30
KIF21B	30
COL5A1	30
IRS4	30
ZIC1	30
POSTN	29
DSCAML1	29
POLQ	29
TRO	29
CNTN1	29
CUX2	29
OR2M4	29
BRINP2	29
PLG	29
SEMA3A	29
KCNJ3	29
TRIM58	29
NLGN1	29
NTNG1	29
GABRB3	29
DZIP3	29
KIAA1210	29
DMXL1	29
MKI67	29
C7	29
SELP	29
OR2G6	29
RBM10	29
DGKI	29
TRPV5	29
ATP7A	29
MED12L	29
TYR	29
PCDHA6	29
SLC17A6	29
IL1RAPL1	29
ADAMTS19	29
SHANK1	29
ATP10B	29
APC	28
BPTF	28
ARPP21	28
LAMA3	28
LTBP2	28
FRG2C	28
IQGAP2	28
BSN	28
OR5D14	28
FRYL	28
KIAA1755	28
OR8H2	28
GRID1	28
NCAN	28
F13A1	28
CNKSR2	28
SPATA31E1	28
ST18	28
NFASC	28
STXBP5L	28
COL24A1	28
REG3A	28
CARD11	28
HIVEP2	28
NID2	28
SGIP1	28
ADAMTSL1	28
SCN1A	28
NRG3	28
PDHA2	28
PLCL1	28
FSHR	28
GALNT17	28
LRRC66	28
CACNA1B	28
NLRP4	28
ADAMTS18	28
HECTD4	28
TBX22	28
RUNX1T1	28
IGF2R	28
TRPM1	28
HIVEP3	28
RBP3	28
AGMO	27
FREM2	27
NLRP7	27
CHRM3	27
INHBA	27
RGS7	27
FREM1	27
ALK	27
SYNPO2	27
EP400	27
RAG1	27
NLRP2	27
CAMTA1	27
ABCC9	27
PLCB4	27
GALNT13	27
ADAM19	27
TACC2	27
CLCA4	27
ATP10D	27
KCNK2	27
LGR5	27
PCDHGA5	27
RAD51AP2	27
BDP1	27
PYHIN1	27
OR5T3	27
PCDHB16	27
ITGAD	27
GFRAL	27
NOS1	27
ZBBX	27
PTPRN2	27
AKAP9	27
SLC9A4	27
PDE3A	27
ABCB11	27
CNGB3	27
TMEM200A	27
EPB41L3	27
NES	27
KIF1A	27
FSIP2	27
HHIPL2	27
CTTNBP2	27
ZSWIM2	27
FANCM	27
OGDHL	27
EDIL3	27
COL15A1	27
LRFN2	27
PCDHA4	27
PTPRH	26
PREX2	26
FRY	26
MS4A14	26
DTNA	26
ARID2	26
PZP	26
DOCK4	26
NETO1	26
HERC1	26
DLC1	26
SRRM2	26
PCDHGA6	26
TECRL	26
OR4N2	26
KCNC2	26
COL21A1	26
TAS1R2	26
MUC2	26
NRAP	26
FLT1	26
OR2AK2	26
OR4A5	26
TMEM132E	26
OR2T34	26
EGFLAM	26
CR1	26
ALPK2	26
OR51V1	26
OCA2	26
RTL9	26
OR5F1	26
SLC12A5	26
NELL2	26
MAGEC2	26
COL4A6	26
TRIO	26
TECTA	26
ATP2B3	26
RB1	26
HFM1	26
OR14K1	26
NIPBL	26
POTEF	26
KCNB1	26
ANO4	26
VPS13D	26
PDE1C	26
EXPH5	26
FBN1	25
GUCY1A2	25
OR2T1	25
DSG4	25
PCDHB5	25
CACNA1F	25
SLC27A6	25
POLE	25
DOP1B	25
ANKS1B	25
NLRP10	25
AMPH	25
COL25A1	25
SLC44A5	25
PIK3CA	25
DPP10	25
SPAM1	25
MTOR	25
LILRB1	25
OR6K2	25
PCDHB10	25
PARD3B	25
PCDH7	25
MYH11	25
UTRN	25
DACH2	25
SLITRK5	25
OR2T12	25
TNXB	25
CHD5	25
OR4Q3	25
OR1C1	25
GABRA6	25
GPRC6A	25
PCDHGA8	25
PRKD1	25
SLC8A3	25
FZD10	25
LAMA5	25
ADAM23	25
DLGAP3	25
GABRG3	25
PRRC2C	25
ZFYVE26	25
USP34	25
TPR	25
GABRG2	25
OR14A16	25
ARMC3	25
OR2M2	25
CNTN3	25
COL9A1	25
SLC12A1	25
SETX	25
ARID1B	25
MTUS2	25
GTF3C1	25
OR5W2	25
PROS1	25
SPATA31A3	24
RAPGEF2	24
MAP1B	24
OR5J2	24
MIA2	24
GRIK1	24
GREB1	24
SLC26A7	24
TRPC6	24
TRPV6	24
CYP11B2	24
PKP2	24
PCDHGA1	24
NCAM2	24
DLG5	24
DACH1	24
ARHGAP36	24
KEL	24
ROBO1	24
DPP6	24
CACNA1A	24
DSG1	24
OR10Q1	24
PRG4	24
OR2L2	24
LEPR	24
ZC3H13	24
TEP1	24
MDN1	24
OR2L3	24
C6	24
RTL3	24
PRKCB	24
PCDH19	24
OR10J3	24
TRIML1	24
CDKN2A	24
SEMA3D	24
ABCA9	24
CLCA2	24
ARAP2	24
ALPK1	24
CLSTN2	24
HSPG2	24
ATP2B2	24
PCDHA7	24
CELSR3	24
USP9X	24
NLRP8	24
LRRK2	24
ACSM5	24
ADCY5	24
DNAH17	24
OR5AS1	24
CASS4	24
OR4M1	24
CHD8	24
CCKBR	24
ZFHX3	24
ADCY10	24
MTCL1	24
SLC6A5	24
CFAP54	24
KIF21A	24
GUCY2F	24
ACTRT1	24
OR2T6	24
VWF	24
OR10G8	24
OR8I2	24
OR11H1	24
PXDN	23
VWA3B	23
DSP	23
TET1	23
FAM171B	23
UGT3A1	23
VCAM1	23
CREBBP	23
OR14C36	23
ITIH5	23
KCNQ2	23
PCDHGB1	23
UBA6	23
TLL2	23
BACH2	23
OR10Z1	23
DNAH1	23
SPTB	23
TLN2	23
CDHR2	23
IL7R	23
TBX15	23
PDZRN4	23
PLCE1	23
ZNF257	23
ARHGAP32	23
OR5T2	23
WDR17	23
OR5D16	23
ARHGEF6	23
SERPINB3	23
IL16	23
PMFBP1	23
C2CD3	23
OR4S2	23
ITGAM	23
ZBED9	23
PCDHGA4	23
FCRL2	23
GAD2	23
ATP8A2	23
PPFIA2	23
LILRB2	23
SYT10	23
OR2G3	23
ANO3	23
MAGEL2	23
CTNNA3	23
ICE1	23
HEATR1	23
BRINP1	23
DAB1	23
TRPM2	23
OR2T3	23
SCN4A	23
TKTL2	23
PGK2	23
KCNA5	23
SIGLEC10	23
SPTBN1	23
PCDH8	23
PIK3C2B	23
AL592490.1	23
ADAMTS3	23
OR8J3	23
PLXNA2	23
KPRP	22
SLC6A15	22
COL2A1	22
PSKH2	22
ATP8B4	22
NCAM1	22
OR4N5	22
MKRN3	22
SLC9C2	22
GABRA5	22
SCN8A	22
ZNF648	22
GOLGB1	22
MYH15	22
GRIA4	22
FBN3	22
SLC4A10	22
ACSM2B	22
PDILT	22
TNC	22
ZNF318	22
ATR	22
THOC2	22
EPRS1	22
PCDHGB3	22
LRP4	22
SORL1	22
PPARGC1A	22
CACNA1S	22
MUC3A	22
AEBP1	22
NRXN2	22
PDE11A	22
RNF213	22
DCSTAMP	22
UNC45B	22
FAM171A1	22
SIGLEC1	22
SZT2	22
ZNF292	22
NRK	22
PASD1	22
SLCO5A1	22
DACT1	22
CWH43	22
OR56A4	22
VAV3	22
RASAL2	22
ITIH2	22
LVRN	22
TUBA3C	22
USP26	22
CFAP61	22
CALCR	22
A2ML1	22
SEMA5B	22
UGT2B4	22
CCT8L2	22
OR2T11	22
GABRQ	22
PCDHA9	22
RBFOX1	22
ASAP1	22
LRRTM1	22
GBA3	22
HECW2	22
NPAS4	22
BAZ2B	22
WDR72	22
FCRL1	22
PAPPA	22
TFAP2D	22
PTCHD3	22
PCDHA11	22
PTPRN	22
TRANK1	22
PRDM14	22
NCOR2	22
CACNA1I	22
ZNF99	22
PKD1	22
DCAF8L1	22
ADNP2	22
P2RY10	22
GABRB1	22
RTTN	22
PCDHGA9	22
PCNX1	22
JMJD1C	22
CADPS	22
CACNA1G	22
CYLC1	22
LILRA2	22
OR2B11	22
CAPN6	22
BCAN	22
FNDC1	22
ABCA5	21
LRRC32	21
MARCO	21
OR10X1	21
PDZD2	21
PHF3	21
NUP210	21
BNC2	21
NPHS1	21
KCND2	21
A2M	21
MICAL3	21
PCSK5	21
SALL3	21
OR13G1	21
NTRK2	21
DSC3	21
IL18RAP	21
CACNA2D4	21
OLFM4	21
SPEN	21
RIF1	21
MYLK	21
C9	21
PCDHA8	21
PCDHA12	21
CCDC141	21
CENPE	21
BTAF1	21
NUP205	21
COBL	21
SDK2	21
CNBD1	21
FOXP2	21
PSG8	21
ZNF98	21
OR10AG1	21
PCNT	21
NOTCH1	21
PCDHGB2	21
ANO5	21
ARHGEF11	21
CASR	21
IGHV1OR21-1	21
ADAMTS14	21
UGT2B11	21
BCOR	21
MROH9	21
HTR1E	21
OR8H3	21
BICC1	21
MAGEC3	21
ADCY1	21
GOLGA3	21
DGKK	21
PCNX2	21
ADGRE1	21
IFT172	21
C10orf71	21
CPXM2	21
BCL11A	21
OR5D18	21
PSG7	21
NMUR2	21
TNRC6A	21
AGBL1	21
KIR3DL1	21
POTEH	21
UGT2B28	21
RESF1	21
OLFML2B	21
PSG2	21
DLG2	21
FGD5	21
TDRD6	21
PCDHB13	21
MYOCD	20
CEP350	20
CDH20	20
OR2A25	20
WSCD2	20
RBBP6	20
MAP3K19	20
TRPM3	20
ITGAE	20
KIF26B	20
LY75	20
LRRN2	20
MSH4	20
ACSM2A	20
IGSF22	20
ZNF91	20
MARK1	20
TAF3	20
REG3G	20
RASGRF2	20
LRRTM3	20
GRIA3	20
GCN1	20
PLB1	20
CDH22	20
MED13L	20
OR5T1	20
TRPM8	20
IGSF9B	20
MROH7	20
TSHR	20
MUC7	20
MAGEB4	20
ZNF711	20
TAS2R1	20
GHR	20
CTCFL	20
CDH19	20
COL27A1	20
PCK1	20
MADD	20
TSPOAP1	20
LILRB4	20
MICAL2	20
PRAMEF15	20
DSEL	20
EVC2	20
HTR1A	20
CSPG4	20
SNRNP200	20
AOX1	20
CHD9	20
TCHHL1	20
WNK3	20
ACACB	20
NOTCH2	20
FCRL3	20
PEX5L	20
FMO1	20
ADAM29	20
ITGAL	20
ROBO4	20
CYP11B1	20
GALNT14	20
ADAMTS1	20
TRIM51	20
ZSCAN4	20
SLC26A3	20
ROS1	20
SHPRH	20
SMAD4	20
UNC13A	20
NLRP11	20
ROBO3	20
AXDND1	20
ACKR1	20
MGAT5B	20
EPPK1	20
CRISPLD1	20
PALD1	20
MYO3B	20
KATNIP	20
SPTAN1	20
DENND2A	20
DSC2	20
SCN9A	20
RXFP1	20
PCDH9	20
LCOR	20
CPZ	20
CFAP74	20
NSD1	20
CDH17	20
ARHGEF12	20
ADAM2	20
C6orf118	20
KIF5A	20
SLC32A1	20
GRIK4	20
ADAMTS17	20
DNMT3A	20
PLCH1	20
OR5I1	20
TRIM42	20
BMPER	20
GRIK3	20
KCNJ2	20
KANK4	20
ABCA8	20
YLPM1	20
ATP1A4	20
PRSS1	20
SLIT1	20
REG1B	20
SLCO6A1	20
OR4K13	20
HEPHL1	20
RGS22	20
OR6N1	20
SLC5A7	20
EPG5	20
ATG2B	20
OR8K5	20
ENPP2	20
SPATA18	20
DCLK3	19
NTM	19
CDH4	19
ENOX1	19
SMARCA2	19
LILRA1	19
OR2A2	19
GDF10	19
CR2	19
ZNF33A	19
SERPINA3	19
NCKAP1L	19
ZIM3	19
GPRASP2	19
OTOA	19
FLT4	19
CHST1	19
PHLDB2	19
OR6Y1	19
ATP1A2	19
SALL4	19
CEMIP2	19
NOL4	19
SERPINB4	19
GLDC	19
KIF19	19
OR8J1	19
DNER	19
BMS1	19
KNTC1	19
LMX1A	19
ZGRF1	19
DLGAP1	19
NPY2R	19
SIPA1L1	19
MDC1	19
FLT3	19
OR8K3	19
COL5A3	19
UMOD	19
CEP128	19
CD5L	19
CEP170	19
PRKG1	19
ADAMTS9	19
DPYD	19
PRAMEF19	19
ANO2	19
DRD5	19
CTNNB1	19
IMPG2	19
SLC4A3	19
SYT4	19
AGL	19
DOCK11	19
VEGFC	19
TDRD5	19
SOX5	19
WDR64	19
STAG2	19
FOXG1	19
ST8SIA6	19
DPY19L2	19
PLXNA3	19
ADGRA3	19
CES5A	19
ABCA6	19
EYA4	19
TMTC3	19
RIMS1	19
ANKHD1-EIF4EBP3	19
HOXB3	19
HCRTR2	19
KCTD3	19
TGIF2LX	19
ZSCAN1	19
FRMPD2	19
RTN1	19
DIO2	19
BRCA1	19
ARHGAP21	19
MNDA	19
ZNF236	19
GPR174	19
MYOF	19
NUP214	19
CD1E	19
CAD	19
SLC14A2	19
GPRASP1	19
FGA	19
IL1RAPL2	19
CFAP43	19
CCER1	19
GPC6	19
PCDHB15	19
SPTBN4	19
TTBK1	19
NCOA6	19
GBP4	19
AMOT	19
BNC1	19
PIK3C2G	19
MPPED2	19
GRIA2	19
OR51G2	19
OR6N2	19
PROX1	19
BEND2	19
OR2M7	19
ATP7B	19
CORIN	19
F13B	19
GPR101	19
PDCD11	19
PSG11	19
UNC5C	19
PRDM16	19
UGT2A1	19
SP140	19
ZIM2	19
KCTD8	19
PTPN13	19
OR4K17	18
VGLL3	18
KIR2DL1	18
GPR139	18
PIEZO2	18
SHANK2	18
GABRA3	18
OR10A2	18
ABCC8	18
NUTM1	18
TXLNB	18
LAMC1	18
SLC10A2	18
ZNF578	18
ZZEF1	18
PIK3R4	18
DOCK9	18
NHS	18
CNGA2	18
TAF1	18
XIRP1	18
MC5R	18
SRGAP3	18
CHAT	18
RPTN	18
C1orf94	18
OGT	18
OR10K2	18
COL11A2	18
ARHGEF17	18
ACACA	18
LUM	18
COL20A1	18
OR2T2	18
OLFM3	18
CDX4	18
NPC1L1	18
CPXCR1	18
GJA8	18
PLEKHA7	18
KCNK10	18
SLC4A8	18
WDR7	18
LARP1	18
AKAP13	18
ABCA2	18
OR5B12	18
TRIP12	18
LAMB3	18
ZNF835	18
NOS2	18
ZMYM3	18
VPS13A	18
OR52R1	18
NOX3	18
ADAMTS7	18
HIVEP1	18
SLC45A2	18
ZNF334	18
ARFGEF3	18
SPTBN5	18
SGCZ	18
VN1R2	18
NRP2	18
BIVM-ERCC5	18
OR4L1	18
OR8H1	18
DPYS	18
SV2A	18
SULF2	18
PIK3AP1	18
POF1B	18
SLC24A2	18
TNS1	18
DNAJC6	18
COL4A4	18
TRIM29	18
TRIM48	18
GABRA1	18
SIGLEC12	18
INPP4B	18
AKAP4	18
CPAMD8	18
ZNF385D	18
PCDH11Y	18
ANKRD26	18
SV2C	18
PEAK1	18
C2orf78	18
SMARCA1	18
PLXNB2	18
DNAI2	18
TEX13A	18
TRIOBP	18
CYP26B1	18
MAGI1	18
NOBOX	18
SVIL	18
KRT6B	18
ITPR3	18
LRRN3	18
OR2T27	18
ABCC12	18
GLRA2	18
LAMC3	18
CNTN4	18
LMO7	18
CCDC73	18
MAGEB18	18
ZNF492	18
OR4K2	18
CCDC39	18
OR4C13	18
NME8	18
TBX5	18
C8B	18
EYA1	18
SERPINA9	18
DOCK7	18
ABCB4	18
CCSER1	18
TRPC7	18
OR51A7	18
KLHL38	18
HAS2	18
OR51D1	18
SLC4A1	18
HECTD1	18
ATP13A5	17
CEP164	17
DAB2	17
TGM6	17
FASN	17
GALNTL6	17
MYBPC1	17
GRM3	17
ZNF638	17
SLC30A10	17
TFAP2B	17
HNF4A	17
GPR149	17
ZNF677	17
RB1CC1	17
SLCO1B1	17
CD109	17
RBM19	17
NCOA2	17
ARFGEF1	17
RFX6	17
GAB4	17
KIAA0100	17
GPC5	17
ROCK1	17
MEGF8	17
POU3F4	17
OR10R2	17
NLRC5	17
NAALAD2	17
MYO7A	17
RGS12	17
CNTN2	17
IL9R	17
MCF2	17
ASCC3	17
KRTAP24-1	17
ABI3BP	17
SGO2	17
PSG4	17
TANC1	17
IQGAP3	17
KCNH6	17
IMPG1	17
PPRC1	17
USP6	17
CHGB	17
WRN	17
PCARE	17
LRBA	17
PCDH1	17
NPFFR2	17
HDX	17
BRDT	17
SMYD1	17
ADGRB1	17
MORC1	17
BMT2	17
CMKLR1	17
OR14I1	17
EPB41L2	17
GPR50	17
CFAP91	17
PTPRK	17
HTR5A	17
FCRL4	17
SLC9A2	17
RREB1	17
TTC21B	17
TRIML2	17
C2orf16	17
ZFC3H1	17
PTPRR	17
AUTS2	17
NUP98	17
POLA1	17
PRKCG	17
TMPRSS11A	17
CCDC80	17
ABCC4	17
MBD5	17
KRTAP11-1	17
PLD1	17
IRX1	17
CNTLN	17
OR8K1	17
PLA2G4A	17
MYH9	17
ADAMTS6	17
NPR3	17
LRRK1	17
FYB1	17
DRD2	17
PKP4	17
PCDHB1	17
INTS6L	17
TOGARAM1	17
TRIM9	17
GBP5	17
ATAD2	17
IRS1	17
TMPRSS11E	17
OR5R1	17
SOX6	17
NOVA1	17
CCDC88A	17
PCDHA13	17
FN1	17
ZNF658	17
STON2	17
SRGAP1	17
ZNF107	17
POTEA	17
PPP1R16B	17
KANSL1	17
DIP2C	17
DCLK1	17
GPR85	17
ENPEP	17
CUL9	17
POP1	17
OPHN1	17
MYO9A	17
ZNF462	17
PABPC5	17
HELZ	17
ZPLD1	17
IL1RL1	17
PATJ	17
MGAT4C	17
KIF13A	17
OR11L1	17
GPR179	17
AHCTF1	17
PCDHGA7	17
OR10K1	17
HOXA3	17
ARHGAP6	17
KDM5C	17
MCF2L2	17
CNTN6	17
NFE2L2	17
CHM	17
SH3BP4	17
GPR148	17
DIAPH3	17
KDM3B	17
ADAM12	17
MAP3K4	17
SNTG2	17
CACNA2D3	17
GRM6	17
ZNF800	17
HK3	17
MAGEE1	17
BTK	17
SLCO1C1	17
ITPR1	16
OR10J1	16
OR4D11	16
SH3TC2	16
ZNF248	16
LRIT2	16
MAN2A1	16
CDYL	16
CLEC4F	16
CACNB2	16
SYT9	16
SMC4	16
INTU	16
RPE65	16
OR5B2	16
MTMR8	16
SLC1A3	16
NCAPD3	16
TRPC3	16
CALCRL	16
TIAM2	16
PLEKHG4B	16
PCF11	16
SIRPG	16
OR2C3	16
SLC5A12	16
OR4A47	16
NCOA1	16
SPAG16	16
NIN	16
RICTOR	16
PGR	16
FERD3L	16
SYT16	16
GLI1	16
GPR37	16
KCNS2	16
USP51	16
AP002512.3	16
EXOC4	16
CEP152	16
PTPN14	16
OR2A12	16
PRDM2	16
DMXL2	16
SMC3	16
RPL10L	16
CDK12	16
HEATR5B	16
XDH	16
TTLL7	16
MPO	16
CFHR5	16
MAMLD1	16
PRRC2B	16
PTCHD1	16
GP2	16
AOC1	16
LPAR4	16
HS3ST5	16
GPR141	16
STAB1	16
FLRT2	16
WNK1	16
RALGAPB	16
RPS6KA6	16
HCK	16
ZNF518B	16
CHRDL1	16
SOS2	16
MYO15A	16
RXRG	16
URB2	16
FOCAD	16
ZC3H12B	16
MAGEB6	16
PGM5	16
HTT	16
RET	16
KIAA1549	16
NINL	16
SSTR4	16
ARHGAP31	16
CAMSAP2	16
SLC17A8	16
LINGO2	16
OR2D3	16
REV3L	16
CSF1R	16
SCAF8	16
ETNPPL	16
SLC1A6	16
TAAR6	16
CPB1	16
KCNH2	16
MTR	16
FIGN	16
RNF17	16
OR6K6	16
KCNT1	16
CD93	16
HSD3B2	16
FLI1	16
NPAS3	16
POLR3A	16
ZNF592	16
POT1	16
FCRLA	16
KCNA1	16
CACNA1H	16
TNS3	16
KCNK9	16
OR6T1	16
ITK	16
BOC	16
MYO18A	16
MYT1	16
ZFP57	16
LGR6	16
DRP2	16
UBQLN3	16
RFX4	16
ZNF761	16
ELMO1	16
ZNF407	16
OR10W1	16
RAB3GAP2	16
LRP12	16
PHEX	16
DYNC1I1	16
SLC9A9	16
ASTL	16
TBX3	16
TGFBR3	16
NUP210L	16
FAM71A	16
ATP8B2	16
ATF7IP	16
OR13F1	16
KLB	16
PNLIP	16
BCL11B	16
CEP192	16
CCDC136	16
ZNF560	16
GPRIN1	16
EIF4G3	16
INSC	16
ENTHD1	16
KCNMA1	16
NYNRIN	16
GFRA1	16
SLC6A18	16
PSG6	16
TENT5D	16
ANKRD12	16
NCOR1	16
COL6A2	16
RC3H2	16
TLR7	16
HCFC1	16
MN1	16
OR1S1	16
GON4L	16
KCNN2	16
ARHGAP35	16
ATP10A	16
DDX60L	16
PIWIL1	16
OR5B3	16
VIRMA	16
GPATCH8	16
NLRP9	16
ARSF	16
R3HCC1L	15
SLC7A13	15
RPTOR	15
CCDC40	15
KIAA1614	15
PTPRU	15
PKD2	15
CCDC150	15
CDHR1	15
SYTL4	15
DDR2	15
SLC18A3	15
OR2T10	15
DLGAP4	15
AIFM1	15
PTGS1	15
MARCHF11	15
CALN1	15
ZNF496	15
PSME4	15
HAPLN1	15
HEPACAM2	15
ARHGAP25	15
CLEC16A	15
TCF20	15
LIPI	15
SIPA1L3	15
CFAP251	15
MMP2	15
PAK3	15
ABL2	15
AMY2B	15
PALLD	15
EFHB	15
AOAH	15
AASS	15
CCDC171	15
SLC12A2	15
IGDCC4	15
MAP1A	15
ADAM33	15
ITGBL1	15
DHX9	15
CFAP46	15
CFAP58	15
CSRNP3	15
HPSE2	15
THEMIS	15
PTPRO	15
CXorf66	15
DCLRE1A	15
HTATSF1	15
NEBL	15
CHD3	15
USP24	15
CPNE4	15
EBF3	15
TTK	15
OR4P4	15
FRMD6	15
EDNRB	15
IGF2BP1	15
OPN5	15
TSHZ1	15
OR56A1	15
ENAM	15
ITSN1	15
ADGRD1	15
OR5M3	15
ACTC1	15
ABCA7	15
GPC4	15
FSCN3	15
ARMC5	15
TRIM49	15
NFATC2	15
AMPD1	15
TUBB8	15
OR52K1	15
CHSY3	15
GBP6	15
PCDHGB5	15
ATP11C	15
MUC6	15
TTC17	15
ILDR2	15
ABCA1	15
KCNH3	15
EPHA8	15
MPDZ	15
NRG1	15
ABLIM3	15
CCKAR	15
ARHGAP15	15
MAGEB2	15
CACNA1D	15
OR4D10	15
AKAP3	15
ABCG8	15
BRIP1	15
ARHGAP5	15
PARD3	15
DIAPH2	15
TBX4	15
HDAC4	15
PEAR1	15
NEDD4	15
TBX18	15
PRLR	15
ERCC6	15
STARD8	15
MYRF	15
SLC5A11	15
SLC9A6	15
OR5M10	15
SLC17A3	15
GAK	15
CRB2	15
MYOM3	15
CROCC	15
KIR2DL4	15
TGM4	15
RLF	15
MMS22L	15
PPEF2	15
SELE	15
FAM83C	15
ZKSCAN2	15
ABCA4	15
PIKFYVE	15
LHX8	15
PCDHGA10	15
KIF4A	15
ZBTB41	15
SYNE3	15
FRMD7	15
PALM2AKAP2	15
MCC	15
PGBD1	15
LDB2	15
MYOC	15
PLCG2	15
ANKFN1	15
PTCH1	15
OR1S2	15
CYLC2	15
ITGA2	15
HCN4	15
CABS1	15
ZBTB20	15
UTP20	15
ABCD2	15
OR56A3	15
TULP4	15
OBSL1	15
FAM135A	15
COL1A1	15
XKR7	15
ADAMTS15	15
MCHR2	15
MRC2	15
FRMPD3	15
KIAA2026	15
C8A	15
RTL4	15
ANGPT1	15
ADAD1	15
TPH2	15
PDE3B	15
CNOT1	15
SUPT6H	15
SLC22A12	15
STK31	15
GPR156	15
GNAS	15
MGAT3	15
JHY	15
CHRNA1	15
EPHA4	15
SIGLEC8	15
OR4K1	15
JARID2	15
CPXM1	15
ZNF667	15
OFD1	15
CARD6	15
PCDHA10	14
BPI	14
GPR32	14
FPGT-TNNI3K	14
ELOA2	14
ALDH8A1	14
TDRD1	14
TBR1	14
ZFAT	14
GPR45	14
SEMA6A	14
KDM6B	14
EFCAB6	14
ZNF229	14
SPTBN2	14
CHRND	14
MEOX2	14
DLX5	14
TTI1	14
IARS2	14
DMRT3	14
PLXNA1	14
JAKMIP2	14
ZNF695	14
PPARGC1B	14
NLRP1	14
HOXA1	14
PKD1L2	14
ADAM11	14
PRAMEF20	14
POU6F2	14
ZCCHC12	14
CNST	14
OR10G7	14
NR4A2	14
DSE	14
ADGRE2	14
IGHM	14
DZIP1L	14
EYA2	14
TRAPPC8	14
RAB11FIP1	14
EHBP1	14
FGD6	14
PHF14	14
ATP4A	14
TECPR2	14
DCTN1	14
SHROOM3	14
[truncated: 14,555 more rows]
