# Supplementary material for: Integrated multi-omics analysis and experimental investigation of mitochondrial dynamics-related genes: molecular subtypes, immune landscape, and prognostic implications in lung adenocarcinoma
Source: Front Immunol. 2025 May 29;16:1585505. doi: 10.3389/fimmu.2025.1585505 (PMC12159055; doi:10.3389/fimmu.2025.1585505)
Supplement: Supplementary file 8 [file DataSheet1.zip › Peer Review Only-data sheets/GO.txt]

ONTOLOGY	ID	Description	GeneRatio	BgRatio	pvalue	p.adjust	qvalue	geneID	Count
BP	GO:0098813	nuclear chromosome segregation	34/107	312/18870	1.37146865437493e-34	2.16829194256676e-31	1.84354260172293e-31	RACGAP1/ECT2/KIF23/MAD2L1/NEK2/KIF18A/KIF11/BUB1/TTK/BUB1B/TOP2A/CCNB1/ASPM/CENPE/ZWINT/KIF14/CDC6/CENPI/CDCA5/FAM83D/CDCA8/BIRC5/TPX2/CENPF/AURKA/KIF4A/KIF2C/SPAG5/CCNB2/KIFC1/UBE2C/TRIP13/CDC20/MYBL2	34
BP	GO:0000280	nuclear division	36/107	441/18870	3.84063491804034e-32	2.66400695457835e-29	2.26501340324015e-29	RACGAP1/KIF23/MAD2L1/NEK2/KIF18A/KIF11/BUB1/TTK/BUB1B/RAD51/TOP2A/CCNB1/ASPM/CENPE/CHEK1/ANLN/ZWINT/KIF14/CENPI/CDCA5/RAD51AP1/CDCA8/BIRC5/TPX2/CENPF/AURKA/KIF4A/KIF2C/SPAG5/CCNB2/MKI67/KIFC1/UBE2C/TRIP13/CDC20/MYBL2	36
BP	GO:0140014	mitotic nuclear division	31/107	274/18870	5.60553978057128e-32	2.66400695457835e-29	2.26501340324015e-29	RACGAP1/KIF23/MAD2L1/NEK2/KIF18A/KIF11/BUB1/TTK/BUB1B/CCNB1/CENPE/CHEK1/ANLN/ZWINT/KIF14/CENPI/CDCA5/CDCA8/BIRC5/TPX2/CENPF/AURKA/KIF4A/KIF2C/SPAG5/MKI67/KIFC1/UBE2C/TRIP13/CDC20/MYBL2	31
BP	GO:0048285	organelle fission	37/107	488/18870	6.74005554605527e-32	2.66400695457835e-29	2.26501340324015e-29	MTFR1/RACGAP1/KIF23/MAD2L1/NEK2/KIF18A/KIF11/BUB1/TTK/BUB1B/RAD51/TOP2A/CCNB1/ASPM/CENPE/CHEK1/ANLN/ZWINT/KIF14/CENPI/CDCA5/RAD51AP1/CDCA8/BIRC5/TPX2/CENPF/AURKA/KIF4A/KIF2C/SPAG5/CCNB2/MKI67/KIFC1/UBE2C/TRIP13/CDC20/MYBL2	37
BP	GO:0000819	sister chromatid segregation	29/107	225/18870	1.41730164565968e-31	4.48150780357592e-29	3.81030358212088e-29	RACGAP1/KIF23/MAD2L1/NEK2/KIF18A/KIF11/BUB1/TTK/BUB1B/TOP2A/CCNB1/CENPE/ZWINT/KIF14/CDC6/CENPI/CDCA5/CDCA8/BIRC5/TPX2/CENPF/KIF4A/KIF2C/SPAG5/KIFC1/UBE2C/TRIP13/CDC20/MYBL2	29
BP	GO:0007059	chromosome segregation	35/107	424/18870	2.21408314212024e-31	5.83410907948682e-29	4.96032310962727e-29	RACGAP1/ECT2/KIF23/MAD2L1/NEK2/KIF18A/KIF11/BUB1/TTK/BUB1B/TOP2A/CCNB1/ASPM/CENPE/ZWINT/KIF14/CDC6/CENPI/CDCA5/FAM83D/CDCA8/BIRC5/TPX2/CENPF/AURKA/KIF4A/KIF2C/SPAG5/CCNB2/MKI67/KIFC1/UBE2C/TRIP13/CDC20/MYBL2	35
BP	GO:0000070	mitotic sister chromatid segregation	27/107	184/18870	5.7172535879732e-31	1.29128256036938e-28	1.09788463636718e-28	RACGAP1/KIF23/MAD2L1/NEK2/KIF18A/KIF11/BUB1/TTK/BUB1B/CCNB1/CENPE/ZWINT/KIF14/CENPI/CDCA5/CDCA8/BIRC5/TPX2/CENPF/KIF4A/KIF2C/SPAG5/KIFC1/UBE2C/TRIP13/CDC20/MYBL2	27
BP	GO:0044772	mitotic cell cycle phase transition	26/107	470/18870	8.27895573262897e-19	1.6361286266608e-16	1.39108243033779e-16	MAD2L1/CCNA2/BUB1/TTK/BUB1B/CCNB1/CENPE/CHEK1/MELK/ANLN/ZWINT/KIF14/CDC6/CDCA5/CDCA8/BIRC5/CENPF/DTL/AURKA/RRM2/CDKN3/CCNB2/FOXM1/UBE2C/TRIP13/CDC20	26
BP	GO:0090068	positive regulation of cell cycle process	21/107	262/18870	1.50422965307671e-18	2.64243009057141e-16	2.24666814851339e-16	RACGAP1/ECT2/KIF23/MAD2L1/BUB1/PLK4/CCNB1/KIF14/CDC6/CDCA5/RAD51AP1/FAM83D/CDCA8/BIRC5/DTL/AURKA/RRM2/SPAG5/E2F8/UBE2C/CDC20	21
BP	GO:0007088	regulation of mitotic nuclear division	16/107	118/18870	5.16647804355315e-18	8.16820178685754e-16	6.94483417012356e-16	MAD2L1/NEK2/BUB1/TTK/BUB1B/CCNB1/CHEK1/ZWINT/CDCA8/BIRC5/CENPF/AURKA/MKI67/UBE2C/TRIP13/CDC20	16
BP	GO:0051783	regulation of nuclear division	17/107	146/18870	6.31280708622113e-18	8.60332857562824e-16	7.31479116553631e-16	MAD2L1/NEK2/BUB1/TTK/BUB1B/CCNB1/CHEK1/ZWINT/RAD51AP1/CDCA8/BIRC5/CENPF/AURKA/MKI67/UBE2C/TRIP13/CDC20	17
BP	GO:0051310	metaphase chromosome alignment	15/107	96/18870	6.53004066461347e-18	8.60332857562824e-16	7.31479116553631e-16	RACGAP1/ECT2/NEK2/KIF18A/CCNB1/CENPE/KIF14/CDCA5/FAM83D/CDCA8/BIRC5/CENPF/KIF2C/SPAG5/KIFC1	15
BP	GO:0045787	positive regulation of cell cycle	22/107	334/18870	1.41964507646134e-17	1.72650681991183e-15	1.46792450416286e-15	RACGAP1/ECT2/KIF23/MAD2L1/BUB1/PLK4/CCNB1/CHEK1/KIF14/CDC6/CDCA5/RAD51AP1/FAM83D/CDCA8/BIRC5/DTL/AURKA/RRM2/SPAG5/E2F8/UBE2C/CDC20	22
BP	GO:0051983	regulation of chromosome segregation	16/107	131/18870	2.89387094026999e-17	3.26800711183346e-15	2.77855127122163e-15	MAD2L1/BUB1/TTK/BUB1B/CCNB1/CENPE/ZWINT/CDC6/CDCA8/BIRC5/CENPF/KIF2C/MKI67/UBE2C/TRIP13/CDC20	16
BP	GO:0051303	establishment of chromosome localization	15/107	108/18870	4.13665197797941e-17	4.17031606436749e-15	3.54571964059874e-15	RACGAP1/ECT2/NEK2/KIF18A/CCNB1/CENPE/KIF14/CDCA5/FAM83D/CDCA8/BIRC5/CENPF/KIF2C/SPAG5/KIFC1	15
BP	GO:1902850	microtubule cytoskeleton organization involved in mitosis	17/107	163/18870	4.22043371472991e-17	4.17031606436749e-15	3.54571964059874e-15	RACGAP1/KIF23/MAD2L1/NEK2/KIF11/TTK/CCNB1/CENPA/CENPE/CDCA8/BIRC5/TPX2/AURKA/KIF4A/KIFC1/CDC20/MYBL2	17
BP	GO:1901987	regulation of cell cycle phase transition	24/107	456/18870	6.80501618272482e-17	6.32866504993408e-15	5.38080846151058e-15	MAD2L1/BUB1/TTK/BUB1B/RAD51/CCNB1/CENPE/CHEK1/ANLN/ZWINT/KIF14/CDC6/CDCA5/FAM83D/CDCA8/BIRC5/CENPF/DTL/AURKA/RRM2/UBE2C/TRIP13/CDC20/SUSD2	24
BP	GO:0007051	spindle organization	18/107	202/18870	7.98502061828816e-17	7.01350977639644e-15	5.96308264886198e-15	RACGAP1/KIF23/NEK2/KIF11/TTK/CCNB1/ASPM/CENPE/CDCA8/BIRC5/TPX2/AURKA/KIF4A/SPAG5/CCNB2/KIFC1/CDC20/MYBL2	18
BP	GO:0030071	regulation of mitotic metaphase/anaphase transition	14/107	90/18870	9.34034808898314e-17	7.77215280456965e-15	6.60810222140247e-15	MAD2L1/BUB1/TTK/BUB1B/CCNB1/CENPE/ZWINT/CDC6/CDCA8/BIRC5/CENPF/UBE2C/TRIP13/CDC20	14
BP	GO:0050000	chromosome localization	15/107	116/18870	1.25341032736328e-16	9.90820863780676e-15	8.42423677917323e-15	RACGAP1/ECT2/NEK2/KIF18A/CCNB1/CENPE/KIF14/CDCA5/FAM83D/CDCA8/BIRC5/CENPF/KIF2C/SPAG5/KIFC1	15
BP	GO:1902099	regulation of metaphase/anaphase transition of cell cycle	14/107	93/18870	1.51160427272735e-16	1.13802207389616e-14	9.67578273820965e-15	MAD2L1/BUB1/TTK/BUB1B/CCNB1/CENPE/ZWINT/CDC6/CDCA8/BIRC5/CENPF/UBE2C/TRIP13/CDC20	14
BP	GO:0007091	metaphase/anaphase transition of mitotic cell cycle	14/107	94/18870	1.76794044456095e-16	1.27050629220493e-14	1.08022007067193e-14	MAD2L1/BUB1/TTK/BUB1B/CCNB1/CENPE/ZWINT/CDC6/CDCA8/BIRC5/CENPF/UBE2C/TRIP13/CDC20	14
BP	GO:0045839	negative regulation of mitotic nuclear division	12/107	56/18870	2.65862498459374e-16	1.82751569593161e-14	1.55380508252915e-14	MAD2L1/BUB1/TTK/BUB1B/CCNB1/CHEK1/ZWINT/CDCA8/BIRC5/CENPF/TRIP13/CDC20	12
BP	GO:0044784	metaphase/anaphase transition of cell cycle	14/107	97/18870	2.7978979000949e-16	1.84311524168751e-14	1.5670682536935e-14	MAD2L1/BUB1/TTK/BUB1B/CCNB1/CENPE/ZWINT/CDC6/CDCA8/BIRC5/CENPF/UBE2C/TRIP13/CDC20	14
BP	GO:0010965	regulation of mitotic sister chromatid separation	12/107	59/18870	5.25611996962018e-16	3.3239702687878e-14	2.82613271629683e-14	MAD2L1/BUB1/TTK/BUB1B/CCNB1/ZWINT/CDCA8/BIRC5/CENPF/UBE2C/TRIP13/CDC20	12
BP	GO:0007052	mitotic spindle organization	15/107	130/18870	7.21776888222822e-16	4.29049231786635e-14	3.64789686069132e-14	RACGAP1/KIF23/NEK2/KIF11/TTK/CCNB1/CENPE/CDCA8/BIRC5/TPX2/AURKA/KIF4A/KIFC1/CDC20/MYBL2	15
BP	GO:1901990	regulation of mitotic cell cycle phase transition	21/107	355/18870	7.3272164821247e-16	4.29049231786635e-14	3.64789686069132e-14	MAD2L1/BUB1/TTK/BUB1B/CCNB1/CENPE/CHEK1/ANLN/ZWINT/KIF14/CDC6/CDCA5/CDCA8/BIRC5/CENPF/DTL/AURKA/RRM2/UBE2C/TRIP13/CDC20	21
BP	GO:0033045	regulation of sister chromatid segregation	14/107	104/18870	7.70181265144469e-16	4.34877350069074e-14	3.69744915635146e-14	MAD2L1/BUB1/TTK/BUB1B/CCNB1/CENPE/ZWINT/CDC6/CDCA8/BIRC5/CENPF/UBE2C/TRIP13/CDC20	14
BP	GO:0051306	mitotic sister chromatid separation	12/107	62/18870	1.0001194597955e-15	5.38752446516427e-14	4.58062434968858e-14	MAD2L1/BUB1/TTK/BUB1B/CCNB1/ZWINT/CDCA8/BIRC5/CENPF/UBE2C/TRIP13/CDC20	12
BP	GO:0051225	spindle assembly	15/107	133/18870	1.02230065752643e-15	5.38752446516427e-14	4.58062434968858e-14	RACGAP1/KIF23/NEK2/KIF11/ASPM/CDCA8/BIRC5/TPX2/AURKA/KIF4A/SPAG5/CCNB2/KIFC1/CDC20/MYBL2	15
BP	GO:0051784	negative regulation of nuclear division	12/107	63/18870	1.22969069349613e-15	6.04784268280103e-14	5.14204541158954e-14	MAD2L1/BUB1/TTK/BUB1B/CCNB1/CHEK1/ZWINT/CDCA8/BIRC5/CENPF/TRIP13/CDC20	12
BP	GO:0007094	mitotic spindle assembly checkpoint signaling	11/107	46/18870	1.30061132963463e-15	6.04784268280103e-14	5.14204541158954e-14	MAD2L1/BUB1/TTK/BUB1B/CCNB1/ZWINT/CDCA8/BIRC5/CENPF/TRIP13/CDC20	11
BP	GO:0071173	spindle assembly checkpoint signaling	11/107	46/18870	1.30061132963463e-15	6.04784268280103e-14	5.14204541158954e-14	MAD2L1/BUB1/TTK/BUB1B/CCNB1/ZWINT/CDCA8/BIRC5/CENPF/TRIP13/CDC20	11
BP	GO:0071174	mitotic spindle checkpoint signaling	11/107	46/18870	1.30061132963463e-15	6.04784268280103e-14	5.14204541158954e-14	MAD2L1/BUB1/TTK/BUB1B/CCNB1/ZWINT/CDCA8/BIRC5/CENPF/TRIP13/CDC20	11
BP	GO:0031577	spindle checkpoint signaling	11/107	47/18870	1.69009267039218e-15	7.63439003397152e-14	6.49097245140094e-14	MAD2L1/BUB1/TTK/BUB1B/CCNB1/ZWINT/CDCA8/BIRC5/CENPF/TRIP13/CDC20	11
BP	GO:0033046	negative regulation of sister chromatid segregation	11/107	48/18870	2.18231595991754e-15	8.84677316058879e-14	7.5217745770977e-14	MAD2L1/BUB1/TTK/BUB1B/CCNB1/ZWINT/CDCA8/BIRC5/CENPF/TRIP13/CDC20	11
BP	GO:0033048	negative regulation of mitotic sister chromatid segregation	11/107	48/18870	2.18231595991754e-15	8.84677316058879e-14	7.5217745770977e-14	MAD2L1/BUB1/TTK/BUB1B/CCNB1/ZWINT/CDCA8/BIRC5/CENPF/TRIP13/CDC20	11
BP	GO:0045841	negative regulation of mitotic metaphase/anaphase transition	11/107	48/18870	2.18231595991754e-15	8.84677316058879e-14	7.5217745770977e-14	MAD2L1/BUB1/TTK/BUB1B/CCNB1/ZWINT/CDCA8/BIRC5/CENPF/TRIP13/CDC20	11
BP	GO:2000816	negative regulation of mitotic sister chromatid separation	11/107	48/18870	2.18231595991754e-15	8.84677316058879e-14	7.5217745770977e-14	MAD2L1/BUB1/TTK/BUB1B/CCNB1/ZWINT/CDCA8/BIRC5/CENPF/TRIP13/CDC20	11
BP	GO:0051985	negative regulation of chromosome segregation	11/107	50/18870	3.57413218836051e-15	1.34540547376142e-13	1.14390145477102e-13	MAD2L1/BUB1/TTK/BUB1B/CCNB1/ZWINT/CDCA8/BIRC5/CENPF/TRIP13/CDC20	11
BP	GO:1902100	negative regulation of metaphase/anaphase transition of cell cycle	11/107	50/18870	3.57413218836051e-15	1.34540547376142e-13	1.14390145477102e-13	MAD2L1/BUB1/TTK/BUB1B/CCNB1/ZWINT/CDCA8/BIRC5/CENPF/TRIP13/CDC20	11
BP	GO:1905819	negative regulation of chromosome separation	11/107	50/18870	3.57413218836051e-15	1.34540547376142e-13	1.14390145477102e-13	MAD2L1/BUB1/TTK/BUB1B/CCNB1/ZWINT/CDCA8/BIRC5/CENPF/TRIP13/CDC20	11
BP	GO:0033047	regulation of mitotic sister chromatid segregation	11/107	54/18870	8.98921974630337e-15	3.30510614393154e-13	2.81009390845273e-13	MAD2L1/BUB1/TTK/BUB1B/CCNB1/ZWINT/CDCA8/BIRC5/CENPF/TRIP13/CDC20	11
BP	GO:1905818	regulation of chromosome separation	12/107	74/18870	9.60650373091476e-15	3.45179145422187e-13	2.9348098718608e-13	MAD2L1/BUB1/TTK/BUB1B/CCNB1/ZWINT/CDCA8/BIRC5/CENPF/UBE2C/TRIP13/CDC20	12
BP	GO:0051304	chromosome separation	12/107	81/18870	2.99659557611047e-14	1.05280391240681e-12	8.95123403670893e-13	MAD2L1/BUB1/TTK/BUB1B/CCNB1/ZWINT/CDCA8/BIRC5/CENPF/UBE2C/TRIP13/CDC20	12
BP	GO:0007093	mitotic cell cycle checkpoint signaling	14/107	142/18870	6.51343826859779e-14	2.23864041362024e-12	1.90335484416462e-12	MAD2L1/BUB1/TTK/BUB1B/CCNB1/CHEK1/ZWINT/CDC6/CDCA8/BIRC5/CENPF/DTL/TRIP13/CDC20	14
BP	GO:0140694	non-membrane-bounded organelle assembly	20/107	408/18870	1.34027359105827e-13	4.50845222864494e-12	3.83321248775231e-12	RACGAP1/KIF23/NEK2/KIF11/PLK4/ASPM/CENPA/CENPE/ANLN/CDCA8/BIRC5/TPX2/CENPF/AURKA/KIF4A/SPAG5/CCNB2/KIFC1/CDC20/MYBL2	20
BP	GO:2001251	negative regulation of chromosome organization	12/107	94/18870	1.9042130552925e-13	6.27200175086966e-12	5.33263173598359e-12	MAD2L1/BUB1/TTK/BUB1B/TOP2A/CCNB1/ZWINT/CDCA8/BIRC5/CENPF/TRIP13/CDC20	12
BP	GO:0090307	mitotic spindle assembly	11/107	71/18870	2.22065204094631e-13	7.16500178925738e-12	6.09188540556055e-12	RACGAP1/KIF23/NEK2/KIF11/CDCA8/BIRC5/TPX2/KIF4A/KIFC1/CDC20/MYBL2	11
BP	GO:0010948	negative regulation of cell cycle process	18/107	320/18870	2.47848703380722e-13	7.70893570491543e-12	6.55435327086588e-12	MAD2L1/NEK2/BUB1/TTK/BUB1B/RAD51/CCNB1/CHEK1/ZWINT/CDC6/CDCA8/BIRC5/CENPF/DTL/E2F8/TRIP13/CDC20/SUSD2	18
BP	GO:0000075	cell cycle checkpoint signaling	15/107	192/18870	2.48675345319853e-13	7.70893570491543e-12	6.55435327086588e-12	MAD2L1/BUB1/TTK/BUB1B/RAD51/CCNB1/CHEK1/ZWINT/CDC6/CDCA8/BIRC5/CENPF/DTL/TRIP13/CDC20	15
BP	GO:0033044	regulation of chromosome organization	16/107	247/18870	6.86358955482221e-13	2.0867952088796e-11	1.77425179382752e-11	MAD2L1/NEK2/BUB1/TTK/BUB1B/TOP2A/CCNB1/CENPE/ZWINT/CDC6/CDCA8/BIRC5/CENPF/UBE2C/TRIP13/CDC20	16
BP	GO:1901988	negative regulation of cell cycle phase transition	16/107	277/18870	3.95427913751445e-12	1.17956892762459e-10	1.00290257370525e-10	MAD2L1/BUB1/TTK/BUB1B/RAD51/CCNB1/CHEK1/ZWINT/CDC6/CDCA8/BIRC5/CENPF/DTL/TRIP13/CDC20/SUSD2	16
BP	GO:1901991	negative regulation of mitotic cell cycle phase transition	14/107	196/18870	5.5696609202372e-12	1.63067294720278e-10	1.38644385870232e-10	MAD2L1/BUB1/TTK/BUB1B/CCNB1/CHEK1/ZWINT/CDC6/CDCA8/BIRC5/CENPF/DTL/TRIP13/CDC20	14
BP	GO:0008608	attachment of spindle microtubules to kinetochore	9/107	49/18870	7.31910197892212e-12	2.10390913248652e-10	1.78880253149924e-10	RACGAP1/ECT2/NEK2/CCNB1/CENPE/CDCA8/BIRC5/KIF2C/SPAG5	9
BP	GO:0045786	negative regulation of cell cycle	18/107	407/18870	1.40776577871326e-11	3.97442445740296e-10	3.37916710416697e-10	MAD2L1/NEK2/BUB1/TTK/BUB1B/RAD51/CCNB1/CHEK1/ZWINT/CDC6/CDCA8/BIRC5/CENPF/DTL/E2F8/TRIP13/CDC20/SUSD2	18
BP	GO:0051988	regulation of attachment of spindle microtubules to kinetochore	7/107	21/18870	1.68264152346217e-11	4.66711622560295e-10	3.96811306641032e-10	RACGAP1/ECT2/NEK2/CCNB1/CDCA8/BIRC5/SPAG5	7
BP	GO:0007080	mitotic metaphase chromosome alignment	9/107	57/18870	3.08707818370121e-11	8.41494932488209e-10	7.15462584498447e-10	KIF18A/CCNB1/CENPE/KIF14/CDCA5/CDCA8/BIRC5/KIF2C/KIFC1	9
BP	GO:0000910	cytokinesis	13/107	188/18870	5.02502777842716e-11	1.34653710469379e-09	1.14486359911713e-09	RACGAP1/ECT2/KIF23/CEP55/CENPA/ANLN/KIF14/CDC6/CDCA8/BIRC5/AURKA/KIF4A/E2F8	13
BP	GO:0051231	spindle elongation	6/107	14/18870	8.34911250530588e-11	2.1999911451481e-09	1.87049415250449e-09	RACGAP1/KIF23/KIF11/CDCA8/BIRC5/KIF4A	6
BP	GO:0045930	negative regulation of mitotic cell cycle	14/107	248/18870	1.30577525943968e-10	3.38431259864613e-09	2.87743745695336e-09	MAD2L1/BUB1/TTK/BUB1B/CCNB1/CHEK1/ZWINT/CDC6/CDCA8/BIRC5/CENPF/DTL/TRIP13/CDC20	14
BP	GO:0051656	establishment of organelle localization	17/107	469/18870	1.17234019713934e-09	2.98946750270532e-08	2.54172908615779e-08	RACGAP1/ECT2/MAD2L1/NEK2/KIF18A/CCNB1/CENPA/CENPE/KIF14/CDCA5/FAM83D/CDCA8/BIRC5/CENPF/KIF2C/SPAG5/KIFC1	17
BP	GO:0044839	cell cycle G2/M phase transition	11/107	155/18870	1.26488679442979e-09	3.17426352697381e-08	2.69884784709581e-08	CCNA2/CCNB1/CHEK1/MELK/KIF14/CDC6/CENPF/DTL/AURKA/CCNB2/FOXM1	11
BP	GO:0000281	mitotic cytokinesis	9/107	88/18870	1.69541205357881e-09	4.1881975886064e-08	3.56092301384891e-08	RACGAP1/ECT2/KIF23/CEP55/CENPA/ANLN/CDCA8/BIRC5/KIF4A	9
BP	GO:0010639	negative regulation of organelle organization	15/107	363/18870	2.07911484187999e-09	5.05704702309578e-08	4.2996431628838e-08	MAD2L1/BUB1/TTK/BUB1B/TOP2A/CCNB1/CHEK1/ZWINT/CDCA8/BIRC5/TPX2/CENPF/TRIP13/CDC20/CLU	15
BP	GO:0051256	mitotic spindle midzone assembly	5/107	11/18870	2.39881800660738e-09	5.74625949764586e-08	4.88563093211742e-08	RACGAP1/KIF23/CDCA8/BIRC5/KIF4A	5
BP	GO:0032465	regulation of cytokinesis	9/107	93/18870	2.78802205771827e-09	6.57889981082475e-08	5.59356507102314e-08	RACGAP1/ECT2/KIF23/KIF14/CDC6/CDCA8/BIRC5/AURKA/E2F8	9
BP	GO:0000022	mitotic spindle elongation	5/107	12/18870	4.09374020868404e-09	9.51794598519039e-08	8.09242453016953e-08	RACGAP1/KIF23/CDCA8/BIRC5/KIF4A	5
BP	GO:0000086	G2/M transition of mitotic cell cycle	10/107	140/18870	6.96257322367199e-09	1.59533742994571e-07	1.35640061123251e-07	CCNA2/CCNB1/CHEK1/MELK/KIF14/CDC6/CENPF/DTL/AURKA/FOXM1	10
BP	GO:0032467	positive regulation of cytokinesis	7/107	47/18870	8.06523167884536e-09	1.82159018346493e-07	1.54876704569707e-07	RACGAP1/ECT2/KIF23/KIF14/CDC6/CDCA8/BIRC5	7
BP	GO:0051302	regulation of cell division	11/107	186/18870	8.64439112528803e-09	1.92489892522259e-07	1.63660303439478e-07	RACGAP1/ECT2/KIF23/ASPM/KIF14/CDC6/CDCA8/BIRC5/AURKA/E2F8/SUSD2	11
BP	GO:0051255	spindle midzone assembly	5/107	14/18870	1.02550838374458e-08	2.25184549263915e-07	1.91458217257578e-07	RACGAP1/KIF23/CDCA8/BIRC5/KIF4A	5
BP	GO:0061640	cytoskeleton-dependent cytokinesis	9/107	117/18870	2.13927968744612e-08	4.63315230938674e-07	3.93923599260086e-07	RACGAP1/ECT2/KIF23/CEP55/CENPA/ANLN/CDCA8/BIRC5/KIF4A	9
BP	GO:0051321	meiotic cell cycle	12/107	287/18870	8.34990177206563e-08	1.78394522995078e-06	1.51676025077209e-06	NEK2/KIF18A/TTK/RAD51/EXO1/TOP2A/ASPM/RAD51AP1/AURKA/CCNB2/TRIP13/CDC20	12
BP	GO:0140013	meiotic nuclear division	10/107	194/18870	1.54852937459877e-07	3.2642999216542e-06	2.77539931419316e-06	KIF18A/TTK/RAD51/TOP2A/ASPM/RAD51AP1/AURKA/CCNB2/TRIP13/CDC20	10
BP	GO:1901989	positive regulation of cell cycle phase transition	8/107	119/18870	3.82225543484773e-07	7.89666150926168e-06	6.71396301296792e-06	CCNB1/CDC6/CDCA5/FAM83D/DTL/RRM2/UBE2C/CDC20	8
BP	GO:1903046	meiotic cell cycle process	10/107	214/18870	3.84593887547849e-07	7.89666150926168e-06	6.71396301296792e-06	KIF18A/TTK/RAD51/TOP2A/ASPM/RAD51AP1/AURKA/CCNB2/TRIP13/CDC20	10
BP	GO:0006260	DNA replication	11/107	278/18870	5.16471976231065e-07	1.04684896720681e-05	8.90060342303738e-06	MCM10/CCNA2/MCM4/RAD51/CHEK1/CDC6/GINS1/DTL/RRM2/E2F8/FAM111B	11
BP	GO:0045931	positive regulation of mitotic cell cycle	8/107	128/18870	6.68136836867154e-07	1.33711941656578e-05	1.13685641662806e-05	CCNB1/CDC6/CDCA5/DTL/AURKA/RRM2/UBE2C/CDC20	8
BP	GO:0007100	mitotic centrosome separation	4/107	14/18870	9.36265033974407e-07	1.85029377339192e-05	1.57317164261226e-05	NEK2/KIF11/CHEK1/AURKA	4
BP	GO:0051781	positive regulation of cell division	7/107	94/18870	1.05540801430241e-06	2.06000008717545e-05	1.7514698301029e-05	RACGAP1/ECT2/KIF23/KIF14/CDC6/CDCA8/BIRC5	7
BP	GO:0051299	centrosome separation	4/107	15/18870	1.27115654851366e-06	2.45085183317085e-05	2.08378294281379e-05	NEK2/KIF11/CHEK1/AURKA	4
BP	GO:1901992	positive regulation of mitotic cell cycle phase transition	7/107	98/18870	1.40023547707076e-06	2.66719552921551e-05	2.26772441879437e-05	CCNB1/CDC6/CDCA5/DTL/RRM2/UBE2C/CDC20	7
BP	GO:0010389	regulation of G2/M transition of mitotic cell cycle	7/107	104/18870	2.09113546809419e-06	3.93581568459157e-05	3.34634084305299e-05	CCNB1/CHEK1/KIF14/CDC6/CENPF/DTL/AURKA	7
BP	GO:0007143	female meiotic nuclear division	5/107	38/18870	2.30750179489349e-06	4.2919533385019e-05	3.64913906139813e-05	TTK/TOP2A/AURKA/CCNB2/TRIP13	5
BP	GO:1901970	positive regulation of mitotic sister chromatid separation	4/107	18/18870	2.81251215017728e-06	5.17044384817474e-05	4.39605632285971e-05	CDCA8/BIRC5/UBE2C/CDC20	4
BP	GO:1902749	regulation of cell cycle G2/M phase transition	7/107	116/18870	4.341573055301e-06	7.88968620739182e-05	6.70803241575243e-05	CCNB1/CHEK1/KIF14/CDC6/CENPF/DTL/AURKA	7
BP	GO:0051315	attachment of mitotic spindle microtubules to kinetochore	4/107	21/18870	5.42932892066191e-06	9.43271321271042e-05	8.01995723734559e-05	CENPE/CDCA8/BIRC5/KIF2C	4
BP	GO:0090231	regulation of spindle checkpoint	4/107	21/18870	5.42932892066191e-06	9.43271321271042e-05	8.01995723734559e-05	MAD2L1/CCNB1/CDCA8/BIRC5	4
BP	GO:0090266	regulation of mitotic cell cycle spindle assembly checkpoint	4/107	21/18870	5.42932892066191e-06	9.43271321271042e-05	8.01995723734559e-05	MAD2L1/CCNB1/CDCA8/BIRC5	4
BP	GO:1903504	regulation of mitotic spindle checkpoint	4/107	21/18870	5.42932892066191e-06	9.43271321271042e-05	8.01995723734559e-05	MAD2L1/CCNB1/CDCA8/BIRC5	4
BP	GO:1901976	regulation of cell cycle checkpoint	5/107	46/18870	6.07866085486726e-06	0.000104460465342882	8.8815216380612e-05	MAD2L1/RAD51/CCNB1/CDCA8/BIRC5	5
BP	GO:0061982	meiosis I cell cycle process	7/107	136/18870	1.23867543100913e-05	0.000210574823271551	0.000179036618607658	RAD51/TOP2A/RAD51AP1/AURKA/CCNB2/TRIP13/CDC20	7
BP	GO:0051984	positive regulation of chromosome segregation	4/107	27/18870	1.55090240845077e-05	0.000260848585931986	0.000221780781141281	CCNB1/CDC6/CDCA8/BIRC5	4
BP	GO:0006959	humoral immune response	9/107	258/18870	1.62191789230339e-05	0.000269921282919123	0.00022949464248991	EXO1/CLU/PLA2G1B/C7/SLPI/DMBT1/C4BPA/PGC/FGB	9
BP	GO:0044837	actomyosin contractile ring organization	3/107	10/18870	2.06646545365987e-05	0.000339125162696549	0.000288333721337923	RACGAP1/ECT2/ANLN	3
BP	GO:1905820	positive regulation of chromosome separation	4/107	29/18870	2.08065406588016e-05	0.000339125162696549	0.000288333721337923	CDCA8/BIRC5/UBE2C/CDC20	4
BP	GO:0034508	centromere complex assembly	4/107	30/18870	2.39030605617524e-05	0.000385619783144188	0.00032786475120685	CENPA/CENPE/CENPI/CENPF	4
BP	GO:0051987	positive regulation of attachment of spindle microtubules to kinetochore	3/107	11/18870	2.82966246866206e-05	0.000451888521510577	0.000384208290534976	CCNB1/CDCA8/BIRC5	3
BP	GO:0051445	regulation of meiotic cell cycle	5/107	66/18870	3.6223140135608e-05	0.000572687845543963	0.000486915262664963	TTK/ASPM/RAD51AP1/TRIP13/CDC20	5
BP	GO:0090232	positive regulation of spindle checkpoint	3/107	12/18870	3.75731481372588e-05	0.000576729584514623	0.00049035166245559	MAD2L1/CDCA8/BIRC5	3
BP	GO:0090267	positive regulation of mitotic cell cycle spindle assembly checkpoint	3/107	12/18870	3.75731481372588e-05	0.000576729584514623	0.00049035166245559	MAD2L1/CDCA8/BIRC5	3
BP	GO:0090306	meiotic spindle assembly	3/107	12/18870	3.75731481372588e-05	0.000576729584514623	0.00049035166245559	ASPM/AURKA/CCNB2	3
BP	GO:0035825	homologous recombination	5/107	68/18870	4.18732326862676e-05	0.000636553662278742	0.000541215770651455	RAD51/TOP2A/RAD51AP1/UHRF1/TRIP13	5
BP	GO:0019731	antibacterial humoral response	5/107	70/18870	4.81825677335307e-05	0.000712088041091215	0.000605437217266541	PLA2G1B/SLPI/DMBT1/PGC/FGB	5
BP	GO:0007144	female meiosis I	3/107	13/18870	4.86435853496845e-05	0.000712088041091215	0.000605437217266541	AURKA/CCNB2/TRIP13	3
BP	GO:0044771	meiotic cell cycle phase transition	3/107	13/18870	4.86435853496845e-05	0.000712088041091215	0.000605437217266541	TTK/CCNB2/CDC20	3
BP	GO:0090235	regulation of metaphase plate congression	3/107	13/18870	4.86435853496845e-05	0.000712088041091215	0.000605437217266541	CDCA8/BIRC5/SPAG5	3
BP	GO:0007585	respiratory gaseous exchange by respiratory system	5/107	74/18870	6.29883351306192e-05	0.000913619796711091	0.000776785166217293	SFTPD/SFTPB/SFTPC/SFTPA1/SFTPA2	5
BP	GO:0007127	meiosis I	6/107	129/18870	9.3354111684199e-05	0.00133990174612821	0.00113922203122989	RAD51/TOP2A/RAD51AP1/AURKA/CCNB2/TRIP13	6
BP	GO:1902969	mitotic DNA replication	3/107	16/18870	9.40727981152636e-05	0.00133990174612821	0.00113922203122989	MCM4/RAD51/GINS1	3
BP	GO:0032506	cytokinetic process	4/107	43/18870	0.000101712327723503	0.00143577848331123	0.00122073912126798	RACGAP1/ECT2/CEP55/ANLN	4
BP	GO:0000079	regulation of cyclin-dependent protein serine/threonine kinase activity	5/107	82/18870	0.000102929323353197	0.00144009964797703	0.00122441309661884	CCNA2/CCNB1/CDC6/CDKN3/CCNB2	5
BP	GO:0044786	cell cycle DNA replication	4/107	44/18870	0.000111397611831313	0.00154490898513426	0.00131352493359729	MCM4/RAD51/GINS1/E2F8	4
BP	GO:0051382	kinetochore assembly	3/107	17/18870	0.000113760450261927	0.00155047648158712	0.00131825857517678	CENPA/CENPE/CENPF	3
BP	GO:0051782	negative regulation of cell division	3/107	17/18870	0.000113760450261927	0.00155047648158712	0.00131825857517678	ASPM/E2F8/SUSD2	3
BP	GO:1904029	regulation of cyclin-dependent protein kinase activity	5/107	85/18870	0.000122084712476785	0.0016497088070581	0.00140262868045754	CCNA2/CCNB1/CDC6/CDKN3/CCNB2	5
BP	GO:0007096	regulation of exit from mitosis	3/107	18/18870	0.000135950037884277	0.00179114174912535	0.00152287893314229	ANLN/CDCA5/UBE2C	3
BP	GO:1901978	positive regulation of cell cycle checkpoint	3/107	18/18870	0.000135950037884277	0.00179114174912535	0.00152287893314229	MAD2L1/CDCA8/BIRC5	3
BP	GO:1904666	regulation of ubiquitin protein ligase activity	3/107	18/18870	0.000135950037884277	0.00179114174912535	0.00152287893314229	MAD2L1/UBE2C/CDC20	3
BP	GO:0000212	meiotic spindle organization	3/107	19/18870	0.000160775610096073	0.002100712723652	0.00178608485509079	ASPM/AURKA/CCNB2	3
BP	GO:0045132	meiotic chromosome segregation	5/107	91/18870	0.000168493098952771	0.00218350483151091	0.00185647702642527	TTK/ASPM/AURKA/CCNB2/TRIP13	5
BP	GO:2000241	regulation of reproductive process	7/107	207/18870	0.000178247628353075	0.0022911341498066	0.00194798649043112	TTK/ASPM/RAD51AP1/AURKA/TRIP13/CDC20/PAEP	7
BP	GO:0006268	DNA unwinding involved in DNA replication	3/107	21/18870	0.000218858669084621	0.00274615520494274	0.00233485814888104	MCM4/RAD51/GINS1	3
BP	GO:0051383	kinetochore organization	3/107	21/18870	0.000218858669084621	0.00274615520494274	0.00233485814888104	CENPA/CENPE/CENPF	3
BP	GO:1903429	regulation of cell maturation	3/107	21/18870	0.000218858669084621	0.00274615520494274	0.00233485814888104	KIF14/AURKA/PAEP	3
BP	GO:0048146	positive regulation of fibroblast proliferation	4/107	53/18870	0.000231068134684701	0.00287652536170482	0.0024457025113333	CCNA2/CCNB1/CDC6/PLA2G1B	4
BP	GO:0002455	humoral immune response mediated by circulating immunoglobulin	4/107	55/18870	0.000266797312838875	0.00326981822944389	0.00278009113419211	EXO1/CLU/C7/C4BPA	4
BP	GO:0072698	protein localization to microtubule cytoskeleton	4/107	55/18870	0.000266797312838875	0.00326981822944389	0.00278009113419211	TTK/FAM83D/AURKA/SPAG5	4
BP	GO:0006261	DNA-templated DNA replication	6/107	161/18870	0.000312200083817871	0.00379683332704657	0.0032281741460358	MCM10/MCM4/RAD51/CDC6/GINS1/E2F8	6
BP	GO:0007292	female gamete generation	6/107	163/18870	0.000333543241706257	0.00402543408501979	0.00342253691971788	TTK/TOP2A/ASPM/AURKA/CCNB2/TRIP13	6
BP	GO:0007062	sister chromatid cohesion	4/107	59/18870	0.00034989870969624	0.00415932225586283	0.00353637239637593	BUB1/BUB1B/CDCA5/CDC20	4
BP	GO:0044380	protein localization to cytoskeleton	4/107	59/18870	0.00034989870969624	0.00415932225586283	0.00353637239637593	TTK/FAM83D/AURKA/SPAG5	4
BP	GO:0048144	fibroblast proliferation	5/107	107/18870	0.000358544617813201	0.00423029134897515	0.00359671230909236	CCNA2/CCNB1/CDC6/E2F8/PLA2G1B	5
BP	GO:0006302	double-strand break repair	8/107	307/18870	0.000362295214224853	0.00424287950881105	0.00360741511551764	MCM4/RAD51/CHEK1/CDCA5/RAD51AP1/FOXM1/UHRF1/TRIP13	8
BP	GO:0007131	reciprocal meiotic recombination	4/107	60/18870	0.00037326708467352	0.00427634247006402	0.00363586626337212	RAD51/TOP2A/RAD51AP1/TRIP13	4
BP	GO:0051785	positive regulation of nuclear division	4/107	60/18870	0.00037326708467352	0.00427634247006402	0.00363586626337212	RAD51AP1/AURKA/UBE2C/CDC20	4
BP	GO:0140527	reciprocal homologous recombination	4/107	60/18870	0.00037326708467352	0.00427634247006402	0.00363586626337212	RAD51/TOP2A/RAD51AP1/TRIP13	4
BP	GO:0051653	spindle localization	4/107	62/18870	0.000423318736358709	0.00481486994376344	0.00409373742014442	MAD2L1/ASPM/CENPA/SPAG5	4
BP	GO:0051347	positive regulation of transferase activity	9/107	414/18870	0.000581927104714548	0.00657161966109786	0.00558737528361261	ECT2/NEK2/CENPE/KIF14/TPX2/UBE2C/CDC20/CLU/PLA2G1B	9
BP	GO:0007018	microtubule-based movement	9/107	420/18870	0.000644891946650508	0.00723102246563442	0.00614801803563045	KIF23/KIF18A/KIF11/CENPE/KIF14/KIF15/KIF4A/KIF2C/KIFC1	9
BP	GO:0006310	DNA recombination	8/107	340/18870	0.00070975031134729	0.00784769793297396	0.00667233280762192	MCM4/RAD51/EXO1/TOP2A/CHEK1/RAD51AP1/UHRF1/TRIP13	8
BP	GO:0007064	mitotic sister chromatid cohesion	3/107	31/18870	0.000709817080591573	0.00784769793297396	0.00667233280762192	BUB1/CDCA5/CDC20	3
BP	GO:0010458	exit from mitosis	3/107	32/18870	0.000780029968092377	0.00844676287365786	0.00718167461610646	ANLN/CDCA5/UBE2C	3
BP	GO:0051642	centrosome localization	3/107	32/18870	0.000780029968092377	0.00844676287365786	0.00718167461610646	MAD2L1/ASPM/AURKA	3
BP	GO:0061842	microtubule organizing center localization	3/107	32/18870	0.000780029968092377	0.00844676287365786	0.00718167461610646	MAD2L1/ASPM/AURKA	3
BP	GO:0040020	regulation of meiotic nuclear division	3/107	33/18870	0.000854510244664699	0.00919034487629177	0.00781388888246918	RAD51AP1/TRIP13/CDC20	3
BP	GO:0019730	antimicrobial humoral response	5/107	133/18870	0.000965100805049874	0.0103096241404314	0.00876553149394516	PLA2G1B/SLPI/DMBT1/PGC/FGB	5
BP	GO:0032508	DNA duplex unwinding	4/107	79/18870	0.00105916347329873	0.0111877930830106	0.00951217535004795	MCM4/RAD51/TOP2A/GINS1	4
BP	GO:0044843	cell cycle G1/S phase transition	7/107	279/18870	0.0010614604443084	0.0111877930830106	0.00951217535004795	CCNA2/KIF14/CDC6/FAM83D/RRM2/CDKN3/SUSD2	7
BP	GO:0042176	regulation of protein catabolic process	8/107	364/18870	0.00110178299316068	0.0115358868356758	0.00980813441802854	MAD2L1/FAM83D/DTL/PBK/AURKA/CDC20/CLU/C4BPA	8
BP	GO:0007098	centrosome cycle	5/107	138/18870	0.00113823867415617	0.0118391798936901	0.010066002679345	NEK2/KIF11/PLK4/CHEK1/AURKA	5
BP	GO:0006270	DNA replication initiation	3/107	37/18870	0.00119707545812111	0.0122894564888927	0.0104488404649395	MCM10/MCM4/CDC6	3
BP	GO:0071312	cellular response to alkaloid	3/107	37/18870	0.00119707545812111	0.0122894564888927	0.0104488404649395	CCNA2/RAD51/CHEK1	3
BP	GO:0032392	DNA geometric change	4/107	85/18870	0.00139075688494053	0.0139735068266719	0.0118806672776458	MCM4/RAD51/TOP2A/GINS1	4
BP	GO:0031055	chromatin remodeling at centromere	2/107	10/18870	0.00139151186434054	0.0139735068266719	0.0118806672776458	CENPA/CENPI	2
BP	GO:0034080	CENP-A containing chromatin assembly	2/107	10/18870	0.00139151186434054	0.0139735068266719	0.0118806672776458	CENPA/CENPI	2
BP	GO:0051438	regulation of ubiquitin-protein transferase activity	3/107	39/18870	0.00139646684289321	0.0139735068266719	0.0118806672776458	MAD2L1/UBE2C/CDC20	3
BP	GO:0022412	cellular process involved in reproduction in multicellular organism	9/107	471/18870	0.00143926401124927	0.014311172338271	0.0121677599626966	KIF18A/TTK/TOP2A/ASPM/AURKA/CCNB2/TRIP13/FOLR1/PAEP	9
BP	GO:0033260	nuclear DNA replication	3/107	40/18870	0.00150350639692991	0.0146731087255938	0.0124754884267674	MCM4/RAD51/GINS1	3
BP	GO:0036297	interstrand cross-link repair	3/107	40/18870	0.00150350639692991	0.0146731087255938	0.0124754884267674	RAD51/RAD51AP1/NEIL3	3
BP	GO:0071459	protein localization to chromosome, centromeric region	3/107	40/18870	0.00150350639692991	0.0146731087255938	0.0124754884267674	TTK/BUB1B/CENPA	3
BP	GO:0048145	regulation of fibroblast proliferation	4/107	89/18870	0.00164831457552609	0.0159876401466672	0.0135931398963308	CCNA2/CCNB1/CDC6/PLA2G1B	4
BP	GO:0070601	centromeric sister chromatid cohesion	2/107	11/18870	0.00169444858426363	0.0162358982528533	0.0138042158985943	BUB1/BUB1B	2
BP	GO:1902412	regulation of mitotic cytokinesis	2/107	11/18870	0.00169444858426363	0.0162358982528533	0.0138042158985943	CDCA8/BIRC5	2
BP	GO:0006958	complement activation, classical pathway	3/107	42/18870	0.00173270377582494	0.0163059801760669	0.0138638015145893	CLU/C7/C4BPA	3
BP	GO:0030866	cortical actin cytoskeleton organization	3/107	42/18870	0.00173270377582494	0.0163059801760669	0.0138638015145893	RACGAP1/ECT2/ANLN	3
BP	GO:0051294	establishment of spindle orientation	3/107	42/18870	0.00173270377582494	0.0163059801760669	0.0138638015145893	MAD2L1/CENPA/SPAG5	3
BP	GO:0001701	in utero embryonic development	8/107	392/18870	0.00176034573528806	0.0164680864348545	0.0140016288007652	NEK2/PLK4/CCNB1/CHEK1/GINS1/RRM2/E2F8/CCNB2	8
BP	GO:0031023	microtubule organizing center organization	5/107	154/18870	0.001848493026086	0.0171152994164992	0.0145519074235957	NEK2/KIF11/PLK4/CHEK1/AURKA	5
BP	GO:0006513	protein monoubiquitination	3/107	43/18870	0.00185502813443255	0.0171152994164992	0.0145519074235957	UBE2T/DTL/UHRF1	3
BP	GO:0071103	DNA conformation change	4/107	92/18870	0.0018620060086261	0.0171152994164992	0.0145519074235957	MCM4/RAD51/TOP2A/GINS1	4
BP	GO:0045840	positive regulation of mitotic nuclear division	3/107	44/18870	0.00198261085559849	0.0181185419809319	0.0154048923796731	AURKA/UBE2C/CDC20	3
BP	GO:0060707	trophoblast giant cell differentiation	2/107	12/18870	0.0020258236714889	0.0184070530150802	0.0156501925498568	PLK4/E2F8	2
BP	GO:0007019	microtubule depolymerization	3/107	45/18870	0.00211553058040844	0.0191123077007186	0.0162498198567313	KIF18A/TPX2/KIF2C	3
BP	GO:0001833	inner cell mass cell proliferation	2/107	14/18870	0.00277258700773941	0.0244886036828827	0.0208208974353615	CHEK1/GINS1	2
BP	GO:0034116	positive regulation of heterotypic cell-cell adhesion	2/107	14/18870	0.00277258700773941	0.0244886036828827	0.0208208974353615	AGER/FGB	2
BP	GO:0045842	positive regulation of mitotic metaphase/anaphase transition	2/107	14/18870	0.00277258700773941	0.0244886036828827	0.0208208974353615	UBE2C/CDC20	2
BP	GO:0051177	meiotic sister chromatid cohesion	2/107	14/18870	0.00277258700773941	0.0244886036828827	0.0208208974353615	BUB1/BUB1B	2
BP	GO:0030865	cortical cytoskeleton organization	3/107	50/18870	0.00286281116006892	0.025145024689272	0.0213790049789942	RACGAP1/ECT2/ANLN	3
BP	GO:0006271	DNA strand elongation involved in DNA replication	2/107	15/18870	0.00318733107789185	0.0276877496381704	0.0235409010206356	MCM4/GINS1	2
BP	GO:1902101	positive regulation of metaphase/anaphase transition of cell cycle	2/107	15/18870	0.00318733107789185	0.0276877496381704	0.0235409010206356	UBE2C/CDC20	2
BP	GO:0000724	double-strand break repair via homologous recombination	5/107	175/18870	0.00321584786212328	0.0277828167760487	0.0236217297666461	MCM4/RAD51/CHEK1/RAD51AP1/UHRF1	5
BP	GO:0044818	mitotic G2/M transition checkpoint	3/107	53/18870	0.00337986985323369	0.0290411643367525	0.0246916121429028	CHEK1/CDC6/DTL	3
BP	GO:0000725	recombinational repair	5/107	179/18870	0.00354176938783425	0.0302677697414376	0.0257345064481612	MCM4/RAD51/CHEK1/RAD51AP1/UHRF1	5
BP	GO:0006266	DNA ligation	2/107	16/18870	0.00362922511785993	0.0308484135018094	0.0262281860526719	RAD51/TOP2A	2
BP	GO:0008228	opsonization	2/107	17/18870	0.00409795374020634	0.03392075844642	0.0288403798635629	C4BPA/SFTPA1	2
BP	GO:0008272	sulfate transport	2/107	17/18870	0.00409795374020634	0.03392075844642	0.0288403798635629	RACGAP1/SLC26A9	2
BP	GO:0043129	surfactant homeostasis	2/107	17/18870	0.00409795374020634	0.03392075844642	0.0288403798635629	SFTPD/NAPSA	2
BP	GO:0044320	cellular response to leptin stimulus	2/107	17/18870	0.00409795374020634	0.03392075844642	0.0288403798635629	CCNA2/FGB	2
BP	GO:0051447	negative regulation of meiotic cell cycle	2/107	17/18870	0.00409795374020634	0.03392075844642	0.0288403798635629	TTK/TRIP13	2
BP	GO:0051293	establishment of spindle localization	3/107	57/18870	0.00415307151985072	0.0341979482962707	0.0290760544454461	MAD2L1/CENPA/SPAG5	3
BP	GO:0001824	blastocyst development	4/107	116/18870	0.00430242838927325	0.0352442449919223	0.0299656452309896	NEK2/CHEK1/GINS1/RRM2	4
BP	GO:0043161	proteasome-mediated ubiquitin-dependent protein catabolic process	8/107	458/18870	0.00455058439707798	0.0370849171741252	0.0315306363270135	KIF14/DTL/PBK/AURKA/UBE2C/CDC20/CLU/PRAME	8
BP	GO:0006767	water-soluble vitamin metabolic process	3/107	60/18870	0.00479788439945049	0.0388997704386217	0.0330736754553213	SLC2A1/ALPL/FOLR1	3
BP	GO:0071897	DNA biosynthetic process	5/107	194/18870	0.004977063911182	0.0401466226713201	0.0341337841814147	NEK2/CCNA2/CHEK1/CENPF/DTL	5
BP	GO:0045860	positive regulation of protein kinase activity	6/107	282/18870	0.00542188195397277	0.0434881591620981	0.0369748521921497	ECT2/CENPE/KIF14/TPX2/CLU/PLA2G1B	6
BP	GO:0006275	regulation of DNA replication	4/107	124/18870	0.00544633492352652	0.0434881591620981	0.0369748521921497	CCNA2/MCM4/CDC6/E2F8	4
BP	GO:0045056	transcytosis	2/107	20/18870	0.00566203279340219	0.0449832856601451	0.0382460506594795	AGER/PIGR	2
BP	GO:0071900	regulation of protein serine/threonine kinase activity	6/107	285/18870	0.00570277558658047	0.0450804410119186	0.0383286548634908	CCNA2/CCNB1/CDC6/CDKN3/CCNB2/PLA2G1B	6
BP	GO:1902808	positive regulation of cell cycle G1/S phase transition	3/107	65/18870	0.00600047972163292	0.0471978031835903	0.0401288955460866	CDC6/FAM83D/RRM2	3
BP	GO:0044321	response to leptin	2/107	21/18870	0.00623499849069877	0.0487786523134385	0.0414729777983694	CCNA2/FGB	2
BP	GO:0016064	immunoglobulin mediated immune response	5/107	205/18870	0.0062631666158305	0.0487786523134385	0.0414729777983694	EXO1/CLU/C7/C4BPA/IGHD	5
BP	GO:0006956	complement activation	3/107	67/18870	0.00652740875317307	0.050340649945203	0.0428010319784442	CLU/C7/C4BPA	3
BP	GO:0010972	negative regulation of G2/M transition of mitotic cell cycle	3/107	67/18870	0.00652740875317307	0.050340649945203	0.0428010319784442	CHEK1/CDC6/DTL	3
BP	GO:0019724	B cell mediated immunity	5/107	208/18870	0.00665097581099125	0.0510446250348406	0.0433995713369229	EXO1/CLU/C7/C4BPA/IGHD	5
BP	GO:1902806	regulation of cell cycle G1/S phase transition	5/107	209/18870	0.00678390771166456	0.0516908413683261	0.0439490025815456	KIF14/CDC6/FAM83D/RRM2/SUSD2	5
BP	GO:0001832	blastocyst growth	2/107	22/18870	0.00683326112965222	0.0516908413683261	0.0439490025815456	CHEK1/GINS1	2
BP	GO:0051443	positive regulation of ubiquitin-protein transferase activity	2/107	22/18870	0.00683326112965222	0.0516908413683261	0.0439490025815456	UBE2C/CDC20	2
BP	GO:0045732	positive regulation of protein catabolic process	5/107	210/18870	0.00691869262953046	0.0520878716537507	0.0442865688617063	DTL/AURKA/CDC20/CLU/C4BPA	5
BP	GO:2000779	regulation of double-strand break repair	4/107	133/18870	0.00695803536464663	0.052135800528466	0.0443273193347655	RAD51/CHEK1/RAD51AP1/FOXM1	4
BP	GO:0051054	positive regulation of DNA metabolic process	6/107	298/18870	0.00704436235424132	0.0525336645379977	0.044665594470537	NEK2/CCNA2/RAD51/RAD51AP1/E2F8/FOXM1	6
BP	GO:0031570	DNA integrity checkpoint signaling	4/107	135/18870	0.00732797242249641	0.0541809404534927	0.0460661546383769	RAD51/CHEK1/CDC6/DTL	4
BP	GO:0071479	cellular response to ionizing radiation	3/107	70/18870	0.007368059580962	0.0541809404534927	0.0460661546383769	ECT2/RAD51/RAD51AP1	3
BP	GO:1902750	negative regulation of cell cycle G2/M phase transition	3/107	70/18870	0.007368059580962	0.0541809404534927	0.0460661546383769	CHEK1/CDC6/DTL	3
BP	GO:0031145	anaphase-promoting complex-dependent catabolic process	2/107	24/18870	0.00810448055223943	0.0587760722618832	0.0499730645350543	UBE2C/CDC20	2
BP	GO:0034114	regulation of heterotypic cell-cell adhesion	2/107	24/18870	0.00810448055223943	0.0587760722618832	0.0499730645350543	AGER/FGB	2
BP	GO:0060706	cell differentiation involved in embryonic placenta development	2/107	24/18870	0.00810448055223943	0.0587760722618832	0.0499730645350543	PLK4/E2F8	2
CC	GO:0005819	spindle	28/109	431/19886	1.73942093913028e-22	3.87890869426051e-20	2.98448013766563e-20	RACGAP1/ECT2/KIF23/MAD2L1/NEK2/KIF18A/KIF11/CKAP2L/TTK/BUB1B/CCNB1/ASPM/CENPE/KIF14/CDC6/KIF15/FAM83D/CDCA8/BIRC5/TPX2/CENPF/AURKA/KIF4A/KIF2C/HMMR/SPAG5/KIFC1/CDC20	28
CC	GO:0098687	chromosomal region	24/109	399/19886	1.58138452911925e-18	1.76324374996796e-16	1.35666146445493e-16	MAD2L1/NEK2/KIF18A/BUB1/TTK/BUB1B/MCM4/RAD51/TOP2A/CCNB1/CENPA/CENPE/CHEK1/ZWINT/CENPI/CDCA5/RAD51AP1/CDCA8/BIRC5/CENPF/AURKA/KIF2C/SPAG5/CDC20	24
CC	GO:0000793	condensed chromosome	21/109	281/19886	3.3660725534641e-18	2.50211393140831e-16	1.92515728496368e-16	MAD2L1/NEK2/KIF18A/BUB1/TTK/BUB1B/RAD51/TOP2A/CCNB1/CENPA/CENPE/CHEK1/ZWINT/CENPI/BIRC5/CENPF/AURKA/KIF2C/SPAG5/MKI67/CDC20	21
CC	GO:0000775	chromosome, centromeric region	20/109	258/19886	1.1197927428592e-17	6.24284454144006e-16	4.80332150226448e-16	MAD2L1/NEK2/KIF18A/BUB1/TTK/BUB1B/TOP2A/CCNB1/CENPA/CENPE/ZWINT/CENPI/CDCA5/CDCA8/BIRC5/CENPF/AURKA/KIF2C/SPAG5/CDC20	20
CC	GO:0000779	condensed chromosome, centromeric region	17/109	182/19886	1.63243537117623e-16	7.28066175544601e-15	5.60183085266792e-15	MAD2L1/NEK2/KIF18A/BUB1/TTK/BUB1B/CCNB1/CENPA/CENPE/ZWINT/CENPI/BIRC5/CENPF/AURKA/KIF2C/SPAG5/CDC20	17
CC	GO:0000776	kinetochore	16/109	171/19886	1.30955263928557e-15	4.86717064267802e-14	3.74486105620259e-14	MAD2L1/NEK2/KIF18A/BUB1/TTK/BUB1B/CCNB1/CENPE/ZWINT/CENPI/BIRC5/CENPF/AURKA/KIF2C/SPAG5/CDC20	16
CC	GO:0030496	midbody	16/109	204/19886	2.14721688289273e-14	6.84041949835827e-13	5.26310303626338e-13	RACGAP1/ECT2/KIF23/NEK2/CEP55/ASPM/CENPE/ANLN/KIF14/CDCA8/BIRC5/CENPF/AURKA/KIF4A/SPAG5/SLC2A1	16
CC	GO:0072686	mitotic spindle	15/109	184/19886	8.34368649262358e-14	2.32580260981882e-12	1.78950118197058e-12	RACGAP1/ECT2/KIF23/MAD2L1/KIF18A/KIF11/CKAP2L/ASPM/CENPE/CDC6/FAM83D/TPX2/AURKA/SPAG5/KIFC1	15
CC	GO:0000922	spindle pole	13/109	176/19886	1.46244997154871e-11	3.62362604061513e-10	2.78806251885894e-10	MAD2L1/NEK2/KIF11/CKAP2L/CCNB1/ASPM/CDC6/FAM83D/TPX2/CENPF/AURKA/SPAG5/CDC20	13
CC	GO:0005874	microtubule	17/109	467/19886	6.74258689210199e-10	1.50359687693874e-08	1.15688596148697e-08	RACGAP1/KIF23/NEK2/KIF18A/KIF11/ASPM/CENPE/KIF14/KIF15/BIRC5/TPX2/AURKA/KIF4A/KIF2C/SPAG5/KIFC1/SCTR	17
CC	GO:0005875	microtubule associated complex	11/109	156/19886	9.62328151401864e-10	1.95090161602378e-08	1.50104773855028e-08	KIF23/KIF18A/KIF11/KIF14/KIF15/CDCA8/BIRC5/AURKA/KIF4A/KIF2C/KIFC1	11
CC	GO:0051233	spindle midzone	7/109	37/19886	1.09968763111012e-09	2.0435861811463e-08	1.57236038483288e-08	RACGAP1/KIF18A/CENPE/KIF14/CDC6/CDCA8/AURKA	7
CC	GO:0005871	kinesin complex	7/109	47/19886	6.42231691989017e-09	1.10167436395039e-07	8.47641828293197e-08	KIF23/KIF18A/KIF11/KIF14/KIF15/KIF2C/KIFC1	7
CC	GO:0042599	lamellar body	5/109	17/19886	2.64851802204163e-08	4.21871084939488e-07	3.24592810220139e-07	NAPSA/SFTPB/SFTPC/SFTPA1/SFTPA2	5
CC	GO:0000940	outer kinetochore	5/109	20/19886	6.54953537130711e-08	9.73697591867657e-07	7.49174923174076e-07	BUB1/BUB1B/CCNB1/ZWINT/CENPF	5
CC	GO:0045120	pronucleus	4/109	14/19886	8.19481230983914e-07	1.14215196568383e-05	8.78785793752487e-06	CCNA2/CENPF/AURKA/SLC2A1	4
CC	GO:0005771	multivesicular body	6/109	68/19886	1.96054568407658e-06	2.57177463264164e-05	1.97875508671507e-05	SFTPD/NAPSA/SFTPB/SFTPC/SFTPA1/SFTPA2	6
CC	GO:0045171	intercellular bridge	6/109	92/19886	1.14833152218419e-05	0.000134777857603723	0.0001036997441086	CEP55/CENPE/CDC6/FAM83D/CDCA8/TPX2	6
CC	GO:0045334	clathrin-coated endocytic vesicle	6/109	92/19886	1.14833152218419e-05	0.000134777857603723	0.0001036997441086	SFTPD/HLA-DQB2/SFTPB/SFTPC/SFTPA1/SFTPA2	6
CC	GO:0090543	Flemming body	4/109	34/19886	3.48916580009141e-05	0.000376334145108521	0.000289556127697375	RACGAP1/KIF23/CEP55/KIF14	4
CC	GO:0043073	germ cell nucleus	5/109	68/19886	3.57299346426951e-05	0.000376334145108521	0.000289556127697375	RAD51/TOP2A/AURKA/TRIP13/SLC2A1	5
CC	GO:0000228	nuclear chromosome	8/109	228/19886	3.71271353918721e-05	0.000376334145108521	0.000289556127697375	NEK2/MCM10/MCM4/RAD51/TOP2A/CHEK1/BIRC5/GINS1	8
CC	GO:0032153	cell division site	5/109	72/19886	4.71314837446558e-05	0.000456970472828619	0.000351598711687821	RACGAP1/ECT2/CEP55/PLK4/ANLN	5
CC	GO:0097431	mitotic spindle pole	4/109	38/19886	5.46072071813392e-05	0.00050739196672661	0.000390393630287644	ASPM/FAM83D/AURKA/SPAG5	4
CC	GO:0005876	spindle microtubule	5/109	81/19886	8.30005605127051e-05	0.000740364999773329	0.000569645952150355	KIF18A/KIF11/CENPE/AURKA/KIF4A	5
CC	GO:0000152	nuclear ubiquitin ligase complex	4/109	44/19886	9.79200750086513e-05	0.00083985295103574	0.00064619320754697	BUB1B/RAD51/UBE2C/CDC20	4
CC	GO:0030136	clathrin-coated vesicle	7/109	212/19886	0.0001684094982403	0.0013909377076884	0.00107020460870054	SFTPD/FOLR1/HLA-DQB2/SFTPB/SFTPC/SFTPA1/SFTPA2	7
CC	GO:0005680	anaphase-promoting complex	3/109	21/19886	0.000198267117379766	0.00156385513439884	0.00120324940716078	BUB1B/UBE2C/CDC20	3
CC	GO:0032154	cleavage furrow	4/109	53/19886	0.000203371295504782	0.00156385513439884	0.00120324940716078	RACGAP1/ECT2/CEP55/PLK4	4
CC	GO:0030139	endocytic vesicle	8/109	348/19886	0.000665202100167773	0.00494466894458044	0.00380448920446831	SFTPD/SCGB3A2/HLA-DQB2/SFTPB/DMBT1/SFTPC/SFTPA1/SFTPA2	8
CC	GO:1990752	microtubule end	3/109	34/19886	0.000847025988075395	0.00609312243034881	0.00468812346540881	ASPM/KIF2C/SPAG5	3
CC	GO:0031904	endosome lumen	3/109	38/19886	0.00117526138683953	0.00801741026196181	0.0061686942303506	NAPSA/SFTPB/SFTPC	3
CC	GO:0072562	blood microparticle	5/109	144/19886	0.00118643290872081	0.00801741026196181	0.0061686942303506	SLC2A1/CLU/C4BPA/IGHD/FGB	5
CC	GO:0001939	female pronucleus	2/109	10/19886	0.00130173102201614	0.00853782405616466	0.00656910701512787	CCNA2/SLC2A1	2
CC	GO:0071162	CMG complex	2/109	11/19886	0.00158531578948664	0.010100726315872	0.00777162326876156	MCM4/GINS1	2
CC	GO:0030135	coated vesicle	7/109	311/19886	0.00163532339778896	0.0101299199363039	0.00779408519998834	SFTPD/FOLR1/HLA-DQB2/SFTPB/SFTPC/SFTPA1/SFTPA2	7
CC	GO:0005770	late endosome	7/109	315/19886	0.00175835982281272	0.0105976821753307	0.00815398722954407	SFTPD/NAPSA/HLA-DQB2/SFTPB/SFTPC/SFTPA1/SFTPA2	7
CC	GO:0031261	DNA replication preinitiation complex	2/109	13/19886	0.00223222700438968	0.0130996479468131	0.0100790305184354	MCM4/GINS1	2
CC	GO:1990023	mitotic spindle midzone	2/109	14/19886	0.00259496469356952	0.014837875042718	0.0114164438610481	KIF18A/CENPE	2
CC	GO:0001673	male germ cell nucleus	3/109	52/19886	0.00291250800128339	0.0162273395648055	0.0124855149825976	RAD51/TOP2A/TRIP13	3
CC	GO:0072687	meiotic spindle	2/109	15/19886	0.00298350189308083	0.0162273395648055	0.0124855149825976	ASPM/AURKA	2
CC	GO:0031461	cullin-RING ubiquitin ligase complex	5/109	181/19886	0.00322056859764801	0.0168187430631686	0.0129405481203516	BUB1B/DTL/UBE2C/CDC20/PRAME	5
CC	GO:0000307	cyclin-dependent protein kinase holoenzyme complex	3/109	54/19886	0.00324307601666479	0.0168187430631686	0.0129405481203516	CCNA2/CCNB1/CCNB2	3
CC	GO:0001674	female germ cell nucleus	2/109	17/19886	0.00383682331035145	0.0194457181410994	0.0149617751097437	AURKA/SLC2A1	2
CC	GO:0005828	kinetochore microtubule	2/109	21/19886	0.0058405235534163	0.028843515391241	0.0221925560952196	KIF18A/CENPE	2
CC	GO:0005657	replication fork	3/109	67/19886	0.00594978344393311	0.028843515391241	0.0221925560952196	MCM10/CHEK1/UHRF1	3
CC	GO:0035371	microtubule plus-end	2/109	24/19886	0.00759448184201751	0.0357545725010056	0.0275100085799571	KIF2C/SPAG5	2
CC	GO:0000151	ubiquitin ligase complex	6/109	314/19886	0.00769605148003709	0.0357545725010056	0.0275100085799571	BUB1B/RAD51/DTL/UBE2C/CDC20/PRAME	6
CC	GO:0000794	condensed nuclear chromosome	3/109	81/19886	0.0100281437917449	0.045638287052227	0.0351146603234033	NEK2/RAD51/CHEK1	3
CC	GO:0005814	centriole	4/109	157/19886	0.0109628893022846	0.0488944862881893	0.0376200201320503	CEP55/PLK4/TOP2A/AURKA	4
CC	GO:0005581	collagen trimer	3/109	86/19886	0.0117945656949109	0.051572316665983	0.0396803758156961	SFTPD/SFTPA1/SFTPA2	3
CC	GO:0000781	chromosome, telomeric region	4/109	171/19886	0.0146072403992017	0.0626425886350382	0.0481979794548559	MCM4/RAD51/CHEK1/RAD51AP1	4
MF	GO:0003777	microtubule motor activity	9/106	68/18496	1.75661734018017e-10	4.51450656426305e-08	4.14191878105641e-08	KIF23/KIF18A/KIF11/CENPE/KIF14/KIF15/KIF4A/KIF2C/KIFC1	9
MF	GO:0008017	microtubule binding	14/106	273/18496	5.25379412883192e-10	6.75112545554902e-08	6.19394676241237e-08	RACGAP1/KIF23/KIF18A/KIF11/CENPE/KIF14/KIF15/FAM83D/BIRC5/CENPF/KIF4A/KIF2C/SPAG5/KIFC1	14
MF	GO:0003774	cytoskeletal motor activity	9/106	112/18496	1.59034811333603e-08	1.3623982170912e-06	1.24995781539393e-06	KIF23/KIF18A/KIF11/CENPE/KIF14/KIF15/KIF4A/KIF2C/KIFC1	9
MF	GO:0015631	tubulin binding	14/106	379/18496	3.47200445472142e-08	2.23076286215851e-06	2.04665525751999e-06	RACGAP1/KIF23/KIF18A/KIF11/CENPE/KIF14/KIF15/FAM83D/BIRC5/CENPF/KIF4A/KIF2C/SPAG5/KIFC1	14
MF	GO:0016887	ATP hydrolysis activity	12/106	412/18496	4.23813842599673e-06	0.000217840315096232	0.00019986168577332	ATAD2/KIF23/KIF18A/MCM4/RAD51/KIF14/CDC6/KIF15/KIF2C/KIFC1/TRIP13/ALPL	12
MF	GO:0008574	plus-end-directed microtubule motor activity	3/106	16/18496	9.70406779011745e-05	0.00415657570343364	0.00381352839471282	KIF18A/KIF11/KIF14	3
MF	GO:0035173	histone kinase activity	3/106	20/18496	0.000194278177820548	0.00713278452855442	0.00654410704237636	BUB1/CHEK1/AURKA	3
MF	GO:0106310	protein serine kinase activity	9/106	361/18496	0.000231401703617479	0.0074337797287115	0.00682026073819937	NEK2/BUB1/TTK/BUB1B/PLK4/CHEK1/MELK/PBK/AURKA	9
MF	GO:0004190	aspartic-type endopeptidase activity	3/106	26/18496	0.000432151269522294	0.011614942532913	0.0106563470299919	NAPSA/PGC/CTSE	3
MF	GO:0070001	aspartic-type peptidase activity	3/106	27/18496	0.000484150528524185	0.011614942532913	0.0106563470299919	NAPSA/PGC/CTSE	3
MF	GO:0038024	cargo receptor activity	4/106	64/18496	0.000497137618140245	0.011614942532913	0.0106563470299919	HMMR/FOLR1/DMBT1/AGER	4
MF	GO:0003697	single-stranded DNA binding	5/106	118/18496	0.000588843445395509	0.0126110637888872	0.0115702571726837	MCM10/MCM4/RAD51/RAD51AP1/NEIL3	5
MF	GO:0004674	protein serine/threonine kinase activity	9/106	427/18496	0.000780175345736769	0.0154234664503346	0.0141505487809746	NEK2/BUB1/TTK/BUB1B/PLK4/CHEK1/MELK/PBK/AURKA	9
MF	GO:0140996	histone H3 kinase activity	2/106	11/18496	0.00173009571484213	0.0317596141938876	0.0291384541447095	CHEK1/AURKA	2
MF	GO:0004712	protein serine/threonine/tyrosine kinase activity	3/106	45/18496	0.00217957160263953	0.0373433267918907	0.0342613360695618	TTK/PBK/AURKA	3
MF	GO:0016538	cyclin-dependent protein serine/threonine kinase regulator activity	3/106	50/18496	0.00294884898996658	0.0473658869013382	0.0434567219574022	CCNA2/CCNB1/CCNB2	3
