# Supplementary material for: Integrated multi-omics analysis and experimental investigation of mitochondrial dynamics-related genes: molecular subtypes, immune landscape, and prognostic implications in lung adenocarcinoma
Source: Front Immunol. 2025 May 29;16:1585505. doi: 10.3389/fimmu.2025.1585505 (PMC12159055; doi:10.3389/fimmu.2025.1585505)
Supplement: Supplementary file 8 [file DataSheet1.zip › Peer Review Only-data sheets/interGene.txt]

MTFR1
ATAD2
RACGAP1
ECT2
KIF23
DEPDC1
MAD2L1
NEK2
KIF18A
MCM10
KIF11
CKAP2L
CCNA2
BUB1
CEP55
TTK
BUB1B
MCM4
RAD51
ARHGAP11A
PLK4
EXO1
TOP2A
CCNB1
ASPM
UBE2T
CENPA
CENPE
CHEK1
MELK
DEPDC1B
ANLN
ZWINT
KIF14
CDC6
KIF15
CENPI
CDCA5
RAD51AP1
FAM83D
CDCA8
BIRC5
TPX2
CENPF
GINS1
DTL
PBK
AURKA
KIF4A
KIF2C
RRM2
CDKN3
HMMR
SPAG5
E2F8
CCNB2
MKI67
FOXM1
KIFC1
UHRF1
UBE2C
TRIP13
CDC20
GGH
FAM111B
NEIL3
MYBL2
SLC2A1
SCGB3A1
SELENBP1
CYP4B1
PEBP4
IGF2BP3
SFTPD
SUSD2
ALPL
FOLR1
CLU
CACNA2D2
PLA2G1B
NAPSA
C7
SCGB3A2
SLPI
SCTR
HLA-DQB2
VSIG2
FAM83A
SFTPB
NMU
DMBT1
SFTPC
AGER
PIGR
MMP12
MAGEA6
SCGB1A1
C4BPA
SERPINB5
SLC26A9
PGC
PRAME
IGHD
WIF1
CTSE
SFTPA1
SFTPA2
C20orf85
CLDN18
FGB
PAEP
