# Supplementary material for: Integrated multi-omics analysis and experimental investigation of mitochondrial dynamics-related genes: molecular subtypes, immune landscape, and prognostic implications in lung adenocarcinoma
Source: Front Immunol. 2025 May 29;16:1585505. doi: 10.3389/fimmu.2025.1585505 (PMC12159055; doi:10.3389/fimmu.2025.1585505)
Supplement: Supplementary file 8 [file DataSheet1.zip › Peer Review Only-data sheets/interGeneExp.txt]

id	TCGA_TCGA-35-5375	TCGA_TCGA-55-A4DF	TCGA_TCGA-95-8039	TCGA_TCGA-MP-A4T4	TCGA_TCGA-62-A471	TCGA_TCGA-L9-A5IP	TCGA_TCGA-50-5936	TCGA_TCGA-49-AARR	TCGA_TCGA-78-8662	TCGA_TCGA-05-4430	TCGA_TCGA-44-7659	TCGA_TCGA-44-6146	TCGA_TCGA-L9-A50W	TCGA_TCGA-75-7025	TCGA_TCGA-05-4424	TCGA_TCGA-62-A46P	TCGA_TCGA-38-4627	TCGA_TCGA-86-8073	TCGA_TCGA-69-7765	TCGA_TCGA-44-5645	TCGA_TCGA-55-6984	TCGA_TCGA-69-7764	TCGA_TCGA-NJ-A4YI	TCGA_TCGA-86-A4P7	TCGA_TCGA-55-8620	TCGA_TCGA-97-8177	TCGA_TCGA-50-6595	TCGA_TCGA-55-A492	TCGA_TCGA-78-7633	TCGA_TCGA-97-A4LX	TCGA_TCGA-78-7220	TCGA_TCGA-53-7624	TCGA_TCGA-49-AARN	TCGA_TCGA-62-A46R	TCGA_TCGA-78-7156	TCGA_TCGA-50-8457	TCGA_TCGA-91-8496	TCGA_TCGA-55-8092	TCGA_TCGA-75-5122	TCGA_TCGA-NJ-A4YQ	TCGA_TCGA-50-5072	TCGA_TCGA-91-6831	TCGA_TCGA-91-A4BD	TCGA_TCGA-69-8255	TCGA_TCGA-69-8253	TCGA_TCGA-86-A4D0	TCGA_TCGA-78-8640	TCGA_TCGA-97-8174	TCGA_TCGA-55-6987
MTFR1	4.36663	3.874446	3.080789	2.597744	4.500466	3.797176	4.605057	2.734912	4.820723	4.027177	3.034575	4.01983	3.27938	2.615799	4.918968	3.333847	3.301388	4.153419	3.295053	3.479322	2.832306	3.417446	2.777294	3.69754	3.552952	3.152483	3.498784	2.459872	3.095655	3.04089	5.418112	3.931768	2.91505	4.683132	3.014465	2.262139	3.263731	3.443412	2.739398	4.084459	5.106955	4.349427	2.450469	3.859036	2.939672	5.871899	3.42313	3.158045	2.907203
ATAD2	3.400011	4.619824	3.161195	2.579534	3.869525	3.58323	3.363019	1.384442	4.233426	2.569638	2.269872	2.324212	2.468639	2.318144	4.430421	1.792263	2.339151	3.887181	2.431203	2.712191	2.155413	3.356465	2.763834	2.765814	4.705362	1.877785	3.312332	0.6080106	3.10431	3.730877	4.976959	3.857264	2.498298	3.643945	3.120624	1.933633	1.397405	2.601156	3.482563	2.255755	4.406382	4.71981	1.307926	4.161902	1.315994	5.429486	2.941489	2.869605	2.427113
RACGAP1	4.066496	4.495632	2.895485	3.134065	3.999282	3.3733	4.084947	1.78278	2.979445	3.264637	2.874458	2.021028	2.255099	1.810828	4.54717	1.809409	2.764086	3.575823	2.714763	2.305011	2.080557	3.075406	2.158133	2.463672	4.170869	2.223402	4.770582	1.220778	2.754158	2.956742	4.932608	5.482672	2.056328	2.615507	2.249826	1.74514	2.175221	2.827484	4.065529	3.004503	5.540479	4.780201	2.150281	3.708554	1.32232	4.850963	4.132375	2.748361	2.927026
ECT2	3.273173	5.997798	3.147606	3.320749	4.447292	3.365184	4.85648	2.07556	3.705466	3.721225	2.969647	4.478338	2.49317	2.06003	4.438903	2.557837	3.03009	3.7249	3.117541	2.664836	4.647501	2.761322	2.922162	2.416452	4.956413	1.893373	5.082067	1.242925	2.403366	3.206459	6.452264	5.674716	3.07468	3.475997	2.889816	1.944477	2.434999	3.613816	3.507309	2.582988	5.763176	4.711503	2.390425	2.91046	3.424193	4.991358	3.912444	2.100319	3.269686
KIF23	1.721405	3.105857	1.675291	2.044	3.364743	2.580021	2.758196	0.650192	3.820579	1.764774	0.2581832	1.001936	0.8127947	0.1827416	2.702704	0.3588768	1.095202	2.565095	1.392233	1.094931	1.585776	1.906081	0.7403357	1.665387	2.479377	0.6248437	3.632865	-0.3680726	0.6735119	1.564507	4.543708	5.430538	0.9157529	1.866219	0.1850936	-0.1180131	-0.0444845	1.434408	2.146023	1.737332	3.986478	3.866651	0.4322137	3.334931	0.5755564	2.834681	2.802711	0.6929099	1.278446
DEPDC1	1.90485	2.557478	0.8546648	1.101698	2.191287	1.520955	1.099396	-0.6104361	1.904887	0.5984097	-0.5828558	0.458879	-0.09738743	-0.3915526	1.972491	-0.02443695	0.4194459	1.882795	1.051781	-0.09031029	0.9740028	0.394728	-0.5092225	0.2354322	1.512439	0.2439626	2.613431	-0.6540693	0.06173602	0.9474161	2.90194	3.812384	0.7112817	1.959342	-0.3889761	-0.7930354	0.2377583	0.9890781	1.527893	0.9051386	3.232437	3.417671	-0.6329814	2.391645	-0.2748963	3.387941	2.124429	-0.1981148	1.191084
MAD2L1	2.995868	3.262005	2.228152	2.442218	3.982922	2.719971	2.28292	0.6372144	2.630072	2.565491	0.5394523	0.892973	0.8195074	0.4959756	3.391959	1.007504	1.725796	2.512059	2.221743	0.7892657	2.126241	1.289023	0.3209906	1.409426	3.832396	1.628735	3.486771	0.02598064	1.216772	1.998351	3.948195	3.73161	1.61306	2.226545	0.3516114	0.4264151	0.6719117	1.293877	3.350906	1.501734	3.84798	3.403798	0.8722937	2.938039	0.5586034	4.270332	2.730835	0.6948658	2.22995
NEK2	4.029639	4.526936	2.141715	2.244333	3.852658	3.124592	3.509181	1.190206	3.847778	2.865711	0.6939796	0.8151709	0.8140966	0.3800023	4.494414	0.8958763	1.247825	2.93095	2.777979	0.6481365	2.69135	1.807614	1.794664	2.330732	3.226912	1.219981	4.126238	0.3956505	1.49214	2.165226	4.476229	5.616662	2.302708	2.512951	0.7790074	-0.2588776	0.3209506	2.449381	2.332353	3.44836	5.136013	4.390868	0.1806759	3.065241	1.190288	5.052133	3.308003	0.4395571	2.789324
KIF18A	2.316364	3.550179	0.7110789	2.190484	1.907357	1.984613	2.116575	0.1627098	2.181219	1.218996	0.8525288	0.4974992	0.521285	-0.1699695	2.550696	-0.07847472	0.4506199	1.25603	1.158954	2.365121	0.6203228	1.400348	1.216648	1.421835	3.019633	0.6641712	3.149423	-0.4715297	1.47579	1.246871	2.770501	3.075028	1.13569	1.550697	2.620251	0.1672441	0.4304743	1.666875	1.383291	0.6116988	2.688062	2.832728	0.1503945	1.909334	0.4476287	2.612084	1.830506	0.3208912	1.2487
MCM10	1.914811	2.679693	0.6480004	1.700042	2.366624	1.96457	2.173412	-0.4872272	3.162222	1.164618	-0.08330495	-0.1567367	0.03454581	-0.5758451	2.652219	-0.4277198	-0.08724154	1.294998	0.4779573	-0.1925341	0.5077109	1.306632	-0.1962188	0.8524851	3.103499	0.1698654	2.791426	-0.756315	1.050271	1.140208	2.912691	3.202907	0.5681951	1.87041	-0.5404782	-0.5208594	-0.3328722	1.209882	1.297755	1.317576	3.222493	2.599335	-0.457412	2.650725	-0.6885481	3.606527	2.27797	-0.09367895	1.325455
KIF11	2.785156	4.037915	2.378821	2.324811	3.596543	3.547778	3.613965	0.8614187	3.655991	2.130533	1.514413	1.762321	1.65845	1.054359	3.421272	1.051471	1.918393	2.979143	2.455669	1.803753	2.6109	2.348349	0.861055	1.891512	3.482689	1.281074	3.96965	0.3787782	1.664377	2.298607	4.473775	5.328849	2.179397	2.919763	1.009026	0.8768407	0.4246218	2.052824	2.911224	1.820281	4.452163	4.620516	0.7642729	2.883267	0.93678	4.091894	3.127529	1.298384	2.430567
CKAP2L	1.895886	3.364671	0.9608134	1.967334	2.1898	1.83955	1.510939	-0.3119649	2.436357	1.287804	-0.1579714	0.5542553	0.3735349	-0.312558	2.466502	-0.215242	0.4651072	2.078084	1.341964	0.3455803	1.018355	1.215228	0.4827198	1.093264	2.55689	0.3103763	3.188988	-0.6796266	0.5948277	1.030658	3.701602	4.683616	1.102265	1.630754	-0.234649	-0.2991444	-0.1648566	0.7056285	1.885784	1.149078	3.077805	3.161328	-0.4783024	1.447834	-0.1534752	2.720886	1.911868	-0.01042789	1.007753
CCNA2	3.195797	4.080468	2.385885	3.132284	4.157086	3.243058	3.098169	0.7615261	3.5136	2.731657	0.9367709	1.645334	1.429967	0.825993	3.701621	1.016904	2.405909	2.989247	2.393862	1.694556	2.775224	1.459637	1.032268	1.944298	4.321841	1.520902	4.486505	0.116462	1.439375	2.606219	4.63904	5.164656	2.20665	2.882151	0.8014357	0.5710828	1.031168	1.826207	3.904566	1.843023	4.397278	3.789194	0.4426914	2.89764	1.058864	4.747323	3.596519	1.186488	2.547654
BUB1	2.991012	3.907632	2.033752	2.844797	3.548272	2.835027	2.752501	0.3898031	3.540308	1.954616	0.3779644	0.9060813	1.320442	0.1483551	3.380035	0.5247029	1.364537	2.537113	2.155562	1.255174	1.699381	1.799188	1.148311	2.000926	3.652907	2.223592	3.512705	-0.2726856	1.32504	2.172914	4.102061	5.112844	1.239091	2.292922	-0.122546	0.2121062	0.6258919	1.482814	2.832038	1.994864	4.585805	4.396458	0.563229	2.947179	0.6742033	3.720443	3.617723	0.5399372	2.135155
CEP55	3.54174	4.135444	2.93904	2.803661	4.137078	3.471647	3.413773	0.4736246	3.58465	3.127468	0.7559925	1.875049	1.549619	0.6856198	3.294789	1.139299	2.100813	3.867231	3.161195	1.345352	2.869798	2.156906	1.150491	2.177829	3.966401	1.61549	4.817327	0.2729898	1.544616	2.612713	4.429254	5.39516	2.339922	3.625106	0.8425215	0.329174	0.7294413	2.206135	3.3553	2.03426	4.635167	4.535476	0.7247811	2.67534	1.225809	5.155481	3.504886	0.9808008	2.744099
TTK	3.239462	3.449168	0.9980023	2.127062	3.061966	2.41787	1.868078	-0.1487811	2.603394	1.208277	-0.4014986	0.7852199	0.005423828	-0.2652245	3.84004	0.1975255	0.7807154	2.468941	1.713729	0.6252166	0.8861761	0.3766398	0.04247318	0.9963597	3.243737	0.2956188	3.681879	-0.3820338	0.26192	1.208977	3.992216	4.530452	0.6190192	1.496745	-0.2876217	-0.5256145	0.04808401	1.585861	2.142112	0.9108573	3.516638	2.67962	-0.5068514	3.021954	0.02445791	3.415145	3.244714	-0.1591901	1.72029
BUB1B	1.200664	3.427305	1.839146	1.59649	3.334127	2.959199	3.145178	0.003240913	3.49422	1.268426	0.09348257	0.8658011	0.9146166	0.1443758	2.598786	-0.02823003	0.7285876	2.014519	1.61834	0.9623066	1.793393	1.657185	0.356334	1.419691	2.946079	0.5271172	3.163854	-0.4988199	1.177225	1.586913	4.542294	4.292738	1.191216	1.56654	0.04267336	0.03744826	-0.2650479	1.425186	2.225754	1.849071	4.16083	3.26352	-0.1152354	3.4114	0.4249683	3.205516	2.967397	0.3939432	1.267111
MCM4	4.10845	5.201868	3.562698	3.252548	4.821472	4.694116	4.177792	2.436832	4.174205	3.123006	2.618508	2.351966	3.286285	2.423656	4.945501	2.631947	2.975195	3.335431	3.029461	2.558802	2.960592	3.671751	3.35317	3.351687	5.102983	2.501899	4.395368	1.5873	3.01063	3.506276	5.50887	5.205953	3.567628	4.155445	2.072783	2.057963	1.665989	3.378465	3.851269	2.832591	5.276475	5.284387	2.111534	5.042622	2.46401	6.058602	3.719785	2.520279	3.103221
RAD51	2.531579	2.681318	2.070215	1.541663	3.249318	2.932726	2.75236	0.311706	3.710161	2.240817	0.3795406	1.205922	1.482544	0.2644612	2.269905	0.5255405	1.208159	1.689615	1.071481	0.9088591	1.656879	2.009827	0.8034957	1.609612	3.410402	0.9023074	3.107256	0.5042853	1.335382	1.657471	4.149158	4.795875	0.9744524	1.464323	0.5435761	0.09996277	0.1424765	1.790389	2.269249	1.689661	4.545677	2.638739	0.6882083	2.993071	0.06157296	3.099309	3.105007	0.3400135	1.388643
ARHGAP11A	1.101381	2.858628	1.604157	1.760363	2.990344	2.378297	2.776141	0.2434253	1.87506	0.8022009	0.3842843	1.30052	0.889214	0.4140747	1.884302	0.6563102	1.012142	1.753417	1.15083	1.370816	1.646649	1.100988	0.463289	1.467575	2.724992	0.311763	3.015097	0.3119882	1.230206	1.456642	4.391694	3.923277	1.027819	1.64257	1.30761	0.1689298	-0.05154247	1.381375	1.642683	1.614017	4.063586	2.994531	0.3286639	3.102648	0.3220277	2.884175	2.072264	0.8255247	2.019478
PLK4	0.9822482	2.941608	1.591077	2.847973	3.295039	1.852402	1.901653	0.7737936	2.398607	1.316053	0.3925753	1.000341	0.9417813	0.6844548	3.084072	0.2535085	1.042264	2.230755	1.57284	1.369556	1.349914	1.21933	1.210809	1.589557	2.711005	0.5907065	2.783386	-0.1614333	0.9879778	1.801509	3.34843	3.530726	1.561498	2.559845	0.7048752	0.2821647	0.3760107	1.088637	2.272683	1.534764	2.88951	2.727905	0.1658661	2.403159	0.4330313	3.24062	2.19614	0.6112977	1.569175
EXO1	1.721252	3.2563	1.787481	1.801028	3.522857	3.87441	2.67095	-0.1545647	2.649466	1.584495	0.8368025	0.2814113	0.2956973	0.01762595	2.226412	0.224385	0.8666801	1.518538	1.557028	0.4930796	1.412253	1.619097	1.218886	1.386668	2.366528	0.8230455	3.281429	0.006707422	1.5954	1.746852	3.930956	5.318885	1.488689	1.938776	0.4513768	-0.07831403	-0.05883349	1.693466	1.927529	1.969723	3.907352	3.541762	0.01090081	3.146663	-0.3331516	3.677823	3.147607	0.1778949	2.149947
TOP2A	4.345941	5.720796	3.857129	3.436571	4.948273	3.141593	4.430199	1.310941	4.657218	3.382586	2.491108	2.660777	2.653403	1.649986	6.001512	1.586734	2.789208	4.524423	3.847201	2.604625	3.186064	3.076883	2.87748	3.519956	5.121762	3.204375	5.191186	0.594209	3.162296	3.545085	5.896134	6.12152	3.586647	4.703806	2.70763	1.492431	1.669367	3.569485	4.826537	3.649112	5.574254	6.093718	1.762279	4.98795	2.150059	5.615529	4.684148	2.358159	3.707237
CCNB1	5.381364	5.363147	3.693486	3.970747	5.089349	4.329621	5.006159	1.793528	4.989518	3.927627	2.203383	1.22809	2.348084	1.877907	4.649928	2.821141	3.227606	3.576168	2.624797	2.412562	3.693475	1.691441	2.990275	3.203727	4.621357	2.857752	5.762686	1.786509	3.387187	3.843364	5.523673	5.838664	3.580036	3.946552	2.471893	1.86335	2.240445	3.125877	4.503529	3.589239	6.122375	5.739689	2.741863	4.984758	3.510125	5.859188	3.803922	2.38817	3.627704
ASPM	1.879504	3.888336	1.620466	2.456607	2.83044	2.927638	2.047291	0.0356853	2.31243	1.046514	-0.07262145	1.471581	0.532359	-0.07646858	2.853794	-0.009329345	0.438138	3.229912	2.310118	1.605216	1.816435	1.268535	1.441405	1.235964	2.016199	0.421047	3.741662	-0.2730973	0.7877956	1.731627	3.483186	4.651941	1.602633	2.051049	0.005419493	-0.1383215	-0.4214983	1.373769	2.003853	1.989594	3.27193	3.511242	-0.5178429	3.163054	0.8429493	3.810997	2.477898	0.3785008	1.897018
UBE2T	5.522301	4.917435	3.713199	3.54319	5.04397	4.130004	4.542121	1.680991	4.570016	4.241423	2.379004	1.371165	2.123723	1.707282	4.662524	3.592248	2.393676	3.292058	3.456014	1.645343	3.338854	3.36272	3.212607	3.438726	4.82907	3.394418	4.622475	2.324596	3.253697	3.390475	5.059376	5.402254	3.836641	4.517556	2.129547	1.209405	2.628386	1.535465	3.487073	3.975985	5.560471	4.944207	2.124889	4.355159	2.137905	6.008017	4.417036	1.396974	3.351246
CENPA	3.49747	3.428072	1.489274	2.595996	3.272512	1.941276	2.34739	-0.4155674	3.952098	1.985193	-0.4958113	0.4448801	0.6123977	0.07572406	3.080703	0.8351933	1.197184	2.570249	1.811688	0.3802925	1.642362	1.210913	0.6350066	1.368264	3.301587	1.023465	3.605072	-0.2407227	0.6793078	1.713688	2.764472	4.866744	1.68531	2.17821	-0.4810208	-0.3022558	-0.4468326	1.104217	2.405664	2.013866	4.235918	4.190027	-0.1794051	3.054574	0.3334848	4.177166	3.851304	-0.1685215	1.931335
CENPE	1.040572	2.737972	1.20728	2.346914	2.462049	1.843477	1.686006	0.07435118	1.792338	0.5443093	0.2323688	1.228391	0.3245989	0.1281967	2.017553	0.08709271	0.1091656	2.07526	1.433792	1.260506	1.287601	0.5498479	0.7873456	1.080449	2.450369	0.3955334	2.29302	-0.4291381	0.7099931	1.640913	3.039087	3.712491	1.163174	1.959049	-0.08809411	0.01833563	-0.1566047	0.9432961	1.786078	1.06289	2.709118	3.153311	-0.07025892	2.399592	0.4561574	3.181885	1.425331	0.4713463	1.612842
CHEK1	2.423743	4.594218	1.403849	2.244827	3.430573	2.823317	3.056364	0.4231449	3.042847	1.77863	0.882938	0.8856714	1.224775	0.1873913	2.294672	1.119694	1.593207	2.013858	1.647649	1.269081	1.359166	1.168917	1.06448	1.964172	3.317524	1.123218	3.737216	0.09946372	1.176009	1.899542	3.345557	5.127403	1.80814	2.359199	0.3779066	0.104739	0.1471388	1.925489	2.448232	1.762575	3.844176	3.724928	0.4763236	3.367627	0.3567948	4.235401	2.839138	0.4512745	1.815037
MELK	2.663153	5.556822	1.684815	3.387086	3.257604	2.823272	2.58607	0.4598881	4.121615	2.140112	0.3119467	1.238593	0.7623879	0.261527	3.822652	1.093895	1.612605	2.79552	2.201416	0.9790829	2.410157	1.616128	0.8638631	1.846537	4.473475	1.135615	4.446219	-0.1478323	0.84381	2.569935	4.184247	5.173813	2.396433	3.685504	0.1437767	0.01775424	0.6065754	1.698747	2.796362	2.010226	4.243394	4.872259	0.7236621	3.09342	0.740108	4.246699	3.366533	0.5141642	2.185568
DEPDC1B	2.921327	3.544081	1.32944	1.8881	2.251024	1.178023	2.17734	-0.365453	2.558635	1.355288	-0.1029126	0.3748982	0.1424018	-0.03530003	2.598605	0.1365344	0.6975448	3.145617	0.4621236	0.4816952	2.93294	1.378799	0.5079927	0.9287496	2.713824	0.8907449	3.404009	-0.7084012	0.8964091	1.866534	3.227173	3.198357	1.521917	2.102647	-0.1882197	-0.4928018	0.11901	0.98566	2.526162	0.1447008	3.053636	3.846423	-0.08657908	2.818597	0.2439232	3.373704	1.69679	-0.1442232	1.221538
ANLN	2.847518	3.392749	2.413868	3.096908	4.434371	4.573977	4.08739	0.6539943	4.224573	2.416805	0.8475889	1.969372	2.202787	1.006026	3.42657	1.061334	2.215418	3.728486	3.695511	1.46108	2.912182	2.401855	1.371301	2.194639	3.15739	2.040122	6.702329	-0.0790119	1.711827	2.487489	4.397913	6.022646	2.418497	3.702763	1.014249	0.3566448	0.8392816	2.355366	4.295962	2.531465	5.670378	4.46769	0.539616	3.844784	0.8700541	3.70893	3.626104	0.8736097	2.70613
ZWINT	4.070984	6.226154	3.807082	4.259367	5.159356	4.023399	4.945515	1.864271	5.782775	4.271707	2.25258	2.282832	2.838898	1.762565	4.701353	2.467294	2.425645	4.224552	2.959798	1.972878	3.558022	4.203267	2.610043	3.294123	5.135994	3.133785	4.769089	2.107814	3.175995	3.421179	5.743051	6.451127	3.469895	4.245002	1.965439	1.382703	2.154949	3.663662	3.686466	3.449144	5.666045	5.549373	2.146724	4.552535	1.879631	5.021527	4.540599	2.475155	3.557561
KIF14	0.5937968	3.493894	0.8553625	1.453141	2.520981	2.277238	1.893727	-0.3724706	1.945225	0.6429233	-0.2176233	0.6625506	0.03803981	-0.4377885	2.330577	-0.01563104	-0.1063843	1.489785	1.732111	0.6109686	1.127236	0.9772824	0.7120742	0.9599341	1.887806	0.05186181	3.028985	-0.7396924	0.3664879	1.281587	3.247131	3.789101	0.8245895	1.813176	-0.2950284	-0.5641719	-0.8682118	1.393821	1.088594	0.9906975	3.123439	3.153189	-0.6103524	2.158699	0.4359737	3.330993	1.91124	0.04388242	1.440132
CDC6	2.741768	3.598617	2.314624	2.636492	4.609613	2.974885	3.209633	0.5090731	3.51147	2.396817	0.6672506	0.8768699	1.804035	-0.01988449	4.090235	0.9193745	1.387741	2.276481	1.583754	0.5303046	2.119922	1.547598	0.9455336	2.743247	3.779345	1.651768	3.840101	-0.1487816	2.088168	2.020088	5.088481	4.466971	1.999108	2.761281	1.050952	0.2792197	0.2992316	1.990907	2.663509	1.950088	4.212176	3.619054	0.7004661	3.865334	0.3842626	3.963425	3.635932	0.4389328	2.558308
KIF15	1.484771	3.439028	1.070078	2.314275	2.137066	1.311788	1.570302	0.1494923	2.558088	0.9584373	0.1460769	0.8754888	0.3778652	0.3492044	2.804917	0.08806356	0.2875912	1.943362	1.374203	1.027976	1.288757	1.594664	0.81648	0.7607212	2.456316	0.4154565	2.749461	-0.504866	0.5925102	1.37969	2.74854	3.139354	1.071343	1.685703	-0.00318425	0.05040763	0.2467065	1.711638	2.362396	0.9718965	2.70367	3.566231	-0.05243723	3.35907	0.01731341	2.393979	2.141066	0.4324023	1.251647
CENPI	2.373894	2.793176	0.788161	1.77223	2.249533	0.7690613	1.797399	-0.3392436	1.259407	0.6120296	-0.6452575	0.5044304	-0.1393885	-0.03913832	1.753608	-0.5429268	0.3357523	1.296724	0.8894219	0.6278288	0.6815787	0.6846121	0.2729593	0.4550382	1.870863	0.2627592	1.686489	-0.673767	0.2421498	1.198859	2.067274	2.940936	0.7210921	1.157066	-0.6014548	-0.3387843	0.06656678	0.5810419	1.359069	1.07809	2.143264	2.393076	-0.473172	1.048305	-0.5941494	2.190962	1.431073	-0.05838817	2.043301
CDCA5	2.297525	3.910455	2.087428	2.993449	4.303575	2.955497	3.134363	0.776772	3.883609	2.46866	0.8441422	0.7756379	1.855629	0.528483	3.410152	1.308676	2.119256	3.289757	1.994123	0.9714581	2.296188	1.41885	1.412412	3.000927	4.08895	1.790609	4.597947	0.03043579	1.655696	2.456908	4.419059	5.12467	2.625451	2.928872	0.6466369	0.5344281	0.2503782	2.634718	3.241723	2.748771	3.946409	5.236598	1.013234	4.058795	0.7132251	4.652045	3.562558	0.7398037	2.612287
RAD51AP1	4.524816	5.096578	2.217934	1.986949	3.344686	2.108399	3.051935	0.7039508	2.993173	2.026914	1.316005	1.24904	1.61876	0.7624786	3.45438	1.236216	1.751809	2.513115	1.718003	1.54561	2.260293	2.121597	1.323368	2.022723	3.425635	1.423317	3.78457	0.05169499	1.470012	2.504533	5.1223	4.785017	1.0075	2.348723	0.5974193	0.8771685	1.282528	1.772995	3.018697	1.315225	4.355377	3.721747	0.7852533	3.170676	0.1783911	4.078906	3.82905	1.021213	2.388897
FAM83D	3.739684	4.525424	1.809741	2.96757	3.908565	2.50634	2.658114	1.973741	2.846904	2.300462	0.8410091	1.369615	0.8733492	0.6085642	3.653068	0.3025725	4.829541	3.009639	2.751938	1.31033	2.231682	3.61289	1.461851	1.823249	3.741808	2.586422	4.45543	-0.179171	1.028223	2.253679	4.581076	4.32805	2.182004	2.13779	0.2741974	0.1276907	-0.07434802	1.65983	2.286185	2.269662	3.643212	4.155906	0.2419686	3.802587	1.011556	4.050479	3.343435	0.9738767	2.232971
CDCA8	2.889136	5.196339	2.920805	3.84831	3.952807	3.418737	2.85571	1.110735	4.475379	3.014014	1.113448	2.078444	1.956816	1.125616	3.801118	1.536834	1.948711	3.750172	2.858127	1.281375	3.077905	2.740838	2.306098	2.372299	4.623065	2.471545	4.531878	0.854924	1.723592	3.1487	4.039889	5.386248	2.911177	3.311651	1.124119	1.231393	1.166553	2.490746	3.507129	2.320477	4.723166	4.983514	0.6078692	4.197254	1.746545	4.580897	4.24288	1.469231	2.603114
BIRC5	5.019217	4.203149	3.43026	4.075136	5.136672	3.19811	3.555143	1.01877	4.68928	3.27615	0.8143591	1.409236	2.02026	0.6385132	4.349807	1.891843	2.738011	3.480731	2.911022	1.015783	2.849933	3.122737	1.835812	2.839677	4.196774	2.509726	4.534125	1.010012	2.169261	2.639665	4.841904	5.499779	2.833247	3.575752	0.5522365	0.4325359	1.240596	2.213949	4.243254	3.308836	5.367474	4.617655	1.039819	5.384202	1.470211	5.159074	4.348519	0.9548846	3.489628
TPX2	4.320418	5.258892	3.279301	4.265001	4.706084	3.810133	4.880877	1.317713	4.361098	3.596928	1.373176	1.850383	2.172022	1.255599	5.731171	2.321354	2.795159	3.838129	3.373888	1.67484	3.179631	3.33919	2.432589	2.807664	5.704357	2.432322	5.718901	0.9480633	2.252079	3.44443	5.347206	6.381626	3.603072	3.472006	1.239056	0.8803222	0.8615413	3.391325	4.046038	3.350746	5.285595	5.559616	1.264968	4.694119	2.296341	5.024503	4.150402	1.729239	3.078807
CENPF	1.410839	4.6121	2.329705	2.630543	3.726866	3.67235	3.223874	0.8107911	3.587537	1.864008	0.8390475	1.708938	1.381935	0.6521855	4.304939	1.114132	0.5522033	3.228069	3.343647	1.973693	2.534299	2.373394	1.903404	2.695965	2.929929	0.9407703	4.505869	0.156056	1.669835	2.439739	3.792738	5.578404	2.714293	2.93999	0.7333291	0.4676682	-0.4544633	2.471802	2.266376	2.828969	4.489296	4.871655	-0.009421841	2.813733	1.360926	4.710333	3.059147	0.8886814	3.118375
GINS1	4.929027	4.732541	2.141035	2.165411	2.806084	3.020232	2.110822	0.07993521	3.521667	3.380226	1.030091	0.407183	1.312235	0.487525	4.767403	1.525653	1.675993	2.56169	1.454832	1.038237	1.069356	2.220616	1.686786	2.01178	4.098628	1.153495	3.614558	0.08664103	1.784555	2.22947	4.351151	3.906175	2.188776	2.027789	0.718869	0.4841127	1.067621	1.339139	3.069255	1.478767	3.566166	4.822495	0.09151076	3.227946	1.198164	3.735413	3.420368	1.275737	1.937291
DTL	2.765468	3.659534	2.867826	2.122151	2.841137	3.429946	3.263616	0.8394367	3.050271	2.557582	1.450806	1.526227	1.567254	0.3331635	3.443052	1.038509	1.553105	1.999381	2.425346	1.083237	2.049814	2.340457	1.610041	2.693027	3.287253	1.306702	4.015363	0.2546666	2.321329	2.069741	3.893804	4.248473	2.03799	2.821829	0.9668544	0.2804147	0.9600235	2.070762	2.580619	2.71488	4.090144	3.361869	0.4282435	2.887191	0.113382	3.615366	3.138427	0.9467797	2.485709
PBK	4.759325	4.043066	1.354255	2.068389	4.735367	3.17009	3.593866	-0.128405	1.597576	1.728481	0.1333042	1.072914	0.5467697	-0.3530486	3.111808	2.28177	1.455746	2.941403	2.143609	-0.02435161	2.538223	2.072271	0.8119953	0.7578243	4.479844	1.315214	3.405995	0.9472815	1.359019	2.343384	5.055049	3.080503	1.230094	2.022982	0.7376357	-0.5348174	0.2726987	1.511714	2.004788	2.089105	5.153868	4.285721	-0.1264331	2.211161	1.249121	4.494357	3.147115	0.6447764	2.297803
AURKA	3.723742	4.712339	2.482819	3.223343	4.896254	3.5471	2.87012	0.8487851	3.597412	2.926423	2.217551	1.683502	1.669557	1.144563	3.384711	2.65634	2.072426	3.280825	2.604696	1.566448	2.480414	4.370196	1.973087	3.085182	4.458313	2.29063	4.788453	1.215766	1.997707	2.858575	5.607786	4.896478	2.940099	3.117956	1.317798	0.898019	2.01455	3.073199	3.34116	3.043245	4.959226	4.165416	1.299996	6.867494	2.589432	4.516849	3.661618	1.136667	2.610254
KIF4A	2.144634	3.85986	2.222681	2.351048	3.649328	2.643572	3.077452	0.4374732	2.899527	1.870603	0.4632513	0.9841186	1.163132	0.5680154	3.632863	0.7607419	1.610093	2.594137	2.139452	0.8763721	1.870619	1.318304	1.109257	1.642514	4.106186	1.176682	3.713147	0.0181355	1.198217	2.57841	3.737883	4.860379	1.886414	2.389626	0.4436198	0.09878243	0.2288777	2.197094	2.924192	2.154608	3.986001	3.920129	0.1669862	4.121321	0.3846291	3.77995	3.989313	0.7844708	2.225275
KIF2C	2.85371	4.845136	2.304228	3.344111	4.33283	4.316621	2.786234	0.5809327	4.877871	2.406483	0.7036772	1.062395	1.525064	0.8166724	3.587516	1.310481	1.644759	3.303015	2.240829	1.086089	2.382411	1.936939	1.478628	1.803406	3.907503	1.515314	3.979835	0.276681	1.346907	2.497342	4.293711	5.356975	2.148342	2.793283	0.5097867	0.4815216	0.6250406	2.056766	3.104839	2.601563	4.610331	3.917802	0.9237676	4.056409	1.140963	4.13501	4.179245	1.201894	2.543488
RRM2	3.195067	3.932069	2.542032	2.979526	3.710422	3.821771	3.286164	0.5770023	3.050143	2.300123	0.8569443	1.369175	1.194603	0.6642531	3.190669	0.6523013	2.252768	2.259885	2.224589	0.8700651	3.117888	2.421484	1.604683	2.066502	3.624345	2.060925	4.034433	0.1351976	1.491566	2.712114	4.892069	4.695906	2.609852	2.552475	0.7534802	0.01287172	0.7199066	1.568957	3.735651	2.863971	4.518923	4.560251	0.8191298	3.981152	0.5403911	3.547932	3.272064	0.6045465	2.312421
CDKN3	5.570854	4.842782	1.913545	3.179262	3.507995	3.054579	3.027293	0.7049641	2.824277	2.566658	1.401923	0.7234449	1.234479	0.2647826	3.28077	0.8923014	2.603725	3.144276	1.780279	0.8991973	2.244241	1.418944	1.548779	1.709105	3.752481	1.830059	4.967078	0.7776279	1.068835	2.220865	4.345194	4.360218	2.23113	2.542323	0.4865112	0.4759788	1.027751	1.141051	3.114607	1.782217	4.528906	3.742911	1.117105	2.76712	1.193864	4.227854	2.762924	0.4691589	2.425968
HMMR	2.867928	3.070882	1.892693	2.285024	2.478732	2.593875	2.909354	0.2240464	1.675554	1.425494	0.5519617	0.6685256	0.2781546	0.3811056	3.135662	0.9464978	1.461368	1.360605	1.500493	1.133273	2.267375	1.74752	0.7211274	1.216908	2.986616	1.151037	3.695288	0.06246751	1.467455	2.729615	2.806399	4.016556	1.6917	2.282893	0.8126301	-0.08214429	1.263694	2.252643	3.299822	2.54729	4.826739	3.611723	0.288978	3.215213	0.9821219	3.943564	2.439143	0.802617	2.055407
SPAG5	2.284222	4.118873	1.79071	3.224173	4.750072	2.91346	3.144688	1.622093	4.252342	1.847995	1.40188	1.239895	1.687686	0.9069216	4.679931	1.792193	0.8975536	2.893696	2.16411	1.411196	1.841241	2.068054	1.642068	2.857084	3.934183	1.756342	3.410911	1.153219	1.742986	2.864649	4.964287	4.032144	2.524297	3.421587	1.776808	0.8969315	0.2520034	2.510982	2.667396	2.579373	4.74105	4.436513	1.134157	4.557892	2.036744	4.197859	3.739274	1.292696	2.484593
E2F8	0.8358046	5.058615	1.603222	1.807158	2.900811	2.04046	3.214491	1.743778	3.297917	1.406649	0.7550898	0.6879893	2.005757	1.067722	3.377865	-0.2875537	1.059004	2.619411	0.9565147	2.832735	1.876724	1.979716	0.6055586	1.879786	3.461579	0.9247687	3.138675	-0.4725786	1.207886	1.780894	5.091038	3.276953	1.499211	2.16504	0.3912567	-0.334591	-0.1277087	1.730153	1.651012	1.740807	3.605729	4.279896	0.6143664	3.124043	-0.2866896	3.154114	2.64791	1.05933	1.899493
CCNB2	3.442042	4.436933	3.281724	3.172879	4.385237	3.667257	4.037432	1.314346	4.543407	2.934587	1.217213	2.271735	2.150347	1.175951	3.95185	2.000312	2.410337	3.661577	2.856382	2.102785	3.040633	2.576533	2.045539	2.757211	3.545838	2.1666	4.669315	1.414562	1.846704	2.873624	5.136087	5.553585	2.623224	3.021475	0.8834666	0.9270288	1.67235	2.81604	3.614328	3.036949	5.638674	4.882689	1.750217	4.10036	2.293755	4.507755	3.526538	1.341482	3.230062
MKI67	0.8450735	4.294224	2.819844	2.723837	3.936002	3.515802	3.880621	0.9627568	3.118551	1.660473	0.8963745	2.047291	1.916543	0.8547168	3.400582	0.3049307	0.6684122	3.218306	2.916228	2.011494	3.0869	2.670657	1.218777	2.207168	3.937658	0.9775575	4.839797	0.0318083	1.797496	2.749814	3.60949	5.824995	2.761894	2.240804	0.6562316	0.7272126	-0.4142579	2.20957	3.197304	1.87554	4.585543	5.112567	0.5018793	3.028792	1.226817	4.460283	3.104674	1.398152	2.730454
FOXM1	1.555233	4.592644	2.380336	2.894199	4.392006	2.81236	3.146645	0.7772308	3.414377	2.276789	1.062787	1.23373	2.095136	0.4249889	3.289357	0.606049	1.449512	2.513286	2.157258	0.6533561	2.725005	2.760895	1.444303	2.243795	3.690785	0.7317386	4.644165	0.2615369	1.744047	2.16466	4.615167	5.453487	1.955771	2.070056	0.9572629	0.3858328	-0.1113777	1.658641	2.754026	1.826349	4.917504	4.303049	0.4514927	3.39516	0.7044306	4.274469	3.39198	1.091017	2.661323
KIFC1	4.064703	4.930293	2.775796	3.467649	4.336945	3.477071	3.820745	1.493333	5.340534	2.252692	1.440845	1.829688	2.293553	1.087129	4.151263	1.963784	2.075424	3.616792	2.431422	1.359955	3.035113	3.78628	2.027446	2.964804	5.168836	2.287099	4.680106	0.5942784	2.217866	3.095753	4.808844	5.841848	3.258755	2.374592	1.054415	1.178007	1.05073	3.096383	3.664223	2.643253	4.664014	5.101198	1.206306	4.356913	1.361788	4.747175	4.470097	1.727314	2.61123
UHRF1	1.0163	3.352942	3.097517	2.060441	3.401854	3.098858	2.932948	0.4683511	2.444343	2.403387	0.9031697	1.442461	1.385901	0.2850945	2.123926	1.459582	1.53709	2.075953	1.45555	1.288942	2.408802	1.295963	1.841724	2.264533	3.597228	0.7660739	3.76133	-0.4167634	1.055726	1.81734	3.913743	3.71708	2.133697	1.886379	-0.2007329	0.5925949	-0.3823212	1.322648	2.361309	1.869188	3.639125	3.870665	-0.02623582	2.79487	0.27466	3.504339	3.176648	1.010453	1.753652
UBE2C	5.628315	5.656032	3.352506	4.487816	5.22027	4.000513	3.783995	1.538372	5.895795	4.700542	2.119574	1.561036	3.042718	1.468148	4.736738	4.382756	2.941631	4.628137	4.688732	1.653216	4.144936	3.456023	2.955638	3.164802	6.037894	3.583503	6.252787	1.49166	2.0854	3.588902	5.407285	6.011736	4.63354	4.240578	1.567125	0.9149014	1.562645	3.980073	4.994969	4.266524	5.358153	5.471244	2.212732	5.544746	2.444041	5.724412	4.83958	1.210443	3.720129
TRIP13	3.609349	4.233769	3.068323	3.747985	4.889462	3.976421	2.800441	3.096825	3.628961	3.324622	1.298338	0.4244303	0.754415	1.925092	4.140561	0.6632892	1.457971	4.106126	3.113775	0.6243152	1.564819	1.942667	0.7170739	2.138896	4.104694	0.7795547	4.773173	-0.2093838	1.0465	1.797513	5.472302	4.748477	1.855141	2.473043	-0.1937493	0.1710904	-0.187804	1.4436	3.404716	1.884751	4.573384	3.268109	1.316395	3.761652	0.7035372	4.596614	3.879967	0.206084	2.696441
CDC20	4.372797	5.617217	3.36984	4.834248	5.020373	4.774019	3.657032	1.853996	5.55287	3.821747	1.409203	1.523273	2.659766	1.502647	4.798619	2.456695	2.746133	3.882425	3.230317	1.730823	3.547702	2.659419	2.895577	2.802394	4.629202	2.564901	5.489491	1.324642	2.255641	3.73651	4.918275	6.541788	3.235893	3.432421	1.525594	0.9111935	1.787738	2.635856	4.370449	3.027708	5.874029	5.739346	1.755788	5.262495	2.620397	5.697856	5.377187	1.79975	4.498518
GGH	4.720435	3.117744	2.007739	1.818293	2.972711	3.426705	3.223467	0.9001285	2.018578	2.00671	0.2603935	-0.05123044	2.380074	0.295779	3.795716	1.627789	1.822364	2.231664	1.793467	0.3795666	0.663395	1.542375	0.09463301	0.841294	2.590619	1.973051	2.223889	0.6461528	2.505131	1.647036	4.024638	3.665655	1.168598	1.712312	-0.1977469	0.1066139	0.8577385	2.880151	1.891063	1.90046	4.132847	0.6437881	0.1946322	3.036591	1.399634	4.342838	1.91495	0.9781849	2.63113
FAM111B	2.335178	5.575388	1.892507	2.655358	2.029426	3.00813	2.231992	0.6589285	2.094424	1.42102	1.306178	2.149491	1.889146	0.6239306	2.198361	0.372082	1.59257	2.446763	1.650339	2.121233	2.449236	1.976038	1.431458	1.756484	4.892348	1.66716	4.320633	-0.5385832	1.347086	2.172242	3.338109	4.979271	2.394335	2.167511	0.8466304	0.06879803	0.3323428	1.348247	3.455982	1.408683	2.132166	3.363961	0.615944	2.378893	-0.3356243	3.888291	2.242801	0.2978685	2.015651
NEIL3	1.865142	1.801218	0.6687289	1.80667	4.91122	3.893291	1.516248	-0.8970912	0.9208663	0.3222393	-0.7198951	-0.04555206	-0.2347359	-0.7668483	0.2076272	-0.6804772	0.1627135	3.022217	0.4977563	0.0338915	0.3960372	-0.1663892	-0.1148289	0.2873127	0.9863332	-0.2598724	1.666777	1.664458	2.101032	0.9646788	4.137506	2.039414	0.4884478	1.387644	1.844379	-0.7552154	-0.3740584	0.071064	1.60314	0.7253605	4.289044	1.355064	-0.8106602	1.087129	-0.273041	3.864281	3.87941	-0.4256535	0.4308702
MYBL2	4.49493	5.444889	3.652284	4.677651	5.093173	4.247871	3.961754	2.080767	5.012726	4.666711	1.672621	1.189071	2.654273	1.33124	5.406795	1.084858	3.25286	3.709564	3.060552	1.419243	3.513678	3.700866	2.995586	3.793273	6.90918	2.971306	5.300462	0.8066554	2.529339	4.302676	5.571118	5.705229	3.826432	3.695106	1.166629	1.75538	0.9003677	3.211135	4.307043	4.427321	5.677543	5.55275	1.31827	5.236508	1.244107	5.77237	7.202257	1.482709	4.054243
SLC2A1	4.712138	6.798101	4.310463	4.743691	6.365225	7.372896	6.78202	3.901227	6.674177	4.671553	3.198914	5.037439	3.226739	2.758338	4.718283	1.684095	4.360305	4.7322	5.034638	3.016526	6.160996	2.112324	2.901395	2.57222	4.760653	4.400294	7.008764	0.903965	1.794361	4.037915	5.851377	7.824397	4.421384	2.831507	1.085307	2.135971	3.287452	5.724986	4.648862	4.868504	6.375592	3.906472	2.689899	2.245735	4.106074	3.509021	6.175112	2.03845	5.149445
SCGB3A1	2.788493	5.996569	7.010306	8.17233	2.691015	5.774286	4.716284	11.74263	7.251658	10.31713	11.4039	7.32627	7.996031	13.22531	5.276561	7.516082	8.626223	7.273575	7.109795	13.12324	6.536985	6.248177	6.461986	8.73011	3.874207	12.2941	4.98256	10.64225	7.675559	7.825612	2.625483	1.549208	9.673086	5.076228	6.359899	11.68226	16.0608	5.156826	3.094308	3.893949	5.09307	2.702664	15.57054	4.017671	5.949066	3.486944	8.488343	4.801123	8.632376
SELENBP1	1.317941	5.261664	7.010685	4.949208	4.870419	5.197907	6.174834	7.087604	5.079175	5.445477	7.848799	5.904752	8.06871	7.574371	6.23066	7.177978	4.568675	4.886208	5.330551	7.19381	5.733826	7.963105	8.562183	6.313045	3.885101	7.470735	3.058451	9.134354	8.37496	6.272973	4.988806	3.064493	6.224983	5.424352	9.075028	7.464867	8.113778	5.812052	5.004524	4.31452	5.324344	4.556986	7.113571	4.387497	7.17429	5.313609	5.938577	8.168945	4.645358
CYP4B1	5.543953	5.703527	6.733038	4.011578	1.588993	0.9541928	1.45252	8.502245	3.257555	5.646732	8.556484	5.671424	3.942173	7.296725	7.431287	6.599744	4.264869	6.017184	3.057989	7.963045	3.688691	9.392928	7.463769	4.468023	3.908935	6.016325	2.082314	7.162036	9.69038	5.407098	2.603411	2.691541	5.173012	4.194679	9.719319	7.813126	7.240664	2.15647	6.500526	4.681239	4.319971	1.154425	8.102137	3.071253	8.611299	1.807903	5.477861	10.99464	5.044157
PEBP4	0.6571677	1.786386	5.510106	2.130791	2.063799	0.159674	4.078177	6.519919	3.021029	4.436037	5.496411	3.95864	6.571619	2.898856	5.608674	4.202051	2.760498	4.120239	4.553133	5.578548	4.452147	5.838761	3.777571	6.012657	2.512252	6.246706	0.8777761	6.351602	7.534767	4.752903	2.240563	0.5349288	4.748946	1.030204	9.408817	6.703498	9.270306	0.9392063	2.842268	3.96141	5.790334	1.225326	8.314057	3.674213	7.454625	1.222702	5.103287	9.267866	4.878682
IGF2BP3	0.9499796	2.239456	0.3937174	-0.0725231	1.671331	3.382013	3.229487	-0.4591855	3.937156	0.4333753	-0.8462856	0.1498785	0.9092026	0.6929187	2.987953	-0.8065094	0.4062591	1.480634	-0.7382494	0.652575	-0.8551682	-0.4113142	-0.8658367	0.654598	2.729226	1.169468	3.61331	-0.9744045	-0.2895649	1.437978	2.461703	5.392447	-0.6235208	-0.4559555	0.02588809	-0.7799961	-0.8583323	0.5616181	0.5974492	-0.7073618	3.703996	2.579323	-0.922849	3.140473	-0.8906249	1.250886	1.878029	-0.6333373	0.901851
SFTPD	1.84296	5.377657	8.830373	3.683173	3.456489	1.345765	5.671988	7.599341	4.529699	6.810978	8.677514	5.521159	9.074242	8.80426	6.762257	6.489747	3.250683	6.302816	5.9834	8.572618	4.673545	6.937754	6.926925	7.484477	4.418821	7.262376	1.659256	8.719389	8.08973	6.44264	3.968174	1.742507	6.580998	3.911773	9.743304	7.543932	9.432884	3.326349	2.893006	5.749977	6.623509	1.640253	6.58491	5.105679	7.775022	3.100549	6.689514	9.713454	5.977995
SUSD2	1.503556	2.745115	7.883181	4.265178	2.455972	1.827805	4.574082	5.866716	4.273782	6.669663	6.600913	4.783791	6.781168	6.610276	6.85639	3.689858	5.713205	5.00457	6.156595	7.209976	2.85659	4.296209	7.751842	6.801477	3.3704	7.605747	6.495886	7.646297	8.030306	5.908723	3.432999	2.559932	5.942377	7.464594	7.680796	7.745791	8.032174	2.967365	3.140859	3.794799	5.184141	1.994288	7.308484	3.614291	5.955034	2.320838	5.057325	6.482941	3.610525
ALPL	4.445136	3.928891	6.083232	3.048522	3.839372	2.677483	5.680408	6.526835	2.958086	7.233683	3.630088	4.810886	4.520751	5.186033	7.288681	4.795043	4.46102	4.136796	4.181989	5.167239	5.217287	3.685606	7.897717	6.364612	3.123577	7.583114	3.751532	6.189412	6.882587	5.212438	3.941046	2.23206	6.496391	1.856035	6.075267	5.44931	7.529663	1.983083	2.831022	3.325518	5.989573	2.209041	7.748862	4.018223	8.099188	1.436784	4.966497	7.70906	5.317071
FOLR1	2.188361	4.998901	7.842126	4.231848	3.192865	4.366192	5.724316	6.915597	8.092639	7.135353	8.807248	7.374357	6.981028	7.789122	7.19179	5.796977	5.143925	5.356172	7.162739	8.60149	4.095766	6.660182	9.527533	7.112245	3.190267	8.408518	2.747592	9.984007	10.47209	7.048133	6.851475	9.702383	7.42746	7.503651	9.632733	8.434212	9.954587	7.955745	6.182458	3.8025	7.452061	4.507685	9.039857	3.75325	10.10734	4.442498	6.43054	9.057209	5.164471
CLU	8.442789	4.311176	5.442481	5.427763	6.942947	6.833307	5.571228	8.017954	5.14882	6.051531	5.876346	5.734747	8.699084	6.524076	6.756276	3.791922	6.57168	6.68625	6.852789	6.13969	5.530821	6.856057	4.500589	5.757987	5.886736	7.134057	4.732949	8.332953	9.723592	6.755343	8.665866	6.102837	5.947705	4.612565	9.190353	7.411141	5.598199	3.031498	4.61478	5.039396	7.016756	1.657683	5.0543	6.673298	5.865219	5.408138	4.522416	6.475265	5.556384
CACNA2D2	0.6611737	2.055575	4.371137	1.789798	0.8158191	0.5951225	3.458702	4.793893	1.803949	3.688872	5.64929	3.96181	3.992389	5.492099	4.93088	5.27595	1.796154	3.305037	2.374419	5.424024	2.139892	5.63981	6.860212	5.1875	2.054532	4.269349	0.2682973	5.283128	5.675179	3.12129	1.827761	1.101759	3.135918	0.9847318	5.410018	5.978965	4.739449	1.258751	1.374209	2.403435	4.04475	4.50026	4.552096	2.044623	6.458329	1.186613	3.042365	7.180261	2.589871
PLA2G1B	2.093204	2.040334	4.310366	1.487685	1.026705	0.2998805	0.9822023	6.011606	1.77908	4.458904	1.658807	4.193419	8.745972	8.314268	5.007936	5.704717	2.54638	4.017071	2.286029	4.714532	1.397537	7.439356	3.632281	5.216336	2.163822	5.876964	1.207365	5.064816	4.772726	3.537779	1.264775	0.2998805	1.821169	0.7008148	5.107945	1.67103	7.703206	1.039082	0.6397032	1.387253	3.572486	0.5023184	3.536053	4.731764	4.989589	1.964012	2.753406	5.272959	2.881027
NAPSA	2.152058	4.796233	8.84394	8.113937	4.580162	0.5172911	7.696134	7.688435	6.660961	8.609974	9.819436	5.9332	10.7508	9.935729	7.285813	9.204379	7.820937	8.310325	10.00933	9.161239	5.554578	9.162322	9.452775	8.396487	4.417968	10.15236	5.383618	9.604594	9.554161	9.067364	4.787276	1.290572	9.158507	9.77974	9.666112	9.269838	10.28177	1.966455	7.64903	4.808462	6.936813	2.955906	9.041678	5.467129	10.50055	2.911055	6.398873	9.567186	6.464861
C7	2.973561	2.79981	5.663712	4.493066	0.7767121	0.3180664	5.121991	6.436302	3.819854	5.890643	5.099403	5.577679	4.014475	7.402031	7.036332	4.64007	7.147325	7.070206	5.058056	7.294871	4.063753	5.02788	6.023961	5.660337	4.050102	4.864172	3.701628	4.422395	4.536589	5.787336	3.229502	1.714984	4.887448	3.898878	5.828012	7.248263	4.78693	4.078541	3.039394	3.988855	5.794602	1.635238	3.973459	2.925778	5.232138	1.612822	2.488192	8.587467	4.382666
SCGB3A2	5.806008	4.80157	7.181582	5.391061	4.082261	2.450074	7.190071	6.666953	8.044344	9.528076	12.6298	7.222325	10.08154	7.775431	8.745574	10.34936	4.304158	7.843506	13.05276	12.51172	7.307826	13.46154	3.564584	8.65785	2.956128	11.25433	1.923721	11.03027	10.70543	7.350566	4.801128	1.717652	6.840174	4.217106	13.4338	9.254859	12.67469	2.544959	0.239571	3.856243	7.158421	2.482139	13.53763	4.915038	9.84287	5.67304	5.601399	8.198666	6.953388
SLPI	11.36792	7.658365	8.676222	8.869167	9.533252	9.193901	9.0546	12.43362	7.838395	10.40819	11.1499	9.64376	10.03791	9.418651	8.469124	8.573037	10.5736	7.900361	9.038722	6.774333	9.745271	10.14856	10.00009	8.405984	6.053719	11.93373	8.992372	12.67088	14.84691	7.487909	9.914264	7.426098	9.417115	7.954802	14.08733	9.388736	11.30493	10.3733	8.880864	9.264273	9.502466	4.222514	12.62485	7.368957	10.63406	4.600868	8.966159	10.09	8.211934
SCTR	0.9285918	2.590839	6.458192	1.555088	1.685746	0.2183399	3.023766	4.239638	1.435044	5.553972	6.752086	3.385616	8.123323	6.854784	3.148184	4.27731	1.259883	4.513805	2.569172	4.874567	4.446741	6.258125	4.166247	4.722504	1.115499	5.726439	0.02565224	2.276847	1.471899	3.487008	1.941063	0.3654138	5.348871	4.624981	0.4240441	5.096532	3.940868	1.669317	0.3164576	1.852979	2.614078	0.2504567	5.621021	1.362122	3.463677	1.530057	3.244943	5.465294	2.479345
HLA-DQB2	3.218297	5.517087	7.135848	4.966146	2.782314	2.733942	3.955813	6.65364	4.543355	6.406135	5.444106	3.299345	7.771591	7.353971	3.876786	3.935974	6.356909	3.238824	7.051069	7.29805	3.113633	5.036219	7.234265	5.239252	5.025132	6.312095	1.092452	4.817773	4.309576	6.258231	3.517296	4.619666	6.968251	5.230385	3.064645	6.913313	7.272601	6.47227	9.206863	3.995326	4.831913	3.818859	6.449154	4.059381	5.303872	2.125761	5.640325	4.626767	5.032845
VSIG2	1.127993	5.311329	4.561949	3.436477	2.559867	3.502182	3.680822	5.99259	2.154062	4.525173	4.193722	8.486019	7.672382	6.627933	3.867607	5.196244	5.703585	4.082759	2.689771	5.455556	7.859352	6.469852	6.249059	5.911001	2.368071	6.765678	2.703191	8.233466	3.583527	4.000652	2.089266	0.7719238	6.169631	1.657515	7.849277	4.554715	7.055786	6.148885	1.070372	2.865513	3.970161	2.275371	5.526459	2.011359	3.927095	2.152826	3.493054	6.037258	3.397362
FAM83A	-0.6605876	2.628142	4.758217	4.409877	8.246833	9.257454	6.285256	1.365001	-0.08489828	4.763538	3.645549	1.300516	4.610938	0.1095926	4.764935	4.077444	2.937737	4.053766	3.873989	0.9908848	3.49199	3.86282	3.931066	2.778983	-0.9799026	0.8387849	5.202618	2.556124	2.682921	3.321433	6.100633	1.98139	4.264573	4.379435	2.642459	2.816979	0.03330239	3.541121	3.620495	6.415949	6.61466	5.632299	2.948008	-0.6895851	4.752911	2.784975	2.567396	1.362818	4.013446
SFTPB	6.59876	8.496144	12.9558	9.516797	8.595083	0.1607796	11.10392	10.94517	7.858384	11.44228	13.0338	9.850521	9.872669	11.18401	10.64527	12.81867	7.901716	9.328435	10.51825	12.16391	9.845012	12.40838	12.82253	10.90872	7.449774	12.12352	5.639239	13.79784	14.07559	11.52609	8.89874	2.045215	11.74426	11.75653	12.88707	12.28137	12.95074	5.529684	10.66856	8.368139	10.55183	9.986193	12.56342	8.231987	14.0256	10.33461	10.07898	12.99041	10.34982
NMU	0.001494832	5.28506	3.356525	-0.4100717	1.678333	-0.04978866	1.596071	0.002042038	5.197903	3.055774	3.38885	2.434572	0.8801702	0.7227919	0.110555	-0.3193117	0.8375874	5.152887	2.950993	-0.1592902	2.393766	1.519516	0.7582237	0.4278925	1.326125	1.762252	5.07454	2.440469	1.988022	1.551942	4.628054	3.79336	2.424321	6.465639	1.866687	-0.1828732	-0.756465	2.488109	4.715215	-0.1041147	3.657403	2.849624	4.18619	-0.9234261	3.117274	0.7661025	-0.322113	-0.6113709	0.1864425
DMBT1	0.3079286	4.092049	5.908392	3.8666	1.255572	3.413076	7.716181	9.111985	1.475726	5.511436	4.320419	5.274512	10.47521	8.193463	5.312059	4.197404	4.742605	4.417732	5.804559	6.693278	4.770074	3.374841	7.760385	7.439499	2.866235	9.001244	0.4998706	2.269898	2.145151	5.656031	3.637448	0.4420843	6.32372	0.2943201	0.2243534	5.142227	7.295224	0.8438423	1.047641	3.700952	6.804644	2.169824	4.504492	4.147939	9.076323	0.7853126	3.988962	5.647076	6.303651
SFTPC	1.200125	7.107211	9.689557	4.813599	2.925654	0.5694686	3.055545	11.15579	7.95699	10.01432	8.463534	8.702544	6.536896	7.165581	10.16543	7.629047	6.65301	8.917714	8.209081	8.305609	0.7984772	7.850845	5.270195	11.31806	8.002832	9.904119	2.087176	9.239974	8.494799	9.018883	6.754967	1.012646	7.334857	0.8714684	3.319405	1.465833	13.43169	1.624017	1.574889	8.539051	9.802835	3.462503	9.97622	8.721	8.494902	3.155623	9.887834	10.25814	8.375901
AGER	2.023888	4.901696	6.805732	3.393181	4.142454	1.931093	1.806396	8.36409	5.906603	7.50769	4.65814	6.362815	4.153845	4.072196	7.376424	4.246351	3.329424	6.202544	3.959664	3.553121	3.671568	5.818121	6.108336	8.499767	5.378242	6.380976	1.864774	5.750668	6.963837	5.896681	4.628345	2.64115	4.227045	2.701109	6.354117	4.022314	8.177102	2.639323	2.884429	6.217717	6.229024	1.923915	6.970101	5.684694	6.98194	3.61224	7.030204	7.73774	5.077107
PIGR	4.710455	8.992001	8.557185	6.560981	2.656031	3.715146	5.714486	9.520874	3.445914	6.670046	11.13625	11.08682	10.69806	6.486498	11.06072	6.745467	6.279266	5.432092	6.962325	10.98127	8.319082	5.494462	10.38289	9.064256	2.776162	9.609041	4.444812	4.99369	4.697145	7.208862	4.214165	-0.1927978	7.057618	7.471504	3.144423	9.617003	9.754226	4.123753	2.751873	3.158141	5.347495	1.937458	10.57866	4.962778	5.427898	7.47037	5.214334	6.056336	6.900526
MMP12	7.884496	9.524414	2.948856	4.44933	4.999341	4.177071	7.930136	2.284949	1.616746	5.752424	2.187286	2.786621	4.482394	2.195941	3.730267	3.411489	4.546432	1.092747	6.094758	4.062253	5.520678	3.585827	4.499217	3.711136	7.440853	6.808784	7.506494	1.505571	0.4352856	7.015856	7.266193	7.205638	2.982989	2.657519	1.036258	4.339722	3.804768	3.0877	8.657712	4.526301	4.474053	8.277668	0.6470838	4.143959	3.759619	5.654598	6.798765	2.143582	6.193561
MAGEA6	-0.5640484	4.887494	1.314298	-0.9338157	0.9615025	4.506681	-0.9338157	-0.8825381	-0.8579908	4.139118	-0.9338157	-0.8706447	-0.8923225	-0.8336219	5.418718	-0.9338157	-0.9338157	-0.9338157	-0.9338157	-0.9338157	-0.8673399	-0.9338157	4.813891	-0.9338157	5.362941	-0.8702094	-0.9338157	-0.9338157	-0.8683826	-0.9338157	6.637659	6.436876	-0.9338157	-0.9338157	-0.9338157	-0.9338157	-0.9338157	4.870937	-0.9338157	3.623635	2.901684	4.096719	-0.9338157	1.372933	-0.9338157	-0.9338157	5.722465	-0.9338157	4.727053
SCGB1A1	5.308905	4.38194	9.064841	7.317058	1.69473	1.183868	1.810988	12.39219	3.704813	8.818876	7.864556	2.555932	4.830445	8.336251	6.098322	5.334789	6.164773	7.978966	6.586898	4.786189	6.394947	4.472937	1.263961	7.839854	2.64232	3.900542	4.205897	4.300035	0.1094293	7.480658	0.7786533	0.2507577	9.182327	5.749542	0.6885371	6.433953	3.351785	1.098395	0.5323109	1.968791	3.29804	0.2985859	10.69468	0.1679199	5.336931	1.29181	1.947987	2.848588	4.645995
C4BPA	1.482359	4.402998	7.107879	4.143637	4.607814	2.006213	7.561854	7.810847	4.379008	6.694309	10.5797	6.553969	10.12916	10.68497	7.578533	7.709704	7.619218	5.559396	6.886329	9.328828	6.653121	7.790778	10.64785	8.747294	4.210562	7.921498	1.020835	4.316938	6.434298	5.976896	4.642267	0.0604303	7.830277	5.25555	4.209476	8.045884	9.90564	4.506104	2.941875	4.963377	6.347292	2.624213	7.302901	9.385149	6.822001	7.567938	5.734695	7.125837	7.156174
SERPINB5	3.171434	4.777221	-0.5912028	1.803487	5.345651	5.587294	2.569037	2.671017	-0.6510962	0.2363567	0.7788447	3.836862	-0.4253929	0.6599312	-0.3238524	-0.5440619	0.269765	-0.5694711	-0.7140382	-0.7227353	6.087975	-0.6667955	-0.3046495	-0.7293829	-0.01864697	-0.3124192	6.611244	-0.4302702	1.70903	-0.5119514	4.045143	4.466418	2.935108	-0.542533	0.1606553	0.04008006	-0.7365113	-0.009830025	-0.4858519	-0.354801	3.670852	2.11206	0.05664044	-0.6105576	1.120514	1.292085	4.628702	-0.7873027	-0.5384248
SLC26A9	0.7210686	4.868591	5.105162	1.06718	1.473734	2.115663	3.247483	3.053401	1.311325	4.917115	7.263594	3.294696	5.113636	6.532167	2.860501	3.299048	0.7521227	2.217975	5.119663	3.633531	6.460402	7.850685	5.090206	4.806187	0.9764331	4.332001	0.5588471	7.273893	8.862353	2.574641	1.811036	0.1174265	4.811856	5.479418	7.746668	6.332514	2.929973	3.417231	0.6054553	1.76218	4.012471	0.5306822	5.219857	1.221154	8.053164	1.644845	1.91606	7.881987	1.883956
PGC	0.4906981	1.802957	5.757003	3.207671	1.683789	0.1628731	5.448279	5.762691	3.117098	6.677117	5.294468	11.48102	7.436185	4.369659	5.87746	14.53619	2.48168	4.486146	4.750635	7.556208	8.672107	12.42405	1.40165	7.210461	2.918	9.757582	0.5783079	12.51761	12.91741	3.828637	2.320155	1.709962	3.556681	5.672823	10.68928	3.207332	5.998987	0.6820431	0.1948955	5.275538	6.399837	8.290076	5.147797	6.833685	10.84613	5.852011	5.304275	15.39278	6.348394
PRAME	3.512586	0.9147816	-0.6739801	2.738395	0.2583145	3.544347	3.464049	-0.8917766	7.028373	-0.9302059	-1.127148	-0.9901954	2.857114	-0.7963882	5.284482	-0.9672992	-1.070189	-0.3088494	-1.014743	-1.006177	-1.030376	1.923315	4.843016	-0.864551	-0.8711362	3.67447	-1.047612	1.230135	3.109899	3.487579	1.873221	3.017158	0.477341	-0.8989586	4.038873	-1.013985	-0.916374	-0.9909403	-1.127148	4.888103	4.537226	2.620352	-1.065854	5.205797	-1.008943	3.114794	4.328951	0.8738752	1.224417
IGHD	0.3642348	5.094962	4.002759	3.969483	5.885545	5.419296	2.938228	7.334745	2.29157	3.613077	9.393168	0.4768013	6.227353	6.973955	6.822808	5.935459	3.741194	2.134191	6.785884	4.678988	2.62465	6.317528	3.472436	5.832505	3.471349	4.259325	0.3040667	6.896784	0.9843375	7.580562	3.303227	4.614095	5.836604	6.280338	2.248547	9.60375	0.4621764	4.563264	0.709506	4.349366	6.653928	2.70654	3.424589	6.604244	5.69828	-0.3301652	1.397996	5.599011	5.454651
WIF1	3.921421	0.5997892	2.846405	0.6361933	-0.4612924	-0.4777938	1.999792	3.877423	3.129265	4.221649	2.197541	2.506128	3.602358	2.673559	3.653817	4.931312	1.340876	5.61362	1.793659	2.443538	0.9532216	7.204086	0.1885842	4.817103	0.2454435	3.732082	-0.09328655	2.95968	10.15359	1.96987	2.223946	0.09050824	1.232808	-0.4234055	6.245365	2.534399	4.858147	-0.5954514	0.5454203	1.587265	3.316785	2.142596	2.04939	2.646116	1.555632	1.167157	1.101401	9.848773	1.844323
CTSE	2.733383	4.861571	9.463539	3.882336	4.429089	0.3329489	6.320434	5.149388	3.370429	9.555292	9.113893	10.74755	6.453616	6.206206	6.449621	8.220966	3.047638	6.223076	7.269271	7.222371	10.8452	6.348564	9.162234	6.002441	3.326069	6.552381	7.202168	5.167822	6.474914	5.72929	4.520123	0.8839895	7.413837	1.232267	7.377018	8.255862	4.49307	7.740696	4.597334	4.202319	6.445308	1.106203	4.483702	3.435118	10.59725	3.417166	5.269258	9.008503	6.634926
SFTPA1	3.543372	8.229167	10.60446	11.33232	7.152183	-0.06741624	9.96128	11.06132	7.656167	10.96349	13.50169	10.2891	7.980058	6.298389	10.03561	8.903389	8.883993	9.172367	11.73543	7.285157	7.31335	12.37058	10.22055	11.77978	7.282262	10.59289	5.172629	12.11795	10.01516	10.85332	8.913434	1.514495	9.60465	8.031202	8.437537	10.6017	12.63444	4.653253	7.310135	8.658769	10.4443	3.949884	13.7856	9.394697	10.7871	6.287953	9.865239	11.53998	9.679589
SFTPA2	3.563331	8.032853	10.53284	11.43916	6.754542	-0.2424371	9.734034	10.99099	7.547642	10.48535	13.7436	10.65282	8.195921	5.392363	9.856315	9.049286	8.519011	8.760074	10.96343	6.568909	7.257537	12.02916	8.800396	11.78598	7.136795	9.943858	4.713676	10.43791	9.419254	10.73582	9.170444	0.7512144	9.389907	6.090249	7.890351	11.10163	11.55997	4.439943	5.48243	8.617822	10.34219	3.898071	13.65505	9.047505	10.71297	6.5132	9.620205	11.19454	9.400964
C20orf85	0.8499077	1.607222	4.903699	5.392342	2.146597	2.138152	0.9038877	10.31798	1.897974	7.374995	7.855405	2.335329	1.870136	7.911182	4.843083	2.451561	5.981984	3.808794	2.137382	7.937228	5.593346	1.524916	0.6913668	4.961758	2.938674	2.82107	5.413217	1.832338	0.4165541	4.740185	0.744258	0.3377529	5.587439	5.109681	0.7567809	4.478328	1.623234	0.6269042	1.132769	0.6541847	1.87886	0.7784615	7.816701	0.3906292	2.441043	0.3377529	1.09408	1.802101	2.708712
CLDN18	-0.5233689	2.900589	4.855196	0.001914696	0.09686752	-0.6025348	-0.2642222	5.74596	2.551955	5.091506	2.785632	10.22951	5.976156	5.427554	5.753341	1.769025	1.825441	4.127863	1.9233	2.593764	8.42224	4.276811	3.756774	6.390314	3.424838	2.974762	-0.3768766	1.836073	4.470097	3.998568	2.144164	-0.499663	6.795745	-0.3886695	0.8732445	-0.320465	6.204743	-0.2799239	-0.4957717	3.528032	4.611845	0.009008734	4.242638	2.750248	4.154943	3.561747	4.771766	5.89926	3.924023
FGB	-1.205963	-0.3190184	-1.256385	-1.278073	8.575613	5.491868	7.030825	-0.3975137	1.059042	-0.835245	-0.3363149	-1.273587	0.1673334	-1.301531	0.3661364	2.703742	-1.281767	7.632909	-0.264571	-1.317187	-1.22732	8.106615	-1.012392	1.066047	0.8785864	2.904867	-0.7578606	2.525652	-1.317187	-0.7890737	9.134506	0.4162815	0.8447583	-1.249968	-1.228554	-1.317187	-1.317187	-0.9564846	-0.5567283	0.04777137	7.245117	-1.052066	-1.260304	9.603048	-1.051215	8.599363	3.816392	-1.248299	2.697986
PAEP	-0.0257889	1.131906	2.753349	0.2034765	4.015118	3.676425	2.060818	0.2683178	-0.4816839	5.48739	-0.1118148	0.002482618	-0.2367854	-0.2770621	2.116786	1.730218	5.730994	1.945477	3.452198	-0.462087	0.1356511	-0.4816839	-0.3798198	8.308595	0.4307714	3.096161	4.361493	3.078851	0.8834146	1.354846	6.715701	-0.4816839	2.115272	5.493566	-0.3203795	0.2506272	-0.4816839	-0.1527803	6.040717	2.544359	3.612645	1.450187	-0.4024915	0.09009174	2.365359	8.326536	0.1641541	-0.3677474	3.24345
[truncated: 584 more columns]
