# Supplementary material for: Integrated multi-omics analysis and experimental investigation of mitochondrial dynamics-related genes: molecular subtypes, immune landscape, and prognostic implications in lung adenocarcinoma
Source: Front Immunol. 2025 May 29;16:1585505. doi: 10.3389/fimmu.2025.1585505 (PMC12159055; doi:10.3389/fimmu.2025.1585505)
Supplement: Supplementary file 8 [file DataSheet1.zip › Peer Review Only-data sheets/KEGG.txt]

category	subcategory	ID	Description	GeneRatio	BgRatio	pvalue	p.adjust	qvalue	geneID	Count
Cellular Processes	Cell growth and death	hsa04110	Cell cycle	13/60	158/8842	2.88607102581376e-11	2.71290676426493e-09	2.52151468571097e-09	MAD2L1/CCNA2/BUB1/TTK/BUB1B/MCM4/CCNB1/CHEK1/CDC6/CDCA5/CCNB2/TRIP13/CDC20	13
Cellular Processes	Cell motility	hsa04814	Motor proteins	9/60	197/8842	6.23736849082469e-06	0.000293156319068761	0.000272474518283395	KIF23/KIF18A/KIF11/CENPE/KIF14/KIF15/KIF4A/KIF2C/KIFC1	9
Organismal Systems	Endocrine system	hsa04914	Progesterone-mediated oocyte maturation	6/60	111/8842	9.86082263806669e-05	0.00308972442659423	0.00287174834722644	MAD2L1/CCNA2/BUB1/CCNB1/AURKA/CCNB2	6
Cellular Processes	Cell growth and death	hsa04115	p53 signaling pathway	5/60	75/8842	0.000145708856527446	0.00342415812839498	0.00318258818204685	CCNB1/CHEK1/RRM2/CCNB2/SERPINB5	5
Cellular Processes	Cell growth and death	hsa04114	Oocyte meiosis	6/60	139/8842	0.0003377020198933	0.00634879797399405	0.00590089845287241	MAD2L1/BUB1/CCNB1/AURKA/CCNB2/CDC20	6
Cellular Processes	Cell growth and death	hsa04218	Cellular senescence	6/60	157/8842	0.000646283305081236	0.00983313971385007	0.00913942437009581	CCNA2/CCNB1/CHEK1/CCNB2/FOXM1/MYBL2	6
Human Diseases	Infectious disease: viral	hsa05166	Human T-cell leukemia virus 1 infection	7/60	223/8842	0.000732255085073942	0.00983313971385007	0.00913942437009581	MAD2L1/CCNA2/BUB1B/CHEK1/CCNB2/CDC20/SLC2A1	7
Organismal Systems	Immune system	hsa04610	Complement and coagulation cascades	4/60	88/8842	0.0029220948739188	0.0343346147685459	0.0319123519125342	CLU/C7/C4BPA/FGB	4
