# Supplementary material for: Integrated multi-omics analysis and experimental investigation of mitochondrial dynamics-related genes: molecular subtypes, immune landscape, and prognostic implications in lung adenocarcinoma
Source: Front Immunol. 2025 May 29;16:1585505. doi: 10.3389/fimmu.2025.1585505 (PMC12159055; doi:10.3389/fimmu.2025.1585505)
Supplement: Supplementary file 8 [file DataSheet1.zip › Peer Review Only-data sheets/lasso.SigExp.txt]

id	futime	fustat	ANLN	CDKN3	CDC20	SLC2A1	SFTPD	NAPSA	FAM83A	DMBT1	SFTPC
TCGA-35-5375	0.723287671232877	0	2.847518	5.570854	4.372797	4.712138	1.84296	2.152058	-0.6605876	0.3079286	1.200125
TCGA-55-A4DF	1.20547945205479	1	3.392749	4.842782	5.617217	6.798101	5.377657	4.796233	2.628142	4.092049	7.107211
TCGA-MP-A4T4	7.16986301369863	1	3.096908	3.179262	4.834248	4.743691	3.683173	8.113937	4.409877	3.8666	4.813599
TCGA-L9-A5IP	0.158904109589041	1	4.573977	3.054579	4.774019	7.372896	1.345765	0.5172911	9.257454	3.413076	0.5694686
TCGA-49-AARR	13.6767123287671	0	0.6539943	0.7049641	1.853996	3.901227	7.599341	7.688435	1.365001	9.111985	11.15579
TCGA-44-6146	1.99452054794521	0	1.969372	0.7234449	1.523273	5.037439	5.521159	5.9332	1.300516	5.274512	8.702544
TCGA-05-4424	2.5013698630137	0	3.42657	3.28077	4.798619	4.718283	6.762257	7.285813	4.764935	5.312059	10.16543
TCGA-NJ-A4YI	0.010958904109589	1	1.371301	1.548779	2.895577	2.901395	6.926925	9.452775	3.931066	7.760385	5.270195
TCGA-86-A4P7	1.13698630136986	0	2.194639	1.709105	2.802394	2.57222	7.484477	8.396487	2.778983	7.439499	11.31806
TCGA-55-8620	1.02739726027397	1	3.15739	3.752481	4.629202	4.760653	4.418821	4.417968	-0.9799026	2.866235	8.002832
TCGA-50-6595	0.517808219178082	1	6.702329	4.967078	5.489491	7.008764	1.659256	5.383618	5.202618	0.4998706	2.087176
TCGA-78-7633	4.18630136986301	1	1.711827	1.068835	2.255641	1.794361	8.08973	9.554161	2.682921	2.145151	8.494799
TCGA-78-7220	2.21095890410959	1	4.397913	4.345194	4.918275	5.851377	3.968174	4.787276	6.100633	3.637448	6.754967
TCGA-53-7624	2.85753424657534	1	6.022646	4.360218	6.541788	7.824397	1.742507	1.290572	1.98139	0.4420843	1.012646
TCGA-49-AARN	3.10958904109589	1	2.418497	2.23113	3.235893	4.421384	6.580998	9.158507	4.264573	6.32372	7.334857
TCGA-62-A46R	4.72602739726027	1	3.702763	2.542323	3.432421	2.831507	3.911773	9.77974	4.379435	0.2943201	0.8714684
TCGA-50-8457	3.08219178082192	0	0.3566448	0.4759788	0.9111935	2.135971	7.543932	9.269838	2.816979	5.142227	1.465833
TCGA-55-8092	0.421917808219178	1	2.355366	1.141051	2.635856	5.724986	3.326349	1.966455	3.541121	0.8438423	1.624017
TCGA-NJ-A4YQ	3.92328767123288	0	2.531465	1.782217	3.027708	4.868504	5.749977	4.808462	6.415949	3.700952	8.539051
TCGA-91-A4BD	1.65205479452055	0	0.539616	1.117105	1.755788	2.689899	6.58491	9.041678	2.948008	4.504492	9.97622
TCGA-69-8255	0.353424657534247	0	3.844784	2.76712	5.262495	2.245735	5.105679	5.467129	-0.6895851	4.147939	8.721
TCGA-69-8253	1.16712328767123	0	0.8700541	1.193864	2.620397	4.106074	7.775022	10.50055	4.752911	9.076323	8.494902
TCGA-86-A4D0	0.317808219178082	1	3.70893	4.227854	5.697856	3.509021	3.100549	2.911055	2.784975	0.7853126	3.155623
TCGA-49-6744	4.61095890410959	0	2.029279	1.475672	3.3783	4.18896	7.112298	8.326032	3.472543	4.967581	9.552526
TCGA-J2-8192	2.02465753424658	0	3.372959	1.693878	2.425665	5.202409	6.149601	8.762489	3.694872	3.443408	6.998224
TCGA-44-2662	3.50684931506849	0	4.9394715338	3.0292834458	3.7133620944	6.5759565908	2.4993097427	5.8593626322	5.1021062417	3.3138259553	0.5202820563
TCGA-78-7158	0.49041095890411	1	2.702901	1.754813	3.339023	1.958354	6.717766	9.768292	3.2329	5.708624	4.315856
TCGA-05-4432	2.08493150684932	0	2.709547	2.686027	4.85067	4.37943	5.098994	7.190733	3.583405	3.637073	7.920821
TCGA-78-7143	13.5917808219178	1	5.288257	3.089879	4.18851	4.733614	5.997994	8.849689	3.036039	2.808826	8.178878
TCGA-73-4668	1.27945205479452	0	3.693094	2.248196	4.314275	6.072224	4.582017	8.609074	5.432366	0.6414105	2.300762
TCGA-38-4625	8.14520547945206	0	5.083827	3.478566	6.143299	5.82335	6.368201	6.895845	5.993591	4.057851	10.73116
TCGA-86-6851	0.49041095890411	0	2.699036	1.624832	3.441345	3.856585	5.264913	7.134012	4.111619	0.9669509	4.067226
TCGA-44-6779	1.36986301369863	1	5.6094	3.770988	5.204727	6.495806	0.9885601	0.8885127	7.902808	1.768396	1.20408
TCGA-05-4434	1.25205479452055	1	3.915387	3.658732	5.014596	6.791832	5.589439	7.801932	6.726326	7.07867	7.174835
TCGA-67-3773	1.16986301369863	0	1.111369	1.618409	1.395014	3.022705	8.93494	10.28685	2.610468	3.055506	9.107169
TCGA-55-6983	7.73424657534247	0	1.250173	1.703384	2.826402	3.362226	7.69733	8.985945	5.355516	7.516178	6.880137
TCGA-05-5425	2.41643835616438	0	4.050301	3.080177	4.416395	6.052763	7.131503	8.458522	4.810991	4.932754	9.978292
TCGA-67-3771	1.67123287671233	0	3.553729	3.978177	4.301879	5.753512	4.06769	5.025079	2.432303	2.256811	3.778289
TCGA-55-8299	1.28493150684932	1	4.673	2.746862	3.992232	4.81056	8.300254	8.423227	6.176774	7.454724	5.319491
TCGA-05-5429	0.753424657534247	1	3.45484	3.484859	4.900111	7.449494	0.5416693	0.6920132	1.736546	1.165433	0.1151503
TCGA-93-A4JO	0.0904109589041096	1	1.999486	1.368186	3.065058	2.947924	5.691243	6.623701	4.556292	4.244816	8.933204
TCGA-05-4402	0.668493150684932	1	3.434071	2.605113	4.100331	6.484144	7.721116	8.199527	5.167651	1.664898	5.94777
TCGA-97-8179	1.19178082191781	0	3.081421	2.4454	2.890081	2.038125	6.616785	9.770092	4.296462	2.891993	9.268916
TCGA-55-7914	0.512328767123288	1	2.808838	2.219151	3.426322	3.098186	8.026558	10.93049	3.249459	4.477889	8.708341
TCGA-49-4490	1.05479452054795	1	2.406091	1.549416	2.883768	5.007418	4.084594	7.694435	2.950917	4.294063	3.158097
TCGA-55-8090	1.63835616438356	1	3.619726	2.110939	3.475359	5.819249	6.460034	9.066608	6.113647	5.61148	9.142264
TCGA-MP-A4TC	0.202739726027397	1	5.152528	3.063036	5.46182	6.38517	4.469368	9.415897	6.440601	0.3639813	1.112748
TCGA-64-1681	3.1972602739726	1	2.448013	2.03233	3.210202	3.966756	8.200761	9.967881	1.586362	4.987829	10.35297
TCGA-49-4486	6.35068493150685	1	0.1827586	1.172295	1.946231	1.415315	9.269713	10.09566	1.795844	3.479183	7.776735
TCGA-91-6847	2.30684931506849	0	4.637159	3.938754	5.444281	6.065757	0.6083989	0.6632371	2.619898	4.367278	0.4991912
TCGA-05-4249	4.17260273972603	0	1.178784	1.07201	2.216363	4.234991	6.174265	9.457456	5.753356	5.671572	6.72934
TCGA-86-8672	0.0520547945205479	1	3.337594	3.382141	4.795263	5.666227	4.540069	7.015171	6.40418	0.6064991	1.562045
TCGA-50-5066	3.95068493150685	0	4.2053186545	4.2648039551	5.1996925036	4.6095899186	4.4796023205	5.4961706368	4.0617271498	1.7431140906	7.7199390501
TCGA-55-7727	0.326027397260274	0	4.512834	3.377439	3.915625	4.866885	7.944589	9.461365	4.912758	7.313526	8.066097
TCGA-86-8674	2.20821917808219	0	1.959675	1.91555	4.084566	2.414897	7.58467	9.841329	4.780476	4.326928	2.616834
TCGA-50-5942	5.06027397260274	0	0.7881592	-0.0125667	1.039319	2.741263	8.27417	9.281536	2.49173	9.250241	9.808594
TCGA-44-2666	0.265753424657534	1	2.46219	1.364224	2.420897	2.54522	6.384308	9.21124	2.860104	4.670337	7.509019
TCGA-62-8395	3.33150684931507	0	1.363002	0.9591163	2.537753	3.258987	6.432698	7.772239	4.537528	3.658128	5.247003
TCGA-55-6975	0.323287671232877	1	4.783372	3.942363	4.988958	5.865771	1.820388	1.625928	6.10708	0.5935941	0.2636398
TCGA-44-A47G	0.961643835616438	0	3.117123	1.878533	3.044339	3.930506	6.949738	8.495307	3.739768	4.403483	7.523623
TCGA-NJ-A4YG	6.19452054794521	0	1.111573	0.7717715	2.463172	3.274058	8.089836	9.352339	5.29691	3.393679	9.519462
TCGA-05-4433	2	0	3.330282	2.566475	4.005141	5.520748	7.202033	7.415697	0.9859982	7.390904	9.531218
TCGA-55-A4DG	1.66575342465753	0	1.847543	1.214428	2.269458	2.576214	7.017997	9.908068	4.427435	6.280238	9.86
TCGA-49-4494	2.96164383561644	1	3.611653	4.050001	4.357104	5.065911	6.866846	9.206262	5.249487	6.078651	8.928848
TCGA-44-6147	2.31506849315068	0	2.3673065301	1.8123475319	1.9778637141	3.4629435602	4.8308539703	8.114373077	2.8900277962	6.4924364483	7.3177386379
TCGA-49-AARO	10.2986301369863	0	2.878109	2.556614	3.739186	6.004201	3.75674	7.756677	4.656094	4.003063	6.160458
TCGA-49-AAR4	2.40821917808219	1	3.017882	2.654971	4.060743	4.978503	1.576021	7.509183	4.830459	0.5674207	0.1900569
TCGA-55-8091	1.64383561643836	0	2.372066	2.326615	2.878994	5.115879	4.275246	9.325666	1.930704	6.053215	2.563746
TCGA-50-6673	0.0602739726027397	1	4.157072	2.007989	3.71617	3.726016	4.592681	9.707413	4.824779	8.080313	6.631108
TCGA-50-6591	0.326027397260274	1	5.27543	4.5714	6.53943	6.563643	1.114397	4.265428	1.641548	7.321314	0.07624384
TCGA-55-8514	1.42465753424658	0	0.7285217	0.3865567	2.208239	3.097882	6.818524	8.664657	4.169581	5.14703	7.990607
TCGA-44-7672	1.96986301369863	0	3.15734	2.664226	4.093598	4.708854	5.250501	8.472185	4.255692	3.952262	4.937307
TCGA-MP-A4T6	4.9041095890411	1	0.9745261	0.9045071	2.927806	3.365626	6.664641	10.46655	2.477559	3.259068	9.175528
TCGA-55-8511	1.51232876712329	0	4.235906	3.279789	4.590993	5.00157	4.17298	7.883921	7.939203	3.639203	6.605304
TCGA-78-7167	7.34520547945205	1	-0.02780566	-0.07568162	0.9155103	2.603035	7.808961	10.27297	5.060947	0.5678573	9.289339
TCGA-97-A4M0	1.78630136986301	0	1.805206	0.6974213	2.343339	3.55235	5.895862	10.11487	3.967442	3.172104	7.855699
TCGA-55-7573	1.33424657534247	0	1.058453	1.29807	2.101334	3.337771	9.928857	10.68238	0.6244268	10.35851	8.745704
TCGA-86-7714	1.71232876712329	1	2.122597	1.074043	2.329614	4.356136	7.777256	9.144672	1.360329	6.808932	0.6107408
TCGA-78-7145	2.26301369863014	1	4.868733	3.9296	5.230398	7.351267	4.151657	8.607316	6.783067	2.754912	7.050398
TCGA-86-8075	1.9013698630137	1	4.718447	2.924794	3.806743	5.847391	3.889394	8.167339	2.564022	3.463284	6.264438
TCGA-99-8025	2.9041095890411	0	2.864648	1.988757	3.681242	5.192	5.210209	8.913973	6.670248	1.712568	0.6131392
TCGA-L9-A743	1.81917808219178	0	3.270198	2.350506	3.550973	3.974449	7.220862	8.219904	4.746356	7.138975	9.949656
TCGA-86-8054	3.14520547945205	0	4.713133	4.026564	5.132516	4.819553	6.177373	6.319702	5.408293	4.610289	7.780585
TCGA-86-A456	2.45479452054795	0	1.663579	1.651434	2.403173	3.401464	6.928683	8.820327	3.46667	6.184662	10.85781
TCGA-44-3919	2.81095890410959	1	2.962043	2.465737	3.689478	5.359833	7.638801	9.151039	3.982677	2.155584	9.336756
TCGA-80-5608	7.75890410958904	0	2.673612	3.172995	3.964784	3.281988	6.328724	9.199676	6.285141	4.219231	9.195356
TCGA-69-7973	0.63013698630137	0	3.599137	4.371975	4.782901	3.294613	6.201328	8.814729	5.591385	6.733274	9.087503
TCGA-35-4123	0.498630136986301	0	3.720403	4.752982	5.132407	7.479863	2.485778	7.779273	4.894198	0.5681847	1.191957
TCGA-55-6982	2.72602739726027	1	4.411531	3.02024	5.161768	6.106239	5.81065	8.783314	3.298186	2.04208	2.324013
TCGA-86-8279	2.6	0	3.91795	1.84798	3.926508	4.906642	6.338538	8.705875	4.516594	4.058325	4.728021
TCGA-NJ-A55A	0.0410958904109589	0	1.699827	0.6267186	2.081806	3.745883	7.345649	9.075157	1.641258	6.263912	10.859
TCGA-MN-A4N1	2.26575342465753	0	4.75735	2.456555	5.210524	4.883929	3.650293	7.729608	4.161072	0.9639957	1.118436
TCGA-55-8301	1.46301369863014	0	2.974847	3.291095	4.404191	4.314832	7.535154	7.845738	3.830163	1.780993	5.0045
TCGA-05-4422	1	0	1.878666	1.944427	3.088043	2.40622	4.976379	8.987753	0.4906711	5.772591	2.877694
TCGA-97-8552	1.71506849315068	0	0.6260994	0.3751357	1.617083	2.645273	8.540299	9.54565	0.634462	6.928432	13.39044
TCGA-97-7937	1.54520547945205	0	3.719912	3.377575	3.594626	4.027982	5.405793	8.98546	4.141374	6.600839	1.547595
TCGA-97-A4M7	1.72328767123288	0	1.743403	1.468743	2.507525	3.150974	8.375866	10.11859	2.103814	9.477029	7.80854
TCGA-91-8497	1.18904109589041	1	0.3999306	0.7507002	1.53796	2.68823	7.378717	9.437128	1.890433	5.243047	9.528289
TCGA-38-4632	3.71780821917808	1	4.478869	3.798147	5.018714	5.791947	4.883402	8.447426	5.961281	3.602825	6.206417
TCGA-78-7163	19.8575342465753	0	0.8177658	0.4225135	1.939327	5.783286	2.316441	9.180283	3.34989	4.930398	0.2648638
TCGA-67-3770	1.67123287671233	0	1.348227	2.157887	2.90972	4.110679	7.99483	10.87061	1.570366	1.585279	11.79279
TCGA-50-5931	1.18904109589041	1	5.260715	3.050421	5.653722	7.189772	2.239935	2.734562	3.168436	0.6921432	1.5858
TCGA-55-7994	1.65205479452055	0	6.478641	2.806257	5.265101	5.699106	5.524852	9.44038	6.295265	1.002813	5.98151
TCGA-55-7725	1.21095890410959	0	1.48847	1.302384	1.905787	1.990189	6.013476	9.361674	-0.2161713	8.730372	8.109225
TCGA-MP-A4SY	4.11232876712329	1	3.925008	2.380034	3.382438	5.951448	5.247936	8.533922	4.939022	1.717654	0.5504965
TCGA-97-7546	3.52054794520548	0	2.323556	2.245128	2.819466	2.758454	8.725279	9.875557	0.8541387	3.540291	11.32393
TCGA-69-7980	1.12602739726027	0	2.402916	2.022228	3.70546	4.22416	4.340401	8.270242	3.263768	2.937997	7.802603
TCGA-73-7498	3.25753424657534	0	0.6584786	0.5387537	1.46522	1.917024	6.974494	10.61956	4.794372	2.483687	9.287923
TCGA-86-8585	0.967123287671233	0	3.680478	3.322821	4.147195	6.497839	6.784452	5.564351	7.858663	2.910801	8.605275
TCGA-78-7542	0.879452054794521	1	6.802507	4.162827	6.140231	8.244744	5.312123	6.620071	6.855582	5.97126	4.766264
TCGA-05-4250	0.331506849315069	1	5.304324	3.451599	4.916947	6.381935	5.191184	8.008392	5.974805	4.001562	7.167379
TCGA-38-4630	2.93972602739726	1	3.324206	4.80877	6.517209	6.739909	1.113398	0.850813	1.37183	1.065253	0.04551083
TCGA-05-4418	0.750684931506849	1	3.70512	2.659716	3.99896	7.540422	4.561442	4.084899	7.426202	1.667134	3.242576
TCGA-55-6979	0.649315068493151	1	4.733659	2.630261	4.166431	3.59658	5.937431	6.91347	4.733348	7.516925	7.889274
TCGA-62-A472	2.49315068493151	0	4.158163	3.214693	4.063351	5.069179	5.847002	9.059549	4.087572	4.600814	8.173677
TCGA-62-8398	1.21643835616438	1	4.260355	2.795289	3.947003	7.857248	3.025451	5.445687	6.749096	3.141634	1.090708
TCGA-MP-A4TI	1.17534246575342	1	4.534162	3.671741	5.707914	5.290552	6.819135	6.960599	4.734372	5.942637	8.296448
TCGA-O1-A52J	4.92602739726027	1	1.912649	1.548312	2.204748	4.125019	8.524791	10.21153	3.982096	2.60055	12.20183
TCGA-67-6217	1.15616438356164	0	1.354829	0.4235641	1.82841	2.471162	7.248091	10.66296	2.015705	3.427276	7.400915
TCGA-MP-A4TK	1.59452054794521	1	4.212166	3.278099	3.947129	5.934518	4.954379	7.146791	5.879383	3.257336	8.196865
TCGA-38-A44F	0.364383561643836	0	0.9855172	1.017458	1.676664	4.248176	7.077335	6.83507	2.716466	4.855499	9.989507
TCGA-78-7536	0.668493150684932	1	4.28044	4.620529	4.863338	3.389834	1.047641	2.164684	5.796484	0.5337187	0.3384217
TCGA-05-4389	3.75068493150685	0	2.848697	3.66217	4.392516	4.991514	7.257863	8.752744	4.337772	1.112589	3.919309
TCGA-86-8668	1.15890410958904	0	2.49386	1.181256	2.374008	3.946788	9.817026	9.231204	0.4163489	6.383526	11.61141
TCGA-50-5939	1.26027397260274	1	3.376563	2.954827	4.132168	7.331236	6.034851	6.2425	7.959819	5.912727	9.322905
TCGA-49-AAR3	5.18630136986301	0	4.430337	3.301331	4.732455	3.756096	1.298412	5.375911	4.588451	0.4610637	2.502144
TCGA-44-A479	1.33150684931507	0	2.652965	2.625219	3.936265	1.753376	1.253707	7.126038	2.707966	2.326609	1.184184
TCGA-55-A490	0.271232876712329	1	3.163154	3.687023	4.446945	4.792692	1.009238	7.338458	5.448725	0.2772217	0.0284791
TCGA-55-8097	1.3041095890411	0	0.9570196	0.5024771	1.844519	1.597786	7.445885	9.867787	3.996738	4.157496	9.351028
TCGA-69-7974	0.504109589041096	0	5.523418	3.17803	4.352021	5.957128	7.177347	9.191373	8.144423	6.194975	9.880739
TCGA-55-6968	3.54246575342466	1	3.160826	3.709065	5.345666	4.574302	1.687941	2.937616	1.974956	0.5918787	0.889176
TCGA-44-3917	3.24109589041096	0	4.242717	3.3257	4.11056	4.037083	5.595911	5.858112	3.57891	2.384347	3.668159
TCGA-05-4415	0.249315068493151	1	7.383387	4.835077	5.709467	7.976627	4.694882	5.03479	5.834741	1.798864	4.927554
TCGA-44-6145	1.63013698630137	0	3.399984	2.09587	3.629478	4.881211	5.775386	7.41889	5.199115	4.722881	7.679369
TCGA-95-7947	1.30684931506849	0	4.439756	3.124494	4.82133	4.96416	5.922276	6.151523	2.731351	6.335401	8.178233
TCGA-55-8089	1.92328767123288	1	4.905522	3.456321	5.022615	6.509091	6.941948	6.738566	7.337345	6.276586	9.146212
TCGA-86-7711	2.86575342465753	1	3.212396	2.606481	4.357947	6.27791	3.971904	1.639566	5.775543	0.6996115	1.079368
TCGA-38-4628	4.08767123287671	1	3.297694	2.913861	4.455544	3.418678	2.730602	9.345932	3.944629	0.3101619	1.180503
TCGA-55-A48Y	1.72602739726027	0	2.785778	1.44118	3.980003	4.327771	5.571148	8.336141	5.204155	1.518962	0.8748461
TCGA-MP-A4T9	3.46575342465753	1	3.873068	2.476633	3.989632	5.143814	8.491486	8.901413	5.011696	7.287679	11.46071
TCGA-95-7039	3.48493150684931	0	3.459825	3.349451	4.743023	4.848345	7.911452	9.621425	4.781332	4.248158	9.223424
TCGA-55-8206	2.43287671232877	0	1.356685	0.6713929	1.921783	2.515897	8.605798	10.43783	0.9451211	6.299112	11.08646
TCGA-44-7661	1.52602739726027	1	5.992949	3.773301	5.221623	6.73292	6.357693	8.3829	7.357506	7.082506	9.552062
TCGA-J2-A4AD	1.50684931506849	1	4.133778	3.341683	4.356561	4.741545	4.584336	4.664633	4.014321	2.275369	7.7994
TCGA-75-6206	7.0958904109589	0	0.7362727	0.05067813	1.176386	3.17944	8.708316	10.53241	3.056667	0.697226	1.977378
TCGA-50-5051	1.30958904109589	1	2.428896	3.471489	4.034187	3.382532	4.99535	7.495567	4.14902	5.48934	7.127858
TCGA-97-A4M3	1.47945205479452	0	1.009924	1.034591	2.284053	2.450899	6.919696	9.692143	3.455893	2.77412	7.918359
TCGA-97-7552	5.29315068493151	0	1.667499	1.243366	2.165874	4.939951	7.596588	6.82528	2.018525	5.837321	7.209021
TCGA-44-2657	3.7013698630137	0	1.915228	1.702529	3.574232	3.748222	7.876471	8.914273	2.07196	5.341898	12.02213
TCGA-97-8172	1.49315068493151	0	0.9847508	0.75488	1.956018	2.786826	5.359638	9.887943	4.712173	6.415387	9.316383
TCGA-55-7907	0.93972602739726	1	3.690335	2.318388	3.514552	4.544711	3.298486	7.601628	7.267646	1.468703	1.52422
TCGA-49-4510	2.45479452054795	1	-0.1115067	0.4214621	1.670742	4.064337	5.119347	10.2364	2.987573	4.882243	11.95967
TCGA-L9-A443	0.528767123287671	1	2.949109	2.379917	2.943877	2.732525	4.800334	9.127653	4.136644	4.535434	3.779924
TCGA-78-8655	6.46575342465753	0	3.081821	1.987505	3.586651	4.633713	5.345896	9.681342	4.807744	3.631541	8.018726
TCGA-L9-A444	0.841095890410959	0	2.6952202107	2.0664157172	2.8222998798	3.014861948	4.5316127555	8.6982873406	3.9246968101	1.7868386351	0.6603846817
TCGA-49-6745	1.43013698630137	0	5.355268	3.026071	4.403252	5.342298	6.95789	8.864813	5.70256	7.249918	10.3849
TCGA-05-4405	1.67123287671233	0	3.023653	1.230348	2.845742	3.53526	5.496708	8.808954	4.880559	4.193834	9.112003
TCGA-MP-A4TH	2.03013698630137	0	0.5273741	0.4958772	1.701782	3.08236	6.702986	10.83738	2.686207	4.178932	6.153275
TCGA-99-7458	2.04657534246575	0	2.687855	2.343773	3.285058	4.016852	7.345491	9.90944	4.584526	4.931073	9.691981
TCGA-55-1594	3.22739726027397	0	3.209827	2.481951	4.640618	4.490929	4.419691	8.082343	3.253033	4.563593	8.11355
TCGA-55-7913	1.53698630136986	1	4.505363	3.418902	4.453802	5.112473	5.359931	7.107077	5.449874	0.8132373	2.636709
TCGA-86-6562	1.03013698630137	1	4.569749	2.823701	3.51672	5.936208	6.209932	9.316844	5.60889	3.509999	9.449455
TCGA-95-7944	1.03287671232877	0	4.516305	2.500171	5.34527	4.804132	4.316354	0.3952627	5.81899	2.270156	0.7811698
TCGA-50-5933	6.55616438356164	1	5.376338	3.072171	5.171587	7.20627	4.143379	7.42819	7.244254	0.5327118	0.7048103
TCGA-55-7728	1.92876712328767	0	1.199982	1.527395	2.765806	4.083979	6.485309	6.074791	2.870632	5.573957	7.510175
TCGA-91-7771	1.34794520547945	0	1.614338	1.949444	2.802861	3.528516	8.043475	8.833955	3.007543	4.52294	7.023778
TCGA-73-4675	2.52602739726027	1	2.221746	1.418315	2.472695	5.730568	7.89313	8.734771	4.199204	0.3666312	0.6892236
TCGA-64-1676	4.73424657534247	0	2.009763	3.486384	4.168829	4.769751	4.192257	9.236215	3.921347	5.183727	5.928115
TCGA-75-5147	3.65205479452055	0	3.232405	4.042117	5.238466	4.901566	4.620439	7.885341	3.375902	1.946404	0.8713979
TCGA-55-1595	4.05205479452055	0	3.190651	2.306454	3.449775	4.087071	5.104136	8.02912	5.884904	4.27297	7.571983
TCGA-78-8648	3.31232876712329	1	2.244321	1.686212	3.186598	3.445735	7.665566	7.595251	0.5398303	6.590122	10.79131
TCGA-55-A57B	1.4958904109589	0	3.116519	1.403432	3.141328	3.800409	8.385187	9.972935	0.4057389	6.763113	9.55657
TCGA-38-6178	1.22739726027397	0	3.566954	1.533566	3.817533	5.703861	4.93817	9.260597	3.7737	9.362384	6.865438
TCGA-55-6986	8.93424657534247	0	2.487069	1.575262	2.590373	4.235384	6.98993	9.691068	4.255057	6.8668	9.672291
TCGA-91-6849	0.0958904109589041	0	0.2450638974	0.0828390421	1.3797839574	3.0780022271	4.7788040781	9.8248204695	3.3238497695	5.68545185	2.2244233552
TCGA-55-7903	1.55342465753425	0	4.255609	3.435464	4.791332	5.246503	6.141512	9.348906	4.539168	6.119109	7.650642
TCGA-55-A493	0.0767123287671233	0	5.503875	4.23854	5.867753	7.435912	2.672985	6.807836	6.171805	2.165314	0.9695696
TCGA-86-8280	1.92054794520548	0	2.492015	1.926746	3.554745	4.050771	8.077915	9.982025	1.52038	5.330897	12.5165
TCGA-91-6828	0.884931506849315	0	3.026259	2.582436	3.607778	3.18098	5.43985	8.682362	6.208162	5.431362	10.28959
TCGA-50-5932	3.38356164383562	1	2.86912	1.970744	3.608911	4.162873	5.910177	10.0019	5.17336	3.432684	8.514903
TCGA-NJ-A55O	0.0356164383561644	0	2.491777	1.748818	2.687764	4.261203	7.604462	8.745949	3.638991	6.651657	11.0566
TCGA-05-5420	1.25205479452055	0	1.67063	2.651102	2.936285	1.847923	5.809204	6.049686	3.145897	2.815821	8.658154
TCGA-62-A46Y	1.13424657534247	1	3.332647	2.019646	3.549586	4.285924	6.594874	10.46538	4.261892	6.115717	9.192339
TCGA-05-4384	1.16712328767123	0	1.559976	0.8195249	1.929116	3.696017	7.503587	9.224223	5.019814	5.908796	10.5275
TCGA-95-7567	1.55616438356164	0	3.240712	3.098895	4.234243	4.260967	5.937254	8.353668	5.994804	2.549847	0.7275387
TCGA-55-8619	1.13972602739726	0	1.408237	1.38005	2.182139	4.452193	7.730206	8.261201	0.7472194	8.289151	11.5283
TCGA-MN-A4N5	0.23013698630137	0	4.244222	3.034827	4.465953	4.688156	7.117729	8.83867	5.867522	6.568555	8.101005
TCGA-95-A4VK	1.78356164383562	0	2.963853	1.949492	3.553315	3.771561	7.859505	7.658484	5.962012	3.248183	7.222201
TCGA-95-8494	0.23013698630137	0	4.801639	3.144431	5.704466	7.026348	5.221187	8.880601	5.343682	1.578946	1.484264
TCGA-75-7027	8.38082191780822	0	4.281915	3.184535	4.404068	8.060979	3.116259	3.697598	5.342587	2.615632	3.954489
TCGA-64-5779	2.36712328767123	0	3.193506	2.702878	3.956003	3.318707	0.8883989	6.761562	2.610236	0.53707	0.6529307
TCGA-49-4505	1.17260273972603	1	1.010363	1.556545	2.574219	5.056393	5.29377	9.330215	3.92399	3.876192	7.816421
TCGA-44-2665	3.56438356164384	0	2.450067	1.967342	2.181039	5.014429	2.722275	6.792225	3.227981	4.568193	3.616633
TCGA-86-8359	1.21643835616438	1	2.371168	1.739602	3.468275	3.809087	3.062649	8.166511	5.535302	4.953821	4.483578
TCGA-97-8547	1.8	0	3.196474	1.891259	3.061625	3.849704	5.26742	8.713463	4.448796	3.30625	2.866547
TCGA-75-6212	4.15342465753425	1	1.868823	1.715348	2.732449	3.57632	9.603611	10.76213	0.3270792	11.12393	10.8846
TCGA-44-3396	3.0958904109589	0	3.781099	2.009512	3.620226	4.26507	3.487667	7.134848	5.686906	1.030744	1.245822
TCGA-62-8397	3.53150684931507	0	1.761786	0.6788796	1.884242	3.753426	5.253767	9.737677	0.984725	7.846431	2.720796
TCGA-J2-A4AG	2.70684931506849	0	1.804661	1.034038	2.618104	3.484791	6.348534	9.470762	4.064844	3.90372	8.682194
TCGA-78-7153	9.95890410958904	0	1.283607	1.97162	3.205303	2.028528	6.232324	8.337418	1.977039	3.223683	2.994876
TCGA-78-7149	10.7945205479452	0	1.224888	0.6435233	2.546311	3.902441	7.265535	7.964901	2.24224	1.766316	0.6079086
TCGA-44-2661	3.17534246575342	0	1.206468	1.996817	2.208422	2.865521	8.37432	10.01526	2.09572	6.8195	11.95494
TCGA-44-6778	5.10684931506849	0	2.491551	2.739395	4.324619	4.002846	7.689573	7.642493	0.01239289	7.798623	10.94448
TCGA-44-7670	2.41643835616438	0	4.021602	4.249206	5.337799	6.495855	5.70075	6.769051	1.018777	4.270088	8.414923
TCGA-55-8205	1.64109589041096	0	5.262056	4.357175	5.636921	4.991899	6.185004	7.575092	5.177165	5.096049	8.100722
TCGA-55-8203	1.4986301369863	0	2.677176	2.720094	3.631953	3.471672	4.76062	8.759124	5.593709	5.26905	4.454146
TCGA-44-A47B	0.786301369863014	0	2.461214	2.298304	3.945989	4.192241	8.301571	9.460415	4.643305	3.261906	2.023885
TCGA-50-5946	4.43013698630137	0	5.7302373568	3.3159542169	5.4673611147	6.00429643	3.6468052384	5.8158621037	4.8443421726	1.5521099394	6.1226327583
TCGA-38-4631	0.96986301369863	1	4.29331	3.967654	5.286118	5.875363	0.9517089	1.964827	-0.9770891	0.4202982	0.852307
TCGA-86-7954	1.65753424657534	0	2.965604	2.185575	4.203341	3.705994	5.53227	8.299534	4.922182	7.809809	7.70301
TCGA-55-6543	1.19178082191781	0	3.162912	1.087896	2.091157	4.509574	5.276867	9.468706	3.819522	5.688391	8.27449
TCGA-73-7499	4.19452054794521	1	3.385662	4.442836	5.106854	2.933771	4.910682	8.10144	3.581527	3.162186	3.165501
TCGA-62-8399	7.38630136986301	0	3.857691	2.124109	4.883825	5.369788	6.08329	6.763134	3.602392	4.80028	8.420333
TCGA-67-3774	1.05479452054795	0	0.8839848	1.050331	2.689904	4.203158	7.392162	9.048274	3.56979	5.350344	10.03865
TCGA-95-7562	0.238356164383562	1	3.859925	4.557805	5.106011	6.039483	1.317186	5.507748	4.668719	1.197568	0.8554485
TCGA-69-7760	0.553424657534247	0	4.018499	1.769551	3.949707	5.076277	2.711468	7.129331	4.199728	1.236774	1.798629
TCGA-71-8520	0.575342465753425	1	4.266984	3.005647	5.085111	5.570314	5.147846	9.940123	3.241448	4.441383	1.241935
TCGA-55-7574	2.72602739726027	1	2.388455	2.436664	3.115142	4.290233	7.638311	7.841723	6.41028	8.136206	10.24218
TCGA-50-5935	1.78904109589041	1	1.581533	2.002659	2.096162	4.511349	6.254977	9.870843	4.19798	3.323349	8.622693
TCGA-95-7043	1.37808219178082	1	2.730603	3.697698	3.797718	3.578382	6.376868	7.558636	4.933692	1.384166	5.519954
TCGA-MP-A4T7	0.457534246575342	1	3.46463	2.010167	3.41804	5.838542	7.338985	8.64898	6.53443	7.025593	11.2483
TCGA-MP-A4TE	2.45479452054795	1	1.778829	2.677434	3.41813	3.636218	2.532905	8.205352	6.379502	0.9628448	0.0284791
TCGA-95-A4VN	1.51506849315069	0	4.981834	2.980197	5.05081	5.38354	6.615692	7.960401	6.626333	6.421563	8.536176
TCGA-93-8067	0.50958904109589	0	3.037539	3.815931	4.857624	6.363592	4.937207	7.790771	6.88696	4.491743	8.779471
TCGA-50-5044	1.70958904109589	1	3.865897	3.060539	5.932659	6.721453	6.560186	6.703958	3.904094	5.746636	8.710877
TCGA-64-5774	7.33150684931507	0	3.483837	4.052354	4.639663	4.339041	3.451172	7.758192	5.632023	0.442562	0.8199639
TCGA-55-6712	0.468493150684932	1	5.109587	4.01287	4.405644	5.682649	4.670216	6.899197	5.786959	2.815254	5.480339
TCGA-44-2659	3.74520547945205	0	3.165978	1.031298	2.433039	3.199841	3.739669	9.71511	2.961376	1.017995	5.82105
TCGA-4B-A93V	0.821917808219178	1	2.477709	1.654525	3.736127	4.285738	0.4705262	5.095887	4.224161	0.3116052	0.1038988
TCGA-86-8076	2.72054794520548	0	0.6714529	0.9447955	1.904425	3.585901	7.591325	8.232563	4.187356	6.477792	8.539657
TCGA-83-5908	2.25753424657534	0	6.086138	4.30358	5.904136	6.45142	2.694366	6.455047	6.187188	1.465034	2.947812
TCGA-44-A4SS	1.13698630136986	0	4.032943	2.583997	3.518122	5.82185	3.72544	3.391193	4.203879	1.684112	0.928834
TCGA-S2-AA1A	1.40547945205479	0	0.2987281	0.3496939	1.221535	2.682615	4.120247	4.607852	-1.034565	3.973642	2.764582
TCGA-78-7146	0.473972602739726	1	5.313223	5.004958	5.493727	6.890772	2.771169	7.501724	7.779912	0.9559192	0.3461863
TCGA-MP-A4TD	0.841095890410959	1	1.515702	2.083193	2.794046	1.839828	2.942854	7.138649	4.550281	0.8915599	0.5509449
TCGA-64-5781	4.27123287671233	0	3.669481	3.472355	4.201177	5.870482	4.02673	1.193431	5.912981	1.423501	0.7042511
TCGA-78-7159	5.40821917808219	0	2.851937	3.170333	4.240861	3.754167	2.528211	8.032292	5.154304	5.587748	1.699195
TCGA-NJ-A4YP	0.136986301369863	0	3.109063	2.516687	4.129882	5.20084	7.825854	8.544	5.777555	4.806801	0.04249011
TCGA-49-AAR2	6.09315068493151	0	1.293584	2.128434	4.079144	1.334218	5.620174	5.970546	2.269061	2.733194	5.12491
TCGA-49-4488	2.38082191780822	1	4.233218	3.745189	5.909932	6.423248	4.570409	10.19793	5.791439	1.372256	3.552612
TCGA-99-8032	0.120547945205479	0	1.940835	2.214483	3.342706	3.026181	3.889782	6.178533	4.109489	3.891766	5.955294
TCGA-49-6743	4.44109589041096	0	4.397348	3.669828	5.124992	6.930849	6.447605	6.483033	5.961744	5.701979	7.64196
TCGA-44-2655	3.62739726027397	0	1.343868	1.317608	2.468434	3.269589	9.505087	10.13741	4.251087	6.076862	10.92102
TCGA-MP-A4TF	0.920547945205479	1	3.864735	2.854057	3.927895	7.195069	4.467973	6.066613	5.45841	2.764492	0.2902021
TCGA-55-7911	1.47123287671233	0	3.546706	3.278173	4.035171	4.354349	6.861497	8.815717	5.36506	6.150118	7.022167
TCGA-75-6214	3.05479452054795	1	5.684404	3.039518	4.603769	6.771923	3.870465	4.382288	7.434076	0.9546789	1.176813
TCGA-05-4244	0.00273972602739726	0	3.647223	2.93905	3.857948	4.709901	6.389773	10.0062	4.830482	5.377527	7.683619
TCGA-73-4677	0.104109589041096	1	0.9883874	0.8841041	1.940059	2.540751	9.992647	10.217	3.901272	4.350041	8.361769
TCGA-55-8506	0.0301369863013699	0	4.34459	3.546204	4.937027	4.927809	7.207934	8.895459	6.287292	2.966554	1.323261
TCGA-50-6597	3.47397260273973	1	1.278892	1.924012	2.815978	2.799546	2.541258	8.304289	2.69169	0.6277805	2.814258
TCGA-73-A9RS	0.931506849315068	1	5.142118	4.26554	5.210926	4.630904	2.670034	3.506304	6.799445	1.575292	5.225086
TCGA-62-A46U	5.66301369863014	0	3.623111	3.062601	3.643575	5.064645	5.718008	8.600966	2.693005	2.897126	0.4891767
TCGA-MP-A4TJ	0.928767123287671	1	1.928088	2.021881	3.364769	3.25285	7.305665	8.216749	4.326371	6.851006	9.067557
TCGA-69-8453	2.22739726027397	0	2.801598	2.297599	3.535249	5.03855	8.333112	8.260968	1.643429	7.91476	11.24018
TCGA-91-6829	3.44657534246575	1	3.887533	3.164999	4.622017	4.060415	2.045241	6.87962	3.582257	7.198436	1.745104
GSM333674	8.97260273972603	0	1.2294343433	0.8809117811	3.0404249528	4.335511675	6.4534165658	8.4378462848	5.2056260799	5.4013138191	7.3401804003
GSM333675	4.62191780821918	1	3.385394	2.932596	3.867483	4.400649	4.502997	9.034344	4.266595	3.03113	7.18289
GSM333677	3.28767123287671	1	3.461628	3.124022	3.956442	3.672178	6.827605	9.058657	3.154382	6.266799	8.253396
GSM333680	8.96986301369863	0	1.4301089205	1.0782720275	3.2516907376	5.1393671542	6.4729008263	7.3930130498	0.8532999258	5.5560927868	8.5127906173
GSM333681	1.4	1	3.66087	3.076232	4.744999	3.890142	6.06377	7.942229	4.27762	6.071722	7.087639
GSM333685	5.08219178082192	1	4.329057	3.414361	4.017156	4.504411	5.725304	9.22356	3.887496	6.482927	8.040204
GSM333686	1.9013698630137	1	2.73054	1.801329	3.72473	5.158254	6.805716	8.3734	6.376648	4.994956	6.945976
GSM333689	2.82191780821918	1	2.9948298153	1.6664565	3.0557926481	5.0340857779	5.6141895847	7.9165435914	3.9966552214	4.0374827905	6.1201640105
GSM333691	8.37534246575343	0	2.35721	1.99842	3.591357	4.483158	7.007712	9.413366	1.483649	5.206056	2.558756
GSM333693	8.23013698630137	0	1.562836	1.120584	3.216316	5.611244	7.034636	8.676517	5.944102	7.115696	7.057756
GSM333696	7.88767123287671	0	1.5989542754	1.1813295702	2.8777003792	2.4629578168	6.5074588944	8.0579421433	0.9026551608	5.9583109922	7.6441480598
GSM333697	3.48219178082192	1	3.0157037253	2.445859766	3.6647455852	4.2857423097	5.4797213843	7.8613710679	5.3070167218	3.6771102327	5.2700751126
GSM333698	8.16164383561644	0	4.9732678047	4.923121803	3.7182594682	4.9546309742	1.0792094696	8.5706290998	7.8542833202	4.5108971667	1.6640548443
GSM333700	7.9041095890411	1	2.0339206361	1.8166630446	2.3146986082	3.41771455	7.7220591175	8.7897728339	3.17637258	7.3133375823	8.7583282776
GSM333701	7.4	0	3.5658211378	3.0636409505	3.6704005329	4.1655194167	5.3631001371	6.4531995193	1.8119256965	3.5193211449	6.66035797
GSM333702	2.45479452054795	1	1.4745753836	1.0556299323	2.9715199122	6.008756101	6.1116141936	7.4306324389	2.9859722148	5.1443823102	6.7805198331
GSM333704	7.70684931506849	0	1.140706	0.8464026	2.349529	6.154572	5.650145	9.144423	5.053195	4.320157	7.140904
GSM333705	7.53150684931507	0	1.264349	0.9245138	2.374447	2.621709	7.208363	8.86085	3.152192	6.351833	8.59151
GSM333706	8.03287671232877	0	2.5459806278	1.7969870483	3.6228253334	3.3246579554	7.6135599721	10.0155427176	2.959565113	7.1156958081	7.5128398193
GSM333710	1.08767123287671	1	3.2040328106	2.4957529675	3.6704005329	3.3686008238	8.3014705539	10.1378142462	1.7899472545	5.8968606915	9.5206972105
GSM333711	6.86575342465753	0	1.940229	1.625819	2.778851	4.93148	6.827605	8.404349	0.6731642	6.296851	7.944512
GSM333713	6.00821917808219	1	2.927848	2.816253	3.842317	3.466409	6.622337	7.861371	3.635271	5.804051	6.706929
GSM333715	6.45205479452055	0	2.5046102254	1.7635359209	2.0307464633	2.8014259144	6.8683043404	7.7387990369	3.053780407	5.8244253123	6.2411038137
GSM333716	7.47671232876712	0	1.1032894604	1.208807861	2.9964701795	3.5574526596	7.1539582545	8.7501326327	3.0925339344	4.9760340742	7.7674073397
GSM333718	1.74246575342466	1	4.3257177871	3.9683852333	6.8286092468	4.4419567467	5.4797213843	7.9031332934	5.2476229607	1.0859517896	6.5141722217
GSM333721	6.72876712328767	0	4.561822	3.020931	2.487115	4.235447	5.876777	7.097644	2.698108	5.440653	6.839273
GSM333725	6.43013698630137	1	1.947239	1.564064	2.614324	2.784213	5.803183	7.764272	5.781072	5.958311	-0.5565995
GSM333728	5.67671232876712	0	4.405064	3.638778	3.603618	4.018057	6.371134	8.467744	4.233311	6.451572	5.986609
GSM333730	6.91780821917808	0	2.5154614459	1.886771046	3.5468162074	3.9765939816	6.3711341548	8.099836139	4.81644665	6.2260988974	6.9760264548
GSM333731	1.32054794520548	1	5.1768411811	3.7120283481	3.3203012202	4.8776470991	5.1109611774	7.3803189547	3.5527353415	3.5145145264	6.2950377672
GSM333734	6.92602739726027	0	4.2476021817	2.7777504049	3.5373020736	5.2058152153	0.6035887205	9.0586567394	3.8940239454	1.7340577738	0.3092113007
GSM333735	6.44657534246575	0	0.8029598526	0.6981586738	2.6187031036	3.6528331014	6.4184808501	8.266516829	3.9760387463	5.6678406432	8.7583282776
GSM333736	6.86849315068493	0	0.9898436	1.289903	3.490453	2.805319	6.307525	9.483058	1.269901	3.316963	9.400542
GSM333737	6.9013698630137	0	3.469443	2.904414	2.393324	5.019608	7.344841	9.736533	5.068952	4.08371	7.18289
GSM333738	6.90684931506849	0	4.1550428428	2.6233961757	5.509808146	5.1032088622	7.3999415399	9.0586567394	5.166929295	4.917116539	9.3798606331
GSM333739	4.11232876712329	1	2.744681	1.353954	2.716156	3.959478	7.153958	9.100954	2.6675	6.187265	8.278304
GSM333740	6.19178082191781	0	1.595696	0.9189501	3.275513	2.71038	6.986409	8.591423	2.650727	5.844185	7.865291
GSM333741	6.40821917808219	0	3.5437056301	3.4424835466	5.0248355304	3.3079575222	8.667459652	10.7291102465	3.2307213026	7.3133375823	9.1589690233
GSM333746	6.43287671232877	0	2.904837	2.070298	2.261822	3.601651	2.327771	8.642945	0.667649	2.785795	5.342376
GSM333747	2.76164383561644	1	4.1537441607	3.9713345917	7.208232634	5.2390286302	2.5005281118	-1.9382783096	2.0405276353	-4.8164869179	-3.4816140746
GSM333749	5.35890410958904	0	2.5552360302	2.0094220037	3.2272619403	3.5635361828	5.2425723512	7.9845415698	3.784434552	4.1835188255	6.1749508608
GSM333751	6.3972602739726	0	5.3619228803	4.5423198808	4.3556544195	6.9798415621	5.9459471903	6.5468096479	4.2111611445	4.994955937	6.9005948702
GSM333753	0.50958904109589	1	5.827149	5.571426	8.263896	6.440228	-6.710885	3.58274	4.769896	-4.871895	-3.873801
GSM333756	2.37534246575342	1	5.2092974248	4.5410400565	6.1636359102	4.9849965851	4.6802360375	3.8590720558	1.4836488105	4.7878124861	3.7574944973
GSM333758	2.48219178082192	1	4.375492	3.897076	2.809378	4.742821	5.640334	7.790576	7.60779	-7.115602	-4.433039
GSM333761	6.26849315068493	0	0.4713077	1.375493	3.69255	3.051617	6.338217	8.767709	4.16771	5.263425	7.986324
GSM333763	5.75616438356164	0	2.808947	2.007066	5.055672	2.447321	6.307525	8.658594	4.474303	5.015947	8.636264
GSM333766	5.26027397260274	1	2.5062790308	2.5860715165	4.5361907377	5.5179312116	5.4797213843	7.0006807185	4.7045184418	4.4245965206	7.4060587996
GSM333769	2.86027397260274	1	2.4994083221	2.9393266499	5.3174057695	3.8295743231	5.2975585711	8.1145324937	3.3914550441	4.2480396399	7.0577560014
GSM333771	5.66301369863014	0	1.731882	2.269841	3.231163	3.36746	4.940273	7.984542	3.721105	5.485336	7.974303
GSM333773	5.38904109589041	0	2.137399	2.099572	2.757312	3.067804	6.111614	8.389216	2.51737	4.446221	8.529049
GSM333779	4.99452054794521	0	1.0543670178	1.4442011839	2.5948228989	5.2015334875	6.063770103	4.8177095601	3.6170759798	4.8619927097	7.5958920913
GSM333780	5.03013698630137	0	2.2717168892	1.8094456838	3.1565406441	3.8558617026	6.3213022109	9.1444229202	3.852881676	2.9573139016	8.2185562845
GSM333781	5.29041095890411	0	2.800716	1.599519	3.704588	2.454742	5.601883	7.430632	3.909238	4.139852	6.532096
GSM333785	1.95342465753425	1	1.987249	1.486	3.404671	3.540374	5.131202	7.81949	4.814823	4.286467	7.466026
GSM333787	4.64657534246575	0	3.224993	3.093859	5.498008	6.927507	3.291066	8.099836	7.199478	2.861021	5.012607
GSM333789	3.34794520547945	1	4.0465579713	3.6299655623	4.9967713722	6.0391377406	6.0954317697	8.4200682524	7.4683713298	4.6369886897	8.7301761624
