# Supplementary material for: Integrated multi-omics analysis and experimental investigation of mitochondrial dynamics-related genes: molecular subtypes, immune landscape, and prognostic implications in lung adenocarcinoma
Source: Front Immunol. 2025 May 29;16:1585505. doi: 10.3389/fimmu.2025.1585505 (PMC12159055; doi:10.3389/fimmu.2025.1585505)
Supplement: Supplementary file 8 [file DataSheet1.zip › Peer Review Only-data sheets/MDcluster.txt]

ID	MDcluster
TCGA_TCGA-35-5375	A
TCGA_TCGA-55-A4DF	A
TCGA_TCGA-95-8039	B
TCGA_TCGA-MP-A4T4	B
TCGA_TCGA-62-A471	A
TCGA_TCGA-L9-A5IP	A
TCGA_TCGA-50-5936	A
TCGA_TCGA-49-AARR	B
TCGA_TCGA-78-8662	A
TCGA_TCGA-05-4430	A
TCGA_TCGA-44-7659	B
TCGA_TCGA-44-6146	A
TCGA_TCGA-L9-A50W	B
TCGA_TCGA-75-7025	B
TCGA_TCGA-05-4424	A
TCGA_TCGA-62-A46P	B
TCGA_TCGA-38-4627	B
TCGA_TCGA-86-8073	A
TCGA_TCGA-69-7765	B
TCGA_TCGA-44-5645	A
TCGA_TCGA-55-6984	B
TCGA_TCGA-69-7764	B
TCGA_TCGA-NJ-A4YI	B
TCGA_TCGA-86-A4P7	B
TCGA_TCGA-55-8620	A
TCGA_TCGA-97-8177	B
TCGA_TCGA-50-6595	A
TCGA_TCGA-55-A492	B
TCGA_TCGA-78-7633	B
TCGA_TCGA-97-A4LX	B
TCGA_TCGA-78-7220	A
TCGA_TCGA-53-7624	A
TCGA_TCGA-49-AARN	B
TCGA_TCGA-62-A46R	A
TCGA_TCGA-78-7156	B
TCGA_TCGA-50-8457	B
TCGA_TCGA-91-8496	B
TCGA_TCGA-55-8092	B
TCGA_TCGA-75-5122	B
TCGA_TCGA-NJ-A4YQ	B
TCGA_TCGA-50-5072	A
TCGA_TCGA-91-6831	A
TCGA_TCGA-91-A4BD	B
TCGA_TCGA-69-8255	A
TCGA_TCGA-69-8253	B
TCGA_TCGA-86-A4D0	A
TCGA_TCGA-78-8640	A
TCGA_TCGA-97-8174	B
TCGA_TCGA-55-6987	B
TCGA_TCGA-49-6744	B
TCGA_TCGA-55-8096	B
TCGA_TCGA-J2-8192	A
TCGA_TCGA-44-7671	B
TCGA_TCGA-44-2662	A
TCGA_TCGA-93-A4JN	B
TCGA_TCGA-49-AAR9	A
TCGA_TCGA-86-A4P8	B
TCGA_TCGA-78-7158	A
TCGA_TCGA-80-5611	A
TCGA_TCGA-44-4112	A
TCGA_TCGA-71-6725	A
TCGA_TCGA-44-2656	A
TCGA_TCGA-05-5715	A
TCGA_TCGA-64-5815	B
TCGA_TCGA-55-7816	B
TCGA_TCGA-95-7948	A
TCGA_TCGA-05-4432	A
TCGA_TCGA-99-8033	A
TCGA_TCGA-78-7143	A
TCGA_TCGA-73-4668	A
TCGA_TCGA-44-5644	A
TCGA_TCGA-38-4625	A
TCGA_TCGA-91-8499	A
TCGA_TCGA-86-6851	B
TCGA_TCGA-44-6779	A
TCGA_TCGA-78-7537	B
TCGA_TCGA-05-4434	A
TCGA_TCGA-67-3773	B
TCGA_TCGA-55-6983	B
TCGA_TCGA-05-5425	A
TCGA_TCGA-97-A4M2	B
TCGA_TCGA-50-5941	A
TCGA_TCGA-78-7539	A
TCGA_TCGA-67-3771	A
TCGA_TCGA-55-8299	B
TCGA_TCGA-05-5429	A
TCGA_TCGA-93-A4JO	B
TCGA_TCGA-44-A47A	B
TCGA_TCGA-86-A4JF	B
TCGA_TCGA-05-4402	A
TCGA_TCGA-97-8179	A
TCGA_TCGA-55-7914	A
TCGA_TCGA-49-4490	B
TCGA_TCGA-55-8090	B
TCGA_TCGA-MP-A4TC	A
TCGA_TCGA-64-1681	B
TCGA_TCGA-99-AA5R	B
TCGA_TCGA-49-4486	B
TCGA_TCGA-91-6847	A
TCGA_TCGA-05-4249	A
TCGA_TCGA-91-A4BC	B
TCGA_TCGA-55-7570	A
TCGA_TCGA-50-5049	B
TCGA_TCGA-86-8672	B
TCGA_TCGA-50-5066	A
TCGA_TCGA-55-7727	A
TCGA_TCGA-86-8674	A
TCGA_TCGA-53-A4EZ	A
TCGA_TCGA-69-7761	A
TCGA_TCGA-50-5942	B
TCGA_TCGA-69-A59K	B
TCGA_TCGA-44-2666	A
TCGA_TCGA-50-5944	B
TCGA_TCGA-50-6592	A
TCGA_TCGA-62-8395	A
TCGA_TCGA-05-4410	B
TCGA_TCGA-55-6975	A
TCGA_TCGA-73-4662	A
TCGA_TCGA-49-6767	A
TCGA_TCGA-44-A47G	B
TCGA_TCGA-NJ-A4YG	B
TCGA_TCGA-55-8507	A
TCGA_TCGA-05-4433	A
TCGA_TCGA-55-A4DG	B
TCGA_TCGA-49-4494	B
TCGA_TCGA-NJ-A7XG	B
TCGA_TCGA-44-6147	A
TCGA_TCGA-49-AARO	B
TCGA_TCGA-44-6774	A
TCGA_TCGA-49-AAR4	B
TCGA_TCGA-91-6848	A
TCGA_TCGA-50-8460	B
TCGA_TCGA-44-2668	A
TCGA_TCGA-55-8091	B
TCGA_TCGA-50-6673	A
TCGA_TCGA-49-AARE	B
TCGA_TCGA-55-6985	B
TCGA_TCGA-55-6642	B
TCGA_TCGA-50-6591	A
TCGA_TCGA-78-7166	B
TCGA_TCGA-05-4427	A
TCGA_TCGA-49-4487	B
TCGA_TCGA-73-4676	A
TCGA_TCGA-49-4507	B
TCGA_TCGA-78-7148	A
TCGA_TCGA-55-8514	B
TCGA_TCGA-93-A4JQ	B
TCGA_TCGA-55-7576	A
TCGA_TCGA-55-6969	B
TCGA_TCGA-93-7347	B
TCGA_TCGA-69-7978	A
TCGA_TCGA-NJ-A4YF	A
TCGA_TCGA-91-6830	A
TCGA_TCGA-44-7672	B
TCGA_TCGA-78-7540	B
TCGA_TCGA-55-7227	B
TCGA_TCGA-MP-A4T6	B
TCGA_TCGA-99-8028	B
TCGA_TCGA-64-1677	A
TCGA_TCGA-05-4403	B
TCGA_TCGA-44-6148	B
TCGA_TCGA-55-6980	B
TCGA_TCGA-55-8511	B
TCGA_TCGA-86-8278	A
TCGA_TCGA-78-7167	A
TCGA_TCGA-55-8615	B
TCGA_TCGA-55-A494	A
TCGA_TCGA-78-7147	B
TCGA_TCGA-97-A4M0	B
TCGA_TCGA-55-7573	B
TCGA_TCGA-86-7714	A
TCGA_TCGA-64-1679	A
TCGA_TCGA-64-1680	B
TCGA_TCGA-86-8669	A
TCGA_TCGA-78-7145	A
TCGA_TCGA-86-8075	B
TCGA_TCGA-99-8025	A
TCGA_TCGA-L9-A743	B
TCGA_TCGA-86-8054	A
TCGA_TCGA-55-8094	A
TCGA_TCGA-62-A470	A
TCGA_TCGA-86-A456	B
TCGA_TCGA-MP-A4SW	B
TCGA_TCGA-44-3919	B
TCGA_TCGA-80-5608	A
TCGA_TCGA-75-6207	A
TCGA_TCGA-69-7973	A
TCGA_TCGA-86-8671	B
TCGA_TCGA-67-3772	B
TCGA_TCGA-35-4122	B
TCGA_TCGA-55-8513	B
TCGA_TCGA-35-4123	A
TCGA_TCGA-49-6761	A
TCGA_TCGA-55-6982	A
TCGA_TCGA-44-A4SU	B
TCGA_TCGA-86-8279	A
TCGA_TCGA-05-4396	A
TCGA_TCGA-86-8358	A
TCGA_TCGA-55-7815	A
TCGA_TCGA-78-7162	B
TCGA_TCGA-NJ-A55A	B
TCGA_TCGA-MN-A4N1	B
TCGA_TCGA-44-6777	B
TCGA_TCGA-55-8301	B
TCGA_TCGA-05-4422	B
TCGA_TCGA-49-4506	B
TCGA_TCGA-05-4417	A
TCGA_TCGA-75-5146	A
TCGA_TCGA-62-A46O	A
TCGA_TCGA-97-8552	B
TCGA_TCGA-75-6203	B
TCGA_TCGA-MP-A5C7	B
TCGA_TCGA-86-8074	A
TCGA_TCGA-97-7937	A
TCGA_TCGA-97-8175	A
TCGA_TCGA-97-A4M7	B
TCGA_TCGA-05-4420	A
TCGA_TCGA-91-8497	B
TCGA_TCGA-38-4632	A
TCGA_TCGA-75-6211	A
TCGA_TCGA-69-7979	A
TCGA_TCGA-78-7163	B
TCGA_TCGA-86-7701	B
TCGA_TCGA-67-3770	B
TCGA_TCGA-38-4629	A
TCGA_TCGA-55-6972	B
TCGA_TCGA-MP-A4TA	A
TCGA_TCGA-50-5931	A
TCGA_TCGA-55-7994	A
TCGA_TCGA-55-7724	A
TCGA_TCGA-55-7725	B
TCGA_TCGA-MP-A4SY	A
TCGA_TCGA-97-7546	B
TCGA_TCGA-78-7154	A
TCGA_TCGA-73-4659	A
TCGA_TCGA-50-5068	A
TCGA_TCGA-69-7980	B
TCGA_TCGA-73-7498	B
TCGA_TCGA-86-8585	A
TCGA_TCGA-78-7542	A
TCGA_TCGA-05-4250	A
TCGA_TCGA-44-6776	B
TCGA_TCGA-38-4630	A
TCGA_TCGA-05-4418	A
TCGA_TCGA-55-8085	B
TCGA_TCGA-55-7995	A
TCGA_TCGA-55-7284	A
TCGA_TCGA-55-6979	B
TCGA_TCGA-62-A472	A
TCGA_TCGA-55-8204	A
TCGA_TCGA-62-8398	A
TCGA_TCGA-MP-A4TI	A
TCGA_TCGA-67-4679	B
TCGA_TCGA-05-4390	A
TCGA_TCGA-44-8120	A
TCGA_TCGA-O1-A52J	B
TCGA_TCGA-67-6217	B
TCGA_TCGA-55-5899	A
TCGA_TCGA-MP-A4TK	B
TCGA_TCGA-MN-A4N4	A
TCGA_TCGA-73-4666	A
TCGA_TCGA-L4-A4E6	B
TCGA_TCGA-55-8207	B
TCGA_TCGA-38-A44F	B
TCGA_TCGA-78-7536	A
TCGA_TCGA-05-4389	A
TCGA_TCGA-55-7281	B
TCGA_TCGA-97-7547	A
TCGA_TCGA-62-8394	A
TCGA_TCGA-86-8668	B
TCGA_TCGA-50-5939	A
TCGA_TCGA-38-7271	B
TCGA_TCGA-49-AARQ	B
TCGA_TCGA-64-1678	A
TCGA_TCGA-49-AAR3	B
TCGA_TCGA-05-4395	A
TCGA_TCGA-44-A479	B
TCGA_TCGA-49-4514	B
TCGA_TCGA-62-A46S	A
TCGA_TCGA-55-A490	A
TCGA_TCGA-97-7938	A
TCGA_TCGA-55-8097	B
TCGA_TCGA-55-8208	B
TCGA_TCGA-69-7974	A
TCGA_TCGA-55-6968	A
TCGA_TCGA-44-3917	A
TCGA_TCGA-05-4415	A
TCGA_TCGA-44-6145	B
TCGA_TCGA-75-7030	B
TCGA_TCGA-44-7667	A
TCGA_TCGA-97-7553	A
TCGA_TCGA-78-7150	A
TCGA_TCGA-69-7763	B
TCGA_TCGA-95-7947	A
TCGA_TCGA-55-8089	A
TCGA_TCGA-86-7711	A
TCGA_TCGA-55-8621	B
TCGA_TCGA-49-4501	A
TCGA_TCGA-L9-A8F4	B
TCGA_TCGA-86-7953	A
TCGA_TCGA-38-4628	A
TCGA_TCGA-55-A48Y	A
TCGA_TCGA-MP-A4T9	A
TCGA_TCGA-91-6835	A
TCGA_TCGA-50-6590	A
TCGA_TCGA-95-7039	A
TCGA_TCGA-55-8206	B
TCGA_TCGA-44-7661	A
TCGA_TCGA-J2-A4AD	A
TCGA_TCGA-75-6206	A
TCGA_TCGA-55-8616	A
TCGA_TCGA-50-5051	B
TCGA_TCGA-97-A4M3	B
TCGA_TCGA-97-7552	B
TCGA_TCGA-44-2657	B
TCGA_TCGA-97-8172	A
TCGA_TCGA-91-6840	A
TCGA_TCGA-55-7907	A
TCGA_TCGA-49-4510	B
TCGA_TCGA-MP-A4SV	A
TCGA_TCGA-55-7726	A
TCGA_TCGA-35-3615	B
TCGA_TCGA-97-A4M6	B
TCGA_TCGA-86-7955	A
TCGA_TCGA-L9-A443	B
TCGA_TCGA-53-7813	A
TCGA_TCGA-55-A491	B
TCGA_TCGA-86-8056	A
TCGA_TCGA-78-8655	B
TCGA_TCGA-L9-A444	B
TCGA_TCGA-86-8055	A
TCGA_TCGA-55-6970	A
TCGA_TCGA-49-6745	A
TCGA_TCGA-05-4405	A
TCGA_TCGA-MP-A4TH	B
TCGA_TCGA-99-7458	A
TCGA_TCGA-55-8508	B
TCGA_TCGA-55-1594	A
TCGA_TCGA-44-7669	A
TCGA_TCGA-49-6742	B
TCGA_TCGA-55-7913	A
TCGA_TCGA-86-6562	A
TCGA_TCGA-95-7944	B
TCGA_TCGA-05-4398	B
TCGA_TCGA-78-7161	B
TCGA_TCGA-50-5933	A
TCGA_TCGA-55-7728	B
TCGA_TCGA-55-8087	B
TCGA_TCGA-91-7771	A
TCGA_TCGA-67-6216	B
TCGA_TCGA-95-A4VP	B
TCGA_TCGA-73-4675	B
TCGA_TCGA-64-1676	B
TCGA_TCGA-55-6981	A
TCGA_TCGA-75-5147	A
TCGA_TCGA-L9-A7SV	B
TCGA_TCGA-78-7160	A
TCGA_TCGA-55-1595	A
TCGA_TCGA-62-8402	A
TCGA_TCGA-78-8648	B
TCGA_TCGA-44-3918	A
TCGA_TCGA-80-5607	A
TCGA_TCGA-55-A57B	B
TCGA_TCGA-38-6178	A
TCGA_TCGA-78-7535	B
TCGA_TCGA-55-6986	A
TCGA_TCGA-91-6849	B
TCGA_TCGA-55-7903	A
TCGA_TCGA-55-A493	A
TCGA_TCGA-86-8280	B
TCGA_TCGA-91-6828	A
TCGA_TCGA-55-A48X	B
TCGA_TCGA-50-5932	A
TCGA_TCGA-NJ-A55O	B
TCGA_TCGA-05-5423	B
TCGA_TCGA-05-5420	A
TCGA_TCGA-62-A46Y	B
TCGA_TCGA-05-4384	B
TCGA_TCGA-97-A4M1	B
TCGA_TCGA-95-7567	A
TCGA_TCGA-55-7910	B
TCGA_TCGA-55-8619	B
TCGA_TCGA-55-8302	B
TCGA_TCGA-MN-A4N5	A
TCGA_TCGA-95-A4VK	B
TCGA_TCGA-95-8494	A
TCGA_TCGA-75-7027	A
TCGA_TCGA-64-5779	A
TCGA_TCGA-49-4505	B
TCGA_TCGA-44-6775	A
TCGA_TCGA-55-1592	A
TCGA_TCGA-05-4397	A
TCGA_TCGA-44-2665	A
TCGA_TCGA-55-A48Z	B
TCGA_TCGA-86-8359	A
TCGA_TCGA-97-8547	B
TCGA_TCGA-75-6212	B
TCGA_TCGA-75-7031	A
TCGA_TCGA-44-3396	B
TCGA_TCGA-86-8281	B
TCGA_TCGA-62-8397	B
TCGA_TCGA-J2-A4AG	A
TCGA_TCGA-78-7152	A
TCGA_TCGA-93-7348	B
TCGA_TCGA-64-5775	A
TCGA_TCGA-78-7153	A
TCGA_TCGA-78-7149	B
TCGA_TCGA-MP-A4T8	A
TCGA_TCGA-44-2661	B
TCGA_TCGA-73-4658	A
TCGA_TCGA-44-6778	A
TCGA_TCGA-44-7670	A
TCGA_TCGA-55-8205	A
TCGA_TCGA-55-8512	B
TCGA_TCGA-55-8203	A
TCGA_TCGA-78-8660	B
TCGA_TCGA-44-A47B	A
TCGA_TCGA-50-5946	A
TCGA_TCGA-38-4631	A
TCGA_TCGA-64-5778	B
TCGA_TCGA-86-7954	A
TCGA_TCGA-55-6543	B
TCGA_TCGA-73-7499	A
TCGA_TCGA-62-8399	B
TCGA_TCGA-49-AAR0	B
TCGA_TCGA-55-7283	A
TCGA_TCGA-75-6205	B
TCGA_TCGA-50-6593	A
TCGA_TCGA-50-8459	B
TCGA_TCGA-67-3774	B
TCGA_TCGA-49-AAQV	A
TCGA_TCGA-38-4626	B
TCGA_TCGA-95-7562	A
TCGA_TCGA-69-7760	A
TCGA_TCGA-71-8520	B
TCGA_TCGA-55-8614	A
TCGA_TCGA-55-7574	B
TCGA_TCGA-50-5935	B
TCGA_TCGA-95-7043	A
TCGA_TCGA-97-7941	B
TCGA_TCGA-44-7660	A
TCGA_TCGA-MP-A4T7	B
TCGA_TCGA-55-6971	B
TCGA_TCGA-78-7155	A
TCGA_TCGA-MP-A4TE	A
TCGA_TCGA-95-A4VN	A
TCGA_TCGA-93-8067	A
TCGA_TCGA-J2-8194	A
TCGA_TCGA-55-8510	B
TCGA_TCGA-44-5643	A
TCGA_TCGA-86-7713	A
TCGA_TCGA-NJ-A55R	B
TCGA_TCGA-50-5044	B
TCGA_TCGA-64-5774	A
TCGA_TCGA-55-6712	A
TCGA_TCGA-44-2659	B
TCGA_TCGA-4B-A93V	B
TCGA_TCGA-86-8076	B
TCGA_TCGA-83-5908	A
TCGA_TCGA-44-A4SS	A
TCGA_TCGA-L4-A4E5	A
TCGA_TCGA-97-8171	B
TCGA_TCGA-93-A4JP	A
TCGA_TCGA-S2-AA1A	B
TCGA_TCGA-55-6978	A
TCGA_TCGA-78-7146	A
TCGA_TCGA-MP-A4TD	B
TCGA_TCGA-50-5930	B
TCGA_TCGA-64-5781	B
TCGA_TCGA-78-7159	A
TCGA_TCGA-69-8254	B
TCGA_TCGA-75-5126	A
TCGA_TCGA-50-7109	A
TCGA_TCGA-05-5428	A
TCGA_TCGA-49-4512	B
TCGA_TCGA-NJ-A4YP	A
TCGA_TCGA-49-AAR2	B
TCGA_TCGA-50-5045	B
TCGA_TCGA-44-8119	A
TCGA_TCGA-44-8117	A
TCGA_TCGA-05-4425	A
TCGA_TCGA-55-1596	A
TCGA_TCGA-91-6836	A
TCGA_TCGA-49-4488	A
TCGA_TCGA-99-8032	A
TCGA_TCGA-49-6743	A
TCGA_TCGA-44-7662	A
TCGA_TCGA-44-2655	A
TCGA_TCGA-86-8673	B
TCGA_TCGA-MP-A4TF	A
TCGA_TCGA-67-6215	A
TCGA_TCGA-55-7911	B
TCGA_TCGA-75-6214	A
TCGA_TCGA-05-4244	A
TCGA_TCGA-73-4677	B
TCGA_TCGA-97-7554	B
TCGA_TCGA-05-4426	B
TCGA_TCGA-97-8176	A
TCGA_TCGA-05-4382	B
TCGA_TCGA-J2-A4AE	B
TCGA_TCGA-73-4670	A
TCGA_TCGA-55-8506	B
TCGA_TCGA-50-6597	B
TCGA_TCGA-44-3398	A
TCGA_TCGA-50-6594	A
TCGA_TCGA-73-A9RS	A
TCGA_TCGA-53-7626	B
TCGA_TCGA-55-8505	A
TCGA_TCGA-97-A4M5	B
TCGA_TCGA-75-5125	A
TCGA_TCGA-62-A46U	A
TCGA_TCGA-MP-A4TJ	B
TCGA_TCGA-62-A46V	A
TCGA_TCGA-50-5055	B
TCGA_TCGA-69-8453	B
TCGA_TCGA-91-6829	A
GSE13213_GSM333673	B
GSE13213_GSM333674	B
GSE13213_GSM333675	A
GSE13213_GSM333676	B
GSE13213_GSM333677	A
GSE13213_GSM333678	B
GSE13213_GSM333679	B
GSE13213_GSM333680	B
GSE13213_GSM333681	B
GSE13213_GSM333682	B
GSE13213_GSM333683	B
GSE13213_GSM333684	B
GSE13213_GSM333685	B
GSE13213_GSM333686	B
GSE13213_GSM333687	B
GSE13213_GSM333688	A
GSE13213_GSM333689	B
GSE13213_GSM333690	A
GSE13213_GSM333691	A
GSE13213_GSM333692	A
GSE13213_GSM333693	B
GSE13213_GSM333694	B
GSE13213_GSM333695	A
GSE13213_GSM333696	B
GSE13213_GSM333697	A
GSE13213_GSM333698	A
GSE13213_GSM333699	A
GSE13213_GSM333700	B
GSE13213_GSM333701	B
GSE13213_GSM333702	B
GSE13213_GSM333703	A
GSE13213_GSM333704	A
GSE13213_GSM333705	B
GSE13213_GSM333706	B
GSE13213_GSM333707	B
GSE13213_GSM333708	B
GSE13213_GSM333709	B
GSE13213_GSM333710	B
GSE13213_GSM333711	B
GSE13213_GSM333712	A
GSE13213_GSM333713	A
GSE13213_GSM333714	A
GSE13213_GSM333715	B
GSE13213_GSM333716	B
GSE13213_GSM333717	B
GSE13213_GSM333718	A
GSE13213_GSM333719	A
GSE13213_GSM333720	B
GSE13213_GSM333721	A
GSE13213_GSM333722	A
GSE13213_GSM333723	A
GSE13213_GSM333724	A
GSE13213_GSM333725	A
GSE13213_GSM333726	A
GSE13213_GSM333727	A
GSE13213_GSM333728	A
GSE13213_GSM333729	A
GSE13213_GSM333730	B
GSE13213_GSM333731	A
GSE13213_GSM333732	A
GSE13213_GSM333733	B
GSE13213_GSM333734	B
GSE13213_GSM333735	B
GSE13213_GSM333736	B
GSE13213_GSM333737	A
GSE13213_GSM333738	B
GSE13213_GSM333739	B
GSE13213_GSM333740	B
GSE13213_GSM333741	A
GSE13213_GSM333742	B
GSE13213_GSM333743	B
GSE13213_GSM333744	A
GSE13213_GSM333745	B
GSE13213_GSM333746	B
GSE13213_GSM333747	A
GSE13213_GSM333748	A
GSE13213_GSM333749	A
GSE13213_GSM333750	A
GSE13213_GSM333751	A
GSE13213_GSM333752	B
GSE13213_GSM333753	A
GSE13213_GSM333754	A
GSE13213_GSM333755	B
GSE13213_GSM333756	A
GSE13213_GSM333757	A
GSE13213_GSM333758	A
GSE13213_GSM333759	A
GSE13213_GSM333760	B
GSE13213_GSM333761	B
GSE13213_GSM333762	A
GSE13213_GSM333763	A
GSE13213_GSM333764	B
GSE13213_GSM333765	B
GSE13213_GSM333766	A
GSE13213_GSM333767	B
GSE13213_GSM333768	B
GSE13213_GSM333769	A
GSE13213_GSM333770	B
GSE13213_GSM333771	B
GSE13213_GSM333772	B
GSE13213_GSM333773	B
GSE13213_GSM333774	B
GSE13213_GSM333775	B
GSE13213_GSM333776	B
GSE13213_GSM333777	B
GSE13213_GSM333778	B
GSE13213_GSM333779	A
GSE13213_GSM333780	B
GSE13213_GSM333781	A
GSE13213_GSM333782	B
GSE13213_GSM333783	B
GSE13213_GSM333784	B
GSE13213_GSM333785	B
GSE13213_GSM333786	B
GSE13213_GSM333787	A
GSE13213_GSM333788	B
GSE13213_GSM333789	A
