# Supplementary material for: Integrated multi-omics analysis and experimental investigation of mitochondrial dynamics-related genes: molecular subtypes, immune landscape, and prognostic implications in lung adenocarcinoma
Source: Front Immunol. 2025 May 29;16:1585505. doi: 10.3389/fimmu.2025.1585505 (PMC12159055; doi:10.3389/fimmu.2025.1585505)
Supplement: Supplementary file 8 [file DataSheet1.zip › Peer Review Only-data sheets/MDGeneExp.txt]

ID	TCGA_TCGA-35-5375	TCGA_TCGA-55-A4DF	TCGA_TCGA-95-8039	TCGA_TCGA-MP-A4T4	TCGA_TCGA-62-A471	TCGA_TCGA-L9-A5IP	TCGA_TCGA-50-5936	TCGA_TCGA-49-AARR	TCGA_TCGA-78-8662	TCGA_TCGA-05-4430	TCGA_TCGA-44-7659	TCGA_TCGA-44-6146	TCGA_TCGA-L9-A50W	TCGA_TCGA-75-7025	TCGA_TCGA-05-4424	TCGA_TCGA-62-A46P	TCGA_TCGA-38-4627	TCGA_TCGA-86-8073	TCGA_TCGA-69-7765	TCGA_TCGA-44-5645	TCGA_TCGA-55-6984	TCGA_TCGA-69-7764	TCGA_TCGA-NJ-A4YI	TCGA_TCGA-86-A4P7	TCGA_TCGA-55-8620	TCGA_TCGA-97-8177	TCGA_TCGA-50-6595	TCGA_TCGA-55-A492	TCGA_TCGA-78-7633	TCGA_TCGA-97-A4LX	TCGA_TCGA-78-7220	TCGA_TCGA-53-7624	TCGA_TCGA-49-AARN	TCGA_TCGA-62-A46R	TCGA_TCGA-78-7156	TCGA_TCGA-50-8457	TCGA_TCGA-91-8496	TCGA_TCGA-55-8092	TCGA_TCGA-75-5122	TCGA_TCGA-NJ-A4YQ	TCGA_TCGA-50-5072	TCGA_TCGA-91-6831	TCGA_TCGA-91-A4BD	TCGA_TCGA-69-8255	TCGA_TCGA-69-8253	TCGA_TCGA-86-A4D0	TCGA_TCGA-78-8640	TCGA_TCGA-97-8174	TCGA_TCGA-55-6987
DNM1L	3.244589	4.442983	3.639411	3.204815	4.070256	4.580891	4.129677	3.24806	3.53489	3.880441	3.344402	4.352104	2.939236	3.136831	4.772079	3.440145	3.206376	3.381796	3.278081	4.146469	4.228469	3.247032	3.297797	3.36797	3.821091	2.959934	4.230367	2.624076	3.45085	3.331202	4.940524	5.236841	3.033986	3.085685	3.229628	2.731032	2.516428	3.945653	3.791199	2.578097	4.537271	4.408384	2.573215	2.966643	3.527368	4.169669	3.361602	3.88047	3.488072
FIS1	7.106442	4.993696	5.661086	6.354509	6.019591	6.136569	5.207321	5.804518	5.509988	6.488712	6.096015	5.408064	6.842027	5.111853	5.870567	5.412309	6.625479	6.43258	5.595489	5.733104	5.782881	6.044043	6.360052	5.814005	6.064587	6.243686	6.256869	7.32525	6.015206	5.826631	5.568308	5.039031	5.972927	5.582023	6.494631	5.68708	7.104532	5.645785	6.108674	6.21876	5.525139	5.442558	6.1973	6.138083	6.069329	5.522385	6.301451	5.865745	5.573641
MTFR1	4.36663	3.874446	3.080789	2.597744	4.500466	3.797176	4.605057	2.734912	4.820723	4.027177	3.034575	4.01983	3.27938	2.615799	4.918968	3.333847	3.301388	4.153419	3.295053	3.479322	2.832306	3.417446	2.777294	3.69754	3.552952	3.152483	3.498784	2.459872	3.095655	3.04089	5.418112	3.931768	2.91505	4.683132	3.014465	2.262139	3.263731	3.443412	2.739398	4.084459	5.106955	4.349427	2.450469	3.859036	2.939672	5.871899	3.42313	3.158045	2.907203
OMA1	2.426434	2.550969	2.874433	2.888386	3.091772	2.888217	2.998982	3.456266	2.528667	2.729596	3.524824	4.143665	3.399445	3.011075	2.429997	2.919797	2.549933	3.611727	2.735556	4.263691	2.893368	3.221693	3.660641	3.13372	2.722615	3.09826	2.224649	2.883755	3.398193	3.434577	3.316786	2.431085	3.401187	3.949379	4.004689	3.076782	3.805662	3.584001	2.313013	2.941596	3.300936	3.222429	3.641319	2.747929	2.716664	3.462801	2.489791	3.50695	2.647216
RAB24	1.971774	2.149992	2.497333	2.218417	2.458225	1.979432	2.191534	2.250402	1.912626	1.597195	2.799846	0.6400414	3.057231	2.291036	0.9681114	2.485953	1.943106	1.521759	0.3339611	1.523139	1.717713	2.424762	1.911697	2.59873	1.993292	2.387104	1.68955	2.225719	2.118273	2.617377	1.85075	2.045573	1.911729	1.732605	1.240216	2.372832	1.846057	1.719734	1.952852	1.998244	1.355516	1.528675	2.046593	2.012578	0.9946081	2.113754	2.916296	2.021203	1.745179
SPIRE1	1.442045	3.89094	3.472827	2.62479	1.095027	1.362371	2.92123	2.229148	3.750975	3.317797	3.615131	3.223621	3.924101	2.715078	3.669931	2.921103	2.778899	3.419281	2.67576	3.609789	2.321682	5.14648	2.013178	3.738346	2.809327	2.523094	3.512034	0.6542654	4.117656	2.127689	3.508995	1.759597	1.693126	3.391942	4.468815	2.387483	2.038912	1.490056	3.300213	3.405485	2.816845	2.782737	1.003101	2.55515	2.750419	2.345931	4.132854	4.039336	2.206276
STX17	2.1765	3.356248	3.503171	3.257377	3.150679	3.326825	3.29328	3.013065	2.959438	2.890697	3.697905	4.518683	3.531149	3.108345	3.50684	2.591626	2.838865	3.931754	3.453403	4.510586	2.669907	3.59907	3.500704	3.008219	3.616635	2.582729	3.913253	2.459301	2.912054	3.210738	3.623693	4.0869	3.283096	3.026576	3.872833	3.191305	2.252835	3.143436	3.04931	2.600341	3.130703	3.083314	2.688707	2.429927	3.426764	3.238641	2.580738	3.394247	2.619476
ARL2	4.470077	3.14827	3.868602	3.517529	4.471518	3.005031	4.652134	4.136044	4.643787	4.325263	3.828658	2.479329	4.476808	3.567502	3.815243	4.199254	4.773638	4.441397	3.634404	3.284037	3.444641	2.649456	4.097866	4.433442	4.014682	4.673865	5.048924	3.898361	3.795035	3.565172	3.825478	4.572143	4.698979	3.707901	2.187246	3.995177	4.013488	3.843795	4.089573	3.516805	3.747841	4.497525	3.944265	4.229209	3.479281	4.379322	4.049962	3.747544	3.520096
MFN1	4.276198	5.152031	3.888449	3.892214	3.727304	3.280318	4.136792	3.595901	4.275332	3.827535	3.628586	4.536727	3.352978	3.746355	4.470499	3.369478	3.596892	4.751541	3.356589	4.310459	3.915458	3.591641	3.258128	3.384342	3.775313	3.26096	4.026491	2.608897	3.66171	4.264562	5.143859	4.528637	3.604789	3.529647	3.597704	3.145379	3.320381	2.917791	3.105792	3.760028	4.229659	3.72344	2.89594	2.958706	3.106572	3.611924	4.325043	3.509668	3.261817
MFN2	2.721449	4.485423	4.552309	4.509686	4.509489	3.993832	3.792838	3.914537	3.838495	4.404159	4.363932	4.230944	4.244732	4.362504	4.568946	3.706975	4.243625	5.088792	3.953442	4.481724	3.989086	4.115968	4.277487	4.128248	4.22305	3.718927	4.396733	2.962572	4.180231	4.468719	4.421109	4.467055	4.539088	4.563967	4.000049	4.108936	3.842091	3.956124	4.159649	3.225921	4.313224	4.720907	3.363893	4.120491	4.051894	4.006877	4.434393	4.337501	3.436969
MTCH2	6.136093	6.33889	5.134791	4.715411	4.769472	4.917802	5.463791	4.493954	4.980197	5.089084	4.792013	4.893099	4.581938	4.200755	5.537946	5.154927	5.365958	6.31248	4.932095	5.655323	4.735302	5.022235	4.92199	4.926757	5.64497	5.246114	5.824142	3.892009	4.782406	4.605125	5.698731	5.22231	5.016253	5.256212	4.786743	4.06062	4.704338	4.593973	5.226998	3.910791	5.085919	5.668304	4.551031	5.879365	5.003029	5.696565	5.263689	3.958151	4.494136
OPA1	3.696594	5.1372	3.702892	3.702919	3.577968	3.332404	4.1645	3.02689	3.408773	3.37493	3.195041	4.420298	3.010723	3.317676	4.301167	2.279841	3.579264	4.161509	3.579737	4.141809	3.591817	2.838045	3.580856	3.0139	4.094641	2.983891	4.432465	2.366436	2.999131	3.884128	4.970965	4.566735	3.295731	2.828021	3.040783	3.067788	2.764544	3.324253	3.337718	3.05833	4.222081	4.184647	2.603576	2.85135	2.772586	3.832682	3.753334	3.402246	3.484321
[truncated: 584 more columns]
