# Supplementary material for: Integrated multi-omics analysis and experimental investigation of mitochondrial dynamics-related genes: molecular subtypes, immune landscape, and prognostic implications in lung adenocarcinoma
Source: Front Immunol. 2025 May 29;16:1585505. doi: 10.3389/fimmu.2025.1585505 (PMC12159055; doi:10.3389/fimmu.2025.1585505)
Supplement: Supplementary file 8 [file DataSheet1.zip › Peer Review Only-data sheets/network.edge.txt]

from	to	cor	pvalue	color	weight
DNM1L	FIS1	-0.190099666705598	1.45474860718157e-06	#6495ED	1.14059800023359
DNM1L	MTFR1	0.412469141898738	2.14102496658613e-27	pink	2.47481485139243
DNM1L	RAB24	-0.156154757411937	7.97214449360538e-05	#6495ED	0.936928544471624
DNM1L	SPIRE1	0.240031291909205	9.54891050781231e-10	pink	1.44018775145523
DNM1L	STX17	0.316977316211762	3.06210484432099e-16	pink	1.90186389727057
DNM1L	MFN1	0.444107914431256	5.61958873469057e-32	pink	2.66464748658754
DNM1L	MFN2	0.228541875333268	6.03538113345809e-09	pink	1.37125125199961
DNM1L	MTCH2	0.3964011627344	2.99812656231675e-25	pink	2.3784069764064
DNM1L	OPA1	0.543783187974137	5.39795027103691e-50	pink	3.26269912784482
FIS1	RAB24	0.204218625814171	2.18818362118405e-07	pink	1.22531175488503
FIS1	SPIRE1	-0.155945825600555	8.15183949725262e-05	#6495ED	0.935674953603331
FIS1	STX17	-0.17068353859131	1.57774639705183e-05	#6495ED	1.02410123154786
FIS1	ARL2	0.37931681907696	4.29774037563375e-23	pink	2.27590091446176
MTFR1	RAB24	-0.178109629182446	6.5322392955289e-06	#6495ED	1.06865777509467
MTFR1	SPIRE1	0.217782569128334	3.11157533861281e-08	pink	1.30669541477001
MTFR1	MFN1	0.4113005822579	3.09512891990717e-27	pink	2.4678034935474
MTFR1	MTCH2	0.492746200406982	4.99086551744837e-40	pink	2.95647720244189
MTFR1	OPA1	0.321128323696201	1.19251538862416e-16	pink	1.9267699421772
OMA1	SPIRE1	0.165082271069558	2.99499643603313e-05	pink	0.990493626417348
OMA1	STX17	0.326304538485502	3.60388742690275e-17	pink	1.95782723091301
OMA1	MFN1	0.254005131130096	8.89337082826144e-11	pink	1.52403078678058
OMA1	MFN2	0.231547181882924	3.76083538363855e-09	pink	1.38928309129754
RAB24	ARL2	0.234779234563399	2.24483960873271e-09	pink	1.40867540738039
SPIRE1	STX17	0.346591587629766	2.64090237166887e-19	pink	2.0795495257786
SPIRE1	ARL2	-0.176936116815616	7.52739202901969e-06	#6495ED	1.0616167008937
SPIRE1	MFN1	0.277731487350045	1.12564518153015e-12	pink	1.66638892410027
SPIRE1	MFN2	0.336700164158771	3.03737021102679e-18	pink	2.02020098495263
SPIRE1	MTCH2	0.20575962553224	1.76468056844224e-07	pink	1.23455775319344
SPIRE1	OPA1	0.289782625900855	1.03373522489521e-13	pink	1.73869575540513
STX17	ARL2	-0.250723887093198	1.57333427137628e-10	#6495ED	1.50434332255919
STX17	MFN1	0.447444761839338	1.72893631650769e-32	pink	2.68466857103603
STX17	MFN2	0.315864804190506	3.93281309505224e-16	pink	1.89518882514304
STX17	OPA1	0.435383911175245	1.15231953385526e-30	pink	2.61230346705147
ARL2	MTCH2	0.203411641861207	2.44747256096098e-07	pink	1.22046985116724
MFN1	MFN2	0.302243976720295	7.74002817162883e-15	pink	1.81346386032177
MFN1	MTCH2	0.354576230285973	3.44721850244633e-20	pink	2.12745738171584
MFN1	OPA1	0.724787015946948	3.51974562345377e-104	pink	4.34872209568169
MFN2	MTCH2	0.254667142582638	7.91869481084265e-11	pink	1.52800285549583
MFN2	OPA1	0.388467583243108	3.11885106157037e-24	pink	2.33080549945865
MTCH2	OPA1	0.386289345506242	5.86745100196991e-24	pink	2.31773607303745
