# Supplementary material for: Integrated multi-omics analysis and experimental investigation of mitochondrial dynamics-related genes: molecular subtypes, immune landscape, and prognostic implications in lung adenocarcinoma
Source: Front Immunol. 2025 May 29;16:1585505. doi: 10.3389/fimmu.2025.1585505 (PMC12159055; doi:10.3389/fimmu.2025.1585505)
Supplement: Supplementary file 8 [file DataSheet1.zip › Peer Review Only-data sheets/network.node.txt]

id	group	color	shape	frame	pvalue	size
DNM1L	MD	#E41A1C	circle	purple	0.00755130828947173	12
FIS1	MD	#E41A1C	circle	purple	0.616093896733878	8
MTFR1	MD	#E41A1C	circle	purple	0.0467032442114705	10
OMA1	MD	#E41A1C	circle	green	0.709043196041397	8
RAB24	MD	#E41A1C	circle	purple	0.774029479557322	8
SPIRE1	MD	#E41A1C	circle	purple	0.717665980496079	8
STX17	MD	#E41A1C	circle	purple	0.149542114322543	8
ARL2	MD	#E41A1C	circle	purple	0.132075427800306	8
MFN1	MD	#E41A1C	circle	purple	0.616836825734362	8
MFN2	MD	#E41A1C	circle	green	0.846097134301117	8
MTCH2	MD	#E41A1C	circle	purple	0.0214025334957709	10
OPA1	MD	#E41A1C	circle	purple	0.0229896698138918	10
