# Supplementary material for: Integrated multi-omics analysis and experimental investigation of mitochondrial dynamics-related genes: molecular subtypes, immune landscape, and prognostic implications in lung adenocarcinoma
Source: Front Immunol. 2025 May 29;16:1585505. doi: 10.3389/fimmu.2025.1585505 (PMC12159055; doi:10.3389/fimmu.2025.1585505)
Supplement: Supplementary file 8 [file DataSheet1.zip › Peer Review Only-data sheets/nomoRisk.txt]

ID	futime	fustat	CDKN3	NAPSA	FAM83A	riskScore	risk	Nomogram
TCGA-35-5375	0.723287671232877	0	5.570854	2.152058	-0.6605876	2.48774031168834	high	2.50391831299725
TCGA-55-A4DF	1.20547945205479	1	4.842782	4.796233	2.628142	2.30845432144368	high	1.27822185985469
TCGA-MP-A4T4	7.16986301369863	1	3.179262	8.113937	4.409877	1.25265181533778	high	2.63202859408098
TCGA-L9-A5IP	0.158904109589041	1	3.054579	0.5172911	9.257454	5.05738710201985	high	3.85912778222299
TCGA-49-AARR	13.6767123287671	0	0.7049641	7.688435	1.365001	0.432787323394222	low	0.555312955745947
TCGA-44-6146	1.99452054794521	0	0.7234449	5.9332	1.300516	0.520722900246219	low	1.27241412399699
TCGA-05-4424	2.5013698630137	0	3.28077	7.285813	4.764935	1.47511107742457	high	2.45078009493237
TCGA-NJ-A4YI	0.010958904109589	1	1.548779	9.452775	3.931066	0.635527202030627	low	2.04074815338867
TCGA-86-A4P7	1.13698630136986	0	1.709105	8.396487	2.778983	0.643563842856845	low	0.680829250892836
TCGA-55-8620	1.02739726027397	1	3.752481	4.417968	-0.9799026	1.1044283434271	high	1.81938945006703
TCGA-50-6595	0.517808219178082	1	4.967078	5.383618	5.202618	3.12228626542253	high	3.08625992717199
TCGA-78-7633	4.18630136986301	1	1.068835	9.554161	2.682921	0.466228358758452	low	0.685808015654746
TCGA-78-7220	2.21095890410959	1	4.345194	4.787276	6.100633	3.11486558113601	high	2.36234674022801
TCGA-53-7624	2.85753424657534	1	4.360218	1.290572	1.98139	2.68804929250576	high	0.906569044983111
TCGA-49-AARN	3.10958904109589	1	2.23113	9.158507	4.264573	0.834605923676558	low	0.4979080283188
TCGA-62-A46R	4.72602739726027	1	2.542323	9.77974	4.379435	0.867524242579162	low	0.607135795862076
TCGA-50-8457	3.08219178082192	0	0.4759788	9.269838	2.816979	0.411500101155411	low	0.544308873821739
TCGA-55-8092	0.421917808219178	1	1.141051	1.966455	3.541121	1.19657654157778	high	2.61182784985468
TCGA-NJ-A4YQ	3.92328767123288	0	1.782217	4.808462	6.415949	1.53547472721889	high	1.0483861569117
TCGA-91-A4BD	1.65205479452055	0	1.117105	9.041678	2.948008	0.516667564028362	low	1.28210262231579
TCGA-69-8255	0.353424657534247	0	2.76712	5.467129	-0.6895851	0.769180145059034	low	0.57692841354763
TCGA-69-8253	1.16712328767123	0	1.193864	10.50055	4.752911	0.569095303403842	low	1.0515691236331
TCGA-86-A4D0	0.317808219178082	1	4.227854	2.911055	2.784975	2.40972095495797	high	0.960898243714446
TCGA-49-6744	4.61095890410959	0	1.475672	8.326032	3.472543	0.661974458486747	low	1.40175082882934
TCGA-J2-8192	2.02465753424658	0	1.693878	8.762489	3.694872	0.692538175782983	low	1.41970745342882
TCGA-44-2662	3.50684931506849	0	3.0292834458	5.8593626322	5.1021062417	1.66744724922106	high	1.19303749630908
TCGA-78-7158	0.49041095890411	1	1.754813	9.768292	3.2329	0.596732380777518	low	2.64793033424422
TCGA-05-4432	2.08493150684932	0	2.686027	7.190733	3.583405	1.07799041653364	high	2.45632997859982
TCGA-78-7143	13.5917808219178	1	3.089879	8.849689	3.036039	0.946607972225278	low	0.672218043530997
TCGA-73-4668	1.27945205479452	0	2.248196	8.609074	5.432366	1.03258123628156	high	2.56586924632797
TCGA-38-4625	8.14520547945206	0	3.478566	6.895845	5.993591	1.90571013681168	high	1.26220514776394
TCGA-86-6851	0.49041095890411	0	1.624832	7.134012	4.111619	0.852146448057176	low	1.25669647584429
TCGA-44-6779	1.36986301369863	1	3.770988	0.8885127	7.902808	5.03547592550425	high	2.0930801953321
TCGA-05-4434	1.25205479452055	1	3.658732	7.801932	6.726326	2.00138474103185	high	4.81576013983829
TCGA-67-3773	1.16986301369863	0	1.618409	10.28685	2.610468	0.501117250232557	low	0.889461313403249
TCGA-55-6983	7.73424657534247	0	1.703384	8.985945	5.355516	0.838185315810839	low	1.66609477576444
TCGA-05-5425	2.41643835616438	0	3.080177	8.458522	4.810991	1.23464791688777	high	2.51966492424559
TCGA-67-3771	1.67123287671233	0	3.978177	5.025079	2.432303	1.7085584660578	high	1.16076847398446
TCGA-55-8299	1.28493150684932	1	2.746862	8.423227	6.176774	1.33911500046425	high	0.946884377580702
TCGA-05-5429	0.753424657534247	1	3.484859	0.6920132	1.736546	2.15339429943087	high	4.76543074610856
TCGA-93-A4JO	0.0904109589041096	1	1.368186	6.623701	4.556292	0.884043648928146	low	0.569631356032137
TCGA-97-8179	1.19178082191781	0	2.4454	9.770092	4.296462	0.835387900005632	low	0.584318947392719
TCGA-55-7914	0.512328767123288	1	2.219151	10.93049	3.249459	0.604407188571931	low	1.22510782997914
TCGA-49-4490	1.05479452054795	1	1.549416	7.694435	2.950917	0.67699347564289	low	2.30473896796131
TCGA-55-8090	1.63835616438356	1	2.110939	9.066608	6.113647	1.03062734849576	high	1.15446803851732
TCGA-MP-A4TC	0.202739726027397	1	3.063036	9.415897	6.440601	1.36535220579696	high	2.45400824658518
TCGA-64-1681	3.1972602739726	1	2.03233	9.967881	1.586362	0.513162280752885	low	0.530626985961856
TCGA-49-4486	6.35068493150685	1	1.172295	10.09566	1.795844	0.404866717281268	low	0.584318947392719
TCGA-91-6847	2.30684931506849	0	3.938754	0.6632371	2.619898	2.75909882566297	high	1.19954842212477
TCGA-05-4249	4.17260273972603	0	1.07201	9.457456	5.753356	0.697824180811172	low	0.685808015654746
TCGA-86-8672	0.0520547945205479	1	3.382141	7.015171	6.40418	1.92796759532073	high	2.13057043104248
TCGA-50-5066	3.95068493150685	0	4.2648039551	5.4961706368	4.0617271498	2.17413160085719	high	1.30421856870987
TCGA-55-7727	0.326027397260274	0	3.377439	9.461365	4.912758	1.22496195681907	high	2.24481074312866
TCGA-86-8674	2.20821917808219	0	1.91555	9.841329	4.780476	0.755957005487006	low	1.12287247826273
TCGA-50-5942	5.06027397260274	0	-0.0125667	9.281536	2.49173	0.342050203150625	low	0.572740082717502
TCGA-44-2666	0.265753424657534	1	1.364224	9.21124	2.860104	0.539097185358052	low	0.505277055225341
TCGA-62-8395	3.33150684931507	0	0.9591163	7.772239	4.537528	0.692454598137212	low	1.62938962643877
TCGA-55-6975	0.323287671232877	1	3.942363	1.625928	6.10708	3.88904186220396	high	2.30487036826453
TCGA-44-A47G	0.961643835616438	0	1.878533	8.495307	3.739768	0.756260902543167	low	0.618195476350748
TCGA-NJ-A4YG	6.19452054794521	0	0.7717715	9.352339	5.29691	0.610102357619278	low	0.668569368969243
TCGA-05-4433	2	0	2.566475	7.415697	0.9859982	0.72952067850312	low	0.830086152494872
TCGA-55-A4DG	1.66575342465753	0	1.214428	9.908068	4.427435	0.585154058782603	low	0.57692841354763
TCGA-49-4494	2.96164383561644	1	4.050001	9.206262	5.249487	1.5980563226762	high	5.91669055840338
TCGA-49-AARO	10.2986301369863	0	2.556614	7.756677	4.656094	1.12059277535124	high	0.715616018544917
TCGA-49-AAR4	2.40821917808219	1	2.654971	7.509183	4.830459	1.21071102216324	high	2.20465048553005
TCGA-55-8091	1.64383561643836	0	2.326615	9.325666	1.930704	0.625693995230421	low	0.749719561500916
TCGA-50-6673	0.0602739726027397	1	2.007989	9.707413	4.824779	0.792231454405677	low	0.711105883261664
TCGA-50-6591	0.326027397260274	1	4.5714	4.265428	1.641548	1.99071926130151	high	1.21491480555182
TCGA-55-8514	1.42465753424658	0	0.3865567	8.664657	4.169581	0.508395741318463	low	0.744276817687909
TCGA-44-7672	1.96986301369863	0	2.664226	8.472185	4.255692	1.01761656135281	high	0.844392921452657
TCGA-MP-A4T6	4.9041095890411	1	0.9045071	10.46655	2.477559	0.392694366333212	low	1.41836554078892
TCGA-55-8511	1.51232876712329	0	3.279789	7.883921	7.939203	2.07450020969953	high	1.37983206422914
TCGA-78-7167	7.34520547945205	1	-0.07568162	10.27297	5.060947	0.419278207043612	low	0.778902261772964
TCGA-97-A4M0	1.78630136986301	0	0.6974213	10.11487	3.967442	0.464362143847172	low	0.655320997880418
TCGA-55-7573	1.33424657534247	0	1.29807	10.68238	0.6244268	0.339606368798365	low	0.610376468236709
TCGA-86-7714	1.71232876712329	1	1.074043	9.144672	1.360329	0.412051091594284	low	1.17183795209441
TCGA-78-7145	2.26301369863014	1	3.9296	8.607316	6.783067	2.00104451907062	high	3.9787278651081
TCGA-86-8075	1.9013698630137	1	2.924794	8.167339	2.564022	0.913817643137157	low	0.707330408106171
TCGA-99-8025	2.9041095890411	0	1.988757	8.913973	6.670248	1.08549285824269	high	5.79944541410919
TCGA-L9-A743	1.81917808219178	0	2.350506	8.219904	4.746356	1.01599997629637	high	2.16274989956035
TCGA-86-8054	3.14520547945205	0	4.026564	6.319702	5.408293	2.20591689407818	high	2.30487036826453
TCGA-86-A456	2.45479452054795	0	1.651434	8.820327	3.46667	0.6603005345463	low	0.658818865521927
TCGA-44-3919	2.81095890410959	1	2.465737	9.151039	3.982677	0.862636555334441	low	0.602656355844534
TCGA-69-7973	0.63013698630137	0	4.371975	8.814729	5.591385	1.91165947727988	high	0.929944365761825
TCGA-35-4123	0.498630136986301	0	4.752982	7.779273	4.894198	2.1827029457414	high	0.676400935771791
TCGA-55-6982	2.72602739726027	1	3.02024	8.783314	3.298186	0.966040781651803	low	1.69664676658609
TCGA-86-8279	2.6	0	1.84798	8.705875	4.516594	0.809283983090693	low	1.06713232150381
TCGA-NJ-A55A	0.0410958904109589	0	0.6267186	9.075157	1.641258	0.377801140119612	low	0.803346187443877
TCGA-MN-A4N1	2.26575342465753	0	2.456555	7.729608	4.161072	1.0247556252834	high	2.27571810041285
TCGA-55-8301	1.46301369863014	0	3.291095	7.845738	3.830163	1.2367288322744	high	1.09133430680058
TCGA-05-4422	1	0	1.944427	8.987753	0.4906711	0.483002138861367	low	0.694593312464384
TCGA-97-8552	1.71506849315068	0	0.3751357	9.54565	0.634462	0.293628052430839	low	0.491610429804408
TCGA-97-7937	1.54520547945205	0	3.377575	8.98546	4.141374	1.16811309990224	high	1.19303749630908
TCGA-97-A4M7	1.72328767123288	0	1.468743	10.11859	2.103814	0.457892405402036	low	0.599385249190658
TCGA-91-8497	1.18904109589041	1	0.7507002	9.437128	1.890433	0.388969711311877	low	0.634135263445418
TCGA-38-4632	3.71780821917808	1	3.798147	8.447426	5.961281	1.76408046867645	high	1.8097297638957
TCGA-78-7163	19.8575342465753	0	0.4225135	9.180283	3.34989	0.437853435846816	low	0.627344754610255
TCGA-67-3770	1.67123287671233	0	2.157887	10.87061	1.570366	0.48224899160268	low	0.595033888329659
TCGA-50-5931	1.18904109589041	1	3.050421	2.734562	3.168436	1.83115691161815	high	1.41541017854994
TCGA-55-7994	1.65205479452055	0	2.806257	9.44038	6.295265	1.24055998998085	high	2.81911500610558
TCGA-55-7725	1.21095890410959	0	1.302384	9.361674	-0.2161713	0.351795001404323	low	0.580076963457582
TCGA-MP-A4SY	4.11232876712329	1	2.380034	8.533922	4.939022	1.01557560554416	high	2.30487036826453
TCGA-97-7546	3.52054794520548	0	2.245128	9.875557	0.8541387	0.502134700754883	low	0.64225862505633
TCGA-69-7980	1.12602739726027	0	2.022228	8.270242	3.263768	0.760126757342578	low	0.595033888329659
TCGA-73-7498	3.25753424657534	0	0.5387537	10.61956	4.794372	0.466890098405042	low	0.510746278140649
TCGA-86-8585	0.967123287671233	0	3.322821	5.564351	7.858663	2.66491482701419	high	1.07753098386076
TCGA-78-7542	0.879452054794521	1	4.162827	6.620071	6.855582	2.673558600917	high	1.06390224695108
TCGA-05-4250	0.331506849315069	1	3.451599	8.008392	5.974805	1.67457364614775	high	5.83591689639275
TCGA-38-4630	2.93972602739726	1	4.80877	0.850813	1.37183	2.96979269350829	high	1.41541017854994
TCGA-05-4418	0.750684931506849	1	2.659716	4.084899	7.426202	2.43619820281193	high	5.34385333094711
TCGA-55-6979	0.649315068493151	1	2.630261	6.91347	4.733348	1.26537859331292	high	2.34713589802949
TCGA-62-A472	2.49315068493151	0	3.214693	9.059549	4.087572	1.09770818413709	high	2.45078009493237
TCGA-62-8398	1.21643835616438	1	2.795289	5.445687	6.749096	2.00931656860041	high	2.31980730459154
TCGA-MP-A4TI	1.17534246575342	1	3.671741	6.960599	4.734372	1.70460050233402	high	2.65127607970145
TCGA-O1-A52J	4.92602739726027	1	1.548312	10.21153	3.982096	0.589714689426531	low	0.626114647054713
TCGA-67-6217	1.15616438356164	0	0.4235641	10.66296	2.015705	0.315192417602132	low	1.571893756281
TCGA-MP-A4TK	1.59452054794521	1	3.278099	7.146791	5.879383	1.72481769658544	high	2.25919705541521
TCGA-38-A44F	0.364383561643836	0	1.017458	6.83507	2.716466	0.617075638356731	low	0.809220893450435
TCGA-78-7536	0.668493150684932	1	4.620529	2.164684	5.796484	4.29766185719166	high	2.77232718116132
TCGA-05-4389	3.75068493150685	0	3.66217	8.752744	4.337772	1.33393217912317	high	1.01648624415366
TCGA-86-8668	1.15890410958904	0	1.181256	9.231204	0.4163489	0.373359848779447	low	0.530626985961856
TCGA-50-5939	1.26027397260274	1	2.954827	6.2425	7.959819	2.25579268523298	high	1.53891598134567
TCGA-49-AAR3	5.18630136986301	0	3.301331	5.375911	4.588451	1.77990758493906	high	2.55194218510437
TCGA-44-A479	1.33150684931507	0	2.625219	7.126038	2.707966	0.953673345255353	low	0.773247660127364
TCGA-55-A490	0.271232876712329	1	3.687023	7.338458	5.448725	1.80136575425241	high	1.40772759525331
TCGA-55-8097	1.3041095890411	0	0.5024771	9.867787	3.996738	0.452213434237962	low	0.523915554274817
TCGA-69-7974	0.504109589041096	0	3.17803	9.191373	8.144423	1.7975362247368	high	2.39260873309837
TCGA-55-6968	3.54246575342466	1	3.709065	2.937616	1.974956	1.86335809087962	high	0.90646103118772
TCGA-44-3917	3.24109589041096	0	3.3257	5.858112	3.57891	1.4965363157047	high	0.829286508876994
TCGA-05-4415	0.249315068493151	1	4.835077	5.03479	5.834741	3.38114268605155	high	4.40971253038645
TCGA-44-6145	1.63013698630137	0	2.09587	7.41889	5.199115	1.08909475174042	high	0.959014099181453
TCGA-95-7947	1.30684931506849	0	3.124494	6.151523	2.731351	1.22756158533875	high	0.978402116208932
TCGA-55-8089	1.92328767123288	1	3.456321	6.738566	7.337345	2.28594837538928	high	0.850567793811655
TCGA-86-7711	2.86575342465753	1	2.606481	1.639566	5.775543	2.5241070388432	high	2.58463292219903
TCGA-38-4628	4.08767123287671	1	2.913861	9.345932	3.944629	0.957761189096668	low	1.41970745342882
TCGA-55-A48Y	1.72602739726027	0	1.44118	8.336141	5.204155	0.816640744675221	low	0.703491150157581
TCGA-MP-A4T9	3.46575342465753	1	2.476633	8.901413	5.011696	1.01359190153587	high	2.39260873309837
TCGA-95-7039	3.48493150684931	0	3.349451	9.621425	4.781332	1.17452340748919	high	2.08835104587255
TCGA-55-8206	2.43287671232877	0	0.6713929	10.43783	0.9451211	0.302674578155753	low	0.476651886410531
TCGA-44-7661	1.52602739726027	1	3.773301	8.3829	7.357506	2.1076489300282	high	1.31133625811577
TCGA-J2-A4AD	1.50684931506849	1	3.341683	4.664633	4.014321	1.80598962154327	high	0.946884377580702
TCGA-50-5051	1.30958904109589	1	3.471489	7.495567	4.14902	1.40932759114526	high	2.05369144420862
TCGA-97-A4M3	1.47945205479452	0	1.034591	9.692143	3.455893	0.502020579361535	low	0.587507830668347
TCGA-97-7552	5.29315068493151	0	1.243366	6.82528	2.018525	0.603427150441896	low	0.712502970398829
TCGA-97-8172	1.49315068493151	0	0.75488	9.887943	4.712173	0.532052444621363	low	0.793185371652914
TCGA-55-7907	0.93972602739726	1	2.318388	7.601628	7.267646	1.48379514205519	high	2.82549899802776
TCGA-49-4510	2.45479452054795	1	0.4214621	10.2364	2.987573	0.373270264858571	low	1.18797223618736
TCGA-L9-A443	0.528767123287671	1	2.379917	9.127653	4.136644	0.86022726713239	low	0.544308873821739
TCGA-78-8655	6.46575342465753	0	1.987505	9.681342	4.807744	0.788010642747089	low	0.650486048068123
TCGA-L9-A444	0.841095890410959	0	2.0664157172	8.6982873406	3.9246968101	0.800241955606924	low	0.523915554274817
TCGA-49-6745	1.43013698630137	0	3.026071	8.864813	5.70256	1.3039591547869	high	3.27121443212424
TCGA-05-4405	1.67123287671233	0	1.230348	8.808954	4.880559	0.70062697240049	low	0.783153071039033
TCGA-MP-A4TH	2.03013698630137	0	0.4958772	10.83738	2.686207	0.344176443369465	low	0.595033888329659
TCGA-99-7458	2.04657534246575	0	2.343773	9.90944	4.584526	0.828990760495284	low	1.45127241584648
TCGA-55-1594	3.22739726027397	0	2.481951	8.082343	3.253033	0.885288577316641	low	1.53394159428455
TCGA-55-7913	1.53698630136986	1	3.418902	7.107077	5.449874	1.70826834830093	high	0.946884377580702
TCGA-86-6562	1.03013698630137	1	2.823701	9.316844	5.60889	1.15745330719615	high	2.05538951735707
TCGA-95-7944	1.03287671232877	0	2.500171	0.3952627	5.81899	2.81137402436995	high	1.02950757542124
TCGA-50-5933	6.55616438356164	1	3.072171	7.42819	7.244254	1.87645327207508	high	5.33741400567076
TCGA-55-7728	1.92876712328767	0	1.527395	6.074791	2.870632	0.791815067596621	low	0.689550769028004
TCGA-91-7771	1.34794520547945	0	1.949444	8.833955	3.007543	0.678090977899319	low	1.24043039528498
TCGA-73-4675	2.52602739726027	1	1.418315	8.734771	4.199204	0.683744391540125	low	2.42712895626438
TCGA-64-1676	4.73424657534247	0	3.486384	9.236215	3.921347	1.14122998149313	high	0.872499157048043
TCGA-55-1595	4.05205479452055	0	2.306454	8.02912	5.884904	1.18393487398757	high	1.11727860352956
TCGA-78-8648	3.31232876712329	1	1.686212	7.595251	0.5398303	0.523334044615567	low	1.23142523494757
TCGA-55-A57B	1.4958904109589	0	1.403432	9.972935	0.4057389	0.36739043105556	low	0.675806101521067
TCGA-38-6178	1.22739726027397	0	1.533566	9.260597	3.7737	0.633021425413854	low	1.64366277046723
TCGA-55-6986	8.93424657534247	0	1.575262	9.691068	4.255057	0.650682658844243	low	0.783153071039033
TCGA-91-6849	0.0958904109589041	0	0.0828390421	9.8248204695	3.3238497695	0.369003495202147	low	1.75167254236823
TCGA-55-7903	1.55342465753425	0	3.435464	9.348906	4.539168	1.20216014720662	high	0.941744865223589
TCGA-55-A493	0.0767123287671233	0	4.23854	6.807836	6.171805	2.45477166525527	high	1.08341154027389
TCGA-86-8280	1.92054794520548	0	1.926746	9.982025	1.52038	0.492724139494377	low	0.607135795862076
TCGA-91-6828	0.884931506849315	0	2.582436	8.682362	6.208162	1.24666177292301	high	1.01648624415366
TCGA-50-5932	3.38356164383562	1	1.970744	10.0019	5.17336	0.793945006960558	low	1.54358822765812
TCGA-NJ-A55O	0.0356164383561644	0	1.748818	8.745949	3.638991	0.699926796024256	low	1.01217056484541
TCGA-05-5420	1.25205479452055	0	2.651102	6.049686	3.145897	1.14018227130311	high	2.70264125203576
TCGA-62-A46Y	1.13424657534247	1	2.019646	10.46538	4.261892	0.682160787025805	low	1.64366277046723
TCGA-05-4384	1.16712328767123	0	0.8195249	9.224223	5.019814	0.605373336172501	low	1.49538404380911
TCGA-95-7567	1.55616438356164	0	3.098895	8.353668	5.994804	1.46022988682754	high	2.30487036826453
TCGA-55-8619	1.13972602739726	0	1.38005	8.261201	0.7472194	0.457784906144433	low	1.47163673623065
TCGA-MN-A4N5	0.23013698630137	0	3.034827	8.83867	5.867522	1.33884954580768	high	0.929833566897684
TCGA-95-A4VK	1.78356164383562	0	1.949492	7.658484	5.962012	1.12136065156981	high	3.08625992717199
TCGA-95-8494	0.23013698630137	0	3.144431	8.880601	5.343682	1.28700246801112	high	2.48779590992728
TCGA-64-5779	2.36712328767123	0	2.702878	6.761562	2.610236	1.00167668109713	high	2.50391831299725
TCGA-49-4505	1.17260273972603	1	1.556545	9.330215	3.92399	0.644790345628965	low	1.34923220576012
TCGA-44-2665	3.56438356164384	0	1.967342	6.792225	3.227981	0.872287940821924	low	1.25002429602659
TCGA-86-8359	1.21643835616438	1	1.739602	8.166511	5.535302	0.946163060513284	low	2.41196064727372
TCGA-97-8547	1.8	0	1.891259	8.713463	4.448796	0.811811087517292	low	1.8198560837932
TCGA-44-3396	3.0958904109589	0	2.009512	7.134848	5.686906	1.16521770374796	high	3.08625992717199
TCGA-62-8397	3.53150684931507	0	0.6788796	9.737677	0.984725	0.328591824509813	low	1.43464529669336
TCGA-J2-A4AG	2.70684931506849	0	1.034038	9.470762	4.064844	0.555527895301286	low	0.56549599969632
TCGA-78-7153	9.95890410958904	0	1.97162	8.337418	1.977039	0.630993381870899	low	0.698384011032972
TCGA-78-7149	10.7945205479452	0	0.6435233	7.964901	2.24224	0.461644856829331	low	1.33726354500469
TCGA-44-2661	3.17534246575342	0	1.996817	10.01526	2.09572	0.539275802553887	low	0.587507830668347
TCGA-44-6778	5.10684931506849	0	2.739395	7.642493	0.01239289	0.661228177616843	low	0.495205476111963
TCGA-44-7670	2.41643835616438	0	4.249206	6.769051	1.018777	1.28065262081306	high	1.61067884383784
TCGA-55-8205	1.64109589041096	0	4.357175	7.575092	5.177165	2.06150720547947	high	1.43354178133395
TCGA-55-8203	1.4986301369863	0	2.720094	8.759124	5.593709	1.18986102860528	high	1.0483861569117
TCGA-44-A47B	0.786301369863014	0	2.298304	9.460415	4.643305	0.864837563379883	low	0.798985773696259
TCGA-50-5946	4.43013698630137	0	3.3159542169	5.8158621037	4.8443421726	1.76192196936656	high	0.918072924055072
TCGA-38-4631	0.96986301369863	1	3.967654	1.964827	-0.9770891	1.52924743811651	high	1.362379788179
TCGA-86-7954	1.65753424657534	0	2.185575	8.299534	4.922182	0.982001183459833	high	1.29475032496892
TCGA-55-6543	1.19178082191781	0	1.087896	9.468706	3.819522	0.547016847133684	low	0.523915554274817
TCGA-73-7499	4.19452054794521	1	4.442836	8.10144	3.581527	1.62954196391163	high	1.52774390332301
TCGA-62-8399	7.38630136986301	0	2.124109	6.763134	3.602392	0.960664380004501	low	1.42115215850574
TCGA-67-3774	1.05479452054795	0	1.050331	9.048274	3.56979	0.548211810974897	low	0.773247660127364
TCGA-95-7562	0.238356164383562	1	4.557805	5.507748	4.668719	2.55511159010228	high	2.6177424322181
TCGA-69-7760	0.553424657534247	0	1.769551	7.129331	4.199728	0.899279887086593	low	1.42685830875163
TCGA-71-8520	0.575342465753425	1	3.005647	9.940123	3.241448	0.843809124154742	low	0.655320997880418
TCGA-55-7574	2.72602739726027	1	2.436664	7.841723	6.41028	1.34157079082414	high	1.23047803450447
TCGA-50-5935	1.78904109589041	1	2.002659	9.870843	4.19798	0.717510597869901	low	0.729441307596808
TCGA-95-7043	1.37808219178082	1	3.697698	7.558636	4.933692	1.652568535583	high	0.971299204216122
TCGA-MP-A4T7	0.457534246575342	1	2.010167	8.64898	6.53443	1.1043721820941	high	1.41541017854994
TCGA-MP-A4TE	2.45479452054795	1	2.677434	8.205352	6.379502	1.37852930171377	high	1.06390224695108
TCGA-95-A4VN	1.51506849315069	0	2.980197	7.960401	6.626333	1.59486704558143	high	2.43849774441487
TCGA-93-8067	0.50958904109589	0	3.815931	7.790771	6.88696	2.14096709324575	high	1.38992249329006
TCGA-50-5044	1.70958904109589	1	3.060539	6.703958	3.904094	1.319225532642	high	5.13221748350979
TCGA-64-5774	7.33150684931507	0	4.052354	7.758192	5.632023	1.96064417060569	high	1.11947368530622
TCGA-55-6712	0.468493150684932	1	4.01287	6.899197	5.786959	2.1673271604473	high	2.6177424322181
TCGA-44-2659	3.74520547945205	0	1.031298	9.71511	2.961376	0.469697076998522	low	1.13502668124023
TCGA-4B-A93V	0.821917808219178	1	1.654525	5.095887	4.224161	1.08449003229507	high	0.844392921452657
TCGA-86-8076	2.72054794520548	0	0.9447955	8.232563	4.187356	0.627729689883125	low	0.398849217854328
TCGA-83-5908	2.25753424657534	0	4.30358	6.455047	6.187188	2.60299968922829	high	0.923083248307587
TCGA-44-A4SS	1.13698630136986	0	2.583997	3.391193	4.203879	1.70104251598568	high	1.05605278998902
TCGA-S2-AA1A	1.40547945205479	0	0.3496939	4.607852	-1.034565	0.399503425452204	low	0.580076963457582
TCGA-78-7146	0.473972602739726	1	5.004958	7.501724	7.779912	3.49725114227462	high	2.97062873332839
TCGA-MP-A4TD	0.841095890410959	1	2.083193	7.138649	4.550281	1.02922797218548	high	2.84380991876616
TCGA-64-5781	4.27123287671233	0	3.472355	1.193431	5.912981	3.46592861288531	high	1.09729019396563
TCGA-NJ-A4YP	0.136986301369863	0	2.516687	8.544	5.777555	1.17489323993075	high	1.01108941275198
TCGA-49-AAR2	6.09315068493151	0	2.128434	5.970546	2.269061	0.883123468593079	low	0.660113226016487
TCGA-49-4488	2.38082191780822	1	3.745189	10.19793	5.791439	1.40947896105244	high	1.11727860352956
TCGA-99-8032	0.120547945205479	0	2.214483	6.178533	4.109489	1.12014081416179	high	0.90646103118772
TCGA-49-6743	4.44109589041096	0	3.669828	6.483033	5.961744	2.09716205801457	high	2.69734187015743
TCGA-44-2655	3.62739726027397	0	1.317608	10.13741	4.251087	0.575260670391231	low	0.55834354067772
TCGA-MP-A4TF	0.920547945205479	1	2.854057	6.066613	5.45841	1.62198308077616	high	1.14000201914177
TCGA-55-7911	1.47123287671233	0	3.278173	8.815717	5.36506	1.35104996632598	high	1.06181613053309
TCGA-05-4244	0.00273972602739726	0	2.93905	10.0062	4.830482	1.00663586480165	high	2.80784108094664
TCGA-73-4677	0.104109589041096	1	0.8841041	10.217	3.901272	0.48086012682016	low	0.749719561500916
TCGA-55-8506	0.0301369863013699	0	3.546204	8.895459	6.287292	1.6291219462154	high	2.31221295767787
TCGA-50-6597	3.47397260273973	1	1.924012	8.304289	2.69169	0.684192449457102	low	0.834616294570245
TCGA-73-A9RS	0.931506849315068	1	4.26554	3.506304	6.799445	3.81645476274562	high	1.69430331570249
TCGA-62-A46U	5.66301369863014	0	3.062601	8.600966	2.693005	0.923131308152171	low	1.53238223049954
TCGA-MP-A4TJ	0.928767123287671	1	2.021881	8.216749	4.326371	0.875484267301722	low	0.53742439202954
TCGA-69-8453	2.22739726027397	0	2.297599	8.260968	1.643429	0.670269750343136	low	1.50138824679203
TCGA-91-6829	3.44657534246575	1	3.164999	6.87962	3.582257	1.28086313760537	high	1.40772759525331
TCGA-95-8039	2.27397260273973	0	1.913545	8.84394	4.758217	0.838229239719029	low	0.584318947392719
TCGA-62-A471	3.41369863013699	0	3.507995	4.580162	8.246833	3.28347341846797	high	2.39458703643887
TCGA-50-5936	0.704109589041096	1	3.027293	7.696134	6.285256	1.59236243040568	high	2.41010539034946
TCGA-78-8662	9.20821917808219	1	2.824277	6.660961	-0.08489828	0.743520975603885	low	0.599456671870111
TCGA-05-4430	2.08493150684932	0	2.566658	8.609974	4.763538	1.03996188529512	high	1.15460560480005
TCGA-44-7659	1.89315068493151	0	1.401923	9.819436	3.645549	0.564565997966792	low	0.569631356032137
TCGA-L9-A50W	1.21095890410959	1	1.234479	10.7508	4.610938	0.550569392715789	low	1.23406679242889
TCGA-62-A46P	1.62739726027397	1	0.8923014	9.204379	4.077444	0.549393682385355	low	0.668569368969243
TCGA-38-4627	3.14246575342466	1	2.603725	7.820937	2.937737	0.906004714793921	low	1.12067073207888
TCGA-86-8073	2.02739726027397	0	3.144276	8.310325	4.053766	1.16021580189528	high	1.09133430680058
TCGA-69-7765	0.452054794520548	0	1.780279	10.00933	3.873989	0.63583054720182	low	1.10483237848346
TCGA-55-6984	2.08219178082192	1	2.244241	5.554578	3.49199	1.11632172068601	high	2.73447983786974
TCGA-69-7764	1.13424657534247	0	1.418944	9.162322	3.86282	0.625822097805041	low	0.607063458248088
TCGA-97-8177	1.36712328767123	0	1.830059	10.15236	0.8387849	0.431203910565103	low	0.647032421862401
TCGA-55-A492	1.63287671232877	0	0.7776279	9.604594	2.556124	0.419223434709042	low	0.595033888329659
TCGA-97-A4LX	1.68219178082192	0	2.220865	9.067364	3.321433	0.744946092038055	low	0.819587126523309
TCGA-78-7156	2.67397260273973	1	0.4865112	9.666112	2.642459	0.386906997074991	low	2.42420427404182
TCGA-50-5072	0.684931506849315	1	4.528906	6.936813	6.61466	2.78769374268966	high	2.95450471286208
TCGA-91-6831	0.849315068493151	0	3.742911	2.955906	5.632299	2.99582420425342	high	1.2083204738638
TCGA-78-8640	19.3479452054795	0	2.762924	6.398873	2.567396	1.05388094531817	high	1.79637760119902
TCGA-97-8174	0.449315068493151	1	0.4691589	9.567186	1.362818	0.330413656550339	low	0.685808015654746
TCGA-55-6987	5.85479452054795	0	2.425968	6.464861	4.013446	1.14116931406501	high	1.11121422299363
TCGA-55-8096	1.96986301369863	1	1.843955	8.302022	2.969156	0.692720199579142	low	0.716391409779887
TCGA-44-7671	2.43561643835616	0	1.350135	9.848899	4.91935	0.652282232478246	low	0.660113226016487
TCGA-93-A4JN	1.96712328767123	0	2.777805	8.168569	2.678923	0.888401437370937	low	0.721630233320547
TCGA-49-AAR9	0.712328767123288	1	3.672421	0.472323	6.833931	4.46340259366209	high	2.18550586871583
TCGA-86-A4P8	2.20547945205479	0	0.5069796	8.537635	-0.9336735	0.278192072496615	low	1.14238233190961
TCGA-44-4112	2.21369863013699	1	2.440647	8.663162	3.349535	0.832196598504104	low	0.655320997880418
TCGA-71-6725	0.701369863013699	0	1.888288	9.070652	6.028712	0.955177432192816	low	0.562493611236825
TCGA-44-2656	3.91506849315068	0	2.07288	8.780355	4.928462	0.903402489080752	low	0.619410025363199
TCGA-05-5715	0.16986301369863	0	2.069685	9.985906	4.7789	0.778318454656443	low	0.734863118139432
TCGA-64-5815	2.37260273972603	0	2.79174	8.265424	6.011057	1.35092372839248	high	2.71963758970327
TCGA-95-7948	1.3041095890411	0	1.531247	5.318039	-0.01280585	0.594835247243502	low	0.521133928914515
TCGA-44-5644	2.36438356164384	0	2.712876	2.448461	5.218272	2.22357660112136	high	1.04281995927228
TCGA-91-8499	0.0986301369863014	0	5.330681	3.283405	-0.613984	2.06765111738117	high	1.14608693964166
TCGA-78-7537	4.44383561643836	1	0.5031985	10.28717	2.146149	0.341453021791231	low	0.730874417759652
TCGA-97-A4M2	1.70958904109589	0	0.4334105	8.455311	2.206664	0.410210904868354	low	0.54135446645234
TCGA-50-5941	4.03835616438356	0	2.894394	9.103119	4.113494	0.998726552123616	high	2.42325838633921
TCGA-78-7539	2.16712328767123	0	1.254717	10.39042	3.377542	0.491729411564866	low	0.793185371652914
TCGA-44-A47A	1.27671232876712	0	2.341342	10.48968	3.243379	0.656011212279508	low	0.82405997083608
TCGA-86-A4JF	2.01917808219178	1	2.860298	9.995285	4.75775	0.975889477011008	low	1.14922259120145
TCGA-99-AA5R	1.8027397260274	0	1.153408	8.133223	2.680471	0.556136687637395	low	0.595033888329659
TCGA-91-A4BC	0.120547945205479	0	3.249309	5.581129	3.462587	1.48546353114608	high	1.10531445224205
TCGA-55-7570	2.25753424657534	0	5.338047	4.874461	0.2221097	1.94457375734477	high	0.89499600688868
TCGA-50-5049	8.47671232876712	0	2.652559	6.68058	1.976219	0.918291433298432	low	0.712502970398829
TCGA-53-A4EZ	2.93424657534247	0	4.58393	5.828859	3.918215	2.26032731319491	high	2.36430002175831
TCGA-69-7761	0.50958904109589	0	2.28496	0.9478086	1.887646	1.50685145349304	high	1.51945159345335
TCGA-69-A59K	1.61917808219178	0	2.605014	6.130988	2.781963	1.06462173954057	high	2.25409257802469
TCGA-50-5944	4.79452054794521	0	1.492392	9.288895	0.8214372	0.427763396345403	low	0.587507830668347
TCGA-50-6592	2.12876712328767	1	4.035067	3.399041	3.904321	2.49462845572097	high	1.34514825054133
TCGA-05-4410	0.00273972602739726	0	1.805939	9.417249	3.701828	0.667655941955276	low	0.643520450172562
TCGA-73-4662	6.89041095890411	0	1.290141	9.817496	1.990833	0.442522241705358	low	0.55834354067772
TCGA-49-6767	1.85479452054795	0	4.159997	7.221102	5.327474	2.06095195512645	high	1.88616281052974
TCGA-55-8507	1.14520547945205	0	3.175022	8.739831	5.468821	1.33944213058394	high	0.818700040685142
TCGA-NJ-A7XG	1.69041095890411	0	0.1566863	10.005	4.338493	0.420963242681066	low	2.05449307621492
TCGA-44-6774	1.8027397260274	0	2.315936	6.787566	3.849471	1.04559526948202	high	1.96216250953186
TCGA-91-6848	0.613698630136986	0	3.569402	4.165874	3.601185	1.93084370224992	high	2.44097917822217
TCGA-50-8460	2.27123287671233	0	1.425012	10.95625	0.843837	0.351921875793913	low	0.599385249190658
TCGA-44-2668	2.08493150684932	1	3.59591	5.008319	7.548162	2.94305254741198	high	0.998301036542898
TCGA-49-AARE	3.36712328767123	1	2.453573	3.220145	4.134042	1.65317953716732	high	0.833712941807303
TCGA-55-6985	3.37808219178082	0	2.604191	8.2491	3.984366	0.98929313138861	high	1.14000201914177
TCGA-55-6642	6.70958904109589	0	2.001664	7.57367	4.070761	0.902419587129137	low	0.651764037340963
TCGA-78-7166	0.706849315068493	1	2.526436	4.799522	6.310715	1.88284934205117	high	3.08881176869923
TCGA-05-4427	2.16712328767123	0	2.534063	8.337506	4.958627	1.0873792747567	high	2.53341583438288
TCGA-49-4487	2.34246575342466	1	2.745519	6.559524	2.266224	0.991807856539823	high	1.08919440116408
TCGA-73-4676	0.76986301369863	1	4.354075	8.651745	6.115952	2.06924086958914	high	1.88017317231824
TCGA-49-4507	0.734246575342466	1	3.724762	1.772351	7.045808	4.05141493162561	high	5.40680683350071
TCGA-78-7148	1.71506849315068	1	3.155556	9.569374	6.661268	1.4191641707282	high	2.6177424322181
TCGA-93-A4JQ	1.44109589041096	0	3.737196	7.940486	4.217851	1.46456656591955	high	0.778059211481697
TCGA-55-7576	1.83561643835616	0	2.793135	8.246222	5.42088	1.25595707187964	high	1.03715972641406
TCGA-55-6969	3.39452054794521	0	2.965679	1.888727	1.546121	1.58992713579301	high	1.01108941275198
TCGA-93-7347	1.87123287671233	0	1.521478	9.611529	3.980542	0.623808782141501	low	0.64225862505633
TCGA-69-7978	0.367123287671233	0	3.007636	7.577764	5.392615	1.43075277763748	high	2.2469345538275
TCGA-NJ-A4YF	5.92054794520548	0	2.222721	6.69402	5.706926	1.30296291081216	high	0.8231680437837
TCGA-91-6830	0.164383561643836	0	2.739926	7.224184	4.544217	1.23351221039752	high	2.02541344680292
TCGA-78-7540	3.27945205479452	1	0.9596355	6.612621	3.77533	0.71135530901836	low	0.707330408106171
TCGA-55-7227	2.60821917808219	1	2.227452	8.950861	5.552487	1.0048020447929	high	5.44634570363854
TCGA-99-8028	3.06301369863014	0	1.436656	6.71383	4.825453	0.924394204458857	low	0.461297269608648
TCGA-64-1677	1.72054794520548	1	4.087088	7.682451	4.041424	1.6297040908754	high	3.20639204462133
TCGA-05-4403	1.58356164383562	0	1.706948	7.84791	4.264543	0.824492335973263	low	0.769050615590113
TCGA-44-6148	1.92876712328767	0	0.02693252	7.604456	-0.027453	0.300147147032433	low	0.501549127673469
TCGA-55-6980	5.77808219178082	0	1.19016	9.416526	4.244072	0.59824925016451	low	0.476651886410531
TCGA-86-8278	2.58630136986301	0	1.56284	8.820385	4.3906	0.724070150376066	low	1.38402132170131
TCGA-55-8615	1.22191780821918	0	2.237953	8.809241	5.049006	0.95955758723057	low	2.91938135449326
TCGA-55-A494	1.31780821917808	0	2.900313	10.30115	6.086628	1.13220273986986	high	1.18437639449826
TCGA-78-7147	1.60547945205479	1	3.130977	8.67168	3.738685	1.06805713105429	high	2.59873839102905
TCGA-64-1679	6.81643835616438	0	2.75986	5.456163	5.801306	1.76008273918286	high	2.01275565335702
TCGA-64-1680	3.08493150684932	0	1.392836	10.72188	4.119103	0.5431057797966	low	1.43935731685784
TCGA-86-8669	2.56986301369863	0	1.357267	8.807981	2.01862	0.504510702449059	low	0.527746841336029
TCGA-55-8094	1.48219178082192	0	2.699771	4.731154	3.566082	1.40506988861031	high	0.998301036542898
TCGA-62-A470	3.27123287671233	1	2.605163	8.360397	3.229433	0.888004427739737	low	0.851489409307923
TCGA-MP-A4SW	4.87123287671233	1	2.295977	8.950952	4.62133	0.910121156409184	low	1.16658008929434
TCGA-86-8671	2.2986301369863	0	2.075374	8.716672	1.749099	0.60654629805764	low	1.55201226166489
TCGA-67-3772	1.56986301369863	0	2.022756	10.57745	2.530005	0.540804172298381	low	0.867103585041699
TCGA-35-4122	0.616438356164384	0	4.446854	7.686536	3.548184	1.69826962473952	high	1.00362960819481
TCGA-55-8513	2.16712328767123	0	0.5732921	8.300869	1.843188	0.414664738982086	low	1.56834218643454
TCGA-49-6761	0.96986301369863	0	3.075502	8.944912	7.41869	1.63283311608518	high	2.2859749303154
TCGA-44-A4SU	1.12054794520548	1	1.904279	7.751961	3.374823	0.787470259685567	low	0.572740082717502
TCGA-05-4396	0.83013698630137	1	1.22928	8.708072	6.011464	0.817989567386996	low	2.89708864538511
TCGA-86-8358	1.78904109589041	0	5.07003	3.341961	-0.6196528	1.90336539553087	high	0.91319859858922
TCGA-55-7815	2.11780821917808	0	2.90945	8.31397	4.002392	1.07612560173272	high	1.37234259232237
TCGA-78-7162	8.68219178082192	1	1.085379	9.433241	1.992649	0.43454330942516	low	0.607063458248088
TCGA-49-4506	2.73698630136986	1	3.741596	3.13251	6.809285	3.41511357976375	high	2.63202859408098
TCGA-05-4417	1.24657534246575	0	2.180698	8.354811	4.855052	0.966506568507938	low	0.584388574773329
TCGA-62-A46O	3.98356164383562	1	3.549667	3.048803	5.634875	2.80501836639321	high	1.24624063060149
TCGA-MP-A5C7	6.15890410958904	0	1.224222	9.52681	2.428741	0.473588030272411	low	0.803346187443877
TCGA-86-8074	0.0657534246575342	0	2.998513	8.495368	4.485888	1.15210017323264	high	1.94952840134101
TCGA-97-8175	1.50958904109589	0	2.423598	8.394282	4.111099	0.939283296315617	low	0.614913290508755
TCGA-05-4420	2.4986301369863	0	3.700132	7.82775	5.048152	1.63044673739442	high	0.878984291737904
TCGA-69-7979	1.11780821917808	0	3.239289	6.337622	3.858065	1.43670513782284	high	1.34514825054133
TCGA-86-7701	2.59452054794521	0	3.475392	7.633137	4.891758	1.52860523437776	high	1.2083204738638
TCGA-38-4629	2.36712328767123	1	4.182432	6.727149	6.442691	2.52170940336317	high	2.38917665607482
TCGA-55-6972	4.47123287671233	1	2.01568	8.693707	1.726831	0.595877990978081	low	0.730874417759652
TCGA-MP-A4TA	2.6027397260274	1	3.216448	5.340256	5.952099	2.07465901807199	high	1.13159109904873
TCGA-55-7724	1.93150684931507	0	3.324345	7.69956	3.354941	1.19375967846822	high	1.43354178133395
TCGA-78-7154	1.62465753424658	1	4.149989	5.604251	-0.3859117	1.17800117492486	high	5.55186186915653
TCGA-73-4659	1.94794520547945	1	3.601132	9.004204	5.072804	1.40118352461761	high	2.66845793189284
TCGA-50-5068	4.10684931506849	1	3.211898	8.790012	2.617696	0.935745192881083	low	1.3153175579857
TCGA-44-6776	7.16712328767123	0	0.6827662	11.13477	2.901254	0.361815928791866	low	0.523915554274817
TCGA-55-8085	2.47671232876712	0	4.375971	8.386681	1.71644	1.22165165314619	high	0.941744865223589
TCGA-55-7995	2.43561643835616	0	4.368921	3.867047	0.4293822	1.67779521267393	high	1.1031471341144
TCGA-55-7284	0.665753424657534	1	1.221404	7.398714	3.53823	0.684647310926718	low	1.4451365636882
TCGA-55-8204	1.41095890410959	0	2.655641	3.249537	5.724299	2.14117655332303	high	1.64899297003202
TCGA-67-4679	1.22739726027397	0	0.9342627	10.19573	2.374956	0.402447952205881	low	1.35602808774057
TCGA-05-4390	3.08493150684932	0	4.526684	9.406853	6.078287	1.99723543392598	high	1.14000201914177
TCGA-44-8120	0.712328767123288	0	1.05109	6.419798	4.661396	0.835083048789463	low	0.611575655492326
TCGA-55-5899	2.54794520547945	0	4.857625	0.9303091	-1.064527	2.1883092086387	high	1.77365680886555
TCGA-MN-A4N4	3.21917808219178	0	1.618005	7.122827	5.866972	1.06537889898214	high	0.861463686473715
TCGA-73-4666	2.19178082191781	0	5.167225	8.795841	5.304921	2.32724349394077	high	0.844392921452657
TCGA-L4-A4E6	1.19178082191781	0	0.9336017	9.148689	0.8802596	0.37188426385829	low	0.548289293048769
TCGA-55-8207	2.67671232876712	0	0.5940069	10.37543	3.157156	0.39514554199818	low	0.740237021497171
TCGA-55-7281	2.38904109589041	0	1.666682	8.468845	4.760345	0.812334951542694	low	0.595033888329659
TCGA-97-7547	5.38356164383562	0	0.2152576	8.161491	4.946594	0.563684667306192	low	0.716391409779887
TCGA-62-8394	0.380821917808219	1	3.959575	8.545516	3.044761	1.26075280597689	high	5.10014376101712
TCGA-38-7271	2.19178082191781	1	1.563407	8.301106	3.777426	0.707922499992631	low	0.610376468236709
TCGA-49-AARQ	18.4438356164384	0	3.594135	5.66796	0.2756053	1.08308516892409	high	0.918182321522323
TCGA-64-1678	3.25753424657534	0	5.379085	7.250502	2.342945	2.00069029087902	high	1.32813465939107
TCGA-05-4395	0.00273972602739726	1	3.178443	2.32413	8.758579	4.05448626869671	high	5.6162063235195
TCGA-49-4514	4.65753424657534	0	2.868768	6.666736	4.120543	1.28774742987079	high	1.19069816944379
TCGA-62-A46S	4.52876712328767	1	0.4312759	9.155287	5.972745	0.615221259253464	low	0.740237021497171
TCGA-97-7938	0.0493150684931507	1	0.9860815	9.535137	5.245276	0.6325733460617	low	0.64225862505633
TCGA-55-8208	1.84657534246575	0	2.406512	7.043361	3.566027	1.00739197662888	high	1.1031471341144
TCGA-44-7667	3.00547945205479	0	5.379283	2.265422	4.214334	4.33162023669096	high	1.95958136166609
TCGA-97-7553	5.12328767123288	0	1.461757	8.97808	4.106398	0.666694255666057	low	0.510746278140649
TCGA-78-7150	1.82465753424658	1	3.990601	1.872329	6.419938	3.99789300889552	high	2.2469345538275
TCGA-69-7763	1.89041095890411	0	0.9145972	8.841642	5.198842	0.663342433939303	low	0.562426592546777
TCGA-55-8621	1.41095890410959	0	1.49029	8.675325	4.335555	0.715001939802094	low	0.634135263445418
TCGA-49-4501	3.89315068493151	1	1.682054	10.43207	2.893191	0.52108088921044	low	0.716391409779887
TCGA-L9-A8F4	1.3041095890411	0	2.4244	6.696582	4.188384	1.13784482092418	high	1.23047803450447
TCGA-86-7953	2.73150684931507	0	4.163304	4.458849	3.944058	2.32354510780056	high	1.0483861569117
TCGA-91-6835	0.216438356164384	0	2.441246	8.843423	3.528814	0.835343034579028	low	0.684463272408693
TCGA-50-6590	3.52876712328767	1	4.95552	0.893455	4.266419	4.46457367920512	high	1.362379788179
TCGA-55-8616	0.131506849315068	0	1.802337	9.685898	5.957922	0.864390986811202	low	0.638848680715582
TCGA-91-6840	1.01917808219178	0	4.070468	7.748032	1.560091	1.17320756265386	high	0.923083248307587
TCGA-MP-A4SV	7.17808219178082	1	4.1191397399	8.7748996314	5.1504057215	1.68607738597213	high	1.22379922850321
TCGA-55-7726	1.78630136986301	0	3.619624	4.27946	5.409544	2.43827412871675	high	1.08919440116408
TCGA-35-3615	0.0383561643835616	0	0.8698145	10.00436	3.881257	0.488637246239406	low	0.603840375640601
TCGA-97-A4M6	1.55616438356164	0	1.564918	9.261513	1.331722	0.467660493281412	low	0.432853247302048
TCGA-86-7955	2.93698630136986	0	3.2913	3.841529	5.240734	2.27304774062723	high	1.14833862024104
TCGA-53-7813	1.16164383561644	0	2.803467	8.52173	3.662257	0.977151745805976	low	1.08293901928924
TCGA-55-A491	1.71506849315068	0	1.683018	6.250549	4.184679	0.961551507611651	low	0.684463272408693
TCGA-86-8056	0.380821917808219	0	0.511826	8.244468	3.125707	0.482691347950553	low	1.26165464742581
TCGA-86-8055	0.33972602739726	1	3.018225	7.930849	3.586908	1.0974081131061	high	2.89835273796553
TCGA-55-6970	1.27123287671233	1	3.261724	8.379257	6.986258	1.73289300140887	high	2.82316469402406
TCGA-55-8508	1.69041095890411	0	1.470226	7.216464	4.75697	0.876879719141437	low	1.33216696027039
TCGA-44-7669	1.57260273972603	1	2.53796	6.634924	1.427462	0.832148718178738	low	1.00667669120181
TCGA-49-6742	1.33698630136986	1	3.51863	7.447069	4.642712	1.52965777146425	high	2.58463292219903
TCGA-78-7161	0.797260273972603	1	1.415141	7.338303	5.609946	0.949766994278203	low	1.41649973651904
TCGA-55-8087	1.26575342465753	0	0.3284881	9.802529	3.234227	0.392754971187579	low	0.647032421862401
TCGA-67-6216	0.386301369863014	0	1.070244	10.61476	3.53439	0.464193196161233	low	0.50428629995289
TCGA-95-A4VP	1.65753424657534	0	2.61743	7.905944	3.826594	1.00971027211536	high	2.78745697940254
TCGA-55-6981	3.77808219178082	1	2.732259	7.879178	4.843982	1.19221950698512	high	1.88864725195592
TCGA-L9-A7SV	1.54794520547945	0	2.60933	7.703886	1.642251	0.778834285703686	low	1.43008948303768
TCGA-78-7160	1.90958904109589	1	3.043398	8.299254	6.326289	1.50772263585805	high	4.64004766573231
TCGA-62-8402	4.1041095890411	1	2.876501	4.633596	5.088196	1.8153140353928	high	3.04722455351471
TCGA-44-3918	2.83835616438356	0	3.1420224037	8.6614159558	5.4934032904	1.34203415926517	high	0.934908074106167
TCGA-78-7535	2.6	1	2.233827	8.073668	5.812273	1.14302992701215	high	0.924896800639384
TCGA-55-A48X	1.88767123287671	0	2.078188	8.979826	5.254142	0.923293806267219	low	1.10649635862824
TCGA-05-5423	0.413698630136986	0	2.371028	10.53249	1.716539	0.542012684624816	low	1.35909886432813
TCGA-97-A4M1	1.64657534246575	0	0.9122494	10.35848	1.117152	0.334674041459333	low	0.473191533714751
TCGA-55-7910	2.84931506849315	0	1.831289	7.767196	4.458979	0.883940214020399	low	0.576997160273052
TCGA-55-8302	1.30958904109589	0	3.317059	9.042253	6.405774	1.52321360306823	high	1.03715972641406
TCGA-44-6775	1.93150684931507	0	2.10786	6.439394	2.876921	0.902274398217919	low	0.763467534002229
TCGA-55-1592	1.92054794520548	1	2.398551	7.332466	4.5455	1.1042506203415	high	1.19303749630908
TCGA-05-4397	2.0027397260274	1	4.974482	0.479632	2.403824	3.69937495505801	high	2.42526203202279
TCGA-78-7152	3.32876712328767	1	1.759397	9.130896	5.216086	0.824036704091797	low	0.668569368969243
TCGA-93-7348	1.45479452054795	0	1.273629	8.772	2.942325	0.556157406457244	low	0.634135263445418
TCGA-64-5775	0.16986301369863	1	4.800628	0.02655918	4.143127	4.60966950197809	high	2.38629770624623
TCGA-MP-A4T8	0.441095890410959	1	2.767491	6.619262	7.93664	2.04571041820235	high	2.73726246530117
TCGA-73-4658	4.38356164383562	1	2.292008	8.754458	5.539741	1.04388994270363	high	1.50842082116981
TCGA-55-8512	1.66301369863014	1	0.1895054	9.242576	2.192756	0.350625754186876	low	0.80054413169955
TCGA-78-8660	0.879452054794521	1	4.83081	9.279028	4.951951	1.91569345225926	high	2.55194218510437
TCGA-64-5778	3.57534246575342	0	2.523685	8.933951	3.62544	0.857881288259151	low	0.627344754610255
TCGA-49-AAR0	13.0547945205479	0	3.437887	8.138506	3.190063	1.15269605973291	high	0.861463686473715
TCGA-55-7283	1.66849315068493	0	2.105721	9.544372	4.238352	0.769583748582268	low	3.41972363590392
TCGA-50-6593	0.920547945205479	1	2.82143	8.64914	5.52016	1.22836633545249	high	1.79489351239575
TCGA-50-8459	3.06575342465753	0	1.39883	3.59616	3.376577	1.06080031166058	high	2.38917665607482
TCGA-49-AAQV	1.85479452054795	1	2.840962	8.555988	4.938025	1.15836446778122	high	1.97450213342585
TCGA-38-4626	10.0657534246575	0	1.638784	9.690613	1.292074	0.454066097684727	low	0.630768448476347
TCGA-55-8614	1.46849315068493	0	3.277354	7.294365	2.946147	1.16720243270981	high	1.37234259232237
TCGA-97-7941	1.32602739726027	0	0.8474499	8.368593	3.870734	0.577563820319298	low	0.610376468236709
TCGA-44-7660	1.62191780821918	0	4.242126	1.163604	3.130925	3.04904422355187	high	1.30421856870987
TCGA-55-6971	3.83561643835616	0	2.663922	7.724551	4.562544	1.14632109226407	high	1.15460560480005
TCGA-78-7155	3.20821917808219	1	4.597788	2.919365	-0.996641	1.65430614066152	high	1.23947626815918
TCGA-J2-8194	1.98356164383562	0	0.9848396	10.13412	5.999258	0.653016286413149	low	1.41649973651904
TCGA-55-8510	1.47671232876712	0	2.502115	8.307172	3.482633	0.895186949240253	low	0.614913290508755
TCGA-44-5643	2.77534246575342	0	3.060882	4.276168	4.692016	1.89182988952578	high	2.26149603148091
TCGA-86-7713	3.16986301369863	0	2.407735	9.147375	4.754168	0.936377438613808	low	0.712502970398829
TCGA-NJ-A55R	1.65205479452055	0	2.133665	8.581611	1.258258	0.58787672139873	low	0.548289293048769
TCGA-L4-A4E5	1.58356164383562	0	3.53441	7.807144	4.804017	1.5093748301185	high	0.802476680099307
TCGA-97-8171	1.55616438356164	0	1.632125	8.889518	0.184947	0.428666628809376	low	1.80997824331734
TCGA-55-6978	0.482191780821918	1	3.72642	6.525596	4.955011	1.86628998320384	high	1.46252314093005
TCGA-50-5930	0.772602739726027	1	2.011657	6.580961	6.767834	1.42022057610802	high	2.09521012962053
TCGA-50-7109	0.843835616438356	1	2.873833	6.570681	2.470438	1.05545108120528	high	0.89499600688868
TCGA-05-5428	1.83561643835616	0	5.038695	9.27155	4.410969	1.90078044599391	high	1.75122339174981
TCGA-49-4512	2.47945205479452	1	1.989082	9.185227	2.904653	0.652024320029339	low	1.62287353303235
TCGA-50-5045	5.95616438356164	1	2.988547	7.744516	3.143831	1.04884561011445	high	2.28813768636472
TCGA-44-8119	0.780821917808219	0	2.997191	6.359534	5.327244	1.61152605339871	high	2.54617627320459
TCGA-44-8117	1.05479452054795	0	2.03592	9.550442	5.658097	0.903402598159911	low	0.607135795862076
TCGA-05-4425	1.83287671232877	0	2.708539	9.607728	5.963818	1.1353258596342	high	1.32813465939107
TCGA-55-1596	5.65753424657534	0	4.016593	0.7979278	5.670668	4.10676647852522	high	2.13539518788707
TCGA-91-6836	1.14246575342466	0	3.947512	7.341385	5.695031	2.0045744513306	high	1.05617862912171
TCGA-44-7662	0.597260273972603	0	3.250474	5.031108	6.11246	2.21056575436424	high	1.13381430013062
TCGA-86-8673	2.36164383561644	0	2.459916	7.342697	4.83166	1.16468803446343	high	1.13381430013062
TCGA-67-6215	0.476712328767123	0	1.680395	10.1288	4.824163	0.688430458669716	low	0.591874674329403
TCGA-97-7554	2.12328767123288	0	2.105551	10.00877	4.579378	0.764823523477877	low	1.93944402119428
TCGA-05-4426	2.16712328767123	0	2.075636	9.744422	5.812349	0.912925434541516	low	0.721630233320547
TCGA-97-8176	1.28219178082192	1	2.998669	7.349008	6.240112	1.62950663154832	high	4.5573526214676
TCGA-05-4382	1.66301369863014	0	1.7656	7.8409	3.244377	0.736805679594482	low	0.694593312464384
TCGA-J2-A4AE	2.95616438356164	0	1.25642	8.866289	0.3821971	0.39508101362101	low	0.650486048068123
TCGA-73-4670	0.358904109589041	0	3.360194	4.002958	8.95937	3.66438688740774	high	1.31133625811577
TCGA-44-3398	3.18630136986301	0	2.65715	9.03547	3.080302	0.822883010968817	low	0.650486048068123
TCGA-50-6594	1.01369863013699	1	2.899278	8.252737	5.811717	1.36065804581784	high	6.33990500776433
TCGA-53-7626	2.54520547945205	1	1.867159	9.295447	3.761457	0.693827739085659	low	1.30561316212373
TCGA-55-8505	1.20547945205479	0	2.643872	3.312004	6.124606	2.23079427461818	high	2.02747452289461
TCGA-97-A4M5	1.73698630136986	0	1.493871	9.393472	4.129449	0.645588252661514	low	0.672137951647633
TCGA-62-A46V	6.02465753424658	0	2.456324	9.050827	2.859897	0.753424080019391	low	0.82405997083608
TCGA-50-5055	5.01369863013699	1	2.324541	7.631073	1.904407	0.747131932509772	low	1.35643392169578
