# Supplementary material for: Integrated multi-omics analysis and experimental investigation of mitochondrial dynamics-related genes: molecular subtypes, immune landscape, and prognostic implications in lung adenocarcinoma
Source: Front Immunol. 2025 May 29;16:1585505. doi: 10.3389/fimmu.2025.1585505 (PMC12159055; doi:10.3389/fimmu.2025.1585505)
Supplement: Supplementary file 8 [file DataSheet1.zip › Peer Review Only-data sheets/PCA.result.txt]

PC1	PC2	PC3	PC4	PC5	PC6	PC7	PC8	PC9	PC10	PC11	PC12
TCGA_TCGA-35-5375	-1.08662431412654	-2.82944063220841	2.81375066714282	-1.2356820223416	-1.81169416176865	0.0961070932736047	1.00799449403399	0.309223780629802	1.08160326620976	0.131154534162458	-1.25042641737252	0.235544842034953
TCGA_TCGA-55-A4DF	4.38503969789203	0.764892493692548	0.975325273549576	1.59117740720319	-1.10480301117694	0.680753574613813	0.556415639746297	1.06175922786766	1.08777838205395	0.543945462107083	-1.46135273323601	0.328118531860058
TCGA_TCGA-95-8039	0.667467698509943	0.494467022083923	-1.07242088392035	1.10979617176816	-0.167575138287261	0.569066360806525	0.0352062212693562	-0.100546517970441	0.235897620097108	0.237703183228736	-0.183787556930959	0.144323280962559
TCGA_TCGA-MP-A4T4	-0.510283846254409	0.547245309677263	-1.37817981372758	0.330663110097199	-0.701519862889746	-0.30198011967002	1.10500715301041	0.323418208432276	-0.154612408102909	0.758260669360923	-0.0288450034954171	0.128913529663223
TCGA_TCGA-62-A471	-0.150059238885576	-1.10170060936995	0.0391078553005624	0.268759619364768	-1.67190645336757	-0.768835055950389	-1.27482442541149	0.349700225412267	-0.505871106530531	0.00404001525464059	1.6277979056979	-0.173541436315497
TCGA_TCGA-L9-A5IP	-0.29961085578936	0.955201120559225	0.771682475996335	-0.451266967674981	-1.60148803342444	-0.608633094540179	-1.08992430642096	-0.234829285419739	-1.14401636899657	1.87386115805586	0.415238112485646	-0.120604723186405
TCGA_TCGA-50-5936	1.56269388479697	-0.485074924005278	1.05206835416704	0.586098602492123	-0.940889370373005	0.446509001065784	-0.962591118208227	-0.177425999503082	0.561334649522419	-1.37530469372713	0.0166255702773287	-0.311704152099967
TCGA_TCGA-49-AARR	-1.72645485429299	0.513097422544803	-1.1207169389933	-0.22806950494999	-0.65787175205704	-0.377202428008052	-0.504262324856354	0.164330597451714	-0.121794821579964	-0.657978437132043	-0.134921192346732	0.37145714413826
TCGA_TCGA-78-8662	0.497741391565093	-0.327866167167922	1.17340642925	0.375099295240673	-0.0300292339732226	1.49668851562799	0.24345793104933	0.0224226145357491	0.295919329652647	-1.6648810208945	0.832305616931427	0.601862910892747
TCGA_TCGA-05-4430	0.223206369420492	-0.782031851893885	0.583589499010954	0.0978749955351519	0.557231234803392	0.234163317620246	0.56642293147923	0.0096163291713068	-0.89622299896925	-0.0534727331708676	0.467435988215548	0.436185106022724
TCGA_TCGA-44-7659	-0.129835667053728	0.419668976417647	-2.26572426165876	-0.127204830636485	0.00807959451477958	0.965739722412897	-0.350916887399611	-0.471346460899751	0.00534035960472205	0.187273239274372	-0.0916767094383417	0.0786079789048347
TCGA_TCGA-44-6146	3.70954445199246	3.24474072612391	-0.456951320462748	-2.07832902120559	-0.573620701458609	-1.23532864819915	0.0134319937302865	-0.429904590137343	-0.285414032197388	0.134628134556006	0.271983192749361	0.0415626876320587
TCGA_TCGA-L9-A50W	-1.13365884252219	-0.926901871090346	-2.53544619768109	-0.352102569983079	0.400824669263376	1.60376037412193	0.211052667547661	-0.878397454433764	-0.272930005079618	-0.209769421084752	0.272918567192419	-0.305255205484115
TCGA_TCGA-75-7025	-1.17008508851233	1.99479384993561	-1.35408794786696	0.853553838516761	-0.675511221802705	0.0624786248280114	-0.0206433955965875	0.763238041406599	0.0451884755030873	-0.47767126229238	0.355794786829356	0.364738131433358
TCGA_TCGA-05-4424	3.33908325326943	0.220465194590491	1.908648473869	0.455816444011295	0.139573811062812	0.0167082335493454	0.674206427062263	-0.27803609092828	-0.753672063209326	0.159366813494423	0.736894662361938	0.380310542978196
TCGA_TCGA-62-A46P	-1.97387717793648	0.131990174520781	0.319053211804531	0.371199862734635	0.224325650643189	1.1177464570173	-1.33867941479824	0.238995051633779	0.341267075638793	-0.296458849767381	-0.470354485035412	1.00620715549679
TCGA_TCGA-38-4627	-0.846999568144273	-1.57821370755886	0.211668102880892	0.647812467165417	0.334160230448792	-0.213108829489463	0.924917361002359	-0.17446833597829	0.168089283061052	-0.0723247045863641	-0.127061275929097	-0.0990523863405476
TCGA_TCGA-86-8073	3.28077110880537	-1.63475540953104	-0.790578601882439	-0.461400607691292	0.949321438595356	-0.89642353412501	0.632843789305136	-0.113901953412665	1.48701055918575	0.176493367499586	0.109925611467045	0.527342224322756
TCGA_TCGA-69-7765	-0.345297348438872	1.97167336663142	1.1761108895563	-0.396322427972946	0.817224186345096	-1.41945213159813	0.885071578767993	-0.592943714906196	0.285041762954623	-0.118580775541086	0.40624322877533	-0.183769770417917
TCGA_TCGA-44-5645	3.42368969809798	1.32733045033405	-1.44556751313214	-1.26024983138783	0.19359878643298	-0.780513208413536	-0.592291983121117	-0.82992260899857	0.470111820481141	0.391817277260347	-0.671976867041011	0.0829588555026706
TCGA_TCGA-55-6984	-0.394730698507257	1.12658051308716	0.466157083201305	0.3038856513473	-1.05813632151707	-0.59468411887306	0.0766803228440449	0.700408501712583	-1.19087340579192	0.203829801034323	-0.669950543010668	0.576042159127225
TCGA_TCGA-69-7764	0.349682360923435	1.92266600821802	-1.43024583700988	-0.857579119803262	1.09380937814831	2.6505745365482	0.365183856955962	-0.23335303628439	0.0445551742043282	1.17480589240571	-0.545572755181703	0.436911589238747
TCGA_TCGA-NJ-A4YI	-0.823323706334032	-0.00581401427087917	-1.35744109293674	-0.57855900252737	-0.176618660489445	-1.38237029799635	-0.260518146343984	-0.397106501993004	-0.00547386704789457	0.267240930704448	-0.0871147684935199	-0.607941068888697
TCGA_TCGA-86-A4P7	-0.77746871254286	-0.284130289492235	-0.704234059024911	0.342503434464645	0.573641818787944	1.40845396093527	-0.644437511821892	-0.0439696744666901	-0.0324032220878997	-0.651129634004729	0.0725789774052591	0.00435574622004609
TCGA_TCGA-55-8620	1.07985343438416	-0.272228721527826	0.232357938071521	0.575796646317982	-0.393320616239908	-0.237597758589944	0.215774126193028	-0.668270601529046	0.502330340923557	0.615807929410278	-0.297838951783608	-0.420121667880442
TCGA_TCGA-97-8177	-2.15378323643869	-1.18598253411358	-0.115918832424922	-0.054483714494145	0.143251698495914	0.24106491175488	-0.326630900409162	0.133606760191784	0.504016502326145	-0.437519333712198	-0.644462876375837	-0.0542280825272485
TCGA_TCGA-50-6595	2.06334881430892	-1.34440920290135	0.597540684382351	1.7289016929632	0.190624434687143	-0.40510910576797	0.901072665417478	-1.88658733204027	0.17118857163157	-0.266259804173529	-0.246330948450158	-0.27214709710417
TCGA_TCGA-55-A492	-5.55708436289193	-0.219593683430481	-0.321446497050636	-1.62165354216273	-1.59338429350617	-0.58792943191889	0.535103512638059	-0.38747544814705	-0.927970885632074	0.613179691400772	0.114357951282712	-0.315582615398682
TCGA_TCGA-78-7633	-0.496911237376047	0.650293179550038	-1.03541842604169	-0.304257124227088	0.848441786390078	1.07730257539801	0.0713477067616689	0.334738650806814	-0.635355360165935	-0.322001891022238	-0.548644963684359	0.537001254741763
TCGA_TCGA-97-A4LX	0.0276840928208045	0.579781961365157	-1.69383491752493	0.0666928421051067	-1.65324659033139	-0.359479517399845	0.0874248649706333	1.04971002145635	0.113905181266628	0.0258708911855253	0.154285776571166	0.170488026493042
TCGA_TCGA-78-7220	4.83309934079807	-0.277739692780677	0.983126074557569	-0.121020334766211	-1.28672572132074	0.397533740028525	-0.284806944774227	0.463496144058144	-0.23356686630865	-0.583267479052587	0.243931646311289	0.0622038945079129
TCGA_TCGA-53-7624	2.78098703955588	0.0945656850365981	0.825953360898868	2.19811632914114	-2.32125753474577	-1.26313974911223	-1.01834468771484	-1.17583825190976	-0.303880805128545	-0.518655749509747	0.760751864751622	0.253944220621857
TCGA_TCGA-49-AARN	-1.07239800444823	-0.623068358698451	-1.09437937657084	0.208351002620632	-0.0628744887828449	-1.61429939496367	-0.37531078245285	-0.000855255292359337	0.664446636331157	-0.419598377765945	0.471226029234281	0.17837368746279
TCGA_TCGA-62-A46R	0.249763294902321	0.404393631017665	-0.38125706998981	-1.39456453584419	1.46043622941293	0.546101706047223	-1.18606660362276	1.16283456473505	0.632473911419369	-0.127188560333085	0.862869521248139	0.259789962483579
TCGA_TCGA-78-7156	0.52025947170972	2.80430298918709	-1.61853864593056	-2.71135452135338	1.23141929297411	0.673803620288363	0.867349132142538	-0.413790233716295	-0.461362495736391	1.2981310378909	-0.669498855888959	0.291168127884961
TCGA_TCGA-50-8457	-2.62271408643927	1.30077050304858	-1.78399411041211	0.466945833626421	-0.425636166142021	-0.203582879724816	0.0790183215063435	-0.0383149586841142	0.0392646862307962	-0.454920641073011	0.348709798429718	-0.215456275131849
TCGA_TCGA-91-8496	-2.86636096751673	-0.953180760850433	-0.74438011942314	-2.15207996669449	0.235185549749131	-0.476372308737735	0.443255301841738	1.15751797197618	-0.303218540307133	0.0295254077263662	-0.143510959734938	0.0582222526996691
TCGA_TCGA-55-8092	-1.22101772676652	0.967120252647921	0.0264033113519478	-0.58673447051958	-0.637031306012914	-1.28415486055951	-1.55701753376148	0.00899645018297793	-0.75017789019661	0.00620078258935031	0.385896923215728	-0.669657773775516
TCGA_TCGA-75-5122	-0.906820739824154	0.153175528051189	0.318749111186402	1.26501434060233	0.580449653322525	0.261410534206943	0.32822669447723	-0.694266228284083	-0.477926031894403	0.666261057582241	-0.623445760809323	-0.122203208354108
TCGA_TCGA-NJ-A4YQ	-2.11762089708485	1.13702752080124	0.0164046377216532	-1.56845144700862	-0.63066674527619	1.80826907845532	1.28122579272624	0.666620343499489	-0.349183885070885	-1.07244070463921	0.653366592144105	0.0180769012065884
TCGA_TCGA-50-5072	2.34461467018086	0.471183538613223	1.3098263143598	-0.495733858739176	-0.608114839360982	-0.234008598435818	-0.57567597636908	0.77852047965378	-0.787091466559044	-0.544389020159078	0.839910692089683	-0.140467148607485
TCGA_TCGA-91-6831	1.90971365144221	-0.563100849350172	0.954380381305691	0.777355760437237	0.432837176289588	-0.8797003668751	-1.06034408680943	0.485485022840337	-0.214973514682593	-0.421022348813033	0.229354794944755	-0.440688187809216
TCGA_TCGA-91-A4BD	-3.90814683879223	0.38061683088294	-0.720900155423543	-1.40893373891695	-0.761326270275452	-1.16584330547974	-0.66647788443397	0.275159460429886	0.414578604141128	-0.0364086288403052	-0.409704457711814	-0.139975379563768
TCGA_TCGA-69-8255	-1.66586311447911	-1.16327628418575	1.05355871909335	0.0721938206697762	1.10377929430758	0.313233580677198	-0.505331681171569	0.669299498083828	0.983096846292973	0.820245111795701	-0.235266521390631	-0.138221659805209
TCGA_TCGA-69-8253	-1.14300114871677	1.46537369157602	0.508101064150138	-0.358881251841433	0.917624230033219	-0.702300086540641	0.286357106998637	-0.934058864243956	-0.243978408330745	0.98963808626717	0.132090718053037	0.453305516051331
TCGA_TCGA-86-A4D0	1.58510762926591	-1.05504782432658	1.4924028697388	-0.711141692419815	-0.49772098939604	0.389365748696059	-2.07096206404021	0.2694791184013	0.515177684646704	-0.435563431202601	0.997005073741222	-0.841906207720773
TCGA_TCGA-78-8640	0.320528500570286	-0.960978461940933	-0.598215841024702	1.17588470696798	-0.193598975596702	1.91323767670507	1.19668632312209	1.01790472835527	-0.0357777818756869	0.0570795972209293	-0.650676099501255	0.478899292271004
TCGA_TCGA-97-8174	-0.0851036257563376	1.61403586306592	-1.64932389896708	-0.162815030335424	0.295002727395367	0.718749164020401	-0.0156203255002103	-0.218761073707323	-1.70999137167265	-0.78277784630858	0.368658678843313	-0.115060343975936
TCGA_TCGA-55-6987	-1.95801627489345	1.58665439681977	0.821967633327893	0.150297357963208	-0.961628374448462	-0.16375326423839	0.187583165038734	0.395387549578415	-0.463479416845802	-0.177240454248628	-0.449744791615933	-0.335559925213415
TCGA_TCGA-49-6744	-0.217927875599178	0.955971721895446	-0.323145535813742	0.831661909022989	0.254039362960995	-1.15343089091725	0.88475782354736	-0.166023732920938	0.222035003922392	-0.011462863428962	0.355873883808907	-0.0253985990136661
TCGA_TCGA-55-8096	-0.835059337333594	0.581264110450985	-0.504833153648646	-0.563368849096092	0.831259065890404	0.950019164359893	-0.694949507983723	0.666935683098411	-0.429899703345317	-0.674198206083714	-1.16726699707861	0.0325842475277183
TCGA_TCGA-J2-8192	1.29927495501984	-0.301588508047348	-2.14574376286048	-0.197774374670076	0.09839524701479	0.399170412572834	-1.26043102927909	-0.209343846972335	-0.384183377369045	0.435700198199096	-0.570200311466116	-0.366125368334787
TCGA_TCGA-44-7671	0.77404696900232	0.33323949498585	-0.363385456946063	-1.06285928030789	1.26494093967621	-0.910402944077535	1.36429053194952	-0.604274885185609	-0.104204647019954	0.0367222045420145	0.00199776244190607	0.0202985855168615
TCGA_TCGA-44-2662	4.07331969780108	1.53997806500581	-1.46309164213373	-1.32580180448649	0.106909592709638	0.6477790898219	0.409266731699194	0.5194109486143	-1.20204699385024	-0.0525228252588135	-0.670881182159415	-0.252845681455341
TCGA_TCGA-93-A4JN	-0.217246853370656	1.37756421012914	-2.00195783599724	1.36236439866491	0.579080607454617	-0.365693474231418	-0.234325762645103	0.330117744617813	-0.197182816846592	-0.0290677481272414	0.550545622555938	0.534176669245808
TCGA_TCGA-49-AAR9	3.67378600443319	-0.78872918923517	1.54111537967665	2.2068817891427	0.0524277856344559	1.33360731505613	-2.01334604783038	-0.382180932895882	-1.04716928385193	-0.754126607474314	-0.367820867383179	0.36719991567637
TCGA_TCGA-86-A4P8	-0.387287322828528	0.309455006359524	-1.8987994327966	1.17620516677889	-0.749574976396638	0.581119268249553	0.186906619507409	-1.32822621094022	-0.466222260323751	-0.225573275175647	0.22734460329149	0.193126326224995
TCGA_TCGA-78-7158	1.03770548659298	0.351915671552467	-1.35295020719328	-1.37841341425019	0.11343021768144	-0.0763871404109717	-1.00058465287724	-0.521301232935223	0.349979387124268	0.00422663869606668	-0.0670481920534022	-0.233265948345659
TCGA_TCGA-80-5611	0.494720908563704	-1.17291955268495	-0.795169954325205	1.3118923825533	2.7406006806887	0.794334752419615	0.573569163343529	0.697508234359538	0.634051549509698	0.0680434340531674	-0.652284280858722	-0.319746422185567
TCGA_TCGA-44-4112	1.1922000719817	2.56808175599724	-0.328241310797765	-1.35968968504478	-0.585073749316468	0.0258058045483294	0.0213780665346856	-1.33714127728235	-0.138099479995385	-0.427924691565692	-0.281504979130017	-0.153489474242819
TCGA_TCGA-71-6725	0.103125175426255	-2.54919028884078	-0.0616225426667555	-1.04765926403051	0.0173470034887231	0.29634249144125	-0.129419784167119	1.08389029102592	0.799761484033383	-0.817757684473392	-0.42598432738495	0.190679064331645
TCGA_TCGA-44-2656	2.80202656876558	2.85527733870047	0.0358785267758482	-2.59117227782037	0.388551255152223	-0.180612354634373	-0.198126937858957	-0.179717452699256	-0.0199545061050035	0.0411903895921236	0.294677553724072	-0.262509866736193
TCGA_TCGA-05-5715	-1.04311313439038	-0.88296588368445	-0.0905486289834717	0.0900473895071892	0.878139540325179	-0.521864735777343	-1.09205275256732	1.23602055955878	-0.12961466225773	1.40979809327016	0.407601606334209	-0.288878516735186
TCGA_TCGA-64-5815	-0.871444817035588	0.128726228166069	0.34058233079669	0.724888237503361	-0.492424482558431	0.588299836604224	1.21713661345161	-0.747112167300704	0.22365025822879	-0.0518256495162263	-0.429041689578314	-1.40524674947689
TCGA_TCGA-55-7816	0.706199028856091	0.366056420981376	-0.521685077475689	0.039493497291972	-0.0679076780095966	-1.52159267608994	0.376730244338861	-1.21545381324784	-0.299650654738381	0.0252889966983475	0.207492070335408	0.0576109402305413
TCGA_TCGA-95-7948	-0.182489623186689	-2.47788026325085	-0.308750531612423	-1.12277465597599	0.274507708351785	0.352079342438772	-0.165089182330397	0.515624460409843	0.779463513604227	1.14249262558672	0.919129393798042	0.0711459462954211
TCGA_TCGA-05-4432	0.574881327016054	-0.717705350027938	1.35737404485983	1.69984780816775	0.913754082790359	0.758172696627966	-0.326246068481107	0.737060941951878	0.470221357977926	1.35864253357178	-0.377491832699005	0.228391473664904
TCGA_TCGA-99-8033	0.0201304205765805	-0.735503303621132	-0.724245120924294	0.187397609035012	-0.494715806694715	-0.0722477885102931	-0.147119862867448	0.462083644709195	-0.890158293072246	-0.100333996261368	0.432281981845177	0.208973169079565
TCGA_TCGA-78-7143	1.45732773185502	0.167715897593622	-1.87656098188886	-0.148200565489752	-0.644559201530244	0.140399316591973	-0.0644765987031299	0.709341782227629	0.0233453636149057	0.155078041380171	-0.790411001189084	-0.024463804374481
TCGA_TCGA-73-4668	0.61474743734036	1.02863188547219	0.573106784556177	1.36687973959686	1.08484909059024	-0.62348018174302	1.43038217917092	1.63581410536745	0.197199827643396	-0.353641187658716	0.485743953109175	-0.0588840126410555
TCGA_TCGA-44-5644	0.684847375094557	-1.03607346925127	1.32341763198607	0.882511115536444	-1.26287536428639	1.82749779050785	0.0243709738482217	0.830432230151346	0.880376255747776	0.00329745829652385	0.298291264384812	1.02219227737828
TCGA_TCGA-38-4625	1.59368648093552	-2.42329020594432	3.08930590631991	-1.15975358183571	0.95886215419211	0.606282833528784	-0.164736120289877	0.953753716559563	-1.21797890815905	0.261362682143064	-0.52169448842241	-0.401814802797116
TCGA_TCGA-91-8499	3.70364217750156	-3.4616945417819	1.88032118764423	-0.220681376963037	-1.21172944655651	0.212865788027335	-0.00311989498787324	-1.05820539572252	0.626924551683463	-1.08521860129759	-1.17157192181497	0.560986576093193
TCGA_TCGA-86-6851	-0.626215957481321	1.18357663515154	-0.953687633566348	1.27914611371446	-0.116108786692977	0.153063696528461	0.430989523613012	0.263763423837435	0.232368815383428	0.453842088370749	-0.226067920392965	0.692112442880838
TCGA_TCGA-44-6779	0.611138250631782	1.09776418211076	1.52081427855385	0.00762572284621373	0.673421488872091	-1.60816730946029	-0.21061345807249	-0.913041166866518	-0.210632019819347	-0.0535430371834075	-0.172265960632023	-0.778315034747442
TCGA_TCGA-78-7537	-1.96922314331988	1.15903886797864	-0.278959227836725	-0.678246454003667	0.340530867108636	-0.0972796344818305	0.681015332112632	-0.11854469154688	-0.108774065030866	0.35359951360726	-0.26664430236675	-0.509535947208721
TCGA_TCGA-05-4434	1.19490423712313	0.155563261122891	-0.02176262118637	-0.428126900169277	-1.50818938256632	-1.41660326147388	-1.48439080694479	-0.474544055604094	-2.09250678311992	-0.508600142654802	-0.561800140654202	0.290011634041929
TCGA_TCGA-67-3773	-1.91252337476876	-0.166516148836839	0.0590614545828238	-1.93463893658949	2.47570405936395	0.651636981868743	1.16850065332906	-0.728229853169757	-0.0590417180175263	-1.46285502290695	-0.438890408780243	0.607628933659293
TCGA_TCGA-55-6983	-0.857022857143605	0.277171887338873	0.293048219571255	0.526642605253604	0.296414167518986	-0.238438947519332	-0.629896246636075	-0.486558162524151	0.20451176844545	0.331086220107716	-0.384235892515228	-0.429707152656371
TCGA_TCGA-05-5425	0.767950113508972	-1.20568697647953	0.621499089560893	-0.198399259271587	0.296853179962999	1.00686427480871	0.174467009734059	-0.37682342363035	-1.00123556103945	-0.235837769449835	-0.47595910796447	-0.0470352350981286
TCGA_TCGA-97-A4M2	-1.49788906153171	0.394819454545344	-1.34431152137386	0.200219735242431	-0.475814160327568	0.382368741580706	-0.23715663169977	-0.29434652738641	-0.106601051537445	-0.489125120300568	0.521147748011208	0.0738370214854322
TCGA_TCGA-50-5941	1.06364063786373	0.10369021717559	0.499863104429898	-0.0554432410070436	-0.0152383493360611	-0.932686879128505	-0.944338100861197	0.417730643692491	-0.106029449833197	0.915558749087797	-0.183253530564086	-0.36599899861593
TCGA_TCGA-78-7539	0.492744404665528	-0.663316517697576	-0.116057329100947	0.00781789057070487	3.15066447931347	0.402350484072462	-0.099183408771706	-1.73917756601662	-0.813940382819424	0.742712137838714	0.254916360324279	0.0339457009407442
TCGA_TCGA-67-3771	1.59038486447783	0.519684778961331	0.898943220035577	0.196107180599069	0.568930137714441	-0.287254148933303	2.7414880692122	0.953193406842669	1.3936946639457	-1.77381791180747	-0.351782810532833	0.0269135901064803
TCGA_TCGA-55-8299	-0.120935537313748	0.18829053984394	-0.228418242144005	-0.200442222441506	0.469837696691576	-0.508159626709017	0.276673801970016	-0.909900411033313	-0.107507820073413	0.0207859271228861	0.619510246323875	0.0659372292602452
TCGA_TCGA-05-5429	-0.48334433362765	-1.70151193177436	0.875306961313694	-3.275610141513	-0.547836659203196	0.0448849591276462	-0.342848072498486	-0.346319194337418	0.524602681074809	-1.25735447929401	-1.5307740182633	0.158421221468419
TCGA_TCGA-93-A4JO	-0.981280703090454	-0.352337549952318	0.139509921728471	0.319143581872553	-0.251856627652218	-0.325237356860906	-0.489230709959167	-0.156887173038096	-0.50894138433602	-1.01904810670436	0.493918898995774	0.243804565516427
TCGA_TCGA-44-A47A	0.924874440155222	-0.000712592337888263	-1.97053989544897	-0.553436338367814	0.896781433026714	0.855113507661478	-1.50199139680466	-0.505257573862645	0.557088596590926	-0.53621956038967	-1.20498225132798	-0.386528274644003
TCGA_TCGA-86-A4JF	0.0471249530694952	0.403229755060361	-0.591699672416704	-0.45119702163766	-0.794070335121806	-0.920124924765102	-0.264350014284021	-0.451770656420909	0.0881113494585094	0.150153942076057	-0.340936072137315	-0.191726231657657
TCGA_TCGA-05-4402	0.709226942696744	-0.983958397241687	-0.105245801072738	0.0561425258219082	1.15883024254629	-1.30301661613109	0.559077695493757	0.668290324441258	-0.111560155566658	0.239752807733104	-0.308939661452734	0.773549501971801
TCGA_TCGA-97-8179	-0.3560537598988	0.0290327080131141	0.0740815917422112	-1.1888529918293	1.34677087972647	0.469885123447148	0.591055868989024	-0.0119736041817297	-0.50367085440561	-0.977333265926508	0.361676231317586	-0.20133112126018
TCGA_TCGA-55-7914	0.722498475528369	0.499633109422118	0.0447347629066651	-0.979288025992352	1.21481643664983	2.05176436291837	0.502701922160531	0.771992239132826	0.727787389451713	-1.86318820555575	-0.913546738835588	-0.330718074018845
TCGA_TCGA-49-4490	-2.94028312880243	-2.04848849680339	-2.04880055702997	0.465668141743976	-0.678256435061831	-0.783810319839271	0.375231868910455	0.49887953799173	0.124400990696215	-0.367370049907409	-0.26660151679325	-0.705632999070463
TCGA_TCGA-55-8090	-1.65287122322354	0.3068759062081	-0.138499261716155	1.20136059198606	-0.22158800802267	0.606480771307707	0.315903773633272	-1.10356552260804	-0.1053720339815	0.625993770608984	-0.686225852505733	-0.468873098753016
TCGA_TCGA-MP-A4TC	-0.717725404734666	-1.7059976949999	-0.0123107229568157	0.181860723900106	0.0537728297775327	0.682955161925332	0.0250445081181998	-0.598855872114207	-0.119398670436767	-0.462788843459755	0.860823454518798	-0.274870250284779
TCGA_TCGA-64-1681	-0.603740923427599	-0.0768723776204075	-0.00941174922463082	-0.372381353518858	1.97870201252184	-1.45695693327544	0.251280020429536	0.376696815040117	-0.330214826721719	0.593433244339895	-0.366777547426373	0.192761844211693
TCGA_TCGA-99-AA5R	-2.92735346958265	0.533227616954176	-1.64800465654719	1.2545897190183	-1.06089040278066	0.683632036716426	0.0105617390037415	-0.82686043824327	-0.320052754046194	0.267260718192804	0.623882715670571	0.0198402169690585
TCGA_TCGA-49-4486	-3.23422882197856	0.21511664757845	0.272817919066275	-2.7647716690343	0.664103864067843	-0.610262637923681	0.432979786575319	-0.03291494717724	-0.307495993676398	1.02013216777691	-1.1734372364413	0.171930252688775
TCGA_TCGA-91-6847	1.1081440457205	-0.820532506605186	-0.586053534416501	0.0967839244773727	-0.415894771213837	-0.845558575945936	-0.404138810797506	0.113355654462505	0.154667601050395	0.452055671533742	-0.662280052034537	0.452942841155438
TCGA_TCGA-05-4249	1.02301204943166	1.10053201844163	0.827506704113335	0.47880934963972	0.625815571922077	-0.697767706486041	0.138575296470617	0.317209599121211	0.0284584359245945	0.527977656418707	0.397373741801809	0.41549546941345
TCGA_TCGA-91-A4BC	-3.8119210275286	1.21353855075455	1.1841795725305	0.798198528129037	-0.647823491291386	-0.0297868411229452	-0.324638429883052	-0.280440281616286	0.396417043899841	-0.566372236160289	0.294188368904817	0.123271275166534
TCGA_TCGA-55-7570	1.40329491625623	-1.89904053064285	1.50313373054986	1.01573878393971	-1.73185022702263	-1.76266555230408	-0.0781730927945368	0.793269950856105	0.148721413789094	-0.536139068407337	-0.327920966427378	0.211672013506551
TCGA_TCGA-50-5049	-2.69884714735397	0.120584008584251	1.42901579263475	-0.391518647908864	-0.157507705376818	0.342185595753919	0.223875565148159	0.834154950694204	0.474048532702383	-0.365011460587465	-0.0152946215043243	-0.0764955401855641
TCGA_TCGA-86-8672	-2.32956758433057	-1.41022429320286	-0.233112706414266	-0.39233994224215	-1.5251940225133	0.29878499842454	-0.0614114904368958	0.928980962060138	0.813460852387624	0.291236573863835	-0.0838634347501456	-0.505790233602442
TCGA_TCGA-50-5066	1.21426470761181	-1.22879854975588	0.384587399170504	-2.0669990376342	-0.513200116051461	-0.014391551537514	-0.122031879065686	-0.0179488031397797	-0.252029482751933	0.240019556600675	-5.69304338512292e-05	0.374837101375987
TCGA_TCGA-55-7727	2.69725273095322	3.39646927330427	0.180588142175298	-1.65402556333217	0.557677136180705	-0.119403614589718	-0.0808049967103577	0.704410329398182	0.942881089402095	0.517822832637032	0.041352478627268	-0.160335177018683
TCGA_TCGA-86-8674	-0.773359834350899	-0.0169928928139023	-0.324109787764424	-1.45116341974716	0.0538950884510436	1.19331154290307	-0.714609258356807	0.189796984261144	0.540808065151349	0.584128442314768	0.151065020549762	-0.0152393626796702
TCGA_TCGA-53-A4EZ	1.3043285220212	-0.559330268182975	0.266743061498727	0.256217560936264	-0.361719010397221	0.339058029813376	0.82088198199396	-0.00453262702298474	-0.95823782893167	-0.227739632944501	-0.128836511498357	0.112712632316645
TCGA_TCGA-69-7761	0.889731490265722	2.89790127000198	0.267304213316148	0.256728305837786	-1.13738042005049	-0.0871553365632473	0.48847221118294	1.15798645444934	-0.577498041823858	0.175872603384865	-0.678713772538275	-1.67423488066598
TCGA_TCGA-50-5942	-0.161074146020659	1.75482915493067	-2.01382624760038	0.0528327932792522	1.09460390711021	1.26460762140311	1.36484058296499	-0.505540708060951	-0.242987207579203	-0.733501883957324	0.0671211888812491	-0.259176396494647
TCGA_TCGA-69-A59K	0.392710112824096	0.406046673156367	-1.68091353579417	-0.16624842384112	-1.74754992491602	-0.740626494112592	0.834940204622148	0.824891548160693	-1.19998715963522	-0.165232923806315	0.176180844248277	0.19611766003184
TCGA_TCGA-44-2666	2.23138433334658	2.40312972774302	-0.789700355015908	-1.0649025544055	0.808854055791677	-0.274492374513716	0.81650043261262	-1.13488839167511	1.06418860817578	-0.866316246281084	0.216254356742936	0.139710269214366
TCGA_TCGA-50-5944	-0.428151741317851	-0.00804367209056591	-1.70525756840112	-0.550972155044428	-0.105308955339254	0.983492891190633	-0.0146153550726165	0.636855839166711	-0.250891038164523	0.633843362730059	0.373947997852413	-0.70460081999909
TCGA_TCGA-50-6592	3.65965165476411	1.0502509614546	0.985795287102364	0.620864666641336	-0.499959159303047	1.229029701529	-0.136154839705121	0.355324894971714	0.392432920200721	-0.958856411899823	0.421936875663302	-0.118146311633948
TCGA_TCGA-62-8395	1.09205418588256	-0.266219267082769	-0.885222327798223	-0.468527953927359	2.43579432585041	1.06709540617008	-0.669840172863456	-0.37899397560861	-0.704694543233318	0.660847228142585	-0.101730553023844	0.509787856103588
TCGA_TCGA-05-4410	-0.422626655866405	1.68069683881403	0.0218036490028253	-0.0810987919040501	-0.00177909625140835	-0.89175667061098	1.36890002853116	0.118992957366014	0.343765666693824	-0.346043640822706	0.42184542886976	0.139395717114127
TCGA_TCGA-55-6975	0.444806967392404	-0.868727028070293	2.10214061910897	0.23943406631435	0.0440344906881276	-0.262462556619086	0.34468130750173	-0.128609425869865	0.260653448500893	0.231649198085223	0.716424543700192	0.336125397157202
TCGA_TCGA-73-4662	0.553573840085667	-0.634165824984153	0.245911129051597	0.648067561467865	1.33642854441939	0.574934159119894	-0.251164708518888	0.235033727306477	-0.0919228584908593	0.628091649090289	-0.0425227935317308	-0.0981627996541375
TCGA_TCGA-49-6767	0.900054862511977	-3.64962639353279	0.0841184970679697	-1.20154271466903	0.0412069427632647	-1.14244391038807	1.63034568036734	0.602500359805515	-1.39847004224558	0.331709532659267	0.0392427922324273	-0.993960282939892
TCGA_TCGA-44-A47G	-1.36220018312601	1.8918302390229	-0.334731951152766	0.794530600651245	-1.51961699009323	0.129602222649731	-0.20656965464706	0.139474241197353	0.146062045351614	0.198198682423638	0.108153292857052	0.113947708154561
TCGA_TCGA-NJ-A4YG	-1.8527623010105	0.419502979124542	0.476074988666251	-0.0396962737525728	-0.189229954385694	-1.01015873891569	-0.0363244906314056	-0.456281490342467	0.189418675248945	-0.116271589545795	0.132200662474298	0.248725444329109
TCGA_TCGA-55-8507	0.519944943288724	-0.310936037574884	0.324909798184219	0.258842088522858	-0.563845742130801	0.249091472128467	0.0475925194775198	0.2443495224975	-0.977132792194675	0.221913627825119	0.840022068792998	1.25355012183775
TCGA_TCGA-05-4433	1.72403206065469	1.28939704245624	-0.274177182153574	1.03454707984183	0.28780286807524	-0.110672878724175	0.796130507248748	0.124015150483896	-0.621084353530356	1.54056573218032	0.904125189580284	-0.187885015181943
TCGA_TCGA-55-A4DG	-0.752311073891227	1.34308500866712	-1.19290952098358	-1.3397781572041	-0.176262250606461	1.02994729118135	-0.678629052331886	1.17513610555077	0.780043272965577	-1.31523081265973	1.39581284401391	-0.197421813700328
TCGA_TCGA-49-4494	-2.4572758176625	-3.6079796741236	0.650254649160607	-0.758592930463503	-0.361151000399585	-0.0758695019034394	0.934077814433336	-0.941775392478569	-0.0313779748717108	1.31519810185217	-0.945930656429071	0.155991227825335
TCGA_TCGA-NJ-A7XG	-1.69728393288185	-1.04878485144167	-1.41359406561042	0.702404816860828	-1.80733116019655	1.73186546002803	-0.346417602046855	-0.556151704876904	0.152317781000536	0.708801140861977	-0.202344080459171	-0.132294168966578
TCGA_TCGA-44-6147	2.35251000543039	1.98682440423022	-0.180088113996965	-1.86586281116952	-1.303709530486	-0.292949368012631	-0.663178887418108	-0.533692797111082	0.16612861579543	-1.05116595582235	0.530429403506558	-0.282634242510214
TCGA_TCGA-49-AARO	-1.49281363060013	-0.901281882235474	0.558863220835431	1.14025955426168	-0.102954320165078	-0.414799551681322	-0.859330101082699	-0.26096765643517	-0.981236589639089	-0.391135277466954	-0.212154203706664	0.571370363329509
TCGA_TCGA-44-6774	-0.402342628600218	0.130376059858885	1.65720406794445	1.0244342048986	0.531298877547905	-0.206281023866597	0.261281555949659	-0.0519930956461447	-0.000942745900313402	0.349697281559884	0.826909590230092	-0.317849107890789
TCGA_TCGA-49-AAR4	-2.96878224368594	0.931964841843134	0.19531547216878	0.928172071694722	-0.62594019408826	-0.249700770602131	0.399156701081591	0.0889096057984542	0.228028555276389	-0.472360021694978	-0.803050199558607	0.602201755659447
TCGA_TCGA-91-6848	3.07909929129458	-0.302520512166293	-0.593114441990395	1.49144906357606	-0.350794583496561	-0.41023766053242	0.47896189377499	1.55157717632061	-0.654319878783747	-0.341765257939304	-0.0920172088266513	-0.16555383538177
TCGA_TCGA-50-8460	-3.79805409482748	0.479924001034922	-0.600477415959602	0.46307117486345	0.498184637848852	-0.517030820003995	-0.493979876234888	0.102129666249193	-0.0361778441599786	-0.701569917456398	-0.454420738740044	-0.449465056154362
TCGA_TCGA-44-2668	2.7304612350551	2.72123815127928	1.65257030001696	1.07302522493123	-1.99978651957129	0.4159130592623	0.356731305056119	-0.218868736921875	-0.277656641585272	0.390226881064751	-0.438479108400737	-0.16558177378471
TCGA_TCGA-55-8091	-0.730061673102061	0.211801294162305	-2.14310233659451	0.557543397989325	-0.678183510552406	1.2597007215996	-0.306629810115902	-1.03223854859015	-0.0473584701662341	0.609700715219267	-0.493069922565632	-0.250218762692646
TCGA_TCGA-50-6673	1.19367352197029	2.23622020725391	0.665810520067207	1.20111819888625	0.68378090769589	0.65102865797935	-0.170400950305829	1.31002144318601	0.142676518780925	-0.878364311194985	0.167628053208156	-0.0285964276204204
TCGA_TCGA-49-AARE	-2.93338670339726	1.07701059014832	2.61789477767335	1.25392850472466	-1.16786788939185	0.376586880493084	0.115274523719316	-0.492156526495271	1.74731372594664	0.27491917341718	0.404022946850485	-0.0773087545205163
TCGA_TCGA-55-6985	-0.861661434689816	1.04982246126804	0.120004364634058	0.0404595844009372	-0.202687892443275	-0.448147177887643	0.304241783778721	0.562822492797492	0.0298797001828337	0.314895405792148	-0.218393725579724	0.162813394078838
TCGA_TCGA-55-6642	-2.1769003723784	3.61023173852777	1.98791783962014	-0.449789510991074	0.879636722875437	0.993642278147156	-0.489628364576954	0.271440874422548	0.290396443700495	-0.334088667405729	0.661461211140737	-0.295308326571907
TCGA_TCGA-50-6591	2.32770574410047	-0.637189686917804	0.364787089994402	4.03561995359665	-0.662751339811573	0.729883598211557	1.26344683113844	-0.104999122858963	-0.187258124650478	1.44636559687611	0.456827245224918	0.0578146616569934
TCGA_TCGA-78-7166	-6.38740893604961	1.89932679231845	1.57529850199643	-0.248504608393753	0.430697329510149	-0.0112574248677642	-1.52856025283972	-0.400272195355959	0.134289554050328	0.371521001517188	-0.0857247683669992	-0.768477854077126
TCGA_TCGA-05-4427	3.86270822771342	0.920018551647271	-0.625596274958513	-0.10053557862735	0.0369127268608136	-0.997491782253844	0.956414072489109	0.063016146408385	-0.13752365283334	0.845558893315916	1.04453396389292	0.0331649069932967
TCGA_TCGA-49-4487	-0.989450675195021	2.64361560004086	0.678285103238608	0.638794660501842	0.249310391941565	-1.26280940687201	0.426470183074478	0.831949499623589	-0.321590936793132	-0.591150472048577	-0.376154581314811	-0.552287719910693
TCGA_TCGA-73-4676	0.993204717053282	-1.2218201396364	0.420706008012192	-1.38098822248589	-0.431504629821898	0.155932490439388	1.38972463058079	0.467978257881786	0.271186210680705	0.0661572525984209	0.122955228371481	-0.286457973304165
TCGA_TCGA-49-4507	-3.95795880848559	0.149367879743108	0.869277952581181	-0.505048329617197	-1.28287111147812	-0.604204222323637	-0.419546193203058	-0.810498244655125	-0.394597227328653	-1.31552283562543	-0.131702017887273	-0.351553100723639
TCGA_TCGA-78-7148	0.1242036905088	0.573404135715857	0.904537993326876	0.0115435175458585	1.67049834588689	1.03225283851318	0.369931510827239	-0.621195073163018	-0.202754323310781	-0.0298443375615017	-0.355541696911006	-0.860812051515741
TCGA_TCGA-55-8514	-3.12985428140036	-2.2723972576197	-0.533028521198674	-0.644386927880616	0.871577477413564	-0.0759760859866608	-1.25054605308706	1.21832035952604	0.536180994424817	-0.451397959999058	0.580452520289796	-0.0768300699461102
TCGA_TCGA-93-A4JQ	0.160967408343369	0.36315894115631	-1.22934226070565	0.614679492184011	-1.12765230368716	0.56223163507221	0.412078334341574	-0.643541849596246	0.0436836941661822	-0.598441850808365	-0.554275767064428	0.624376771220477
TCGA_TCGA-55-7576	1.91938031553823	0.211991240029871	-0.583863960722805	-0.325575630484186	0.284037543568613	-0.88075419791778	0.772975129745808	-0.718527872487752	0.369854757465869	0.186324810250692	0.501463889746622	1.26333794337392
TCGA_TCGA-55-6969	-1.15499903349098	0.866453222174113	0.928160261905155	0.592626428705857	-1.07887287471646	-0.0206953610629572	-0.155911420565189	0.25266125494788	-0.613149670003355	-0.335919044433763	0.343443294700002	-0.017394032116263
TCGA_TCGA-93-7347	-0.290797296957291	0.541314004030051	-0.518841478865333	0.129850442729322	1.55558144006107	0.481960922509472	0.365112734724625	-0.416081715191525	0.0581440527214224	-0.374829585422044	-0.323294570986675	0.250332204677994
TCGA_TCGA-69-7978	0.590208621802116	0.86694136764792	-0.885182151851016	-0.272747023582425	-0.313286373497622	-0.0042389380669387	0.297749402213902	0.010730139926963	0.0141045163015097	-0.440571808552171	-0.377399041122981	-0.736518349224198
TCGA_TCGA-NJ-A4YF	0.211806542773767	-1.63593589032794	1.58512336330159	0.896480087755314	-0.899088880018097	1.15138043402559	0.195504773249516	1.52155510909111	0.308729322597872	-0.0108130290336268	-0.516625168067196	-0.266187492791092
TCGA_TCGA-91-6830	1.8427037716512	-0.199758027846459	0.0480495561738759	-0.00518610256242624	-1.31896888557719	-0.55343325488878	-0.242376194496675	-0.547194723294463	-0.232111486159217	-0.639523113395515	-0.733148031023157	-0.0656356930931744
TCGA_TCGA-44-7672	-3.27964030376127	0.968696219714108	1.85540517891791	0.812560088220965	0.671404942176465	0.586833051451475	-0.285495787665174	-0.227620721654809	-0.158140551837952	0.0813346791512736	-0.0972972168646243	-0.532070161183458
TCGA_TCGA-78-7540	-1.43223932576979	0.443808674724377	0.532892145580238	-0.956089669108812	0.424495498784192	-2.33854155395846	1.58602237695957	0.204759020582497	-0.779747844225523	-0.212677342835371	0.326001102177061	-0.185449049435226
TCGA_TCGA-55-7227	-0.287943368527632	0.990962705651948	-1.49754580458466	-0.230296662653162	-0.193625873799161	-0.562108040235877	-0.208433730644965	-0.392172470671056	0.91311255553167	0.374571265800371	-0.10943513915343	-0.342500152596697
TCGA_TCGA-MP-A4T6	-1.66809548273629	-1.52049490704865	-3.03761366000207	0.564951771739472	1.5930971666155	-0.292103800470094	-0.775422964957587	1.25449509284909	-0.559915158751892	0.760400073283988	0.0824828397068804	0.517377248558371
TCGA_TCGA-99-8028	-3.8209316974162	0.924900183309557	0.200472289092419	0.268586838563207	-1.10758002401382	0.0147176844528195	-1.04615964120283	-0.255092491709672	-0.924756014537574	0.217656651280163	-0.29255026245145	-0.374407541580198
TCGA_TCGA-64-1677	-1.75091445645538	-1.62368101749498	2.69126466317534	-1.25458208106157	-1.17083749159302	0.23678431309448	0.525095103070216	-0.978403757392361	1.40743109108893	-0.594055550406986	0.0557501992606537	1.9959346941324
TCGA_TCGA-05-4403	-2.36097779203639	-0.0373957561278382	0.631715098312967	-0.81330842074056	1.26813980362107	-1.08558359203924	-0.109489240381836	0.280221016853436	-0.0294435017448715	0.2423195356557	0.453337988094332	-0.811501481497667
TCGA_TCGA-44-6148	-0.994928838253348	0.0634650270602248	-1.56418745820576	-0.247634723889733	-0.404147028099844	-1.14190929457152	-0.312817586543334	-0.606138223360855	-0.255963391491527	-1.07163099511589	0.246244961254929	-0.24071167112101
TCGA_TCGA-55-6980	-0.747819174415671	-0.29820401376077	-0.834217869663743	0.313088642116502	0.904682022432412	-0.996417918293007	-0.861528090471687	0.762451951814104	-0.201133309481761	0.358280266627644	0.280312594514271	-0.262373610385918
TCGA_TCGA-55-8511	-0.668462181967856	-0.218167089472709	-0.735708556749132	0.881977180192736	-0.0228647775225987	0.153616613471609	0.52207516244946	0.120670728807534	-1.43446125578786	-1.08379076967866	-0.0708685738829081	0.147455048971191
TCGA_TCGA-86-8278	1.1322588535604	0.383804410468016	-0.832023738976415	1.41307335771818	-0.207475113772414	-0.169477923114433	-0.272736400621403	-0.404651335096405	0.874933036816842	0.0466768854340688	1.17949285649516	0.14375796036485
TCGA_TCGA-78-7167	1.03642703052076	-0.562619065545291	-0.959191831044587	-0.540700755739696	0.245383374671516	0.50837021786444	0.371786529068027	-0.474638696682519	-0.0724250513133788	0.732944329061602	0.290407723565762	0.0781329607730974
TCGA_TCGA-55-8615	-0.901146790255516	0.824224215561241	0.849931200206254	1.40533057653277	-0.64373632184299	1.34547998880751	-0.272707476534513	0.116978343879738	-0.848911432924178	-0.234282310054741	-0.389167333381838	-0.198940662276255
TCGA_TCGA-55-A494	1.17802702033085	-1.01421925494925	0.21270493314023	-1.34525581792321	-0.759942776094767	2.03036990555399	-0.810628680172258	0.114796307719216	-1.61059748764084	-0.543380075562044	-0.104017080580582	-0.945947747984189
TCGA_TCGA-78-7147	-0.617211222431226	-1.61134304277369	-2.192039617695	0.53539998061973	1.10092987160689	-1.87377698301226	-0.695791105139261	-0.140164385230531	1.07154773275697	-0.226170259805993	-1.52631280734419	-0.542604395615713
TCGA_TCGA-97-A4M0	-0.244451759606016	0.529155318336021	-2.745385223586	-1.0050247150881	-1.05091435103406	-0.130472696379069	-0.515576664214033	-0.0457060954248854	0.478763241981075	0.526384289017395	0.381341789797668	0.722679900933094
TCGA_TCGA-55-7573	0.977511951458324	0.47751516253368	-2.23458124547594	0.0289216337299892	0.0890099521076325	-0.49493906724013	-0.607178772084909	0.378306796096073	-0.151025804303133	-0.505271602226507	0.354926290506627	0.753130707358308
TCGA_TCGA-86-7714	1.9942649271223	1.9766869434084	-1.6779194417999	-1.40920633282933	0.560382300326192	-0.407621497897918	-0.292189929211875	0.216189416599318	0.577483014734211	0.0989785873111385	0.0905486018270036	-0.179502186282048
TCGA_TCGA-64-1679	1.50933837750082	-0.610965931915357	-0.345531102708065	0.708734213696778	0.920322412642331	-0.525542972989584	1.34120284153369	1.09300766242592	-0.356527748956218	-0.681023511658154	-0.433299633153839	0.155137630298493
TCGA_TCGA-64-1680	-1.28379493104792	-0.566868039828301	0.49323621880524	-2.59914314222948	-0.0108888124129091	-1.0138867553085	0.995148257132006	-0.338663512986201	-0.0390645743623909	0.11391985239791	0.557154761749149	0.729738434803023
TCGA_TCGA-86-8669	1.31644455742366	-0.496682556545839	-0.257727061046397	0.386503570432148	-0.627699240835248	1.73900914119848	-0.553765618333534	0.205227992466662	0.00736598438885707	-0.150774960027401	-0.108695918898999	0.158455062056114
TCGA_TCGA-78-7145	2.97040571147017	0.61678507147452	-0.409709225873608	-0.489505376099885	0.731213251241251	-2.16571276988432	0.58618241238619	1.1251821883305	-0.982454840968483	-0.299682040054394	0.188863741215708	-0.813348917995461
TCGA_TCGA-86-8075	1.45546293622269	-0.549360763965036	-1.19830778980598	0.684531526542268	0.116362689381288	0.0106400428211019	0.557917933275382	0.175682554130366	0.203775847071866	-0.351254417714142	-0.31731845243507	1.00689595893344
TCGA_TCGA-99-8025	-1.51198878745054	-0.649113941381496	0.717263731777381	-0.970871740811743	-0.0737016709400904	0.20076548878383	-0.0842224352830936	-0.489710065766285	-0.146540613666079	0.174812977216629	1.12909494941216	0.019876573301947
TCGA_TCGA-L9-A743	-1.1466508458376	0.747322111842808	-0.265095291391961	0.76799619113568	-1.13223821936813	1.31873055095619	0.283510815128779	0.248167618932783	0.070751900445997	1.06462715416508	0.763131945714927	-0.0976464346076963
TCGA_TCGA-86-8054	4.84913494302756	-1.50618563767893	1.7928817203231	0.537542754722572	-0.980375958302775	0.265250942051885	-0.513413197735288	-1.27317812159435	1.25270110621904	0.185411587345852	0.414295950857913	0.723096305210923
TCGA_TCGA-55-8094	-1.07704434788485	-1.11150785325875	1.6147072210454	0.0886851355330741	1.0811373857467	0.488083983744426	-1.12419337733717	-0.136830218207052	0.868939531746894	-0.688859293391157	-0.570597925021458	-0.307928350663739
TCGA_TCGA-62-A470	-0.0643515839287137	1.39491044149071	0.809520386129235	-1.00156770579623	-0.565624428272092	0.83307474541349	-1.41544405666867	0.562355443862809	0.364891856605247	1.00398133216712	-0.984821516955811	1.03784444173145
TCGA_TCGA-86-A456	-0.381314946199801	0.593391801163525	-1.74433860274017	-0.559829502524081	0.14251234038869	0.504845796659023	-0.728752643185323	1.04601012225914	-0.429354267284781	-0.480923355694702	-0.0582313097595619	-0.116737006076294
TCGA_TCGA-MP-A4SW	-1.3565597042415	0.150710282563066	-0.750673314287707	-0.923216767946391	-0.774027379185521	-0.353239817867595	-1.04593706903591	1.02124543323728	0.628561047556531	-0.00262060970784887	-0.0110261357359645	-0.0186645958882373
TCGA_TCGA-44-3919	-0.0855338577147652	-0.0257959719862276	-0.348878556237341	0.198732360690645	0.38652489867369	-0.479410298894796	-0.25348303355035	-0.318984948606106	0.502248862939106	0.326528403568083	0.357777621143429	0.291537253487375
TCGA_TCGA-80-5608	-1.08004233470183	-0.437305782069962	2.37542925508321	0.0935748714098155	0.346694926850874	0.822083849448855	0.637677289677248	-0.657600200114883	0.323139722909428	0.338897026946092	0.532268815449166	0.0861390906802469
TCGA_TCGA-75-6207	3.31835235707154	-1.23491110747695	-1.68684736538009	-1.87413036514589	-0.485266130808303	0.401999533190526	0.175286475144905	-0.438062796740411	-0.211912064281017	-0.295323146676427	-1.0970846552206	-0.315123354478652
TCGA_TCGA-69-7973	2.32910079976813	-1.48638604382673	1.07257366073047	0.535444242347459	-0.21300786991976	1.15706797352147	-0.87506623815695	-0.802122068444918	-0.000762731043308514	-0.50165917701623	-0.575534436813858	-0.726656119262005
TCGA_TCGA-86-8671	-2.07343688189073	0.170436341979729	-1.36033891538769	0.754061067727411	0.127990535663926	0.181666910932005	-0.543260699489758	-0.613771105277866	-0.0283850360879487	-0.201198502235427	-0.202291880986097	-0.0248407417147251
TCGA_TCGA-67-3772	-1.80383794978946	-1.35133798374725	0.837088263698777	-1.9254539873828	2.40865555732284	-1.48437090012899	0.1801961569106	1.26915707519016	0.125459160648486	-0.318759421536862	0.571500229326138	-0.0407028078479431
TCGA_TCGA-35-4122	-2.8082211197283	-1.09170013173012	2.30580530603298	-1.0834823015379	0.697377891273742	0.0458751233619927	1.59280888465051	0.530503478937148	-0.868136812801271	0.591674102147766	-0.637828551513161	0.374650728915421
TCGA_TCGA-55-8513	-0.896416281698386	1.08129458246026	-1.79516668291987	-0.173890782050019	-0.254409764617341	-0.0479243029683715	-0.29944660632473	-0.528445742059016	-0.129789083098512	-0.474466768337423	0.0484303903089778	0.108380273529162
TCGA_TCGA-35-4123	-0.55072564937879	-2.75550410402447	1.95066659181883	-0.761827618824507	-0.123142956960541	0.412384682969783	1.28855254264871	-0.858002025148686	0.349923377428448	0.590952835488439	0.0150494400333012	0.399028844073144
TCGA_TCGA-49-6761	-0.219314374779326	0.186607100967144	-0.0745006329845724	-0.746249230694099	-0.976057758786029	1.44895447918504	0.215321003736274	0.818367068128026	1.03577737173438	0.571934666900016	-0.0351278573744474	-0.8699794721778
TCGA_TCGA-55-6982	0.28615594214346	-0.203486437771176	0.953178455029424	1.26474401610991	1.30238147900412	0.66717938478234	-0.492072138380889	0.711185511127159	1.05756555739544	0.570646882409738	0.22650402631383	0.1651751092307
TCGA_TCGA-44-A4SU	-2.39598187929194	1.20466858078627	-1.06774415849334	-0.663158430989756	-0.389494590557449	-0.62315765161111	-0.30947453485278	0.873441460632831	-0.0664727841322716	-0.650595748560086	0.192922368729071	0.0105410946539115
TCGA_TCGA-86-8279	0.241524474957765	-3.21877967203225	0.352355686207817	0.127885848151672	0.796945199155315	-0.149719927854337	-2.13636777397308	0.719442808561401	0.883161637273272	-1.00132704424091	1.02481201576862	-0.254104962252856
TCGA_TCGA-05-4396	2.59041831055794	0.261757001351214	0.356053837944478	-0.0225407487750505	-0.706541134240361	0.542573971859019	1.08376801213351	-1.28466863287574	0.578535826095489	0.670248087132582	-0.422270033238841	0.0280173116588794
TCGA_TCGA-86-8358	2.72049377087652	1.64691822220504	0.287128383792257	2.15895532354225	-0.0527887950928317	1.10339574553077	0.93353368481514	0.349355932656153	0.127293756973327	0.524695312095091	-0.622652251459449	-0.57012628878687
TCGA_TCGA-55-7815	3.91528247252405	4.95105993216818	2.1919835634413	-0.858877407807269	1.25856011261677	1.47419421947107	0.0936632606662361	0.421431925643255	0.990546011483654	0.945116455780954	-0.615697991668088	0.705721220903581
TCGA_TCGA-78-7162	-0.511437035245941	1.04405017259748	0.318491839350206	-0.697877064471828	1.36931646779906	-1.07967893157334	1.13969114421717	-0.474732623607528	-0.385814676487837	0.456244528481709	0.573541758409504	0.576439663235157
TCGA_TCGA-NJ-A55A	0.60361981754832	0.613577128201154	-1.36865648838263	-1.20334454104051	-0.349087335732847	-1.34873938585402	-0.0789861801529354	-0.20108919884122	-0.178520702175781	-0.668424028499268	-0.199800781159299	-0.149963704865539
TCGA_TCGA-MN-A4N1	-1.3265900989456	-1.254976182398	-0.266411611663114	1.54543102473471	-0.0314364240503434	0.175455708460005	0.847035016272899	1.16715030400912	-1.83881555263449	-0.106403481242369	-0.216612705826528	0.563228535809011
TCGA_TCGA-44-6777	-0.965421309168251	0.765679330785883	0.154785257561065	-0.154093455216262	0.0655856648706013	-0.448635676171777	0.840476801968968	0.694011454224083	-0.256577536831356	-0.268118758574049	-0.0292124802196063	0.03016070170657
TCGA_TCGA-55-8301	-2.39730689291983	0.195099738024504	0.648826421602067	-0.422592224181749	0.167568209732782	-1.05323243242737	-0.0183320796721165	-0.234227401510744	-0.0952478058652184	-0.0793360128683374	0.424479487029383	0.117583291104461
TCGA_TCGA-05-4422	-1.37228389215878	0.782800093377476	0.508128056314946	-1.25736296813881	-0.244134198190366	2.56755385980161	0.516622983968063	-1.72987595901782	0.286368057120095	0.111718450200204	0.357597405933471	0.483433261545327
TCGA_TCGA-49-4506	-2.99442265164363	0.547146537012061	2.53486356865288	-1.37270885484612	-0.456752865269841	1.44512872507537	0.801316823852628	0.632202650714998	0.2702912908941	1.57312585786129	0.0019871028971194	-0.0368223141333401
TCGA_TCGA-05-4417	-0.146859499078264	0.479468207639255	2.0919163884116	1.05816397038626	1.11026648406012	0.287629027671027	-0.123796106676123	-0.798143424387	0.672252836709267	0.505171798127881	-0.602340448274544	-0.031805811877013
TCGA_TCGA-75-5146	0.00554966481261099	-3.17048406076427	0.51348793064553	-1.23957999421812	1.22707751755758	1.18452099630029	-0.927570535142889	0.156827132428101	-0.390742192738928	-0.598515663439138	-0.302278501807944	0.621959429072258
TCGA_TCGA-62-A46O	3.08951175395497	1.55349982307446	0.961764157171385	-1.20205246348423	-0.897131376044849	-0.330256889101985	-1.19147941263352	0.203392308065942	-0.752553224567284	0.810352195505143	0.621189496129711	0.367135506494722
TCGA_TCGA-97-8552	-2.04665984995149	-0.152171503916838	-2.25603810828824	-0.188359642392445	-0.0989535361468463	0.20386381774906	-0.0399368644869698	0.661981165341983	-0.927493046570597	0.0704309569017808	-0.0510723776162139	0.319051550824618
TCGA_TCGA-75-6203	-1.97023294865623	0.579091167491191	-0.0997818986360363	0.649542685787496	1.06369310505857	-0.217591779557001	0.949841293359565	-0.789879697090038	-0.00230411260261724	0.0956057327601164	-0.0373018639219625	-0.0520961483660266
TCGA_TCGA-MP-A5C7	1.23802785236191	1.13866744618826	-1.19427627977539	-1.64310436735891	0.111296688081825	0.11589109366274	-0.0249716204028016	-0.0695714517073249	-0.0368533840091749	-0.315035722313102	-0.399680247827772	0.617067420903699
TCGA_TCGA-86-8074	2.46897848223818	0.216326720694414	-1.50190582427704	0.0681559738865508	-0.0384105500313233	-0.430620584631605	0.142512687349422	0.562126988342765	0.631975903462963	1.01126683740285	-0.891500126873969	0.150208061278333
TCGA_TCGA-97-7937	0.100146233617483	0.710452597446691	1.1412640586093	-1.43034582904673	0.860492770575046	-1.33474419844806	-0.612869985900012	0.502450626649155	0.564573212677937	0.141867109808493	0.123420939451969	0.13974300762449
TCGA_TCGA-97-8175	0.602508651599188	-1.18308679431675	0.431101535907314	0.570689261887936	0.444706198322971	1.35520937367171	1.49585401120213	-0.124123316968929	-0.152761080542085	0.545048661912558	-1.21076121571623	1.10144737946741
TCGA_TCGA-97-A4M7	-0.558709666826476	1.69154853107374	-0.738979746984394	1.73728178001014	0.348073929427207	0.426053144085331	-0.660152552539785	-0.066107404157624	0.0157953311041711	-1.07710004294694	-0.760377459582392	0.407127247100866
TCGA_TCGA-05-4420	1.01867860757037	-2.76494072445032	0.874048511154025	-1.18934604828345	0.251025737998666	-0.241260666820611	-0.143294867554705	0.431173092319947	0.426012230143904	-0.936837760428415	-0.970241641793825	-0.127096969130184
TCGA_TCGA-91-8497	-1.77253203330783	0.659644469530436	-0.638043956444044	1.40226357698238	0.687816162113931	1.13290374748196	0.261697195441354	-0.655384532529713	-0.40172419316415	0.181696608335833	0.0610179990394776	-0.0624705059009886
TCGA_TCGA-38-4632	-0.727278937296396	-2.72478889747054	0.813254925939189	-1.99286332071953	-0.0125606913621026	0.84079178551848	0.148012945271065	0.763480711722845	-1.55327082845393	0.578510379180798	1.22371242251283	0.263767509308967
TCGA_TCGA-75-6211	-0.125048309333024	0.0793015895267718	1.68365591096165	0.151724046500684	1.14490813586827	-0.570652900556569	-0.0189339512608096	0.449574199977405	0.486616256464971	0.860121797138099	-0.292678734772573	-0.0226012684901593
TCGA_TCGA-69-7979	0.572310639901941	-2.02710935649945	-0.583769468404724	1.05104050682942	0.396327796720708	0.413108956315012	1.41151608388797	0.31843845016931	0.699417426317164	0.272493918193851	0.0699167214378211	0.00551145895284011
TCGA_TCGA-78-7163	0.348315319443988	-1.20690687444546	-0.604655942539135	0.91856000754973	2.15940337877827	-1.09480582536508	0.890131375980081	-1.92232860532262	1.08567683479746	0.390532246533891	-0.254516618283963	-0.184337205268482
TCGA_TCGA-86-7701	-0.863246189203983	2.64586496982306	1.52242355293688	-0.797556928399314	0.449442771789552	-0.881729355495637	0.529710250745646	-0.139259492293834	0.523447291526344	0.657890113156269	0.654448748616716	0.291109930607793
TCGA_TCGA-67-3770	-2.25609428295637	-2.34484186345958	0.405566688743717	-1.18067109828676	1.5899142919675	-0.0641823481620796	0.714252545404908	0.631998476078585	0.539646885947551	0.370646746569253	0.651479750231591	0.651753458078556
TCGA_TCGA-38-4629	-1.9229549239412	-2.91899526186688	1.59244241720392	-0.449500289342265	1.27018866460996	0.0268503137263823	1.56005082546454	-0.372622456673096	-0.435883008371461	0.452057883829469	0.952986070500878	-1.02959554400931
TCGA_TCGA-55-6972	-3.25076961048014	-0.795208008137706	-0.687746104358215	-1.12407434837534	-0.150532104077534	0.942612959719173	0.402903827351572	-0.673982194607877	-0.140032095456183	2.02873811289694	0.0669869262280693	1.37849974144439
TCGA_TCGA-MP-A4TA	1.43380359179536	-2.32426710092892	-0.154366084753524	0.363926908993748	-0.527485436746426	-0.553140841246513	-1.59877283979573	-0.164022769726162	0.203677696205582	-0.384618466201379	0.170994272961521	0.373602965702814
TCGA_TCGA-50-5931	3.36307460691006	-2.39374681873701	-0.359246249456923	1.14563049988668	-1.01068837558393	-1.44396187425707	-0.765564558900103	0.760571354029494	0.0693573646591438	-1.28311055607805	-0.21919424654916	0.725368977405483
TCGA_TCGA-55-7994	2.06764591899039	-0.631097329617805	-1.36558418421753	-0.0583450055112436	-0.76134553723233	-0.181639885475226	1.4508150456253	0.724316877861027	0.168127789996545	-0.204856052069676	0.91370833426691	-0.116526034226586
TCGA_TCGA-55-7724	2.2985925813053	4.10405225948659	1.86305469781107	-0.951078857123761	0.324146898825482	-0.889397193533783	0.558248468169911	0.773438158889409	1.36912349275546	0.742688663494967	-0.609659273404975	-0.220681740855107
TCGA_TCGA-55-7725	1.24209939436601	5.15972335578866	0.718036316283291	-2.72851094006396	0.198946363151294	-1.0434349543118	-0.66108224433782	-0.0872498141002847	0.543313203530989	0.16443965690578	-0.395300636646469	0.796968835529653
TCGA_TCGA-MP-A4SY	0.963460158042871	-1.7250181369557	-1.31647376086828	0.541412112687394	-2.13490576595763	1.10154748527857	-0.637129860207597	0.894001908561826	0.386175897913965	0.793324119373206	0.672348525535641	0.0790722551464287
TCGA_TCGA-97-7546	1.11879813159372	1.82678331498853	-1.83559394629503	0.12637128562984	1.51190982020782	-0.837126016786761	-0.120548937100827	-0.143182013616726	-0.45273974852244	-0.073195758939174	-0.0703852517292969	-0.0791176547130247
TCGA_TCGA-78-7154	3.18864838707736	-1.06591409504244	0.443920855926222	0.318467052910512	0.541149270849457	0.986680979318618	-0.577020642273446	0.0745897975648358	0.763713232625963	-1.03285206151617	-1.05237335560126	-0.47536490117847
TCGA_TCGA-73-4659	0.186982368442076	-0.999824696194316	0.459142920232043	0.0582040990037624	-0.147815831958033	0.806751419107629	-0.320449848127325	-0.631381463508829	0.117827731994841	0.449349404813599	-0.214114477249385	-0.315249757554681
TCGA_TCGA-50-5068	-2.72202587773749	-3.04694780631959	1.29094578722648	-2.73085906488517	-0.198273549912876	1.89249800354976	-0.684390452089775	0.102903475074016	0.138315615126363	-0.185328473196805	-0.661862099133605	0.93445853883838
TCGA_TCGA-69-7980	1.14503561289423	0.892438316626548	-0.474567323646244	2.30077619719675	0.698614043411222	-0.892326198436296	0.836367852027735	-0.882840504221418	-0.400910086854334	0.459235408683673	-0.223738416477638	0.704916514226735
TCGA_TCGA-73-7498	-0.339065926908435	-0.762723910421913	-1.21059198035524	-0.261671073468217	0.61729005878924	0.991348505414096	-0.215241240815671	-1.17730896596241	0.244657920009633	-0.105870854900326	0.100838657721477	0.104329326633808
TCGA_TCGA-86-8585	-1.99180679891446	-1.15738355198563	1.22824410162318	0.748187775891023	-0.637908633394878	0.429502951575557	-1.07063220742818	-0.795848687226155	0.0975965809530853	-0.562623416432888	0.493686620440659	-0.323474941066345
TCGA_TCGA-78-7542	2.44065104348976	-1.01874786600449	0.664957667118473	1.19425590682593	3.50451474067118	0.187098617076414	-0.17740261025411	-0.661030965495148	-0.0706201560961688	-0.826018666228338	0.787749527780173	-0.0199008250776229
TCGA_TCGA-05-4250	-0.494818158802358	-0.948217044603968	0.714857697568593	-0.401276778259909	-0.0374396091672857	0.158638286302935	0.975074743255805	0.213565153774923	0.415903487766243	0.431581533390786	0.732556270026982	-0.529414717309662
TCGA_TCGA-44-6776	-0.103705234836648	0.722020321776593	-0.0618402779049312	-0.223789927250194	1.27752206480125	-0.0533791219755399	-0.264594714958964	-0.979343368395375	-0.078892960306862	1.29724257743425	0.33180018396009	0.0544717595830781
TCGA_TCGA-38-4630	3.53826648437928	-2.18255587428038	-0.526893266665736	1.59519738692384	-0.700808913345311	0.496034927875445	0.709006171760402	1.01662474400592	1.1791607763416	-0.915649654750327	-0.667016218802033	0.453835094508351
TCGA_TCGA-05-4418	-0.967118105800217	-0.340822922210498	1.31730671596063	-0.768699316325713	0.831295431786518	1.06633327316162	0.209515154178887	0.810296057972269	-0.675880475980305	-0.278996749497024	0.348337122893752	0.831416401314038
TCGA_TCGA-55-8085	-1.16302466312358	-0.735694654702708	0.218080590008975	-0.349582495200987	-0.337528790249725	-0.548343096292382	0.143521202892933	0.0792628678351627	0.601321707919928	-0.913425602482264	-0.428501506333144	-0.073054155245736
TCGA_TCGA-55-7995	2.65370142839444	-0.00993607817803116	-1.20921500444411	1.39957887747424	-1.05455022025338	-0.818553188817082	0.228581445821594	-0.405380020296989	0.681147914430454	-0.117127365050337	-1.47126246583979	-0.0419069030514401
TCGA_TCGA-55-7284	1.16465450224768	-0.00704887731089129	-0.886922429113793	-0.310807932574796	-0.571177603449337	-0.403757718025027	0.696150254760379	-0.268203688871738	-1.36014307990141	-0.0764099077422074	-0.152922225007835	-0.307155144552959
TCGA_TCGA-55-6979	-1.17747170172338	0.842025086202308	0.124840558974198	0.768571958871721	-0.716341882539008	0.100034325146059	-0.0887594753701816	-0.376098238870412	1.18510464007158	0.317594791577617	0.0864083873602079	-0.379009278137174
TCGA_TCGA-62-A472	1.51883546315034	0.0071407206873412	-0.617790651378738	-0.909327357967587	-1.63817414013866	-0.123909441025815	-0.491797047211672	-0.107269550672162	0.428337041452849	-0.156822462823393	0.282596774358702	-0.624082085094815
TCGA_TCGA-55-8204	-0.354017759850647	-0.10681288755688	1.69781418209663	0.675648304077539	0.918133039328283	-1.89865492567553	0.22816845239444	1.64740923525493	0.261276806384961	-0.582068169826718	0.278124817829398	0.155127687362957
TCGA_TCGA-62-8398	0.992763185483362	-0.371099268051976	0.572859769288432	-0.220679337986365	0.208385124012162	0.545884471507059	-0.418947031455474	0.53639893392214	-0.758230325367316	0.115890702970724	-0.355373878170313	-0.459577130808312
TCGA_TCGA-MP-A4TI	-0.172998645514311	-0.614320931584527	-0.138926783764504	0.941744226538186	0.177612535812989	0.209676772301557	-0.926610743174339	-0.383387175065983	-0.140986677934713	0.246040791906683	0.0271401001457222	-0.262035456585928
TCGA_TCGA-67-4679	-0.645237237336057	1.41670626905507	-1.41869393238445	-0.522724193750871	0.679913142958699	0.380271508888387	0.274851329427455	-1.42302177847278	-0.0579580639256271	-0.423371385403461	0.0995502993748484	-0.0728325016624055
TCGA_TCGA-05-4390	0.00313513231389533	-0.932300576557119	2.44679373079389	-0.075293285133269	-0.0831935153633607	1.30725269077426	0.111359526306575	0.100826278253831	-0.883314408300767	-0.193211095919205	0.220733151089182	-0.0782180911104235
TCGA_TCGA-44-8120	0.858477850563901	-2.61244019442562	-0.546922374485454	0.149106634245965	1.22984909823386	0.0765170943761247	0.462630346012887	0.389323251830297	0.852942760686993	-0.10377550320464	1.25831279900035	0.241583052011011
TCGA_TCGA-O1-A52J	-0.98238803122567	-0.873733922525599	-2.3013927302606	1.67882144852736	0.321640825600396	-0.362829513116412	0.350577089829946	-0.0834169997372731	0.364877834088141	-0.259258941865075	-0.701068150390536	0.0792774417704274
TCGA_TCGA-67-6217	-0.104481904522553	0.702838157028025	-1.92703675142344	0.596216135658026	0.649434434153387	-1.11637759789955	-0.600380620721903	1.45576042144511	0.917857185847278	0.408694973146816	0.108900640832607	0.483839285984983
TCGA_TCGA-55-5899	1.26234002603938	-2.86690676394707	0.46972866114132	1.80215571534665	-0.16106847967384	-0.642330416161718	-0.152648804472841	-0.550256801523748	-0.0651334745464375	-0.365643562763557	0.81505635931829	-0.942932112403806
TCGA_TCGA-MP-A4TK	-0.508411941734211	-0.775740134166285	0.272722882577235	1.19112463781437	-0.265164439646818	-0.119427387796119	-0.252463721537114	-0.254480634017213	0.117015298229128	-0.322782016097773	-0.507356810279923	-0.0825603011044616
TCGA_TCGA-MN-A4N4	-0.171013239342697	0.167471493379589	1.91868651964303	1.52047578832537	-1.16441749311973	-1.13640213207501	-0.749467848028302	-0.42129918170132	-0.798572612975351	-0.486902952629741	-0.00956047549660854	0.50233590091333
TCGA_TCGA-73-4666	0.781603127021853	-2.64834169616543	-0.308896140641329	-1.25444040544115	-0.0902564087527467	-1.42409419418909	1.38907010945338	-1.30261054640642	-0.171370763496438	0.223156358638047	0.540995429099009	-0.780460842776864
TCGA_TCGA-L4-A4E6	-1.8252716222584	1.23351567835194	-0.581322370838023	1.01499254558417	0.188925240638869	0.0936590189629073	0.212123627508562	-0.91697148840364	-0.0140541803547907	0.197824196690245	-0.283518360291551	0.348191773513292
TCGA_TCGA-55-8207	-0.410544160870808	0.00454512139911046	-1.55302656242466	0.206971127582094	-0.278841745668114	-0.0733247458082919	-0.0874422581896724	0.133799155198145	-0.741349290083677	-0.176208777041141	-0.169225836335146	-0.0606991690494489
TCGA_TCGA-38-A44F	-2.37327858125607	0.463724210665835	0.275350092688513	-0.0442109760429798	-1.10803955651194	-0.798958842041245	-0.781600778851115	-0.0160017631678277	-0.483722744491988	-0.644488922815325	-0.598178110999039	0.53739669673556
TCGA_TCGA-78-7536	3.40570825300843	-0.954673058214147	2.26597145635298	0.0255780178588977	-0.975994450447401	0.000902016088794089	-0.869528252507588	-0.875161089551401	-0.0649695958108238	0.290865942125936	0.384789106525399	-0.726693072191389
TCGA_TCGA-05-4389	0.320635017214153	-1.32881053659093	0.134247658789743	0.068909051761329	0.226213347212067	1.64620995818506	0.381679824519089	0.285535445101245	0.337035147269885	0.117158865873942	-0.315149903136079	-0.677689498833065
TCGA_TCGA-55-7281	-1.85138243532351	0.120575630235837	-0.0530973934564824	0.377186571490948	0.848316115815033	-1.7767100393704	-0.295524725634984	0.406624088719481	-0.261360987528145	0.698505340089983	0.0321549050855033	-0.0194438689758587
TCGA_TCGA-97-7547	1.0768222753909	1.80382000605669	-0.234289183963377	-0.54917740179231	0.226504770029867	0.578309448815791	0.745365321963644	1.03983671555375	0.471007889156956	0.318027635409057	0.579126838569044	-0.347869404770351
TCGA_TCGA-62-8394	0.895539616155355	-0.262357021830996	-0.455412362457476	1.07030918156889	-0.439528956987485	-0.319245152304505	1.3152532623339	-0.781349834591041	0.333415514402461	0.477204432169085	-0.73369322228176	-0.503800330862969
TCGA_TCGA-86-8668	-0.362128970512688	1.29488968504335	-1.67054505565601	2.05632362186434	0.598729046099592	0.611481914229919	0.477965864366508	0.24927926447907	-0.277356301143977	-0.516043910734415	-0.263208994565722	-0.170596868631904
TCGA_TCGA-50-5939	0.92689990080127	-0.236219660102964	-0.532575380682633	0.981946594963552	0.275404127190923	-0.142719612414234	0.824950826797553	0.197311356353505	0.23033804988658	-0.259561219646995	0.0738305220879577	-0.105772227889086
TCGA_TCGA-38-7271	-2.53079669179827	1.32416925135268	0.294283881798745	0.0685862342641984	0.0217972292346568	-0.55680315339624	0.528337000309756	0.119552334807708	0.390225924387459	0.0500805117038024	0.203724043165067	-0.162724974005342
TCGA_TCGA-49-AARQ	-2.44150597998125	1.40401891603134	-0.127765715567944	2.6893162123363	0.0791047799693589	0.702898514888067	0.613272416199589	0.35250284270214	0.0223013672589737	-1.345631579613	-1.92416113438712	1.13704631772048
TCGA_TCGA-64-1678	-2.29432751858651	-1.95693442704854	3.80200593048161	-1.1069630055794	-0.632137071261917	-0.284815596166687	-0.445496499148678	0.362024410602213	-0.192445246391328	0.854885347439782	0.507212672042513	0.60915635751638
TCGA_TCGA-49-AAR3	-3.33248399236742	-1.2915056548848	1.27247272088207	1.59069637794437	-0.155765968680178	-0.061782596783789	-0.21502849574505	-0.520144562492269	-1.02036708992284	-0.402769598006633	0.217139956974144	-0.22919088001759
TCGA_TCGA-05-4395	-0.217285810194845	-3.70066054734359	0.641369806651609	-1.62637506512491	-0.515062372649452	-0.2918696533666	-0.254753589999129	-0.896553362043903	-1.43501731128386	1.29384840607406	0.135709450459662	0.0647077903221835
TCGA_TCGA-44-A479	-0.469908920675993	3.08077180248158	1.73385301774208	1.09373830564126	-1.20254200974493	0.139473715286376	-1.18092521825018	1.28164746128525	0.870298542151298	0.195064036391646	-0.425595665787254	0.686298150045305
TCGA_TCGA-49-4514	-4.13040263300904	1.00654546309104	2.30764977976971	0.232548844134208	1.36958196439531	-0.440851950580057	-0.299628376901893	1.26896123155783	-0.611148942753736	-0.251294613902964	-1.36325313871252	-0.858394945018085
TCGA_TCGA-62-A46S	0.242501736949988	1.12848366103289	0.5497067979273	-1.26164549260348	-0.903121674508017	1.87763982148072	0.464034109036802	0.542504732736355	-0.0993606259914091	-0.201142096590732	0.93736389286735	-0.0292698030919905
TCGA_TCGA-55-A490	-0.938686321181531	0.228808501890526	1.19175635151779	-0.120430964879283	0.616299393743748	0.422981122322803	1.34064890493613	-0.719626965392892	-0.760198849796758	-1.23376929463122	0.953505590054456	-0.943322061988593
TCGA_TCGA-97-7938	2.45199805806433	1.30492229566887	-0.372928781381881	-1.20773138905276	0.696454700958349	-0.593460804842507	0.320057989738222	-0.69712922840504	0.503562881868077	-0.0435259480385809	0.638644635139935	0.420801920513029
TCGA_TCGA-55-8097	-0.196240145088432	-0.357130339252716	-0.86467599549343	-0.759231486162189	-0.339610665389675	0.238488769184342	-0.428975150546119	-0.487232078511312	-0.273463434605845	-0.151675903110499	0.370283968461311	0.208415818501603
TCGA_TCGA-55-8208	-1.16170063604781	1.57357901310107	0.357977360754084	0.874238054356681	-0.887749071021871	-0.307039136800135	0.486908872099663	0.396497999798918	0.656222447060971	-0.0506137212763751	-0.747888369821841	0.0355819652977866
TCGA_TCGA-69-7974	1.07818108764158	-0.812762152190092	0.437309023616755	1.4301555105473	0.584161093449483	-0.238819807336943	-1.03013687187287	-1.58576950193914	0.332545301559366	0.670283048802844	-0.482210948566389	0.17929272234502
TCGA_TCGA-55-6968	2.00832524115966	0.737086052846063	1.14193297419784	1.8495930979224	-0.0275821137319153	-0.715502194529636	-0.115422332182592	-0.155437215989443	0.659848567853915	0.109715366306172	-1.19913569110217	-0.516500046687131
TCGA_TCGA-44-3917	1.92428034208406	3.27714169592621	1.26381685065281	-3.01020654268547	-1.14489870786113	0.553062084795847	-1.18829126301712	-0.0584334827798646	-0.159099122818595	-0.606330549198309	-0.624573161483329	0.0811844033193127
TCGA_TCGA-05-4415	2.71771042344119	0.127080099041603	0.946790194570886	1.48426977431598	1.23789037722725	0.488900552954977	-0.229256710524112	-0.197754058809668	0.1540213838979	-1.07845884490223	0.0456388884741181	-0.384631157650051
TCGA_TCGA-44-6145	0.788677547948383	0.713428187876254	-0.762993969571293	-0.652586284798584	-0.290132400958536	-1.68264117724469	0.111771688343966	-0.553660162965373	0.173371182138953	0.230627685680234	0.332712113428001	0.238274465051182
TCGA_TCGA-75-7030	-1.53112730101334	0.891027037178296	-0.383718142768454	0.467291273747039	-0.376516789750098	-0.285963837410942	0.210920750568587	-0.191813158960309	-0.38637891554685	-0.200253115721847	0.31329588622767	-0.489877280097405
TCGA_TCGA-44-7667	1.2998057928171	-2.06900161930185	2.4459728446896	1.23478357132453	-0.147428401010427	-0.711559644786363	0.444655853959274	0.45333391266201	-1.15444375977337	-0.571555446009132	-0.0479479985894381	0.0817358950518142
TCGA_TCGA-97-7553	1.24827001668895	0.847880998013228	-0.8668399852798	0.431009947087854	-0.0496780825658979	-0.116429327246459	0.526002040462756	-0.372579539938308	0.186966227778124	-0.356808122320727	0.415483276630209	0.160306504098128
TCGA_TCGA-78-7150	2.95018466773382	0.211024210388735	1.62777784811839	0.726099480222724	0.259197991642365	-0.273172026961882	1.05754501208451	1.19165507646397	0.0928200880182822	-0.910432193138117	0.176856503433489	0.271196308723124
TCGA_TCGA-69-7763	-0.887636143356469	2.20713695516422	1.00473766213651	0.434878575958706	1.27637695015602	-0.373514755629921	0.508354181512341	-0.330058189066198	-0.337642213415685	-0.827386472897577	-0.0883305104880182	-0.218212759592829
TCGA_TCGA-95-7947	3.22712421973963	-0.554595571832922	-3.02182708414704	-1.52599065644246	-0.023721143988913	-1.09372787355916	-0.149509749304255	0.618610442047429	0.914638878822864	-0.398577489247765	-0.561226743199841	-0.177417022848165
TCGA_TCGA-55-8089	0.661347327314463	1.04121456491849	-0.0944623153937133	0.114694590559704	0.435654213591566	0.494233196308054	0.4375531779836	0.37636461733073	-0.0679320209609875	-1.01091529660715	0.0103101601702557	0.0709743083725285
TCGA_TCGA-86-7711	0.751825292785981	1.32373152688556	0.654557957578247	-0.0736277560322659	0.837887016880813	1.99715118501823	-0.202467409707374	0.896054641182952	-1.53653754410339	-1.27518414313421	-0.737880124112926	-0.234440624183605
TCGA_TCGA-55-8621	-1.58092924645036	0.720274887795532	-0.123635386706414	0.630836812232219	0.710190841947804	-0.402165037712989	0.392396101263052	-0.697054717956148	-0.203452933106418	-0.0555760660609093	0.290341927067031	0.265423465826627
TCGA_TCGA-49-4501	-0.0593516848362921	-2.48397357073485	-1.03147362139498	-1.1891941282529	0.949292389635264	-1.33423788651701	-0.370020520573809	0.468125443431587	1.06377048636684	0.371681531566154	0.739009083765403	-0.232147966711785
TCGA_TCGA-L9-A8F4	-0.311086792655011	0.736429738801869	-0.353673752676622	0.197129096836653	-2.10982787037123	0.231097227951442	0.657047059111398	1.44809955063012	0.476769110724262	-0.360907599690843	0.446762704882049	0.0949266926034414
TCGA_TCGA-86-7953	4.14624338576651	-1.89323403051066	-1.17384999475331	0.360530978113952	0.804219170716934	-0.240161788257337	-0.392724052392372	0.0967262650913493	1.01807935057698	0.804049992733176	-1.00792977547209	0.172053000068336
TCGA_TCGA-38-4628	-0.948045151498483	-3.96574731777115	1.07778620871065	0.160240286489749	1.76267072332702	-0.55456085228971	0.103993757784307	0.598813563873822	0.731648990076452	-0.254794890822405	0.70072389376752	-0.0878181801352537
TCGA_TCGA-55-A48Y	-0.28457274517368	2.5594314689569	2.28396161469772	-0.438658928835164	-0.121518994003551	-1.05746280823349	-0.428628402907287	0.337108467731994	0.0854168491991397	0.690381045371275	0.443397659117696	0.0449108755644666
TCGA_TCGA-MP-A4T9	0.399839273877317	-0.200711499549079	-0.796993701323921	0.979629196748708	-1.08947106294036	-0.346627947683277	0.850606365863475	-0.105432846869959	-0.403676882340045	-0.0321446015255361	0.366884061597079	-0.310522870145558
TCGA_TCGA-91-6835	2.66959067903002	0.396656065239916	-0.931015814197204	-0.321419630625926	0.0263508770943292	-0.125003598349697	0.478493884937241	-0.0433668331356456	-0.300122671193003	-0.134211183425852	0.355493339108941	0.515433455406706
TCGA_TCGA-50-6590	0.134103292874085	0.531059331889004	1.36432469690924	0.782014953028565	-0.533693690231468	-0.049388590371919	0.805366678511001	-0.910799541436823	-0.724818927026435	-0.0379434354651417	0.297702133394809	-0.306966585429442
TCGA_TCGA-95-7039	0.0757802161446724	-1.60539784366286	-0.447859947330746	0.759420079649956	1.0181854773266	-0.252517262588228	-0.588918322366988	0.132279750992595	1.1131706772308	-0.0453531518607621	0.338030910330382	-0.232012444917826
TCGA_TCGA-55-8206	-0.260141707087039	0.260840374416787	-1.74265399972133	-0.46655995252648	0.248497403116453	0.363411616406728	-0.425938489565968	0.101389103378025	-0.7742180752756	0.268867049186379	0.362564781983043	-0.421269773108889
TCGA_TCGA-44-7661	1.6588213150716	-0.642434168683407	0.119576344937121	1.98744315674686	-0.538326368830046	0.295406616547931	0.125364089816813	-1.3596329057518	-0.3967180325357	0.884894319299354	-0.36502930956156	-0.26495004944617
TCGA_TCGA-J2-A4AD	0.931661582168139	-0.279778734254284	0.625360766626144	-0.38001517429862	-0.984249253952211	0.0181883914048042	-0.731436970077174	1.06665440078991	0.200670068688593	-0.520865979279788	-0.368565925822848	0.23358304682854
TCGA_TCGA-75-6206	2.15610453539762	0.953077747489692	-0.666868836967945	0.105866031652334	1.14779053543398	0.638932833559997	1.04131024861994	0.234982341726943	0.0133173045263269	0.908006931791472	0.251793419893279	0.55375332809313
TCGA_TCGA-55-8616	-0.767322870478327	-1.98502662541209	1.49503434597479	-0.396573000406323	0.806886229703501	0.392457113132766	-1.44365354980962	-0.0976478928131176	0.394913491699811	-0.650529701153761	1.75887735942483	-0.274643204798392
TCGA_TCGA-50-5051	-2.16774056012657	0.474680460730341	1.55264410819847	0.305819377324214	-0.407200827304458	-0.0969167838804859	0.0392317441227577	-1.67395827367349	0.820902166030517	0.332333226475053	0.0472590632470041	-0.471316235176965
TCGA_TCGA-97-A4M3	-1.48099327482716	1.12533338354917	0.0606884600432687	-0.259216533012393	1.02413241227353	0.0148941842362781	-0.393444850329922	-0.490904005108408	0.199336257538807	1.05574219088799	0.442098746094356	0.356404525486409
TCGA_TCGA-97-7552	-0.238382082992553	2.23527518380351	-1.05568074276335	-0.225079859919146	-0.366268909385629	-0.863473836285241	-0.0373657357810525	-0.152168624839444	0.122428789501516	0.0542507193620834	0.339332302594273	-0.570854025973875
TCGA_TCGA-44-2657	-2.8573631843099	1.0559480460557	-0.166920414266483	0.633911802269971	0.101631293766516	-0.656262424452705	-0.214148526080558	0.63034044390807	-0.546146587001786	0.841717608180528	-0.0564084720317415	0.301709875572495
TCGA_TCGA-97-8172	0.416967457705089	0.699287886928003	-0.258583331748641	-0.955237915819568	0.264241735257827	1.63472030476549	-0.422385205477718	-0.625931739867879	-0.625084830508361	-0.566788623125743	1.14692516663867	-0.0762032639151807
TCGA_TCGA-91-6840	1.31335055063096	-0.129114923562866	0.138247163340738	1.96457597277625	-0.413055468648941	-0.196620345705729	0.299088462025792	0.0541738071426959	0.00373960617512998	-1.51318472793522	-0.27635352895861	0.661509320434304
TCGA_TCGA-55-7907	0.908237068375006	0.806894339899201	1.46012119229363	-0.590819229539321	0.240017657099182	-0.668839361191438	0.793300160664667	0.77610160464427	0.359109686061085	-0.242101738621795	0.784245788267918	0.267763015006727
TCGA_TCGA-49-4510	-2.18257741211573	-0.177410586537911	0.45843421746335	-0.598007162626361	-0.652679995825534	1.26805744591399	0.391974190287428	0.504485192980697	-1.67222513425442	1.28745865390466	0.894897998645143	0.115148222283596
TCGA_TCGA-MP-A4SV	2.55134568513699	-0.469394880571012	-1.04666184770644	-0.457229410377331	-0.478139712856928	0.300060651466163	-0.30564565432484	0.119374867314118	-0.106498497716	-0.295007775122083	0.0433743998907652	-0.201482590307328
TCGA_TCGA-55-7726	2.31062368317375	2.33984848074413	-0.36083291851279	0.316626626021611	0.11163142907675	-0.986090898906998	0.463610721173227	-0.338162147130804	0.123083211031107	0.631770179190572	0.740594432346983	-0.00402064501443966
TCGA_TCGA-35-3615	-1.06996392645252	-0.178797122504566	-0.180557226359879	-2.55365596052762	0.702049491741988	0.430632797023199	0.756484650737386	-0.933436415974466	0.0191732401857476	1.23448670485625	-0.360864074456496	0.613178335492883
TCGA_TCGA-97-A4M6	-0.680383749367688	0.147534433956222	-1.45807079201773	1.21430800620061	0.750485383118176	0.18808789087322	-1.07437972831175	0.558892407430121	-0.0198079604598004	0.114596317005845	0.7177935802987	0.349963090129471
TCGA_TCGA-86-7955	1.06140457757933	-1.25748540207818	-0.87095794763599	-0.755368589786335	0.619835623837819	0.563860865644463	0.204654531506201	1.08029525386315	1.85856969097504	0.454633515905339	-0.278089350516291	-0.275830760547456
TCGA_TCGA-L9-A443	-0.526203099310574	0.0297486126517563	-0.632566434344702	-0.507051167155972	0.172062383960185	0.11226159381002	-1.3716338568362	-1.19121907668534	0.411187602387067	-1.09743499627428	-0.488949873575731	0.909705102539478
TCGA_TCGA-53-7813	-0.586694617254	3.58603794311193	3.25049510988006	-0.271339808204828	0.178763827463012	1.22218784085865	-1.13989656317639	0.141338106434332	0.993063644406628	0.551754603675838	-0.136837367155669	0.541735799533987
TCGA_TCGA-55-A491	-2.49176520462985	-0.194247846532825	1.75666092228836	0.864840289918784	-1.02261629894879	0.0947466168774989	-0.0230120615357783	1.27526511233563	1.15666428787751	-0.298366316060648	-0.635262151560664	0.30051485628172
TCGA_TCGA-86-8056	4.11468137203079	0.26258661454359	-2.9589565676031	0.122296834154145	0.578471627538942	1.78934875936218	-0.290007877582903	0.246383532307887	-0.408659116801285	0.785206063930584	-0.632354033858631	0.143631392713625
TCGA_TCGA-78-8655	-1.00887433804413	-0.91107928270752	-0.717661416847819	-0.403608216900467	-0.637658622567307	0.460291167937974	0.518771038157282	-1.0786435876161	-0.115110878192014	-0.160251161949557	-0.712975720584522	-0.0410880974668676
TCGA_TCGA-L9-A444	-2.8739438149351	0.854978282459086	-0.0189752095464574	0.673977316862646	0.143834620100545	1.15741705263471	0.116364152388872	0.145976106876577	-0.306760421590981	-1.95119496104791	0.796800388290345	-0.0953035455013642
TCGA_TCGA-86-8055	1.08335883273509	-0.0648706289255417	-0.828251042348482	0.886351232461788	0.337799415920506	1.36437927970142	0.294862584107679	0.468907721298716	-0.422447004416617	0.159801576568205	-0.267966034649081	-0.215466745878746
TCGA_TCGA-55-6970	1.676904006818	1.20284978593972	0.422342612160776	-0.936091051523726	0.319724049573368	1.62700807464681	0.200587561933331	0.378297786359237	0.240435602143178	0.0473254823063175	0.134912197227192	-0.35334565629626
TCGA_TCGA-49-6745	3.19269038731257	-0.0461201928508893	0.404708659056382	0.287514033845925	0.722509869442205	-1.05382422469231	0.698404032146132	-1.13913401347436	-1.05440344176165	1.21081076345438	-0.506864823934524	-0.257160490448764
TCGA_TCGA-05-4405	0.664641468113942	1.03964770833369	0.674095162134617	-0.45232002831759	0.15185886250968	-0.190785889831605	0.650275214607749	0.230530539018443	0.290474840265534	0.111895656414793	0.811954718435609	0.143318535511164
TCGA_TCGA-MP-A4TH	-0.496020236020454	1.48213325682691	-0.806794201123277	0.556837557777877	-0.35017374477419	1.28375659994201	0.74376140775405	-0.928087420499639	-0.192964624763811	0.240597125595573	0.668112055119204	0.103169517482853
TCGA_TCGA-99-7458	1.46879789265688	0.722198142172023	-1.59594803598233	-0.559405483272725	0.734597704312032	-0.658956250433947	-0.693141285462555	-0.432288142752126	0.0293315272465572	0.340338241511054	0.0114648118641539	-0.258394460738757
TCGA_TCGA-55-8508	-4.54221971097248	2.32344731042593	1.1111070597476	-0.354515749221284	-0.700915643853958	0.335345297433793	-1.44244767952666	0.487670118720592	0.396038355724846	0.405103531748403	-0.612712846513992	0.679887710458394
TCGA_TCGA-55-1594	3.43506601734003	-0.0671681242665373	1.35665508971073	1.17256315081637	0.647673607088148	-1.39507796408682	0.615731307676247	1.71541811050457	0.38515099241017	0.873756324233498	-0.497899226735595	1.1881831479199
TCGA_TCGA-44-7669	3.5320290723837	-1.00873011859642	0.502777896109577	0.925243527075759	0.784710655904384	-0.518175764465693	-1.71542405461728	-0.219351079198392	0.0158574235406189	1.2727429439401	0.00840553478717973	-0.0934629559527539
TCGA_TCGA-49-6742	-0.736410127542081	-0.189763052084539	0.741281815667533	0.563372851244957	0.526200168617647	-1.43124632374704	-1.31712963910983	-0.153621980334224	0.652844762484747	-0.792194382963083	0.0974037439560621	-0.113400506822622
TCGA_TCGA-55-7913	2.17439036139416	-1.78570929674835	0.777869388332636	0.758059093838727	-0.500230176086297	-0.63071183190428	0.0903408271837448	-0.454250991650057	-0.546156305422796	-0.826372025600241	-1.41517207930922	-0.42745894897451
TCGA_TCGA-86-6562	0.791535958834323	-0.876022274802359	0.434102468035251	-0.0164972667368203	1.03073602240418	-0.18511401316253	0.786302417931668	-1.16893464598624	-0.394563008564073	0.438396186515291	0.441617229888328	0.0372053902927284
TCGA_TCGA-95-7944	-2.12023141718189	0.551845722901942	0.286707719180818	0.833175087001768	-1.12296500295247	-1.60816446970354	0.611799357044783	-1.02324897201921	-1.03865139754259	0.555156382149812	-0.687810918190984	0.837034519733524
TCGA_TCGA-05-4398	-0.477564056427393	-0.481789743252443	-0.344643996172388	-0.800875818356736	-1.68357713891572	0.229987542716025	1.19038789436398	-0.279302615600744	-0.287553401690371	1.10511283762022	-0.81349012670628	-0.034427273676843
TCGA_TCGA-78-7161	-1.5958963169662	1.72971728222024	-0.0130353732094743	-0.605370743894198	-0.351259000693823	0.66458133686947	-0.927709995818338	-0.373336696540644	-0.779773718757146	-0.645814129239316	-0.571777087426367	-0.135372566744037
TCGA_TCGA-50-5933	2.33066491286116	0.711036363860194	1.02188550229942	-0.788806879816265	1.45411619379081	-0.263870526001956	0.709767094173145	-0.445932912027896	-0.643324898310278	-0.264160737289451	0.775729874594844	-0.599464696778463
TCGA_TCGA-55-7728	-4.23483411585212	1.98101712414102	0.37217087359557	1.40579335344482	-0.732122124658667	-0.134270825971866	-0.315395364089766	-1.05665361706312	0.0622869938875023	-0.283911521665084	-0.256216771485376	-0.15907953871098
TCGA_TCGA-55-8087	0.652308514329369	0.0710684795351118	-2.73078452213529	-1.35970920437064	-1.18874428619147	-0.103204452999228	-0.139295023857137	0.138544697844999	0.632409383017582	0.460783227564414	0.436371341667316	-0.273435851498505
TCGA_TCGA-91-7771	1.9634831440297	1.6159166075094	0.878034770178548	-0.732165273014118	0.584188000795413	1.19430935579456	-0.429118334862557	0.10347808982677	-0.0924558092721951	-0.252292394234729	0.555233358416104	0.385609109548067
TCGA_TCGA-67-6216	-1.13084524786793	0.391045046976493	-0.828272947935803	-0.100924772712689	-0.988746811742865	-1.33945603760507	-0.369288592185855	-0.0336962691475233	0.75283272069943	0.415691048731418	0.00759968807053651	-0.349834216257266
TCGA_TCGA-95-A4VP	-3.62064313900383	-0.177460606225868	0.701938272060122	1.33731363014581	-0.654641004862147	0.79575423285757	-0.984026042217007	-0.369291785882226	-0.00100362739433365	-0.0228769439855397	-0.177809981482541	0.365395871168337
TCGA_TCGA-73-4675	-1.19460425737531	-0.275359062140303	-0.916456532701217	-0.590447500699922	0.146345299175308	1.10478818750486	0.817894164469694	0.396994968160316	-1.22148564831154	0.150981373775376	-0.336475826971499	0.282522663523013
TCGA_TCGA-64-1676	-3.77577443968782	-2.05997438376167	1.94558561533722	-2.29404629102962	-0.25194215549743	-1.47985818269793	0.807962689899932	0.572609552203048	-0.664507729660444	-0.802252091820864	0.337311691823685	0.0266432701300469
TCGA_TCGA-55-6981	0.39730208223915	-1.1427846814981	-0.279994250069182	0.340923902448223	0.0326279682773408	1.13433281285448	0.138200608936745	1.47877849804247	-0.65685397092374	0.521712444655058	-0.69486436972479	0.0203068691347389
TCGA_TCGA-75-5147	1.74340322631172	-1.48577594756163	0.186885799039331	-2.22290570006812	0.857977678458247	-0.58393225524263	0.0906524944679677	-0.0505404312837514	0.374847637409721	-0.391224771894859	-0.365707600828662	0.570275317982547
TCGA_TCGA-L9-A7SV	-0.592056086104506	0.793732618415018	-2.40139953087635	-1.070670988439	-0.311765230452064	-0.121166144541138	0.129440984966363	0.117718433229766	1.26294884813477	-0.137001003485138	1.0315347119674	-0.552084630972649
TCGA_TCGA-78-7160	1.47352265986195	0.837833081430133	-0.0769732789412789	-0.642799464228434	-0.38537218851591	-0.388645909969014	-0.0789306365864054	-0.762580014631087	-0.114751691373325	0.305658356437291	0.294037835628629	-0.814763400377033
TCGA_TCGA-55-1595	1.11661432339792	1.49714913754153	-0.425971200177067	-0.701868450591917	-0.210393988947829	1.01363034113118	-0.303101406542061	-0.395034083602899	-1.18619645818383	-0.544608237395872	0.27349812202094	0.132284489527744
TCGA_TCGA-62-8402	1.42018450401182	-0.102787706650564	0.439681273508778	1.24050034365971	0.583585553986672	0.219389847376933	-0.657297977208853	0.701160278562181	0.665392058449968	0.79632567410041	-0.0762939375466713	0.730267584016503
TCGA_TCGA-78-8648	-3.64060357594014	1.08902600557784	-0.0931141070549286	1.26180013050873	-0.507031651510638	0.214271835629132	0.543951815921836	0.10712751752899	-0.0867653395900456	-0.425748237127008	0.0116989917539096	-0.269101169363068
TCGA_TCGA-44-3918	2.4039571747032	2.51645283986828	0.711781149590196	-1.78922655997179	-2.33544324217628	0.0982379734985164	-0.386731333153297	-1.21124234212379	0.593991583288068	-0.337617770803746	-0.182171161991253	-0.574966341378006
TCGA_TCGA-80-5607	0.767142267793442	0.623263306466585	-0.685646638423385	0.247263588676607	-0.222181029529274	-0.144540134005097	-0.188269382895361	0.384854516767916	0.358365536646069	0.883217222942765	0.693449715828353	-0.133533397757341
TCGA_TCGA-55-A57B	0.869229303085024	0.186800531188586	-1.88796158646924	0.607301054256221	-0.107402863294525	-0.244127303737373	-1.38589563353719	0.400985888767933	0.393103545551811	0.0652016613871744	0.0798967348165459	0.391534478792749
TCGA_TCGA-38-6178	1.51459550266707	-0.314779949684814	-0.447073740851572	0.576160428524128	0.101726759857263	-0.414398812856754	0.65170274604471	0.595726831361902	0.490688895459302	0.471320197575108	0.476632971236148	0.265261482984244
TCGA_TCGA-78-7535	-4.86849450987088	1.49648556733111	1.12696507880173	-0.57579202201854	1.39672175400879	-1.30242808854005	-1.25925537563323	0.58684874340921	1.02055210847546	0.7736706864417	-0.0396259827980805	-0.745682329069806
TCGA_TCGA-55-6986	1.05225455005266	-0.680422342495378	-0.425511950761729	-0.290284251682515	-0.452080277888092	-0.156490355055738	0.40713997755733	-0.107585304059407	0.351252668215219	-0.218357846528838	0.285405877662998	0.24885183473892
TCGA_TCGA-91-6849	-1.53028709184875	0.829985593177603	-0.654681206818227	-0.666651552193965	0.16628149360535	-0.428595160084629	0.839560502703066	0.157709408582409	0.438042428027197	0.363612784922726	-0.637029672658924	-0.141188370993707
TCGA_TCGA-55-7903	1.0658694415063	-0.38237310134428	-1.21328969363648	-0.425259082376238	0.312461322488909	-0.284049514495822	-0.848309433500011	-0.427876086584905	0.175277395722586	-0.582284277060872	0.543652862781499	-0.472853948072877
TCGA_TCGA-55-A493	1.23287222794881	-0.72054366513473	-0.339533288877456	1.05266725312075	-0.642271705192354	0.735279925030053	0.616769789712415	0.937126378064978	-0.684893782538113	1.70143933388595	0.399276372596552	-0.202285009544393
TCGA_TCGA-86-8280	-0.721391044948384	-1.41372815128978	-1.93313558550814	-0.573755855346502	0.141581313015393	-0.129300538616494	-0.48342354052974	0.543544425985318	-0.765264908581753	1.08868333559505	-0.0467006289019816	-0.171054789642802
TCGA_TCGA-91-6828	2.54287942097904	1.13898797732152	0.754989394444501	-0.309198291900729	-0.219217323264561	0.815236093933003	-0.685652581412457	-0.508560297700348	0.0168827070473462	-0.131369372418375	1.10937004346533	0.247006697483848
TCGA_TCGA-55-A48X	0.480560159845739	0.0673016494989211	-1.60748049554196	0.134968522382736	-0.705725150958829	-0.34551063081532	0.0580662088232111	-0.105842655828568	0.917804128885503	0.3261970207638	-0.0803540186456662	0.573315622383444
TCGA_TCGA-50-5932	1.54604708451964	-0.778217436516245	0.480850545866549	-0.8097332877959	1.66258988558843	1.09213765196034	0.190949170377883	-0.581405665883018	-0.67404793681423	0.368877755136132	-0.596256636208805	-0.0830331376230185
TCGA_TCGA-NJ-A55O	-0.627130274533669	-0.0389975739567968	-1.3719421159962	-0.0301705661209453	-0.255826483105954	0.472027941720097	-0.499484344281577	-0.26256719972484	-0.0561801696288508	0.401985552135448	0.194628477234232	-0.307117799557032
TCGA_TCGA-05-5423	-1.14090262667622	-2.18821617531666	-0.776062975409532	-2.86550591267796	0.417538865418001	-0.0424228985481831	0.012293358261061	0.337490468374646	0.262058390225398	0.125200433252503	-0.97452073326986	0.421647684634042
TCGA_TCGA-05-5420	-3.50199640942711	-0.814489418826296	3.32731620792229	-2.16866573936896	-0.24260974319669	1.26094456973073	-0.678793152509679	-0.352388419239594	0.536455681432794	-1.08827908560875	0.583921982307733	0.588805234351678
TCGA_TCGA-62-A46Y	0.00214427587663538	-0.751489204577919	-1.26997401902695	-0.539524877325003	-0.81726012745256	-0.353653822798307	-0.771362868667904	0.0338692785307973	0.0909542179307555	0.740168149014923	-0.58921011511833	-0.00743429735124189
TCGA_TCGA-05-4384	1.19086472159465	-0.180635593627923	-1.24378064153483	0.0600462586945638	0.128637066504976	-0.203985740626117	0.371137760295926	-0.605301649689002	0.0125590279272234	0.0172177417808105	-0.180586751084511	0.626637374778199
TCGA_TCGA-97-A4M1	-2.47555809101434	-0.231178378534026	-1.54786379891005	0.82092076919192	0.094769493055526	0.142235529256587	-1.00790640141071	0.718592104394499	-0.221035720100981	-0.847720240525745	-0.174793425244528	0.0953230730590444
TCGA_TCGA-95-7567	0.0488308089199057	-0.781955328139834	0.774869774338431	0.652571976632017	0.0708849084592289	-0.800982367970566	0.331382826008029	0.485501220826814	-0.098353976901806	-0.194580261327011	-0.150319463311114	0.941328476283444
TCGA_TCGA-55-7910	-1.08044054702224	1.65087121355109	1.33984779288889	0.701854625407667	0.255653051231228	-0.161964202572743	-0.850143820873616	-0.178062658662868	-0.433753201861278	0.199480317983024	0.422312671174075	1.80852712218869
TCGA_TCGA-55-8619	-3.0205741335045	1.18177678403647	-0.513846985857668	1.24343926838653	-0.0314500321711086	-0.167997468655292	0.441055974544129	-0.289031817463736	0.167211637172337	-0.318240898729303	0.158656687795639	-0.139620395387918
TCGA_TCGA-55-8302	-0.8120092128783	-0.719355664909455	-1.08179439232201	0.359265538980213	-0.269940539142822	0.232150524269972	0.232805356829958	-0.0257852740997325	-0.491420423529134	-0.0269538787692683	0.743220627037386	0.0146183229632769
TCGA_TCGA-MN-A4N5	0.283063518794494	0.249865287836539	-3.03863932215171	-0.0574627236582415	-2.24347229482879	1.76197977589821	-1.22656479047277	0.216211581145035	0.526957127453602	-0.352158322195008	1.33379771945122	-0.60170077683165
TCGA_TCGA-95-A4VK	-0.684729446663544	-0.0508118255651637	-1.09435665212713	0.271928260346108	0.183413230001601	-0.054483350938023	-1.29657932379547	-1.17082066808875	0.183395491263722	0.707796585245907	0.715527487153994	-0.0115169104968695
TCGA_TCGA-95-8494	-0.143662318208585	-2.58586939535594	-2.54644498605893	0.0894657641443098	-1.46147032364583	1.41508208645862	0.768082971505796	-0.215309777061224	-1.29386320386519	0.955593308221897	0.0549555191068496	-0.70478118545734
TCGA_TCGA-75-7027	0.941275476349485	0.458532181958167	2.852373304926	1.07348987817614	-1.0029798320322	0.431678954581939	-0.637414572598249	-0.328877133204514	-0.432379282954813	1.27309678932304	-0.431435866906555	-0.38138252891408
TCGA_TCGA-64-5779	-0.34213210675129	2.42613919230653	2.07545433787086	1.01287065904079	-0.98073383815503	-0.454575829918607	-0.321505429260747	0.561765111110037	0.181545181502345	0.494074367180708	0.349758858204648	-0.102218322672168
TCGA_TCGA-49-4505	-3.24565440415514	-0.668266774092811	-0.414718039631845	-0.686170696039064	-0.0538006036917713	-0.127362245103004	0.57758305636711	0.25595029881537	0.167626208914888	0.534044064227606	0.528890245297146	-0.28888572905226
TCGA_TCGA-44-6775	4.26925687414403	2.52565418877069	-1.53893339626322	-0.204417000550828	0.33133676275213	0.157933299273485	-0.0801604035324873	-0.26125407319795	0.378570007687461	-0.377363070445755	-0.755657490451187	0.127379159501449
TCGA_TCGA-55-1592	2.85741405928402	-1.22427861573486	1.56096948554636	-0.400635156246969	0.352402654808082	-1.19477347372655	-1.7627604756717	-0.0527703080060276	-1.6354131054253	0.692842857037097	-0.948704864789	0.96922066793901
TCGA_TCGA-05-4397	4.28073474108415	-2.90741104039735	-1.14599247397986	0.987349534140527	0.399226747965309	-0.210839771783088	0.866760293858831	-0.1879991687582	0.533787081951708	-1.50464375464316	-1.63099703069905	-0.389700649591326
TCGA_TCGA-44-2665	1.82231664817298	2.64720695503315	0.145784887220584	-1.49242350907272	-0.913524234344404	-0.480382676259851	-0.224271403239418	-1.30980545432799	0.136227019441702	-0.835868231558726	-0.218700358624929	-0.377604408740541
TCGA_TCGA-55-A48Z	-1.66816060358297	0.185960634010357	-1.33575721764375	0.693680637076368	-0.925188612782683	1.15304862009289	-0.19019976820608	-0.564939118706782	0.659743022130266	-0.508349465493688	-0.218250406362515	-0.193008543139418
TCGA_TCGA-86-8359	0.608856536921842	-0.114625147447935	0.190255435650156	-1.31116719086739	-0.513531640066623	1.00321222161487	-0.783283472737097	0.962352310162627	0.603599445438574	1.24008357249461	0.0562657670747165	-0.266002887632205
TCGA_TCGA-97-8547	-1.52172700097224	-0.230518567492467	-0.882685743071162	1.30584406882541	-0.655428423214659	0.0905568027432154	-0.0072200957235929	0.317939603578466	-0.332839663529842	-0.11616904595588	-0.528984553018634	0.268892545378917
TCGA_TCGA-75-6212	-1.63387621868313	0.241180042431469	-0.852601474438237	-0.430307303264281	0.579412300970598	-1.40500446268168	0.256595076043618	-0.0454116621130051	0.35362105613741	-0.021402686219888	-0.638446630111161	-0.571461115183285
TCGA_TCGA-75-7031	-0.585495947341921	-0.0395295628401121	1.0676808224912	-0.429617423950689	-0.400074813374844	0.252341509276736	-0.654844598506102	-0.343674188056371	0.603350887450861	0.750432192209363	-0.0651034255782176	-0.165381995795655
TCGA_TCGA-44-3396	-1.51174299657077	-0.238402960516596	0.0405770451604704	1.11940993431056	-0.903008457436834	0.401091211629621	0.79129678048725	0.319703146617481	-0.0155850500109976	0.716011223841246	-0.531693927308289	0.517941098913573
TCGA_TCGA-86-8281	1.04944460156866	0.432118193526154	-0.881368636634229	-1.79993862118085	1.66348740511314	-0.505646091574717	-0.0509415629475733	-0.828359415389253	-0.509949198403946	-0.510957141947486	0.176198487724189	0.400522458843446
TCGA_TCGA-62-8397	-5.88909599330768	1.13977511417986	0.0154966134394471	0.458684356485839	-0.163957547685439	-1.13996751688299	-0.0351623698900807	0.597980033156101	-0.190155548336187	0.0580525885743844	0.441482239693681	-0.515417144072176
TCGA_TCGA-J2-A4AG	1.18407771504024	0.0904678671788923	-1.42400782363005	-0.438978805971158	0.00366102098442733	-0.967606526476859	-1.10526590485038	1.076829426428	-0.226637870013624	0.537443926454126	0.463334535776624	0.0264035776193261
TCGA_TCGA-78-7152	0.487370696060979	0.11009049267073	-0.162625553663988	-0.646253169007687	0.198610387259132	0.0214588427743265	0.0901838905760889	0.166956742893684	0.148503861579707	0.664255895116247	0.290116753495557	-0.522775145320862
TCGA_TCGA-93-7348	-1.56568146180961	-0.0188016975731643	-0.9393150598961	0.733518320985804	-1.28420009024631	0.461675494569925	-0.157519137663354	-0.0594778377472322	0.219377580347091	0.265065686817089	-0.574262574701042	-0.260703472191324
TCGA_TCGA-64-5775	1.96450231215395	-2.57794581952985	0.554783010950204	0.722685700999588	1.3452368196996	-0.448752487500861	-2.15414875033066	-0.0598940611336621	-1.33666168783552	-1.36433044351496	-0.23250314767721	-0.758032420924541
TCGA_TCGA-78-7153	-1.11700925100119	-0.680473780944851	2.23916282032096	-1.19510121182598	1.38025942530604	0.95248520020663	-0.0709753932287375	0.565984920096742	0.415827479962603	-0.153928220375214	1.32723481371554	-0.968410518276342
TCGA_TCGA-78-7149	-3.19431624337895	-0.782850329366475	0.437984938619891	0.0644814849655806	0.922259358665281	-1.88208889857476	-0.408163669092993	-0.245209376638574	-0.444460342145846	-1.05045959853323	-0.0227641538106137	-0.201467358348112
TCGA_TCGA-MP-A4T8	0.364513905358443	-0.732084093454076	0.341615509829621	0.145886260982169	-0.318426992713325	1.0622484194903	-0.393918428692091	-0.322107110441082	0.084347008208132	0.145955108642174	0.971461122513374	-0.108919176177203
TCGA_TCGA-44-2661	-3.00907787417758	0.202471588756618	1.12582384800993	-0.413777192061539	0.00413621639817652	0.463085488120095	0.419141982679412	0.359370426677926	0.554739737721974	-0.149010777589014	-0.278435276809771	0.632857405219645
TCGA_TCGA-73-4658	-0.806786932958635	-0.189712553806795	0.81334879368609	-0.617367483082548	0.248924457222866	-0.553650149408227	1.12556310891037	0.247580047243754	0.39631598853995	0.776436480955112	0.375761743323872	-0.430687806651778
TCGA_TCGA-44-6778	0.782276298342883	1.41316885101339	0.756358467556871	1.30394149563159	-0.225493323625301	-0.527278437928691	0.3509246427542	0.0603771333956701	-0.0700682851281385	0.534327216186551	-0.453959185962708	0.0835122651900053
TCGA_TCGA-44-7670	3.67574646483135	-1.21981842703652	0.0714597637630511	0.7376509938464	1.79158252028618	-0.427212332632856	1.36700705701221	0.264033979557486	0.073044703737136	-1.97953925438675	-1.6434950216312	-0.506628819079916
TCGA_TCGA-55-8205	2.73711583002713	-1.74273953495925	-0.325691296817451	0.403143067072538	-0.320950847485997	-0.415667089617804	0.465913454223407	-0.866217405685752	0.316756295173868	0.454358178833714	-0.895038013691676	-0.16893184738939
TCGA_TCGA-55-8512	-0.338145277912708	0.20599595781064	-2.03357163254155	-0.160875787497934	0.247132779076328	0.450892310980314	0.110198875850101	0.426764532697079	-0.611590333311461	-0.652505016673221	-0.179684596802076	0.283651252589394
TCGA_TCGA-55-8203	-1.11994883176211	0.210736326138467	1.2044722618241	-0.133207166587137	-0.107980162398258	0.81861835671054	-1.13930606750098	-0.461023561161626	0.649831292004315	0.753638268409079	-0.453611341604491	-0.289647833686397
TCGA_TCGA-78-8660	-1.32904197659571	-0.231658518695072	0.444862465614256	0.71066611859958	0.254016416298589	1.01716447895757	-0.112006705585202	0.714088822578401	0.326332062706897	0.768082898691959	0.22892671772716	-0.153745735003141
TCGA_TCGA-44-A47B	2.74985732741315	1.16283750176301	-1.35866246097449	-0.0162633779751224	0.523836593918817	1.2442098195383	-0.64235026060881	-0.0143936613635617	0.517639913157531	-1.34249004599058	-0.182953539277337	0.444837738818954
TCGA_TCGA-50-5946	0.875342067869175	0.0282611654017532	-0.195948570372812	0.38526637485923	-0.507627495895852	-0.993259333325594	0.0194488228710575	0.316047803787059	0.0896196388166879	-1.41208209001649	0.461929941183461	0.10739260028683
TCGA_TCGA-38-4631	-1.50323368693446	-1.86302377750203	2.78008178650446	-0.965701700841116	-0.247522123088415	-0.141557393140876	1.81134391996718	1.22606038332852	1.16168486859956	0.0463113897146037	-0.809056430567139	0.417831523157886
TCGA_TCGA-64-5778	-2.35351047682892	-1.08681370209066	-0.683598630090284	-1.09533851156406	-0.943742593354182	-0.810712707660705	0.371329976915232	0.0903656130584286	0.702364124009079	0.73691207115628	0.0805204742511658	0.118052297471026
TCGA_TCGA-86-7954	2.94186518304767	-1.5829359950349	-1.05714083982732	0.16762241140058	-0.706239955621846	-0.191466978682563	-2.23666363397212	-0.594445905192065	-0.541730566038284	1.30588216244774	-0.18655661325606	-0.131377405907036
TCGA_TCGA-55-6543	-0.466413728981004	-1.34497641761784	-1.34758112130063	-0.00195233543607474	0.0906142658728865	0.07923208819946	0.00462028095595526	-0.276008467743833	0.659596558982882	0.137962301775224	-0.301169111351011	-0.107539932787865
TCGA_TCGA-73-7499	-0.6761656677038	-1.19958156429556	0.300635668772606	-0.93485928367205	-2.46254548291135	-0.98758066231788	-0.463764854415215	0.455658654706063	0.667726058211225	0.184621642301728	-0.608255945457228	-0.265960492147159
TCGA_TCGA-62-8399	0.872675754580728	-1.353071168428	-0.859570001952627	0.906057921339393	2.26314085644569	-0.140285425430229	-0.200156604447853	-0.345590375010996	0.00568453512056729	0.31002232395767	-0.051854311499224	0.936130866715129
TCGA_TCGA-49-AAR0	-2.72961010184777	-2.08314014731313	-0.86487357969138	0.154368605531207	-0.581211366747282	0.0367321541270795	0.149182334740553	-0.120900008113336	0.377666693107232	0.358027509023302	-0.667760017023171	0.176762721574894
TCGA_TCGA-55-7283	-0.110738807434062	0.193741696667875	0.342204090305397	-1.06447571455307	0.191338782065762	-0.985894581482476	0.677607838703774	-0.334640842434787	0.000831261128888024	0.202158547661956	0.887293648104687	-0.457060273056282
TCGA_TCGA-75-6205	0.378983816630751	-0.348403229623178	-1.45729772838497	1.35874263145291	0.888751568491397	-0.526213606982569	0.204493201220734	-0.432902489473459	-0.0698066024466556	-0.0698641166297534	-0.538647145673133	-0.535099194025882
TCGA_TCGA-50-6593	0.500903340768686	-0.120931393566517	0.087900977091641	0.499838146424722	0.429256261949535	0.585145976610024	0.130423694341197	0.589106864669969	0.406499397438887	-0.221603791110648	0.603115900072067	-0.604821934596576
TCGA_TCGA-50-8459	-2.84270547578113	0.736004742618913	1.22332306047485	1.75067948805493	-0.130069588213014	-0.590302240705687	0.782937343748235	-0.207608808880713	-0.857648602048899	-0.403440932744277	-0.168441797816665	0.220794697611955
TCGA_TCGA-67-3774	0.632929613227279	1.47568267809306	0.0437816411788076	0.296495646535395	0.832998465557459	-0.248244658127551	0.410253789707362	0.186249812167639	-0.494950807865145	-0.361138599639386	-0.0543003496592628	-0.100490063458428
TCGA_TCGA-49-AAQV	-0.758897379102353	-1.686257898075	-1.14460657680353	0.68049380302621	-1.36143046028028	1.33644211353093	-0.588642121879137	1.15485543727081	0.502829417051033	0.542176771517802	-0.56639617782761	-0.495977327382298
TCGA_TCGA-38-4626	-0.210345845046836	0.394032978451163	-0.015064628735256	0.858661700843653	0.56230712762231	-0.230902735350533	0.205452551674117	-0.356962631227665	0.334210842722598	0.359972137443043	0.0123646782004467	0.402245609515147
TCGA_TCGA-95-7562	1.5072459430164	-1.86252972224133	-1.24635770198469	0.318652891541586	1.14330681841675	-1.27144260588154	-0.0190283755056225	-0.399171703954807	0.950890246482824	1.22340576033134	-0.448837491836487	-0.672677333438614
TCGA_TCGA-69-7760	-0.315788357977728	2.061862997313	2.43547455873657	0.0287125637054096	-0.317451408256939	-0.930542495010689	-0.814265798355417	0.804409437096872	-0.418612155086192	-1.1183989260071	-0.181064480845389	-0.377236133317928
TCGA_TCGA-71-8520	0.778087608433102	-0.389636179583537	-2.38470889114517	0.369503894362523	0.0527377696390592	0.0238171607678278	0.0921352502290899	0.490172750435392	-0.0816422893393749	0.915652726005858	-0.29457551460353	0.132297342133084
TCGA_TCGA-55-8614	0.103639357936088	-1.29361220552331	0.322517299679445	1.56024336635405	-0.796043452271397	-0.920693871879921	1.23264381689517	0.812952629949903	0.583198365257532	-0.313639328576104	1.10277640294647	0.490031550431683
TCGA_TCGA-55-7574	-0.286578465766436	1.03507882802636	-0.23710926631545	0.524846736236255	-0.439562298125761	1.13843883751844	-0.296139690049539	-0.755183922187545	-0.0152070802155416	-0.247902235132096	-0.0447198517820089	0.146061984221549
TCGA_TCGA-50-5935	-0.975382875557642	0.0378331961407358	-0.448776257262819	-0.127677849403016	1.61734655672185	0.854406706585672	0.557178077900013	-1.14260245903603	0.354905959115939	0.127025825259206	-0.0234721326359812	-0.388648364127108
TCGA_TCGA-95-7043	-0.0298074559128468	-0.691897932220244	1.01365878207888	0.120212318312196	0.0539171283028583	-0.560879500282719	2.4609537816512	-1.45350108044631	1.65498272655751	-0.409346757623978	-0.749074660728012	-0.879364690608401
TCGA_TCGA-97-7941	-0.946881431211124	-0.393810991647091	-1.66177818977615	-0.0339838851571585	0.295649190754205	-1.03652235125583	-0.615940999087606	0.299531555395155	0.114915091434988	-0.333882327319736	0.494826880301084	0.0953255172545103
TCGA_TCGA-44-7660	0.194380394579921	0.286593548124713	1.07570953749452	-0.419700674160037	-1.86365194202387	-1.83008387773395	1.15124066791922	1.5950862552398	0.220839947824753	-0.757742873343378	-2.18296191880735	-0.101404467741982
TCGA_TCGA-MP-A4T7	-0.756470177594328	-0.38799957170554	0.173037191013779	1.17808049347311	-0.301965372484699	-0.0400554627786137	-0.255094958326425	-0.137615876417561	-0.52752402173488	-0.727574335580272	-0.694807040918178	0.0742487324540238
TCGA_TCGA-55-6971	-0.597900072984845	1.96397768463262	0.255508293913124	0.798793445835401	-0.144236869088712	1.0535233309251	0.0408559105204194	-0.125239464418251	-0.139006482618492	0.342591946042137	-0.967576739715332	-0.216720780507798
TCGA_TCGA-78-7155	6.52540697377277	-1.40225223030813	0.0494668842324589	2.03596308504383	0.910227689085127	0.159514226704259	-0.790534728427391	0.228509526368335	-0.488573969868703	-0.773680870837332	1.77746733507661	0.237092318748731
TCGA_TCGA-MP-A4TE	-1.44581914659089	0.282927278127677	2.33896745422828	0.312585765208186	-0.966682721937713	1.70358774124446	0.305874504328909	0.257062612742574	-0.375109284404721	0.191306978931748	-0.826620283188624	0.159077433773622
TCGA_TCGA-95-A4VN	0.979686570756084	-0.101424474294639	0.318513276943685	0.461354842788694	-1.23942566743248	0.156914966892927	-0.0781755162397308	-0.580182832733918	0.333051753447072	0.578573118020607	0.683265056380384	0.214423278180447
TCGA_TCGA-93-8067	2.5424530924079	1.17915022105805	0.600858501564447	-0.319560552520695	0.32097556886281	-0.182148879822709	0.762075720291809	-0.202783256760518	0.531851867937078	0.364873687565045	0.400868150937667	-0.20794830482729
TCGA_TCGA-J2-8194	1.77613736248954	-0.564658158300126	-0.0342021069754082	-0.670257300561722	-0.116934027740164	-0.151615020220305	-1.12158278708757	-0.3469071230409	0.238067313742629	1.00500744982944	0.113136719443619	-0.0341285390345079
TCGA_TCGA-55-8510	-2.42423644703166	0.538923036010203	-1.08964467411424	0.68019554123718	-0.520107507422254	0.3710704853344	0.810620824719599	0.274406807926056	-0.35037688906448	-0.815156320579646	0.6860389689984	0.0346901310254317
TCGA_TCGA-44-5643	6.96420624823017	-0.891424060536095	0.997283214808146	1.40587355023474	-1.54542765695989	-0.495053694120398	0.119757427396499	-0.101142420375887	-1.03309959845166	0.0429044176064999	-1.70440254721633	-0.332769482306688
TCGA_TCGA-86-7713	4.03988695067136	-0.134810184101546	0.867453157823432	-1.66767962312031	1.68096659084574	2.38609176996414	-0.0154011096536014	0.280652151045977	-1.34891704186999	-1.38331743116186	1.00085877224862	-0.368309786726826
TCGA_TCGA-NJ-A55R	-0.645096322681209	1.81103945749409	-0.0224349412982881	0.299543973265522	0.767199083852908	-0.149444099689088	0.102327537294628	-0.434379875457371	-0.305290827766928	-0.488465603177758	-0.632888191033204	-0.231404525746174
TCGA_TCGA-50-5044	-3.12995164520003	-0.208727651656198	1.06499766239975	1.68120973463288	0.452499428170939	-1.41326491811739	-0.577320477485251	-0.054792059409918	-0.0302179014202819	0.105298722786385	-0.0742578701582308	-0.870741842304315
TCGA_TCGA-64-5774	-0.115343771329238	0.145841465775362	0.943702266573109	0.191271245041574	-0.145650088531423	0.558932139502049	0.071751682801594	-0.317026262559853	-0.91673615458532	0.0897756956729585	0.0396606042847207	-0.695622294456406
TCGA_TCGA-55-6712	0.246653441458554	-0.371163576198035	0.293798422849401	0.373107872325856	2.61789473273773	-1.17890303981551	-1.02316157187196	0.189847876815351	-0.602455430991452	0.596598323891066	0.175918191331861	-0.527717920959648
TCGA_TCGA-44-2659	-1.97024514985977	1.40955691986737	-0.473486208951843	0.0739993673912852	1.24250595502002	0.188844332912408	1.28758432076773	0.426244384980355	0.407839400870211	0.0893499276422881	0.232146406398788	0.681160916991251
TCGA_TCGA-4B-A93V	-4.07938251435386	0.755289074419424	1.40750806882041	1.04174584088932	-0.569507854110863	1.12384058069276	1.0273080280629	-0.647280554043333	0.117194937544553	0.714803803469499	0.500534667137792	0.0204946002929922
TCGA_TCGA-86-8076	-1.64059657348922	1.63279291881345	0.0260109300380095	-0.534035833849707	-0.582794505318876	-0.436727577529978	0.0616706071669152	0.207386409423118	0.316796528775243	0.418393058202973	-0.320958914331224	-0.377456728856696
TCGA_TCGA-83-5908	2.61249315982506	-0.457920163201664	-0.00211750606010897	0.858998585758259	0.477111034597213	-1.1956750054494	1.22213155380487	-0.58234026863236	-0.369103493981022	0.0828969912547777	0.384430098436924	-0.495396153497303
TCGA_TCGA-44-A4SS	1.32075144164053	0.276462318576643	-0.867418567688832	0.0545947589864072	0.00258294698326594	0.350896632364762	0.0286841099658857	0.520739895980018	-1.05267294025079	-0.27039910600521	-0.593171951792897	0.11638990318458
TCGA_TCGA-L4-A4E5	-0.146238929295147	-1.23624445236421	-0.804440406511164	-0.229025350801368	-1.17025550553467	0.347638281050077	-0.611576471692035	0.294543039282557	-0.479978179697599	-1.1411917365833	1.87063257636686	-0.668194979272146
TCGA_TCGA-97-8171	-1.33586433351654	-1.73648645963022	-0.974700014307934	-1.98303568058317	-0.260718976400076	-1.55946810557309	0.435233573233158	-0.72644239500539	-0.032476811085896	-0.226402781668758	0.202707405336666	-0.248127231644576
TCGA_TCGA-93-A4JP	0.689437285162683	0.481806321119056	-0.37683423460679	0.327010823722105	0.2371488478419	-0.494338786040513	-0.566445832648355	-0.592552547088809	0.174528881036221	-0.508843412156399	0.996448036708795	-0.0828522351454984
TCGA_TCGA-S2-AA1A	-3.69917064814001	1.38137087576542	-1.12438335772859	-0.141509223677767	-1.30136773808599	0.200071356666889	0.638307816460841	0.0163568812272434	0.0158606011766925	-0.213757735704156	-0.183656894603011	0.082490998461983
TCGA_TCGA-55-6978	2.12403899923956	-0.801154107936557	0.0266531711330756	0.475704623561873	-0.0959761154902739	0.140206773977315	0.754457336645946	-0.73984754938645	-0.53393242183081	0.503876401141342	-0.13543100315992	-0.342027751719852
TCGA_TCGA-78-7146	3.42851732851683	-1.43236983493277	-0.0923590912003318	-1.76404079586971	-0.441309791349038	-0.070719657748909	0.0804324589923923	-0.733306483611336	-0.208624699680438	0.792561387276457	0.377963095891511	0.612389951043144
TCGA_TCGA-MP-A4TD	-2.60004018965359	-0.379276499463851	0.633151933827938	0.713589328808098	-0.594602877350473	1.48127477767642	-0.242514562580235	-1.203620457277	-0.0506319523792287	-0.605581114709527	0.211560272280666	-0.102204801038089
TCGA_TCGA-50-5930	-2.1751374855571	1.60464587714611	1.32640237688937	0.754325095423802	-0.586640413562632	0.411672814780716	1.29360615631629	-0.0714995020534228	0.201778208342365	-0.135233909338813	0.692202224974043	-0.165785086627053
TCGA_TCGA-64-5781	-0.849112687245056	-0.900423119481708	-0.293664513644744	-0.502780592549124	-2.18579458897577	-0.829235800772614	0.447151573117211	0.126116240471844	-0.653401693162751	-1.27632668531053	-0.169645557350341	0.694991174811648
TCGA_TCGA-78-7159	0.0454900517208409	0.352354217219101	1.84492789099569	-0.0167042988337439	0.156983199610993	0.478190474956906	-0.514096723347706	0.303936796909651	0.272673156072934	-0.779983009751213	0.0535717465798753	-0.259164692706628
TCGA_TCGA-69-8254	-0.0344856565945363	2.16155597453141	-1.51447207587087	-1.07833968564158	1.28986403491277	-1.51392776903718	0.275691805105282	0.864901870817409	0.0557444460106694	0.0517728239524636	0.422646968646888	0.672535032568952
TCGA_TCGA-75-5126	-0.030914775503863	-1.15550293104338	0.220543593045404	0.557751065307372	1.53574128843968	-0.540233283991628	0.101344767837689	-0.257722384289771	-0.705713265275692	0.262315835392596	0.0811230895278558	0.104701164484412
TCGA_TCGA-50-7109	0.851462019044492	0.555909671400779	1.57841500341694	-0.712029949982643	0.750781777316306	1.200641262026	-0.165024739248037	0.000617914372666005	-0.15244840398922	-0.802761341817322	-0.0987776977289362	-0.163559817952272
TCGA_TCGA-05-5428	-1.51721419792014	-2.90025668981038	1.65060517574686	-3.51054638563424	0.0930716521166107	0.918796125809573	0.563950098107692	1.33711709596721	0.475895775086198	-0.611362107539086	0.0839966543690805	1.14533106443676
TCGA_TCGA-49-4512	-3.86540637512799	-0.87426560534647	1.33315750734145	1.37478390633826	0.135490354178243	-0.590692984084308	-0.676784898675283	-1.07892651707138	-0.0727273521595685	-0.48065168368036	0.671133927135281	-0.206003622392865
TCGA_TCGA-NJ-A4YP	0.00383028341492503	-0.227720733404968	-0.035003871223215	-0.209288057672847	-0.303591058872435	-0.802145529298169	-0.715989649614967	-0.474672594514946	0.115067279118719	0.116494627829409	0.144588799422297	0.246716284726421
TCGA_TCGA-49-AAR2	-6.08110211288097	1.23328539281465	1.01461690674026	0.892711955926415	-0.875347090957205	-0.7222556595811	0.256651124904866	0.394752691471857	-0.271428325770368	-0.424667236560337	-0.734551620802208	0.299693574655131
TCGA_TCGA-50-5045	-3.37955203803949	-1.46339779671382	0.913650169221034	-0.134766846817827	-0.0191543449761707	-0.448087096282322	0.257396084896905	-0.134340569260522	-0.405066959466431	-0.438736927631836	-0.232475373517555	0.143965345752448
TCGA_TCGA-44-8119	0.161370219604166	0.268199271722227	2.01246332470234	0.397360728729605	-0.0192665584872171	0.937078248633312	-1.08014801619606	0.59939429500875	-0.751192196933437	-0.340710678724949	1.25541099383122	-0.644285291485983
TCGA_TCGA-44-8117	0.389298889400329	-1.17532718863913	-0.44049463748366	-0.442654590245467	0.792976055417836	1.3605562112162	0.116808715079439	-0.078335581875636	-0.847752755020557	-0.629784598653831	0.479125324601635	-0.437224823355165
TCGA_TCGA-05-4425	0.599525783509942	-1.04279118224995	0.229303003087966	-1.05345557742448	0.840729047805849	0.396951720247097	-0.222314203488438	-0.166546546982692	0.466130585215231	-0.420055848402973	0.188371685918254	-0.390806343670875
TCGA_TCGA-55-1596	2.06550213708016	-2.47070291667278	0.794238368111702	-1.80260739514259	-1.3494290310325	-0.415724311456737	-0.299123786751916	0.994965556882288	-0.0471035058727411	-0.403876375877787	0.834316489908873	0.336930963164557
TCGA_TCGA-91-6836	4.05579562308495	-0.207859018109539	1.03300313543087	0.828606133651228	-1.53161095286912	0.0448062582351263	-1.0372123850902	-1.39462209414237	-2.66753849954384	1.89671313142074	0.482766771848412	-0.291927327937966
TCGA_TCGA-49-4488	0.267026021463738	-2.1834976052884	-0.114675918525469	-2.81803392974956	-0.0380049286865779	-0.747771708001016	-0.967729061463487	0.266025655548972	0.0384880145655436	-1.07582510408482	-0.733931520307249	-0.385493408247788
TCGA_TCGA-99-8032	-1.80862517640093	0.661753562038035	2.71995409923231	0.478286080806477	0.405775983865452	-0.0472225307770734	-0.844207435381914	-0.412135587592179	0.424200318547127	0.457500474824182	-0.193124332957495	-0.134034493329962
TCGA_TCGA-49-6743	2.70513525880606	0.464812247406528	0.234550278133181	0.590431042876799	0.159421863378114	-1.00650277927982	0.367207464034238	1.31348164082088	1.00907071153818	0.428519723280612	-0.0519842326340379	-0.29378827693798
TCGA_TCGA-44-7662	-0.329137441180689	-1.01477622678291	1.0053846970529	0.820621248091079	0.429487207847441	-0.438028588190856	0.302030140103919	0.139515687301092	0.580041433901347	0.180014327759256	0.125179825709428	-0.452908089238191
TCGA_TCGA-44-2655	-0.390026704993725	-0.997904634399733	0.310810196197541	-1.55203075137412	0.968880281500312	-2.02594785076125	-0.116869778056096	-0.933580665148271	-0.268424430802148	-0.0831360463033892	-0.0533465910945483	-0.333110731275986
TCGA_TCGA-86-8673	-2.29694353160918	-0.408177315044985	-1.54851351331439	-0.0648876020231142	-1.85397770658843	0.218329581462261	0.655182691948907	0.45846697298474	-1.18110263636728	-0.0265707679701014	0.336255976853722	-0.497671429915431
TCGA_TCGA-MP-A4TF	4.08266128948917	-0.377530309671847	0.619038074027307	1.45151838888117	-1.41524558236244	-0.475618585133174	-1.3199018579121	-1.00085495388223	-3.16779801954011	0.71523923296302	0.25379695847267	0.890447957521461
TCGA_TCGA-67-6215	1.09823107207531	0.0949564429597094	-0.415008422259053	-0.165208491273521	-0.348668658175435	-0.122070908230794	-0.883878818807408	-0.0235420101726246	0.488308104463412	0.468011005785722	-0.378215613622061	-0.413552435952933
TCGA_TCGA-55-7911	0.777288958333209	0.179412372860616	-0.163890433679661	0.164788613124194	-0.0195165660783388	-0.465220522891351	-0.0460070247221541	-1.42501151580202	-0.04372023941908	0.248314960043786	-0.205114255984542	0.750735511832923
TCGA_TCGA-75-6214	1.53808208302604	-0.310412429396899	-0.55028497232514	0.932075834356822	0.380728634319626	-0.828823905649653	-0.406883776321456	0.216628290436373	0.659232872781633	-0.167407928186198	0.404901202828908	0.329775988685878
TCGA_TCGA-05-4244	0.910378337982327	-0.879941070707119	-0.465319462353354	-0.229472259257141	0.228731789768357	0.329116034823729	-0.329055934205108	-0.0931286263715522	0.371461186339522	0.614026554826867	0.183287466849981	-0.561260310707736
TCGA_TCGA-73-4677	-0.642097118737006	0.611327876946468	-0.485934246812201	-1.45246252089695	1.33104138391491	1.58626986348088	1.30154514500281	-0.52943410760153	0.408695042216209	-0.0148551831407812	-0.287954910112177	-0.364857785530313
TCGA_TCGA-97-7554	-0.359973884570128	1.46831802495697	0.480259689614523	0.00949005982022694	1.42204133790683	0.852139066903295	0.948858374132498	-0.428667078484766	0.124517468495484	0.352382837370297	1.00450473910648	-0.567081709227526
TCGA_TCGA-05-4426	-0.828047900725185	-1.72597784876677	-3.40864700158341	1.22491086283059	-1.92465304424842	1.57593115601443	-0.743032577573862	-0.195268052470946	0.665380374115007	0.933800649769359	0.240196640453409	-0.178046333301708
TCGA_TCGA-97-8176	-0.227381624446241	0.2722617315457	0.285280080641535	-0.593185858478961	-1.11114335715919	0.0903741363140846	-0.257594061551781	0.213599592615298	0.0744923589828858	0.647985743382787	-0.590743617040858	-0.626354990534932
TCGA_TCGA-05-4382	-0.691101129722918	0.822123868019189	0.408413443347327	1.07574599625954	-0.553348510786833	0.481617690667198	0.345596363411524	0.609969146501703	0.193594169632848	0.410581269812976	-0.18465477908045	0.361870168482844
TCGA_TCGA-J2-A4AE	-0.622942526358628	2.17393520755413	-1.77298262166421	0.0192207303696794	-0.248143411091022	0.324903934780044	-0.67197245221731	0.673781443186257	0.372044308981441	-0.330943219691169	-0.0157739700764424	0.358168433875454
TCGA_TCGA-73-4670	1.47408866483639	-2.65676270987242	1.72596918188941	-0.316974523210391	-0.712215305082963	-0.370854504974846	0.0737424086141953	0.802261600764115	-1.08939881047535	0.316187238464395	1.21001870080926	-0.398096818689157
TCGA_TCGA-55-8506	0.257649831942179	-1.16472183591966	-0.816100798146418	0.740195657007115	0.505078079612396	0.169336897587148	0.430040782087199	-0.48391808094993	0.795680584493794	-0.542603607482151	0.268801478250297	0.158523135840326
TCGA_TCGA-50-6597	-3.57520391838877	1.23720870831429	-0.170580902093432	1.62850572725977	1.95506780835336	-3.62827179587701	-1.8700255850292	-2.01783988748099	0.837544885353269	-1.08206426180788	-0.48599247136438	-0.220733007368933
TCGA_TCGA-44-3398	-1.25907379089836	-1.35499018010638	1.07058510595399	-1.13602154202324	-1.00442071719218	0.14746328100514	0.0652040324334065	-0.615380265435298	0.291046988085807	-0.193800772050072	-0.63961229185729	0.794094192951818
TCGA_TCGA-50-6594	-0.185457622289816	-1.42923787738438	-1.0721738091009	0.427478135691614	-2.78227758811771	0.327622822122734	1.02777630370474	1.55004657249987	0.650490238226357	0.840922215893565	0.73143136631278	-0.329459217803944
TCGA_TCGA-73-A9RS	0.405231395912879	-0.567369352714642	0.861667135190099	0.498465958898448	-0.565032326335955	0.275212094808221	0.0156020072360093	-0.988888297135435	0.0495262028736153	-0.424927435163184	0.189974764836077	-0.101659418240976
TCGA_TCGA-53-7626	0.983116414393689	1.33800526948927	-0.447681067034241	0.111358747062036	0.887669136306638	-0.659957130579697	0.780609705378212	-0.663160357008521	-0.294372227583029	-0.0948079653364653	0.808182930639224	0.0127685021428653
TCGA_TCGA-55-8505	1.45161891261261	-0.999502206051511	0.164001102775769	0.38143770164014	-0.252143261155188	0.418210456950299	-0.351376047074388	1.21851719688565	0.153053928027029	-0.377672260737071	-0.204664077727401	0.370808196271994
TCGA_TCGA-97-A4M5	0.0570065775299216	1.23760691421474	-0.180627991008437	0.932790972958792	1.20036128065877	0.42472460419956	0.397463418864057	-0.75638916133126	0.345877229061949	0.481714842894957	0.164853740459862	0.412023511320809
TCGA_TCGA-75-5125	2.07041580560558	-1.24907803785811	-0.212196073560567	0.754612769502915	-0.102332091747944	-0.156991406185512	1.06490766208598	0.0987539492944276	-0.914557666825419	1.09105313822983	0.656641686987422	-0.469355910798242
TCGA_TCGA-62-A46U	1.31523845759626	-0.0404080548257166	-2.08860405127369	0.971397348956097	-0.138299115291522	1.52453187804761	-0.824045290732391	0.264580638815385	0.621449215313069	0.341146922628481	-0.419752849671946	-0.473399817246339
TCGA_TCGA-MP-A4TJ	-0.885707472383378	1.10951234746305	0.014608538519783	0.274942156031214	-0.795622775095731	0.043564023353908	-1.14646193743389	-0.189347961755683	0.378891638529597	0.474797821767289	-0.275524782854307	-0.115963356364228
TCGA_TCGA-62-A46V	0.0512867972420717	-1.34234005896027	-1.28691587257474	-1.126850248348	-1.48344497687038	-1.24583154351526	-1.61600156902733	0.931000559047197	0.710052396490935	-0.658499157681497	-0.163071569248531	-0.057712014897532
TCGA_TCGA-50-5055	-2.16607156247247	-0.437172959943228	0.488729495789073	0.430357002780898	-0.0889476327763149	-0.176167836388905	0.149340885091933	-0.188121378380707	-0.120826796947165	-0.0506641291890094	-0.758019420371386	0.290531529438164
TCGA_TCGA-69-8453	-1.48227597661984	0.378218320718211	-0.507276257399238	0.417013701500746	0.509852530597493	-0.592289029963677	0.408156988436092	-0.0710219561312787	-0.25539976410929	-0.0628274737198718	-0.0657125008776394	-0.116440036712875
TCGA_TCGA-91-6829	3.80471315878081	-1.13259047303203	-0.111054548777406	1.36467569048167	0.582491454850105	-0.648399096964143	-0.224757273585022	0.117321099463568	0.635009552726935	-0.614245618042572	0.137419204705459	1.01043973367067
GSE13213_GSM333673	-0.32734146913061	-0.407562983142899	0.987538689713553	0.699381590074801	0.339618822736217	0.080838822423471	0.489899866494147	-1.584847199246	0.43404521968783	1.030740816806	-0.429923006669632	0.854842458059878
GSE13213_GSM333674	-1.50041534949839	-0.814198683795177	-0.075743924826446	0.472554721190655	-1.55631944916692	-0.881540478313529	-1.20927266971424	-0.83574363277596	0.868805625818814	0.554214561282	0.00124577425358752	0.187043624517608
GSE13213_GSM333675	-0.825862958230991	-2.4202246394718	2.12910555928186	-1.01667823333938	0.355959519065283	-0.427990946080857	0.681502370983148	-0.071221811052588	1.11429972813541	0.0510842704643446	-0.195102394249759	-0.573625231279205
GSE13213_GSM333676	-0.506577109982676	0.112859712488903	-0.380066056118069	0.564389944855457	-0.39220655574485	-0.412641554425947	0.390405151272315	0.630219836278139	0.700176485088466	0.388913498894777	0.270024249690114	0.679161857823712
GSE13213_GSM333677	1.60708060989091	-0.58012847001216	0.191394177308402	-2.08924431362539	1.0495950477668	0.958018173963618	-0.943508828340191	-0.754732760842982	1.91734814933499	1.44461555368685	-0.2007736944744	-0.8364837761449
GSE13213_GSM333678	-1.26838035624702	0.450239387979674	-0.779444414100638	0.823648006748388	-2.30635575317178	1.40038344980413	0.453662086279227	-0.976720095399211	1.23575807248771	0.550580261271094	0.395171624146592	-1.20427965264917
GSE13213_GSM333679	-0.448531091827291	0.135081230071724	-1.72612470934541	0.698961595296716	0.425865612267289	-0.655422001440574	0.230538332829594	-0.193125874731426	0.849571320137073	-1.2382584648625	0.493880862933926	0.57638762691319
GSE13213_GSM333680	-1.4870220275982	0.126865071833789	-0.594654297605712	-0.52682845059808	-0.502672839709803	-0.909481827366981	0.586224560970805	0.139619749085308	-0.132669124389489	-0.559488704075527	0.671124815948902	0.247465943430777
GSE13213_GSM333681	-1.92723872099473	-0.0414473469262648	-0.357937047759217	-0.400619685169219	-1.1896588361113	-0.194659832399937	-0.271055596021965	0.765284221837418	0.0162547917812082	-0.384760937501593	-0.527380400638934	0.300584218166906
GSE13213_GSM333682	-1.0735646505168	-0.12626310423434	0.781782427044492	0.0579144978635351	-0.696609200722348	-0.705617849906878	0.720063587339622	-0.302632279625893	0.221491327924619	-0.607991382372548	-0.281303496910209	-0.0588219823146648
GSE13213_GSM333683	-1.15533746738946	-1.10255064844828	-1.16900735582751	-0.806374065897814	0.765250160461735	0.246896541481716	1.04244302957953	-0.984199279921428	-1.04674852332231	-0.280631806432615	-0.733389761581792	0.423281822080908
GSE13213_GSM333684	-0.0747611616005911	0.270412513853445	-0.126977882439161	1.40269998009102	0.633429256775847	1.38102255234234	0.642579323948891	-1.33646914988649	1.01823477744703	-0.868650705342585	-0.542681348114399	-0.256930094922904
GSE13213_GSM333685	-1.71064110817189	-1.63426044165647	-1.12309431919056	0.658508652012428	-1.90902541661308	0.30457543711574	0.644770174648811	1.0879366911518	1.31408227334335	0.138463104054541	0.180904837590074	-0.142373529454558
GSE13213_GSM333686	-0.954955663944451	0.520796206017567	-0.828489401967115	0.810146062933344	-1.5452724000884	-0.383759512921295	-0.014629319782427	-0.956204595954731	-0.0265179929458821	-0.811357295416343	0.436449211054321	0.467396223565493
GSE13213_GSM333687	-0.41432541141796	-0.537528903387153	-0.150710188169519	0.194866596000276	0.300748763942079	-0.747833533804052	1.55786445106906	-0.741415626973189	-0.541291522036804	-0.602027601924781	-0.63748608519425	0.342654995552474
GSE13213_GSM333688	0.326409477514086	-0.741494771450598	1.52856093782923	0.557677542067702	-1.59726069424024	-1.36567356988275	0.517302817652611	-0.544524093564849	-0.283573092969854	-1.55163073619258	0.643844441445468	0.0422322971652715
GSE13213_GSM333689	-1.67065736953925	0.0386406809654992	1.70935011242827	1.0969203400527	-0.328189036870706	-1.3380931035141	0.521957200074688	0.636869321458059	0.432643277458011	0.159978206256624	-0.077924502978973	0.285503089337713
GSE13213_GSM333690	1.32376470450768	0.930261629106756	-0.402563733868507	0.113476062510856	-0.176307062193351	-0.513129794463634	1.31819189058639	1.08289736380479	-0.76574780172956	0.524193180023355	0.0190208189640065	0.0577146320327548
GSE13213_GSM333691	0.866063489954544	0.556365734162463	-0.402761978070032	-1.02086113941285	-0.609131845273305	0.0646053017277155	-0.66971596788755	-0.23697727869154	0.699780186478923	-0.528362084957714	-1.08563135160375	0.538238116999686
GSE13213_GSM333692	0.733246194388371	0.75237799875838	0.157489551713543	1.43211510310792	0.686954978258069	-0.0735385103461605	-0.0612069091766656	-0.656166318564923	-0.0849987241318723	-0.602791780924257	0.113131231076673	0.126376028799878
GSE13213_GSM333693	-1.95743906931904	0.165651638214222	-1.4948738804438	-1.55482142153676	-0.268462241098266	-0.463572706507458	-0.806996765166169	0.0197091934024273	-0.0637143257843577	-0.192819289192765	0.666865781863043	0.63459408774888
GSE13213_GSM333694	-1.66690466979029	0.945947570096941	-1.02930826200768	0.107923700023492	-2.02058124107549	0.287723782000864	0.830598918997624	-0.301358643991704	-0.554104766067202	0.179593779334793	0.327012240862547	-0.120483849613377
GSE13213_GSM333695	1.07062859688362	0.976672332132532	-0.797508094355184	-0.337397533312639	-2.20555213814264	0.872432715692339	1.63624668772698	0.139993703191008	1.23415588940978	-2.02173803720091	0.709686929190585	-0.280683705593561
GSE13213_GSM333696	-0.953922797956108	0.493180988938167	-0.666397240426054	-0.21283641492799	0.922318410612217	-0.49881947860622	0.593629179711942	-0.092755862956774	-0.141986048735324	-0.903211936526089	0.063392949749303	0.255360163031632
GSE13213_GSM333697	-0.0920512605722208	0.5517545748348	1.28633025453633	-0.552222442640158	-1.08448254582828	-0.0489499668950855	0.742329839190496	1.3505958957681	0.133726319246994	-0.253427401961473	-0.661046789301983	-0.0708259479802518
GSE13213_GSM333698	1.44683997886074	-0.288517566858183	2.19377472845358	-1.38527629446718	-0.557780907607204	1.12923653535427	0.335754160228328	-0.0156225694389089	-0.465425901905173	-0.590545784950913	-0.240982191018933	-1.18153396107252
GSE13213_GSM333699	2.04226159203044	3.00966583369306	2.42739564553266	-0.533947562570647	0.176660524796321	0.0801462827531799	1.21852785821976	0.174560377462084	-0.658596347997375	0.109372303285426	-0.00884201569436618	-0.293469120680862
GSE13213_GSM333700	0.0739578749484066	1.0828855653389	0.281758280401509	-1.61651901852756	0.630520762256699	0.301789212243981	0.765001191639674	-1.18976686728938	-0.932516966795566	-0.666485523381838	-0.664878764696381	3.04059746158991e-07
GSE13213_GSM333701	0.176485087278687	1.0282423176645	0.0880037656583639	0.467709538418729	-0.589293454884854	0.295720888676854	0.93318035047454	1.20707484189234	0.0146240207510549	0.401427317795664	-0.142572273324963	0.420479147472991
GSE13213_GSM333702	-1.46133695609925	-0.479665938222159	0.892856078973587	-0.42720353841181	-0.115636659049715	0.388393019433649	0.0397172663113342	-0.532505970451162	-1.010609207011	-0.752487165501264	-0.889253957529204	-0.237132708674627
GSE13213_GSM333703	2.94436635392608	0.496589517030395	0.0913570062363926	0.0557704806103129	-1.60919232110542	0.637525598014514	0.736706583442721	-0.29035347705756	0.676331525162042	0.764169433147933	-0.697208029280493	-2.20852079571063
GSE13213_GSM333704	1.21292756405003	1.74516957692058	-1.16779568455264	0.422882444757464	0.800048801577115	0.17624573905122	-0.321846317345346	0.58078402434174	1.3513175695318	-0.226042154624303	0.556470751359544	-0.270474462344865
GSE13213_GSM333705	-0.923454158009831	0.197973257746759	-0.712092109228325	-1.13250384617315	2.35903391279703	0.433695456952172	0.231462235881506	-0.65654704111313	-0.921604501715296	-0.657239434242209	-1.12789358662183	0.15999499884398
GSE13213_GSM333706	0.112216149422435	-0.417211517638524	-0.956446107775469	-0.236166678798702	-0.041897368380606	-0.0630330724657381	-0.446096292138358	-1.33518775701538	0.759544652578476	-0.0101179691348758	-0.20161093487142	0.513535864472573
GSE13213_GSM333707	-1.40924834168875	0.374452941384232	-0.910982231028869	-0.670359148368248	-1.21287411849662	0.272516128757229	0.0385648854025089	-0.0576210335605372	-1.07098140867941	-0.736130854022721	0.381026559119919	0.165821410274038
GSE13213_GSM333708	0.127601751645185	0.109778631965071	-2.28205685879298	-1.15598578661035	1.3980622874422	0.651275481348403	-0.958397971077259	0.449118040139859	-0.373625600569325	-1.03929714778256	-0.642581811913793	-0.510982340055192
GSE13213_GSM333709	-1.36913371681001	-1.71671226061772	0.0961144278410274	0.100212083250634	-0.18975317966353	0.206370696462946	0.238757735582905	-2.23421977276824	-0.357343815965116	-0.477931694615863	0.243548450304941	0.223132052898565
GSE13213_GSM333710	0.273885334856957	-0.403121421580409	-0.363547559229582	0.28730804342653	-0.527287392694758	0.399585536135478	1.57383606970468	-1.12680244139762	0.31685232799904	0.646638884914942	0.218592722353642	0.501436940035999
GSE13213_GSM333711	0.00121350545751503	0.52785571515691	-1.05089668667864	-1.65408151194286	1.24241235800299	0.380923649817815	-0.242973602408614	-0.094336850697994	-0.837185519403221	-0.0246036540231028	-0.369860842431685	0.312872075490446
GSE13213_GSM333712	0.915436438428536	0.053459233974161	0.269820602736597	-0.823437386458651	-0.508703607595957	1.05645002816091	-1.38406189434928	-0.307561793324529	-0.362226596931757	-0.304917349484565	0.311648186011894	-0.284306841117638
GSE13213_GSM333713	0.212625488792506	0.539357955352123	1.20272763085756	-0.587047770374586	-0.873588837461644	-0.950331866985441	-1.43944100188375	-0.0253420080061369	-0.428471095739798	0.223480855435167	-1.04183211073404	-0.0926764532606607
GSE13213_GSM333714	0.652635716757701	0.659779852902727	0.388958493285324	-0.691683689083628	-0.74531952075623	0.329734271249881	-0.545812349331591	-0.716950778722758	0.535896268375463	0.171355485800189	-0.372070675664109	-0.728450572381184
GSE13213_GSM333715	-0.062059997170953	0.330968370527775	-0.354459410311406	-0.940024591297418	0.140628679370173	0.507555949695357	0.251973507236912	0.142153233168738	-1.18238625744074	-0.247216412018169	-1.01821779089945	-0.505368482382435
GSE13213_GSM333716	-1.37296523827874	-1.38624436284847	-1.95751586137678	1.80731371865598	0.234190507627063	-0.853679602088668	-0.134120648386892	0.994209030722204	-0.466501041900969	0.204741086915008	1.10659667685737	0.09612050826009
GSE13213_GSM333717	-1.19336173559816	0.50211465112941	-0.565194513275943	0.217397251366872	0.501625584504222	0.308127066871445	0.697141603906885	0.347002370018824	0.155629117909258	0.424143706722021	0.848876937700674	0.668477093102339
GSE13213_GSM333718	-0.275007039854973	-2.44116823795135	-0.649828780083852	-0.814313800412592	-0.691754374364993	0.424716819584914	-0.510752281572175	-0.682777710048779	0.171197716400469	0.850358588255946	0.189851809430432	0.270529426329621
GSE13213_GSM333719	1.49540186733778	1.41102294730295	1.89355197705716	-0.401268608512121	-1.23958042730465	1.29642209332399	0.452014073970132	0.640177032943701	0.162905196053079	-0.109465381387272	0.833275895005308	-0.254354187270434
GSE13213_GSM333720	-0.58919815393297	0.541651578811733	-0.273607642668411	-0.959381264701675	-0.503055385351682	0.142428684184598	0.412751539395464	0.310299644688931	1.07473978937575	0.162518402819774	-1.52350865388603	-0.245478394262719
GSE13213_GSM333721	0.683918640113723	0.522042433216113	0.305220707077054	-1.16434142304779	0.00897668955115893	-0.0211723634465366	0.0588108110645034	-0.108042459885027	-0.882249128541584	0.344339382701952	-1.70954165929719	-0.496381685056571
GSE13213_GSM333722	1.19785240941609	0.981411012170683	0.821223718361187	-1.37023782304142	-2.36814038982576	0.991735615209134	1.31902706779988	0.12921104379833	0.0325308612140628	0.411341098593363	-0.0654014974465952	0.535583348767334
GSE13213_GSM333723	0.697212514932087	1.30612068848278	0.460014996956987	-0.391818421645497	0.671406460350575	-1.1596767286702	0.236812176174436	-0.436949304254961	-0.367238793297248	0.139931687189026	0.937595786105207	-0.177778489199284
GSE13213_GSM333724	1.78015719377035	1.31134471939283	-1.56692262568249	-0.333517278118112	-0.891180355737655	-0.579789920591569	-0.340621519498447	0.871769629642178	0.502275582210056	0.903940192659296	-0.761366380067007	-0.374275476961301
GSE13213_GSM333725	0.585607983847996	1.07336447716496	0.54731321080113	-1.35648541879323	0.333297677742381	0.42895273782039	-1.42020153028085	1.17551620286083	0.669011465733076	0.0034078635486932	-1.20110904016642	0.634239972357022
GSE13213_GSM333726	1.8571506205245	-0.912234419594439	-1.90336938941697	1.36061223720591	0.480008995578745	0.770270852890559	0.619289977989106	1.84665786845641	-0.484275009625035	-1.1882428373364	0.578244026714063	0.210718082441303
GSE13213_GSM333727	1.23133624742827	-0.00956548619009304	2.01267639588419	-0.311661886548723	1.34984615815982	0.162052176192683	-1.92118129353271	0.312549275196542	-0.168556455961146	0.702487232977216	-0.967763720715677	0.682205136755972
GSE13213_GSM333728	2.99003287019979	0.680004338573784	1.63459447268293	0.274954362856969	2.04873618755342	-0.142717746722154	-0.796607286790583	1.78886987036054	0.0797684377729095	1.39708771856365	0.440605465957852	-0.430110260227269
GSE13213_GSM333729	1.80595373986665	-1.01880145425885	1.57706764200699	0.99056016666014	-1.34762880995198	-0.0947138689204922	0.185909023910533	-1.70128277737225	2.72922497044673	-0.768768712187013	1.840695521856	0.447144776590619
GSE13213_GSM333730	-1.66374891381122	-0.963852600684587	0.226196487204638	1.27527706366348	-0.0476379273468346	0.771978605961247	0.17777982070426	-0.615270929439602	0.156473963455337	-0.892452040512723	-0.168014044730055	-0.305054093136883
GSE13213_GSM333731	1.8612734100526	1.44122724659508	0.700098240233478	1.58493688699752	0.132950775292407	-1.84117648972311	0.775685850285446	1.4326944513258	1.855916211341	0.307047387337489	0.986857926695656	-0.405107001713412
GSE13213_GSM333732	4.26159737833396	1.58586997073964	2.35074117611865	-0.610215013505858	-1.04676096898985	-1.21019035962711	-0.368526033800903	1.22382163782832	-0.667166653776945	-0.616490672672645	0.240092632708982	-0.426838855576163
GSE13213_GSM333733	-0.15877197484582	-0.0556491561430899	-0.396135946692072	0.642876620423019	-0.966521076098173	0.300375848610363	0.046917830818862	-1.02964915441308	-0.399572235696188	-0.0951342119419049	0.000406036703473197	0.281721915517127
GSE13213_GSM333734	-0.802687097226178	-0.767703466489039	-2.25164783205882	1.51768507892773	-1.48035431151155	-0.780123525369308	0.123041856228794	0.353371390692989	0.692502932210446	-0.112673636243514	0.597659791716781	-0.378611350253865
GSE13213_GSM333735	-0.152423214452607	-0.952702471665909	-2.63697634085983	0.192302785087459	2.46772182279925	0.48562559041379	-0.649913160090033	2.16072230425599	-1.34620733380505	-0.514738251048006	0.530433815019925	-0.119728025214665
GSE13213_GSM333736	0.48139519039499	0.641168151331401	-2.09416090788625	-1.46424625933527	0.366897396597972	0.419052397923049	0.650543120247186	-0.512060241010757	0.696934313670834	-0.703730699402951	0.590331462035632	0.0677168400869698
GSE13213_GSM333737	1.44075144044511	-1.10828546626249	-0.887856686049061	-1.71870496527586	-0.630837872769649	0.342448591802108	0.927840850731281	-0.932290485324346	0.435470564218467	0.432913001295785	-0.0981495664331524	-0.535501426081838
GSE13213_GSM333738	-3.39649838918824	-2.78757272133712	0.711845362333896	-2.40003789028855	-0.107205351782436	-0.0748767652761334	-0.467877371776071	0.256976223660503	-1.1347569520362	1.15919222782103	-0.949501687701632	-0.67719277856316
GSE13213_GSM333739	-0.650810699526954	-2.8818609202285	-3.64244263382865	-0.809108145277277	-1.14993245414201	-0.69285506530299	1.48612788613757	0.217486581482983	-0.24028515340742	0.193351980062456	-0.584529782851241	0.2705339346882
GSE13213_GSM333740	-1.26946074364122	-0.97726604734454	-0.922666889843515	0.14885279161678	-1.23353088700192	-0.641971363515453	-1.07371408905544	1.11465783988156	0.144204350793233	-0.311153538048624	0.00797152903462747	0.37868858960468
GSE13213_GSM333741	3.61010906477162	0.101930535527883	-0.282222335755851	-2.28179179916741	-0.187051079813644	1.06403998251747	-0.290562798209596	-2.49796817835305	0.887351277578292	-1.43095760611426	0.224923338720464	-0.45011180172533
GSE13213_GSM333742	-1.2766802381841	1.44735228409788	1.12236820682129	1.20272057557672	-0.151146753996071	0.640766440141231	-0.201410592951319	-0.837470006577696	-2.03704882439333	-0.0968347709046284	0.185587928471368	0.223424220400409
GSE13213_GSM333743	2.08236950219465	0.650946883524694	-2.72577391776704	-2.08763930350292	-1.83778634324067	-0.416765718102787	-0.119304517393639	-3.76574209818859	0.695040482666914	0.118035898413949	1.53537071492797	2.24181069316308
GSE13213_GSM333744	4.2108285952647	1.737356883476	1.89687925277879	-0.795398942307318	-0.952013543348363	-1.39353125567039	0.0404032647682385	0.879624584153573	-1.67485199404529	0.193285021832357	0.565512451346541	0.229156170626103
GSE13213_GSM333745	0.993760918102033	0.971097974719959	-1.58699427381069	-0.267739826538132	0.231916159841498	-1.23399938052282	-0.211836031686587	1.41431680081958	0.451940969760153	0.251656917065097	-1.1291032902142	-0.449138095988559
GSE13213_GSM333746	-1.64519029958371	-0.789171934052502	-2.07498688014772	0.0810765166512238	0.177276024626418	-0.0854695593262475	1.10632721825493	0.388856847535521	-0.500698449980577	0.581906758877465	0.952356821805452	0.411606667154344
GSE13213_GSM333747	0.148251309837015	-2.05671723767712	0.979385304414834	-1.36498049288168	-1.13004394407761	-0.620994220534152	2.38901041006133	0.457952163988125	-2.02600184209514	0.150597453420487	0.340704824097517	-0.187546148471753
GSE13213_GSM333748	0.926130653884258	-2.39548703168746	2.92730662625251	3.38143059060866	-0.226678548420984	2.19331994123506	-0.453888990935678	-0.35804107180968	1.81266699158006	0.438847834951223	0.494561486477217	0.59668667504414
GSE13213_GSM333749	-0.6184728693695	-0.527740673746957	-0.370280099285802	0.115701713432443	0.558620580375447	0.253821209914006	-0.434518399524566	1.43838087812703	-0.200259231035714	-0.137483848893668	1.65824832259129	0.310436410355635
GSE13213_GSM333750	1.54650102331092	0.130514236189488	1.48893942130099	-0.00388966597321392	1.05581929326481	-1.12957555853166	0.0520580952539835	-0.866209324961834	0.667125956290902	-0.490261887735132	0.920849215316721	0.352203996820643
GSE13213_GSM333751	3.13653004349151	0.948777360189652	-0.454727930789631	-0.966189348567073	0.629996573155218	0.776644507019523	1.32203156731229	1.75118462642367	-0.479359838897297	1.62273274944428	-0.789435847487369	-0.341073707285488
GSE13213_GSM333752	-1.57292478959779	-2.13289727369677	-1.73520573334581	0.521179223873292	-1.88107136654189	0.385839813073107	0.227263307081834	0.491281809673975	0.776633637949432	0.0885031139049196	0.0312880907033843	0.0301686644877309
GSE13213_GSM333753	1.30878915963187	0.105531816889269	1.77665279788865	1.52803605971687	0.718935797450288	-0.232152269370606	0.997530215432397	-0.305856165982514	-0.441097336341434	-0.366849560986336	0.587414634487823	0.0956835896879589
GSE13213_GSM333754	0.870530605798791	-0.521744294556325	2.05463124378213	-0.956040772326533	-0.0659935954348468	1.5249810032383	0.529686375479359	-0.0895554816364342	1.01608474694889	-1.35994445559328	0.461675420413948	0.217814835289833
GSE13213_GSM333755	-0.871107580915126	-0.319246037468004	-1.23721435702321	-0.393831627178324	-0.233542204986266	0.0724359852680002	0.287771469488951	0.807536293940479	-0.471831752159729	0.288817792321363	1.48498951216796	0.331317390566971
GSE13213_GSM333756	3.61642338766026	-1.26312006696921	2.68467452439743	-0.959860614908341	-1.66665583310297	-3.11145027134209	-1.08632150766356	-0.461165045843172	1.91973110200631	0.0130447566915671	0.668982498777541	-0.531034533924799
GSE13213_GSM333757	2.79931366889689	1.2106166857738	1.58446139323178	-0.744441352938832	-1.9004432154231	-0.0178999604605261	-1.43371840602123	-0.0703410238260652	-2.0560814773586	-0.414888061665056	-0.146537238610209	0.0818905732964172
GSE13213_GSM333758	2.91846103576665	1.46528068590464	1.92669599903341	-1.17200570050638	-0.779869184676762	-0.309260486467128	0.139832045363663	0.479030879575279	0.200451719465591	-1.01567964942525	0.00479029661964386	-0.0535512401955365
GSE13213_GSM333759	2.40475182606211	0.230471743085312	1.61758397315356	-1.3999693055771	-1.14874343779177	-0.834869505641811	-0.140901206798153	0.955703707537255	-0.901577245141535	0.524054301148513	-0.0247891654404144	0.820163456604139
GSE13213_GSM333760	-1.38653100430609	0.750385028400249	0.749874753349102	0.990782864048114	-0.233371657746173	0.63037035164298	-1.63294581668265	0.437414251357463	-0.365891863223621	1.23254743056735	0.690911161223336	1.07224371304594
GSE13213_GSM333761	-1.42244233426349	0.0649524997207895	-2.03449637192534	0.62636972786047	3.69241918446024	1.91633468070763	-0.815484430643698	1.27754405784478	0.426474233719826	-0.407485340707164	1.53223936755016	0.42205758902749
GSE13213_GSM333762	-1.3359731701347	-0.0823171585354563	0.20184166200083	0.900299089897315	0.417631315997353	1.15215050497657	-0.520128251136531	1.06588426627429	0.0177762226037297	0.605820618655151	0.78766203476807	-1.48606616143501
GSE13213_GSM333763	1.03497158348146	0.487847004797948	0.392248740712038	1.58637973779163	1.64779391542753	0.122738853657927	-0.0889135452559763	-0.142804447964935	0.818604913999767	0.139696772452239	0.832463229079748	-0.206184097592694
GSE13213_GSM333764	-1.90494219856385	-0.10087168975455	-0.513242178908501	-0.550309783205387	0.951675825107553	0.896775866385015	-0.303169114905471	0.00661719157413054	1.77069990099083	1.48873744295692	0.21789874646132	-0.741204052051623
GSE13213_GSM333765	-0.0460615613308702	0.260156012241037	0.13218194278595	0.567249248326089	1.21017349090381	-0.288549757889694	-0.996545686246033	0.945939044405111	-0.902658649547096	0.76540737824531	-0.612799014254119	1.09385680769507
GSE13213_GSM333766	0.251448581987035	-0.22886123790415	0.734400154468757	0.923797426539324	-0.181106640709771	-1.22140160987739	-0.174930813978864	-0.11152810246002	-3.08644364327701	0.179953952196384	0.168970188070405	0.26136007031935
GSE13213_GSM333767	-2.21058444848068	0.894981260440709	-0.264766332178759	0.338782979241351	1.04883479017344	0.768955981271826	-0.511009951343926	-0.000452125369353601	-0.744451087943459	-1.09766275761963	-0.192090030397397	-0.118076142686457
GSE13213_GSM333768	-0.330962343930588	0.85977341202883	-0.85296677692518	0.55267246885928	-1.45118191880655	-0.322877176976879	0.996015098284778	0.545745286646611	-0.451263653032942	0.0389310814330365	-0.231010271957063	-0.478202182576238
GSE13213_GSM333769	1.26545739851607	-0.511846193731414	1.91888531587039	0.085663925429094	1.76497123990041	1.26915980086736	-0.828423899161753	0.611918330305113	-0.0897899132875906	0.822849350700912	-0.159276295668265	-0.110904410847991
GSE13213_GSM333770	-1.26741674098044	0.904337635494651	0.0580553189198834	0.681011970484068	0.486380622609902	0.0112223949664441	-0.0153544530508901	0.252705496390934	-0.0151443288128369	0.560207682709557	0.565179287403102	-0.479013973192079
GSE13213_GSM333771	-0.751158907522833	0.336320660087498	-0.159402668616276	0.807600852733255	2.10197183945025	-0.0316404460826236	0.0450382683604739	0.3585683250936	-0.0172211470862088	-0.282378193415508	-0.641814966768908	0.203159533173295
GSE13213_GSM333772	-1.73367686783498	0.534456689050206	-0.87911598609417	0.481799303490837	-0.284259823564207	-0.714955961097892	-0.617552577086184	0.0212238174771029	0.179978229170394	-0.377984239507002	-0.679156388018587	-0.300581858650164
GSE13213_GSM333773	-0.915191294946605	0.233386825158298	-0.156313510982513	1.5885215643013	0.514024286528654	-0.265524194375905	-0.769171741421984	0.0451383305019441	-0.334751148606433	0.235891673123535	-0.131050323689254	-0.391858272135157
GSE13213_GSM333774	-1.58011443236574	-1.06399522467544	-1.43718195772445	-0.29935915140051	0.568131492745095	-1.87277901702131	0.0351280407252517	-0.5629615190423	-0.463147678676499	-0.00988146341329268	0.235084753560907	-0.0729445120307139
GSE13213_GSM333775	-0.659348483907878	0.23112770616697	-0.537790873002091	1.03170074400999	1.09198416520587	-0.768804398474343	-1.228590292606	0.415392989151829	0.255978807001884	0.285637156004935	-0.570181862086715	-0.634638041811165
GSE13213_GSM333776	-1.42689354292979	-0.0605660778235565	0.915278013672827	0.0521231543560876	0.682423551760376	-0.203011261692996	-0.887408472885995	-0.863432583417571	1.46204146286594	0.285276008172432	-0.621368783413102	-0.000975970939426918
GSE13213_GSM333777	-0.741477359295147	0.514503957444063	-1.08677373332298	1.60326930042913	0.503901487335562	0.422365442636409	-0.443502004829755	1.27933565395114	0.0602696478134185	-0.361642563355632	-0.905756069108685	0.693581442779482
GSE13213_GSM333778	-1.50672929224293	0.0162529364252612	-0.112337303270798	1.18991185438598	1.52756877744208	-0.155004375422555	-0.557862239934142	-0.36017802184246	-0.0208714646660258	-0.634954825843537	-0.344591905180343	-0.289249812393658
GSE13213_GSM333779	0.299404267702825	0.286623873650497	0.301252318549194	0.453725883482824	0.642778994416727	-0.319038116989516	-0.875737391621833	0.133337745432795	-0.877582112126108	0.726099974257163	-0.0178926291956266	-0.0649148213761781
GSE13213_GSM333780	-0.653436440565662	0.337976544344994	-0.90268011346021	0.975638208758249	0.31007209157746	-0.817837681523089	0.0780683775451321	0.310765712859684	0.330082978809277	1.08031006213975	0.503335562572385	-0.0964402286247713
GSE13213_GSM333781	0.0265515295634116	-0.910274731486595	0.427296505171386	0.215046827358292	1.59465159931356	0.179514975958208	-0.519494996989121	0.0803804456523112	-0.00118137116347435	0.392019407695691	-0.643778895004139	0.358865406067954
GSE13213_GSM333782	-1.65362943293953	-0.224806098453916	1.13726077875717	0.181243166709374	0.317840165736808	0.410892110138458	-1.32487570826958	-0.774369816333967	0.74908830483052	0.648578769913894	-1.00795820404276	0.293719141566951
GSE13213_GSM333783	-0.876085310062376	-2.57315250682364	-0.0993626938029181	1.37744058386224	0.496690527069952	-0.321873675174464	-0.414869246790146	-0.781333042366718	-1.22558798544396	0.348721877334392	-0.854924616434303	-0.202854919887321
GSE13213_GSM333784	-1.9477010664047	-0.155594100487989	0.125844846423244	1.09002158378229	1.48671969475607	-0.213890791558463	-0.458602962444074	-0.107153974145319	-0.890892668858797	0.154570694963321	-0.896409678327499	-0.461602576775267
GSE13213_GSM333785	-1.98229310185733	0.700979927032837	-0.979613493566588	0.449356378605349	0.522744393023115	-0.0093047535225422	-0.602734007730966	0.858680936246568	-0.725368132507496	0.614687241491982	0.0578997128511251	-0.0887326331156113
GSE13213_GSM333786	-1.39455071303302	-0.954823345255804	-0.0479562087776634	0.39622981018699	1.48389962156005	-0.112225375213788	-1.40091338264011	-1.06034436374823	0.297181807344968	-0.0415778587759275	-0.486563508914617	-0.624578298953838
GSE13213_GSM333787	-0.694343304228352	-0.554238894522364	2.27638799760553	0.480034380500748	1.8693329108262	0.510094939550293	0.794955833931961	-0.865369797008649	-0.207362186208106	1.2051880268329	-0.602836732978566	0.298981936634099
GSE13213_GSM333788	-1.28947964638081	0.75490762749267	-0.814367207571633	0.184206824569226	0.854402814827384	0.639831116702035	-0.194113992341732	-0.371222773662713	-0.522094706584703	-0.309305777147466	-0.737064519084317	-0.0403523994419959
GSE13213_GSM333789	-0.508930855150121	0.110429399190376	1.31139192719156	0.822478083460906	1.09313142599677	0.711820453997347	0.277314134643801	-0.706049939699225	0.0155487269016968	0.00946113222378363	1.19106147963366	-0.0733014267869311
