# Supplementary material for: Integrated multi-omics analysis and experimental investigation of mitochondrial dynamics-related genes: molecular subtypes, immune landscape, and prognostic implications in lung adenocarcinoma
Source: Front Immunol. 2025 May 29;16:1585505. doi: 10.3389/fimmu.2025.1585505 (PMC12159055; doi:10.3389/fimmu.2025.1585505)
Supplement: Supplementary file 8 [file DataSheet1.zip › Peer Review Only-data sheets/Rcircos.geneLabel.txt]

Chromosome	chromStart	chromEnd	Gene
chr1	11980181	12013514	MFN2
chr1	20499448	20508161	MUL1
chr1	58415384	58546802	OMA1
chr2	227325151	227357836	MFF
chr3	179347692	179394931	MFN1
chr3	193593144	193697823	OPA1
chr5	110738136	110765161	SLC25A46
chr5	177301198	177303744	RAB24
chr6	136231024	136250335	MTFR2
chr7	101239458	101252316	FIS1
chr7	103074881	103099764	ARMC10
chr8	65644734	65771261	MTFR1
chr9	99906633	99970341	STX17
chr11	47617315	47642623	MTCH2
chr11	65014113	65022184	ARL2
chr12	32679200	32745650	DNM1L
chr17	17200995	17206315	PLD6
chr17	18260534	18266552	MIEF2
chr18	12446512	12658134	SPIRE1
chr22	30425530	30429053	MTFP1
chr22	39499432	39518132	MIEF1
