# Supplementary material for: Integrated multi-omics analysis and experimental investigation of mitochondrial dynamics-related genes: molecular subtypes, immune landscape, and prognostic implications in lung adenocarcinoma
Source: Front Immunol. 2025 May 29;16:1585505. doi: 10.3389/fimmu.2025.1585505 (PMC12159055; doi:10.3389/fimmu.2025.1585505)
Supplement: Supplementary file 8 [file DataSheet1.zip › Peer Review Only-data sheets/Rcircos.scatter.txt]

chromosome	start	stop	seg.mean
chr1	11980181	12013514	1
chr1	20499448	20508161	-1
chr1	58415384	58546802	-1
chr2	227325151	227357836	-1
chr3	179347692	179394931	1
chr3	193593144	193697823	1
chr5	110738136	110765161	-1
chr5	177301198	177303744	1
chr6	136231024	136250335	1
chr7	101239458	101252316	1
chr7	103074881	103099764	1
chr8	65644734	65771261	1
chr9	99906633	99970341	0
chr11	47617315	47642623	1
chr11	65014113	65022184	1
chr12	32679200	32745650	1
chr17	17200995	17206315	-1
chr17	18260534	18266552	-1
chr18	12446512	12658134	1
chr22	30425530	30429053	1
chr22	39499432	39518132	1
