# Supplementary material for: Integrated multi-omics analysis and experimental investigation of mitochondrial dynamics-related genes: molecular subtypes, immune landscape, and prognostic implications in lung adenocarcinoma
Source: Front Immunol. 2025 May 29;16:1585505. doi: 10.3389/fimmu.2025.1585505 (PMC12159055; doi:10.3389/fimmu.2025.1585505)
Supplement: Supplementary file 8 [file DataSheet1.zip › Peer Review Only-data sheets/risk.test.txt]

id	futime	fustat	CDKN3	NAPSA	FAM83A	riskScore	risk
TCGA-95-8039	2.27397260273973	0	1.913545	8.84394	4.758217	0.838229239719029	low
TCGA-62-A471	3.41369863013699	0	3.507995	4.580162	8.246833	3.28347341846797	high
TCGA-50-5936	0.704109589041096	1	3.027293	7.696134	6.285256	1.59236243040568	high
TCGA-78-8662	9.20821917808219	1	2.824277	6.660961	-0.08489828	0.743520975603885	low
TCGA-05-4430	2.08493150684932	0	2.566658	8.609974	4.763538	1.03996188529512	high
TCGA-44-7659	1.89315068493151	0	1.401923	9.819436	3.645549	0.564565997966792	low
TCGA-L9-A50W	1.21095890410959	1	1.234479	10.7508	4.610938	0.550569392715789	low
TCGA-75-7025	9.05479452054795	0	0.2647826	9.935729	0.1095926	0.255051669332134	low
TCGA-62-A46P	1.62739726027397	1	0.8923014	9.204379	4.077444	0.549393682385355	low
TCGA-38-4627	3.14246575342466	1	2.603725	7.820937	2.937737	0.906004714793921	low
TCGA-86-8073	2.02739726027397	0	3.144276	8.310325	4.053766	1.16021580189528	high
TCGA-69-7765	0.452054794520548	0	1.780279	10.00933	3.873989	0.63583054720182	low
TCGA-44-5645	2.33424657534247	0	0.8991973	9.161239	0.9908848	0.372918060314507	low
TCGA-55-6984	2.08219178082192	1	2.244241	5.554578	3.49199	1.11632172068601	high
TCGA-69-7764	1.13424657534247	0	1.418944	9.162322	3.86282	0.625822097805041	low
TCGA-97-8177	1.36712328767123	0	1.830059	10.15236	0.8387849	0.431203910565103	low
TCGA-55-A492	1.63287671232877	0	0.7776279	9.604594	2.556124	0.419223434709042	low
TCGA-97-A4LX	1.68219178082192	0	2.220865	9.067364	3.321433	0.744946092038055	low
TCGA-78-7156	2.67397260273973	1	0.4865112	9.666112	2.642459	0.386906997074991	low
TCGA-91-8496	1.38356164383562	0	1.027751	10.28177	0.03330239	0.303861997177432	low
TCGA-50-5072	0.684931506849315	1	4.528906	6.936813	6.61466	2.78769374268966	high
TCGA-91-6831	0.849315068493151	0	3.742911	2.955906	5.632299	2.99582420425342	high
TCGA-78-8640	19.3479452054795	0	2.762924	6.398873	2.567396	1.05388094531817	high
TCGA-97-8174	0.449315068493151	1	0.4691589	9.567186	1.362818	0.330413656550339	low
TCGA-55-6987	5.85479452054795	0	2.425968	6.464861	4.013446	1.14116931406501	high
TCGA-55-8096	1.96986301369863	1	1.843955	8.302022	2.969156	0.692720199579142	low
TCGA-44-7671	2.43561643835616	0	1.350135	9.848899	4.91935	0.652282232478246	low
TCGA-93-A4JN	1.96712328767123	0	2.777805	8.168569	2.678923	0.888401437370937	low
TCGA-49-AAR9	0.712328767123288	1	3.672421	0.472323	6.833931	4.46340259366209	high
TCGA-86-A4P8	2.20547945205479	0	0.5069796	8.537635	-0.9336735	0.278192072496615	low
TCGA-80-5611	7.10958904109589	0	4.762774	1.204386	3.042318	3.49229924189317	high
TCGA-44-4112	2.21369863013699	1	2.440647	8.663162	3.349535	0.832196598504104	low
TCGA-71-6725	0.701369863013699	0	1.888288	9.070652	6.028712	0.955177432192816	low
TCGA-44-2656	3.91506849315068	0	2.07288	8.780355	4.928462	0.903402489080752	low
TCGA-05-5715	0.16986301369863	0	2.069685	9.985906	4.7789	0.778318454656443	low
TCGA-64-5815	2.37260273972603	0	2.79174	8.265424	6.011057	1.35092372839248	high
TCGA-55-7816	1.28219178082192	1	1.530903	6.082163	2.326065	0.738802914311751	low
TCGA-95-7948	1.3041095890411	0	1.531247	5.318039	-0.01280585	0.594835247243502	low
TCGA-99-8033	1.7972602739726	1	2.948827	7.236713	7.485156	1.90553236226167	high
TCGA-44-5644	2.36438356164384	0	2.712876	2.448461	5.218272	2.22357660112136	high
TCGA-91-8499	0.0986301369863014	0	5.330681	3.283405	-0.613984	2.06765111738117	high
TCGA-78-7537	4.44383561643836	1	0.5031985	10.28717	2.146149	0.341453021791231	low
TCGA-97-A4M2	1.70958904109589	0	0.4334105	8.455311	2.206664	0.410210904868354	low
TCGA-50-5941	4.03835616438356	0	2.894394	9.103119	4.113494	0.998726552123616	high
TCGA-78-7539	2.16712328767123	0	1.254717	10.39042	3.377542	0.491729411564866	low
TCGA-44-A47A	1.27671232876712	0	2.341342	10.48968	3.243379	0.656011212279508	low
TCGA-86-A4JF	2.01917808219178	1	2.860298	9.995285	4.75775	0.975889477011008	low
TCGA-99-AA5R	1.8027397260274	0	1.153408	8.133223	2.680471	0.556136687637395	low
TCGA-91-A4BC	0.120547945205479	0	3.249309	5.581129	3.462587	1.48546353114608	high
TCGA-55-7570	2.25753424657534	0	5.338047	4.874461	0.2221097	1.94457375734477	high
TCGA-50-5049	8.47671232876712	0	2.652559	6.68058	1.976219	0.918291433298432	low
TCGA-53-A4EZ	2.93424657534247	0	4.58393	5.828859	3.918215	2.26032731319491	high
TCGA-69-7761	0.50958904109589	0	2.28496	0.9478086	1.887646	1.50685145349304	high
TCGA-69-A59K	1.61917808219178	0	2.605014	6.130988	2.781963	1.06462173954057	high
TCGA-50-5944	4.79452054794521	0	1.492392	9.288895	0.8214372	0.427763396345403	low
TCGA-50-6592	2.12876712328767	1	4.035067	3.399041	3.904321	2.49462845572097	high
TCGA-05-4410	0.00273972602739726	0	1.805939	9.417249	3.701828	0.667655941955276	low
TCGA-73-4662	6.89041095890411	0	1.290141	9.817496	1.990833	0.442522241705358	low
TCGA-49-6767	1.85479452054795	0	4.159997	7.221102	5.327474	2.06095195512645	high
TCGA-55-8507	1.14520547945205	0	3.175022	8.739831	5.468821	1.33944213058394	high
TCGA-NJ-A7XG	1.69041095890411	0	0.1566863	10.005	4.338493	0.420963242681066	low
TCGA-44-6774	1.8027397260274	0	2.315936	6.787566	3.849471	1.04559526948202	high
TCGA-91-6848	0.613698630136986	0	3.569402	4.165874	3.601185	1.93084370224992	high
TCGA-50-8460	2.27123287671233	0	1.425012	10.95625	0.843837	0.351921875793913	low
TCGA-44-2668	2.08493150684932	1	3.59591	5.008319	7.548162	2.94305254741198	high
TCGA-49-AARE	3.36712328767123	1	2.453573	3.220145	4.134042	1.65317953716732	high
TCGA-55-6985	3.37808219178082	0	2.604191	8.2491	3.984366	0.98929313138861	high
TCGA-55-6642	6.70958904109589	0	2.001664	7.57367	4.070761	0.902419587129137	low
TCGA-78-7166	0.706849315068493	1	2.526436	4.799522	6.310715	1.88284934205117	high
TCGA-05-4427	2.16712328767123	0	2.534063	8.337506	4.958627	1.0873792747567	high
TCGA-49-4487	2.34246575342466	1	2.745519	6.559524	2.266224	0.991807856539823	high
TCGA-73-4676	0.76986301369863	1	4.354075	8.651745	6.115952	2.06924086958914	high
TCGA-49-4507	0.734246575342466	1	3.724762	1.772351	7.045808	4.05141493162561	high
TCGA-78-7148	1.71506849315068	1	3.155556	9.569374	6.661268	1.4191641707282	high
TCGA-93-A4JQ	1.44109589041096	0	3.737196	7.940486	4.217851	1.46456656591955	high
TCGA-55-7576	1.83561643835616	0	2.793135	8.246222	5.42088	1.25595707187964	high
TCGA-55-6969	3.39452054794521	0	2.965679	1.888727	1.546121	1.58992713579301	high
TCGA-93-7347	1.87123287671233	0	1.521478	9.611529	3.980542	0.623808782141501	low
TCGA-69-7978	0.367123287671233	0	3.007636	7.577764	5.392615	1.43075277763748	high
TCGA-NJ-A4YF	5.92054794520548	0	2.222721	6.69402	5.706926	1.30296291081216	high
TCGA-91-6830	0.164383561643836	0	2.739926	7.224184	4.544217	1.23351221039752	high
TCGA-78-7540	3.27945205479452	1	0.9596355	6.612621	3.77533	0.71135530901836	low
TCGA-55-7227	2.60821917808219	1	2.227452	8.950861	5.552487	1.0048020447929	high
TCGA-99-8028	3.06301369863014	0	1.436656	6.71383	4.825453	0.924394204458857	low
TCGA-64-1677	1.72054794520548	1	4.087088	7.682451	4.041424	1.6297040908754	high
TCGA-05-4403	1.58356164383562	0	1.706948	7.84791	4.264543	0.824492335973263	low
TCGA-44-6148	1.92876712328767	0	0.02693252	7.604456	-0.027453	0.300147147032433	low
TCGA-55-6980	5.77808219178082	0	1.19016	9.416526	4.244072	0.59824925016451	low
TCGA-86-8278	2.58630136986301	0	1.56284	8.820385	4.3906	0.724070150376066	low
TCGA-55-8615	1.22191780821918	0	2.237953	8.809241	5.049006	0.95955758723057	low
TCGA-55-A494	1.31780821917808	0	2.900313	10.30115	6.086628	1.13220273986986	high
TCGA-78-7147	1.60547945205479	1	3.130977	8.67168	3.738685	1.06805713105429	high
TCGA-64-1679	6.81643835616438	0	2.75986	5.456163	5.801306	1.76008273918286	high
TCGA-64-1680	3.08493150684932	0	1.392836	10.72188	4.119103	0.5431057797966	low
TCGA-86-8669	2.56986301369863	0	1.357267	8.807981	2.01862	0.504510702449059	low
TCGA-55-8094	1.48219178082192	0	2.699771	4.731154	3.566082	1.40506988861031	high
TCGA-62-A470	3.27123287671233	1	2.605163	8.360397	3.229433	0.888004427739737	low
TCGA-MP-A4SW	4.87123287671233	1	2.295977	8.950952	4.62133	0.910121156409184	low
TCGA-86-8671	2.2986301369863	0	2.075374	8.716672	1.749099	0.60654629805764	low
TCGA-67-3772	1.56986301369863	0	2.022756	10.57745	2.530005	0.540804172298381	low
TCGA-35-4122	0.616438356164384	0	4.446854	7.686536	3.548184	1.69826962473952	high
TCGA-55-8513	2.16712328767123	0	0.5732921	8.300869	1.843188	0.414664738982086	low
TCGA-49-6761	0.96986301369863	0	3.075502	8.944912	7.41869	1.63283311608518	high
TCGA-44-A4SU	1.12054794520548	1	1.904279	7.751961	3.374823	0.787470259685567	low
TCGA-05-4396	0.83013698630137	1	1.22928	8.708072	6.011464	0.817989567386996	low
TCGA-86-8358	1.78904109589041	0	5.07003	3.341961	-0.6196528	1.90336539553087	high
TCGA-55-7815	2.11780821917808	0	2.90945	8.31397	4.002392	1.07612560173272	high
TCGA-78-7162	8.68219178082192	1	1.085379	9.433241	1.992649	0.43454330942516	low
TCGA-44-6777	2.7041095890411	1	1.684712	9.142188	2.690184	0.583352393290497	low
TCGA-49-4506	2.73698630136986	1	3.741596	3.13251	6.809285	3.41511357976375	high
TCGA-05-4417	1.24657534246575	0	2.180698	8.354811	4.855052	0.966506568507938	low
TCGA-75-5146	6.48767123287671	0	1.536845	10.75888	2.348929	0.449985666318195	low
TCGA-62-A46O	3.98356164383562	1	3.549667	3.048803	5.634875	2.80501836639321	high
TCGA-MP-A5C7	6.15890410958904	0	1.224222	9.52681	2.428741	0.473588030272411	low
TCGA-86-8074	0.0657534246575342	0	2.998513	8.495368	4.485888	1.15210017323264	high
TCGA-97-8175	1.50958904109589	0	2.423598	8.394282	4.111099	0.939283296315617	low
TCGA-05-4420	2.4986301369863	0	3.700132	7.82775	5.048152	1.63044673739442	high
TCGA-69-7979	1.11780821917808	0	3.239289	6.337622	3.858065	1.43670513782284	high
TCGA-86-7701	2.59452054794521	0	3.475392	7.633137	4.891758	1.52860523437776	high
TCGA-38-4629	2.36712328767123	1	4.182432	6.727149	6.442691	2.52170940336317	high
TCGA-55-6972	4.47123287671233	1	2.01568	8.693707	1.726831	0.595877990978081	low
TCGA-MP-A4TA	2.6027397260274	1	3.216448	5.340256	5.952099	2.07465901807199	high
TCGA-55-7724	1.93150684931507	0	3.324345	7.69956	3.354941	1.19375967846822	high
TCGA-78-7154	1.62465753424658	1	4.149989	5.604251	-0.3859117	1.17800117492486	high
TCGA-73-4659	1.94794520547945	1	3.601132	9.004204	5.072804	1.40118352461761	high
TCGA-50-5068	4.10684931506849	1	3.211898	8.790012	2.617696	0.935745192881083	low
TCGA-44-6776	7.16712328767123	0	0.6827662	11.13477	2.901254	0.361815928791866	low
TCGA-55-8085	2.47671232876712	0	4.375971	8.386681	1.71644	1.22165165314619	high
TCGA-55-7995	2.43561643835616	0	4.368921	3.867047	0.4293822	1.67779521267393	high
TCGA-55-7284	0.665753424657534	1	1.221404	7.398714	3.53823	0.684647310926718	low
TCGA-55-8204	1.41095890410959	0	2.655641	3.249537	5.724299	2.14117655332303	high
TCGA-67-4679	1.22739726027397	0	0.9342627	10.19573	2.374956	0.402447952205881	low
TCGA-05-4390	3.08493150684932	0	4.526684	9.406853	6.078287	1.99723543392598	high
TCGA-44-8120	0.712328767123288	0	1.05109	6.419798	4.661396	0.835083048789463	low
TCGA-55-5899	2.54794520547945	0	4.857625	0.9303091	-1.064527	2.1883092086387	high
TCGA-MN-A4N4	3.21917808219178	0	1.618005	7.122827	5.866972	1.06537889898214	high
TCGA-73-4666	2.19178082191781	0	5.167225	8.795841	5.304921	2.32724349394077	high
TCGA-L4-A4E6	1.19178082191781	0	0.9336017	9.148689	0.8802596	0.37188426385829	low
TCGA-55-8207	2.67671232876712	0	0.5940069	10.37543	3.157156	0.39514554199818	low
TCGA-55-7281	2.38904109589041	0	1.666682	8.468845	4.760345	0.812334951542694	low
TCGA-97-7547	5.38356164383562	0	0.2152576	8.161491	4.946594	0.563684667306192	low
TCGA-62-8394	0.380821917808219	1	3.959575	8.545516	3.044761	1.26075280597689	high
TCGA-38-7271	2.19178082191781	1	1.563407	8.301106	3.777426	0.707922499992631	low
TCGA-49-AARQ	18.4438356164384	0	3.594135	5.66796	0.2756053	1.08308516892409	high
TCGA-64-1678	3.25753424657534	0	5.379085	7.250502	2.342945	2.00069029087902	high
TCGA-05-4395	0.00273972602739726	1	3.178443	2.32413	8.758579	4.05448626869671	high
TCGA-49-4514	4.65753424657534	0	2.868768	6.666736	4.120543	1.28774742987079	high
TCGA-62-A46S	4.52876712328767	1	0.4312759	9.155287	5.972745	0.615221259253464	low
TCGA-97-7938	0.0493150684931507	1	0.9860815	9.535137	5.245276	0.6325733460617	low
TCGA-55-8208	1.84657534246575	0	2.406512	7.043361	3.566027	1.00739197662888	high
TCGA-44-7667	3.00547945205479	0	5.379283	2.265422	4.214334	4.33162023669096	high
TCGA-97-7553	5.12328767123288	0	1.461757	8.97808	4.106398	0.666694255666057	low
TCGA-78-7150	1.82465753424658	1	3.990601	1.872329	6.419938	3.99789300889552	high
TCGA-69-7763	1.89041095890411	0	0.9145972	8.841642	5.198842	0.663342433939303	low
TCGA-55-8621	1.41095890410959	0	1.49029	8.675325	4.335555	0.715001939802094	low
TCGA-49-4501	3.89315068493151	1	1.682054	10.43207	2.893191	0.52108088921044	low
TCGA-L9-A8F4	1.3041095890411	0	2.4244	6.696582	4.188384	1.13784482092418	high
TCGA-86-7953	2.73150684931507	0	4.163304	4.458849	3.944058	2.32354510780056	high
TCGA-91-6835	0.216438356164384	0	2.441246	8.843423	3.528814	0.835343034579028	low
TCGA-50-6590	3.52876712328767	1	4.95552	0.893455	4.266419	4.46457367920512	high
TCGA-55-8616	0.131506849315068	0	1.802337	9.685898	5.957922	0.864390986811202	low
TCGA-91-6840	1.01917808219178	0	4.070468	7.748032	1.560091	1.17320756265386	high
TCGA-MP-A4SV	7.17808219178082	1	4.1191397399	8.7748996314	5.1504057215	1.68607738597213	high
TCGA-55-7726	1.78630136986301	0	3.619624	4.27946	5.409544	2.43827412871675	high
TCGA-35-3615	0.0383561643835616	0	0.8698145	10.00436	3.881257	0.488637246239406	low
TCGA-97-A4M6	1.55616438356164	0	1.564918	9.261513	1.331722	0.467660493281412	low
TCGA-86-7955	2.93698630136986	0	3.2913	3.841529	5.240734	2.27304774062723	high
TCGA-53-7813	1.16164383561644	0	2.803467	8.52173	3.662257	0.977151745805976	low
TCGA-55-A491	1.71506849315068	0	1.683018	6.250549	4.184679	0.961551507611651	low
TCGA-86-8056	0.380821917808219	0	0.511826	8.244468	3.125707	0.482691347950553	low
TCGA-86-8055	0.33972602739726	1	3.018225	7.930849	3.586908	1.0974081131061	high
TCGA-55-6970	1.27123287671233	1	3.261724	8.379257	6.986258	1.73289300140887	high
TCGA-55-8508	1.69041095890411	0	1.470226	7.216464	4.75697	0.876879719141437	low
TCGA-44-7669	1.57260273972603	1	2.53796	6.634924	1.427462	0.832148718178738	low
TCGA-49-6742	1.33698630136986	1	3.51863	7.447069	4.642712	1.52965777146425	high
TCGA-05-4398	3.92054794520548	0	3.287638	8.25719	6.16071	1.59199588674339	high
TCGA-78-7161	0.797260273972603	1	1.415141	7.338303	5.609946	0.949766994278203	low
TCGA-55-8087	1.26575342465753	0	0.3284881	9.802529	3.234227	0.392754971187579	low
TCGA-67-6216	0.386301369863014	0	1.070244	10.61476	3.53439	0.464193196161233	low
TCGA-95-A4VP	1.65753424657534	0	2.61743	7.905944	3.826594	1.00971027211536	high
TCGA-55-6981	3.77808219178082	1	2.732259	7.879178	4.843982	1.19221950698512	high
TCGA-L9-A7SV	1.54794520547945	0	2.60933	7.703886	1.642251	0.778834285703686	low
TCGA-78-7160	1.90958904109589	1	3.043398	8.299254	6.326289	1.50772263585805	high
TCGA-62-8402	4.1041095890411	1	2.876501	4.633596	5.088196	1.8153140353928	high
TCGA-44-3918	2.83835616438356	0	3.1420224037	8.6614159558	5.4934032904	1.34203415926517	high
TCGA-78-7535	2.6	1	2.233827	8.073668	5.812273	1.14302992701215	high
TCGA-55-A48X	1.88767123287671	0	2.078188	8.979826	5.254142	0.923293806267219	low
TCGA-05-5423	0.413698630136986	0	2.371028	10.53249	1.716539	0.542012684624816	low
TCGA-97-A4M1	1.64657534246575	0	0.9122494	10.35848	1.117152	0.334674041459333	low
TCGA-55-7910	2.84931506849315	0	1.831289	7.767196	4.458979	0.883940214020399	low
TCGA-55-8302	1.30958904109589	0	3.317059	9.042253	6.405774	1.52321360306823	high
TCGA-44-6775	1.93150684931507	0	2.10786	6.439394	2.876921	0.902274398217919	low
TCGA-55-1592	1.92054794520548	1	2.398551	7.332466	4.5455	1.1042506203415	high
TCGA-05-4397	2.0027397260274	1	4.974482	0.479632	2.403824	3.69937495505801	high
TCGA-55-A48Z	1.78356164383562	0	4.082729	7.66003	4.106969	1.64526032968732	high
TCGA-86-8281	0.00273972602739726	0	0.793625	10.55625	3.784536	0.444991983589121	low
TCGA-78-7152	3.32876712328767	1	1.759397	9.130896	5.216086	0.824036704091797	low
TCGA-93-7348	1.45479452054795	0	1.273629	8.772	2.942325	0.556157406457244	low
TCGA-64-5775	0.16986301369863	1	4.800628	0.02655918	4.143127	4.60966950197809	high
TCGA-MP-A4T8	0.441095890410959	1	2.767491	6.619262	7.93664	2.04571041820235	high
TCGA-73-4658	4.38356164383562	1	2.292008	8.754458	5.539741	1.04388994270363	high
TCGA-55-8512	1.66301369863014	1	0.1895054	9.242576	2.192756	0.350625754186876	low
TCGA-78-8660	0.879452054794521	1	4.83081	9.279028	4.951951	1.91569345225926	high
TCGA-64-5778	3.57534246575342	0	2.523685	8.933951	3.62544	0.857881288259151	low
TCGA-49-AAR0	13.0547945205479	0	3.437887	8.138506	3.190063	1.15269605973291	high
TCGA-55-7283	1.66849315068493	0	2.105721	9.544372	4.238352	0.769583748582268	low
TCGA-50-6593	0.920547945205479	1	2.82143	8.64914	5.52016	1.22836633545249	high
TCGA-50-8459	3.06575342465753	0	1.39883	3.59616	3.376577	1.06080031166058	high
TCGA-49-AAQV	1.85479452054795	1	2.840962	8.555988	4.938025	1.15836446778122	high
TCGA-38-4626	10.0657534246575	0	1.638784	9.690613	1.292074	0.454066097684727	low
TCGA-55-8614	1.46849315068493	0	3.277354	7.294365	2.946147	1.16720243270981	high
TCGA-97-7941	1.32602739726027	0	0.8474499	8.368593	3.870734	0.577563820319298	low
TCGA-44-7660	1.62191780821918	0	4.242126	1.163604	3.130925	3.04904422355187	high
TCGA-55-6971	3.83561643835616	0	2.663922	7.724551	4.562544	1.14632109226407	high
TCGA-78-7155	3.20821917808219	1	4.597788	2.919365	-0.996641	1.65430614066152	high
TCGA-J2-8194	1.98356164383562	0	0.9848396	10.13412	5.999258	0.653016286413149	low
TCGA-55-8510	1.47671232876712	0	2.502115	8.307172	3.482633	0.895186949240253	low
TCGA-44-5643	2.77534246575342	0	3.060882	4.276168	4.692016	1.89182988952578	high
TCGA-86-7713	3.16986301369863	0	2.407735	9.147375	4.754168	0.936377438613808	low
TCGA-NJ-A55R	1.65205479452055	0	2.133665	8.581611	1.258258	0.58787672139873	low
TCGA-L4-A4E5	1.58356164383562	0	3.53441	7.807144	4.804017	1.5093748301185	high
TCGA-97-8171	1.55616438356164	0	1.632125	8.889518	0.184947	0.428666628809376	low
TCGA-93-A4JP	1.58356164383562	0	2.333069	7.869991	2.625932	0.800531589899733	low
TCGA-55-6978	0.482191780821918	1	3.72642	6.525596	4.955011	1.86628998320384	high
TCGA-50-5930	0.772602739726027	1	2.011657	6.580961	6.767834	1.42022057610802	high
TCGA-69-8254	1.12054794520548	0	0.8847891	9.294626	4.856628	0.599715859608311	low
TCGA-50-7109	0.843835616438356	1	2.873833	6.570681	2.470438	1.05545108120528	high
TCGA-05-5428	1.83561643835616	0	5.038695	9.27155	4.410969	1.90078044599391	high
TCGA-49-4512	2.47945205479452	1	1.989082	9.185227	2.904653	0.652024320029339	low
TCGA-50-5045	5.95616438356164	1	2.988547	7.744516	3.143831	1.04884561011445	high
TCGA-44-8119	0.780821917808219	0	2.997191	6.359534	5.327244	1.61152605339871	high
TCGA-44-8117	1.05479452054795	0	2.03592	9.550442	5.658097	0.903402598159911	low
TCGA-05-4425	1.83287671232877	0	2.708539	9.607728	5.963818	1.1353258596342	high
TCGA-55-1596	5.65753424657534	0	4.016593	0.7979278	5.670668	4.10676647852522	high
TCGA-91-6836	1.14246575342466	0	3.947512	7.341385	5.695031	2.0045744513306	high
TCGA-44-7662	0.597260273972603	0	3.250474	5.031108	6.11246	2.21056575436424	high
TCGA-86-8673	2.36164383561644	0	2.459916	7.342697	4.83166	1.16468803446343	high
TCGA-67-6215	0.476712328767123	0	1.680395	10.1288	4.824163	0.688430458669716	low
TCGA-97-7554	2.12328767123288	0	2.105551	10.00877	4.579378	0.764823523477877	low
TCGA-05-4426	2.16712328767123	0	2.075636	9.744422	5.812349	0.912925434541516	low
TCGA-97-8176	1.28219178082192	1	2.998669	7.349008	6.240112	1.62950663154832	high
TCGA-05-4382	1.66301369863014	0	1.7656	7.8409	3.244377	0.736805679594482	low
TCGA-J2-A4AE	2.95616438356164	0	1.25642	8.866289	0.3821971	0.39508101362101	low
TCGA-73-4670	0.358904109589041	0	3.360194	4.002958	8.95937	3.66438688740774	high
TCGA-44-3398	3.18630136986301	0	2.65715	9.03547	3.080302	0.822883010968817	low
TCGA-50-6594	1.01369863013699	1	2.899278	8.252737	5.811717	1.36065804581784	high
TCGA-53-7626	2.54520547945205	1	1.867159	9.295447	3.761457	0.693827739085659	low
TCGA-55-8505	1.20547945205479	0	2.643872	3.312004	6.124606	2.23079427461818	high
TCGA-97-A4M5	1.73698630136986	0	1.493871	9.393472	4.129449	0.645588252661514	low
TCGA-75-5125	5.55342465753425	1	3.443788	8.755446	4.580362	1.29085822596674	high
TCGA-62-A46V	6.02465753424658	0	2.456324	9.050827	2.859897	0.753424080019391	low
TCGA-50-5055	5.01369863013699	1	2.324541	7.631073	1.904407	0.747131932509772	low
GSM333673	3.63287671232877	1	2.6319186559	7.6031221416	6.5740441371	1.48745224425542	high
GSM333676	8.80547945205479	0	1.828558	8.955193	0.5661176	0.473164108298382	low
GSM333678	0.610958904109589	1	4.7404873468	1.7253750262	6.5370826468	5.12701515667865	high
GSM333679	8.89041095890411	0	1.2852992422	9.1009535048	0.862683419	0.413114082802179	low
GSM333682	8.89041095890411	0	1.167444	7.131536	3.183822	0.662853248463239	low
GSM333683	9.02739726027397	0	1.6494599563	8.8608495131	3.7841611952	0.684248073564734	low
GSM333684	8.93150684931507	0	4.1323213607	8.0838289995	5.6537374839	1.94342877750095	high
GSM333687	8.89315068493151	0	1.326251	7.80623	3.111274	0.639875430889172	low
GSM333688	8.68219178082192	0	2.5545558775	2.3070970888	4.9989811167	2.09636624952017	high
GSM333690	5.75890410958904	1	3.8589856659	4.8881595682	3.5850526041	1.94025240913244	high
GSM333692	8.71780821917808	0	1.6094232176	8.3265606515	4.0232418147	0.73831998664994	low
GSM333694	8.68493150684932	0	1.208807861	7.4433915723	5.5592448321	0.878744432004323	low
GSM333695	8.14794520547945	0	3.930352	10.19749	1.698308	0.882074445000195	low
GSM333699	7.95890410958904	0	4.5165655062	6.6362631951	4.7660740313	2.26543955306896	high
GSM333703	7.97260273972603	0	4.8510035542	6.8044092336	7.2060295092	3.34864503804442	high
GSM333707	3.80547945205479	1	1.162985	8.160167	2.51978	0.544789531998675	low
GSM333708	7.66027397260274	0	1.2022753751	8.2520314188	2.5338540312	0.54664079459166	low
GSM333709	0.989041095890411	1	2.1030377215	8.3265606515	4.4946221932	0.905157329674746	low
GSM333712	6.64657534246575	0	2.699668	4.456689	8.481362	2.71011084377423	high
GSM333714	7.66301369863014	0	4.325072	6.804409	6.090363	2.49220191763184	high
GSM333717	7.4027397260274	0	1.9767482299	8.7501326327	1.7439971466	0.586907789471949	low
GSM333719	2.26849315068493	1	0.6882969096	8.4200682524	6.4030279744	0.757739453249134	low
GSM333720	7.4027397260274	0	3.368111	8.314354	1.247696	0.865023483935424	low
GSM333722	2.14794520547945	1	2.8029656876	7.6687925126	7.2081192822	1.68326486008551	high
GSM333723	1.63287671232877	1	2.6902679022	8.2203998391	6.3600477382	1.37803048831055	high
GSM333724	6.9041095890411	0	4.291370457	8.0018440749	2.2489733326	1.3294624111428	high
GSM333726	5.15068493150685	1	3.013982	8.939503	3.689014	0.996821142503493	high
GSM333727	5.61643835616438	1	2.3894182191	8.9395030556	6.109289241	1.13223928607897	high
GSM333729	1.20547945205479	1	2.482095	5.30924	0.4494803	0.832775536887939	low
GSM333732	3.18904109589041	1	5.022411	5.871782	4.072418	2.60678764076284	high
GSM333733	6.93972602739726	0	2.790339	7.333635	5.597327	1.4151989171019	high
GSM333742	3.36712328767123	1	1.306583	7.297674	7.062644	1.11261561767721	high
GSM333743	6.41369863013699	0	2.7818378453	6.9699269342	2.4203256684	0.978331369615901	high
GSM333744	2.12876712328767	1	5.188836818	-1.9053089305	4.0319674195	6.2563106894296	high
GSM333745	3.65205479452055	1	3.634286	7.615931	1.804361	1.08135988500039	high
GSM333748	3.29041095890411	1	2.338544	8.071202	6.626926	1.30788388266323	high
GSM333750	2.05205479452055	1	2.579442	3.921184	1.170539	1.08971685420088	high
GSM333752	2.35616438356164	1	2.4295870818	9.4133664962	2.2864841594	0.668372836375407	low
GSM333754	6.41643835616438	0	3.5820751386	0.9847286633	8.0482463741	4.80589436753961	high
GSM333755	2.94246575342466	1	2.334421	7.887899	4.858118	1.06289179924203	high
GSM333757	0.832876712328767	1	5.2456770038	5.2666148228	7.3768085608	4.52535732763636	high
GSM333759	1.30684931506849	1	2.663285	6.404328	3.794757	1.19676717489761	high
GSM333760	6.28493150684931	0	1.5175784468	9.5867340661	4.806225189	0.694215777501588	low
GSM333762	6.21369863013699	0	1.413012	8.939503	5.595543	0.798241978789289	low
GSM333764	5.9972602739726	0	2.7283990882	8.1465562249	5.016830357	1.18311427321841	high
GSM333765	5.87397260273973	1	2.344262	8.326561	4.034985	0.915595354905826	low
GSM333767	5.53150684931507	0	1.143393	8.235809	2.684421	0.548741834843794	low
GSM333768	3.32328767123288	1	3.3098130923	8.6429451806	3.7640795005	1.1322033923218	high
GSM333770	5.35616438356164	0	2.690268	8.3734	6.943526	1.46049950836066	high
GSM333772	5.5041095890411	0	1.632649	7.554993	3.07165	0.71494321982897	low
GSM333774	5.59178082191781	0	1.535519	8.750133	1.284939	0.486843927807628	low
GSM333775	2.85479452054795	1	2.940666	7.790576	2.069166	0.897294107763366	low
GSM333776	5.46301369863014	0	1.4479484428	7.9165435914	6.9872249882	1.07462169024181	high
GSM333777	4.43287671232877	1	2.098125	8.299057	3.496964	0.798110186967388	low
GSM333778	5.06575342465753	0	1.687649	7.542057	2.931282	0.714555279353027	low
GSM333782	5.04931506849315	0	2.2698413673	9.2031456134	4.3066249172	0.844554651540259	low
GSM333783	5.07397260273973	0	1.5395914852	9.1615633507	5.0229280733	0.751709745890782	low
GSM333784	5.22465753424658	0	1.625819	7.309746	3.321958	0.75628583240675	low
GSM333786	5.09041095890411	0	1.544864264	8.5706290998	5.4907004961	0.851367233078324	low
GSM333788	3.43013698630137	1	1.858047	9.413366	2.58706	0.588168386717466	low
