# Supplementary material for: Integrated multi-omics analysis and experimental investigation of mitochondrial dynamics-related genes: molecular subtypes, immune landscape, and prognostic implications in lung adenocarcinoma
Source: Front Immunol. 2025 May 29;16:1585505. doi: 10.3389/fimmu.2025.1585505 (PMC12159055; doi:10.3389/fimmu.2025.1585505)
Supplement: Supplementary file 8 [file DataSheet1.zip › Peer Review Only-data sheets/risk.train.txt]

id	futime	fustat	CDKN3	NAPSA	FAM83A	riskScore	risk
TCGA-35-5375	0.723287671232877	0	5.570854	2.152058	-0.6605876	2.48774031168834	high
TCGA-55-A4DF	1.20547945205479	1	4.842782	4.796233	2.628142	2.30845432144368	high
TCGA-MP-A4T4	7.16986301369863	1	3.179262	8.113937	4.409877	1.25265181533778	high
TCGA-L9-A5IP	0.158904109589041	1	3.054579	0.5172911	9.257454	5.05738710201985	high
TCGA-49-AARR	13.6767123287671	0	0.7049641	7.688435	1.365001	0.432787323394222	low
TCGA-44-6146	1.99452054794521	0	0.7234449	5.9332	1.300516	0.520722900246219	low
TCGA-05-4424	2.5013698630137	0	3.28077	7.285813	4.764935	1.47511107742457	high
TCGA-NJ-A4YI	0.010958904109589	1	1.548779	9.452775	3.931066	0.635527202030627	low
TCGA-86-A4P7	1.13698630136986	0	1.709105	8.396487	2.778983	0.643563842856845	low
TCGA-55-8620	1.02739726027397	1	3.752481	4.417968	-0.9799026	1.1044283434271	high
TCGA-50-6595	0.517808219178082	1	4.967078	5.383618	5.202618	3.12228626542253	high
TCGA-78-7633	4.18630136986301	1	1.068835	9.554161	2.682921	0.466228358758452	low
TCGA-78-7220	2.21095890410959	1	4.345194	4.787276	6.100633	3.11486558113601	high
TCGA-53-7624	2.85753424657534	1	4.360218	1.290572	1.98139	2.68804929250576	high
TCGA-49-AARN	3.10958904109589	1	2.23113	9.158507	4.264573	0.834605923676558	low
TCGA-62-A46R	4.72602739726027	1	2.542323	9.77974	4.379435	0.867524242579162	low
TCGA-50-8457	3.08219178082192	0	0.4759788	9.269838	2.816979	0.411500101155411	low
TCGA-55-8092	0.421917808219178	1	1.141051	1.966455	3.541121	1.19657654157778	high
TCGA-NJ-A4YQ	3.92328767123288	0	1.782217	4.808462	6.415949	1.53547472721889	high
TCGA-91-A4BD	1.65205479452055	0	1.117105	9.041678	2.948008	0.516667564028362	low
TCGA-69-8255	0.353424657534247	0	2.76712	5.467129	-0.6895851	0.769180145059034	low
TCGA-69-8253	1.16712328767123	0	1.193864	10.50055	4.752911	0.569095303403842	low
TCGA-86-A4D0	0.317808219178082	1	4.227854	2.911055	2.784975	2.40972095495797	high
TCGA-49-6744	4.61095890410959	0	1.475672	8.326032	3.472543	0.661974458486747	low
TCGA-J2-8192	2.02465753424658	0	1.693878	8.762489	3.694872	0.692538175782983	low
TCGA-44-2662	3.50684931506849	0	3.0292834458	5.8593626322	5.1021062417	1.66744724922106	high
TCGA-78-7158	0.49041095890411	1	1.754813	9.768292	3.2329	0.596732380777518	low
TCGA-05-4432	2.08493150684932	0	2.686027	7.190733	3.583405	1.07799041653364	high
TCGA-78-7143	13.5917808219178	1	3.089879	8.849689	3.036039	0.946607972225278	low
TCGA-73-4668	1.27945205479452	0	2.248196	8.609074	5.432366	1.03258123628156	high
TCGA-38-4625	8.14520547945206	0	3.478566	6.895845	5.993591	1.90571013681168	high
TCGA-86-6851	0.49041095890411	0	1.624832	7.134012	4.111619	0.852146448057176	low
TCGA-44-6779	1.36986301369863	1	3.770988	0.8885127	7.902808	5.03547592550425	high
TCGA-05-4434	1.25205479452055	1	3.658732	7.801932	6.726326	2.00138474103185	high
TCGA-67-3773	1.16986301369863	0	1.618409	10.28685	2.610468	0.501117250232557	low
TCGA-55-6983	7.73424657534247	0	1.703384	8.985945	5.355516	0.838185315810839	low
TCGA-05-5425	2.41643835616438	0	3.080177	8.458522	4.810991	1.23464791688777	high
TCGA-67-3771	1.67123287671233	0	3.978177	5.025079	2.432303	1.7085584660578	high
TCGA-55-8299	1.28493150684932	1	2.746862	8.423227	6.176774	1.33911500046425	high
TCGA-05-5429	0.753424657534247	1	3.484859	0.6920132	1.736546	2.15339429943087	high
TCGA-93-A4JO	0.0904109589041096	1	1.368186	6.623701	4.556292	0.884043648928146	low
TCGA-05-4402	0.668493150684932	1	2.605113	8.199527	5.167651	1.15706321090715	high
TCGA-97-8179	1.19178082191781	0	2.4454	9.770092	4.296462	0.835387900005632	low
TCGA-55-7914	0.512328767123288	1	2.219151	10.93049	3.249459	0.604407188571931	low
TCGA-49-4490	1.05479452054795	1	1.549416	7.694435	2.950917	0.67699347564289	low
TCGA-55-8090	1.63835616438356	1	2.110939	9.066608	6.113647	1.03062734849576	high
TCGA-MP-A4TC	0.202739726027397	1	3.063036	9.415897	6.440601	1.36535220579696	high
TCGA-64-1681	3.1972602739726	1	2.03233	9.967881	1.586362	0.513162280752885	low
TCGA-49-4486	6.35068493150685	1	1.172295	10.09566	1.795844	0.404866717281268	low
TCGA-91-6847	2.30684931506849	0	3.938754	0.6632371	2.619898	2.75909882566297	high
TCGA-05-4249	4.17260273972603	0	1.07201	9.457456	5.753356	0.697824180811172	low
TCGA-86-8672	0.0520547945205479	1	3.382141	7.015171	6.40418	1.92796759532073	high
TCGA-50-5066	3.95068493150685	0	4.2648039551	5.4961706368	4.0617271498	2.17413160085719	high
TCGA-55-7727	0.326027397260274	0	3.377439	9.461365	4.912758	1.22496195681907	high
TCGA-86-8674	2.20821917808219	0	1.91555	9.841329	4.780476	0.755957005487006	low
TCGA-50-5942	5.06027397260274	0	-0.0125667	9.281536	2.49173	0.342050203150625	low
TCGA-44-2666	0.265753424657534	1	1.364224	9.21124	2.860104	0.539097185358052	low
TCGA-62-8395	3.33150684931507	0	0.9591163	7.772239	4.537528	0.692454598137212	low
TCGA-55-6975	0.323287671232877	1	3.942363	1.625928	6.10708	3.88904186220396	high
TCGA-44-A47G	0.961643835616438	0	1.878533	8.495307	3.739768	0.756260902543167	low
TCGA-NJ-A4YG	6.19452054794521	0	0.7717715	9.352339	5.29691	0.610102357619278	low
TCGA-05-4433	2	0	2.566475	7.415697	0.9859982	0.72952067850312	low
TCGA-55-A4DG	1.66575342465753	0	1.214428	9.908068	4.427435	0.585154058782603	low
TCGA-49-4494	2.96164383561644	1	4.050001	9.206262	5.249487	1.5980563226762	high
TCGA-44-6147	2.31506849315068	0	1.8123475319	8.114373077	2.8900277962	0.693264967596389	low
TCGA-49-AARO	10.2986301369863	0	2.556614	7.756677	4.656094	1.12059277535124	high
TCGA-49-AAR4	2.40821917808219	1	2.654971	7.509183	4.830459	1.21071102216324	high
TCGA-55-8091	1.64383561643836	0	2.326615	9.325666	1.930704	0.625693995230421	low
TCGA-50-6673	0.0602739726027397	1	2.007989	9.707413	4.824779	0.792231454405677	low
TCGA-50-6591	0.326027397260274	1	4.5714	4.265428	1.641548	1.99071926130151	high
TCGA-55-8514	1.42465753424658	0	0.3865567	8.664657	4.169581	0.508395741318463	low
TCGA-44-7672	1.96986301369863	0	2.664226	8.472185	4.255692	1.01761656135281	high
TCGA-MP-A4T6	4.9041095890411	1	0.9045071	10.46655	2.477559	0.392694366333212	low
TCGA-55-8511	1.51232876712329	0	3.279789	7.883921	7.939203	2.07450020969953	high
TCGA-78-7167	7.34520547945205	1	-0.07568162	10.27297	5.060947	0.419278207043612	low
TCGA-97-A4M0	1.78630136986301	0	0.6974213	10.11487	3.967442	0.464362143847172	low
TCGA-55-7573	1.33424657534247	0	1.29807	10.68238	0.6244268	0.339606368798365	low
TCGA-86-7714	1.71232876712329	1	1.074043	9.144672	1.360329	0.412051091594284	low
TCGA-78-7145	2.26301369863014	1	3.9296	8.607316	6.783067	2.00104451907062	high
TCGA-86-8075	1.9013698630137	1	2.924794	8.167339	2.564022	0.913817643137157	low
TCGA-99-8025	2.9041095890411	0	1.988757	8.913973	6.670248	1.08549285824269	high
TCGA-L9-A743	1.81917808219178	0	2.350506	8.219904	4.746356	1.01599997629637	high
TCGA-86-8054	3.14520547945205	0	4.026564	6.319702	5.408293	2.20591689407818	high
TCGA-86-A456	2.45479452054795	0	1.651434	8.820327	3.46667	0.6603005345463	low
TCGA-44-3919	2.81095890410959	1	2.465737	9.151039	3.982677	0.862636555334441	low
TCGA-80-5608	7.75890410958904	0	3.172995	9.199676	6.285141	1.4143629253741	high
TCGA-69-7973	0.63013698630137	0	4.371975	8.814729	5.591385	1.91165947727988	high
TCGA-35-4123	0.498630136986301	0	4.752982	7.779273	4.894198	2.1827029457414	high
TCGA-55-6982	2.72602739726027	1	3.02024	8.783314	3.298186	0.966040781651803	low
TCGA-86-8279	2.6	0	1.84798	8.705875	4.516594	0.809283983090693	low
TCGA-NJ-A55A	0.0410958904109589	0	0.6267186	9.075157	1.641258	0.377801140119612	low
TCGA-MN-A4N1	2.26575342465753	0	2.456555	7.729608	4.161072	1.0247556252834	high
TCGA-55-8301	1.46301369863014	0	3.291095	7.845738	3.830163	1.2367288322744	high
TCGA-05-4422	1	0	1.944427	8.987753	0.4906711	0.483002138861367	low
TCGA-97-8552	1.71506849315068	0	0.3751357	9.54565	0.634462	0.293628052430839	low
TCGA-97-7937	1.54520547945205	0	3.377575	8.98546	4.141374	1.16811309990224	high
TCGA-97-A4M7	1.72328767123288	0	1.468743	10.11859	2.103814	0.457892405402036	low
TCGA-91-8497	1.18904109589041	1	0.7507002	9.437128	1.890433	0.388969711311877	low
TCGA-38-4632	3.71780821917808	1	3.798147	8.447426	5.961281	1.76408046867645	high
TCGA-78-7163	19.8575342465753	0	0.4225135	9.180283	3.34989	0.437853435846816	low
TCGA-67-3770	1.67123287671233	0	2.157887	10.87061	1.570366	0.48224899160268	low
TCGA-50-5931	1.18904109589041	1	3.050421	2.734562	3.168436	1.83115691161815	high
TCGA-55-7994	1.65205479452055	0	2.806257	9.44038	6.295265	1.24055998998085	high
TCGA-55-7725	1.21095890410959	0	1.302384	9.361674	-0.2161713	0.351795001404323	low
TCGA-MP-A4SY	4.11232876712329	1	2.380034	8.533922	4.939022	1.01557560554416	high
TCGA-97-7546	3.52054794520548	0	2.245128	9.875557	0.8541387	0.502134700754883	low
TCGA-69-7980	1.12602739726027	0	2.022228	8.270242	3.263768	0.760126757342578	low
TCGA-73-7498	3.25753424657534	0	0.5387537	10.61956	4.794372	0.466890098405042	low
TCGA-86-8585	0.967123287671233	0	3.322821	5.564351	7.858663	2.66491482701419	high
TCGA-78-7542	0.879452054794521	1	4.162827	6.620071	6.855582	2.673558600917	high
TCGA-05-4250	0.331506849315069	1	3.451599	8.008392	5.974805	1.67457364614775	high
TCGA-38-4630	2.93972602739726	1	4.80877	0.850813	1.37183	2.96979269350829	high
TCGA-05-4418	0.750684931506849	1	2.659716	4.084899	7.426202	2.43619820281193	high
TCGA-55-6979	0.649315068493151	1	2.630261	6.91347	4.733348	1.26537859331292	high
TCGA-62-A472	2.49315068493151	0	3.214693	9.059549	4.087572	1.09770818413709	high
TCGA-62-8398	1.21643835616438	1	2.795289	5.445687	6.749096	2.00931656860041	high
TCGA-MP-A4TI	1.17534246575342	1	3.671741	6.960599	4.734372	1.70460050233402	high
TCGA-O1-A52J	4.92602739726027	1	1.548312	10.21153	3.982096	0.589714689426531	low
TCGA-67-6217	1.15616438356164	0	0.4235641	10.66296	2.015705	0.315192417602132	low
TCGA-MP-A4TK	1.59452054794521	1	3.278099	7.146791	5.879383	1.72481769658544	high
TCGA-38-A44F	0.364383561643836	0	1.017458	6.83507	2.716466	0.617075638356731	low
TCGA-78-7536	0.668493150684932	1	4.620529	2.164684	5.796484	4.29766185719166	high
TCGA-05-4389	3.75068493150685	0	3.66217	8.752744	4.337772	1.33393217912317	high
TCGA-86-8668	1.15890410958904	0	1.181256	9.231204	0.4163489	0.373359848779447	low
TCGA-50-5939	1.26027397260274	1	2.954827	6.2425	7.959819	2.25579268523298	high
TCGA-49-AAR3	5.18630136986301	0	3.301331	5.375911	4.588451	1.77990758493906	high
TCGA-44-A479	1.33150684931507	0	2.625219	7.126038	2.707966	0.953673345255353	low
TCGA-55-A490	0.271232876712329	1	3.687023	7.338458	5.448725	1.80136575425241	high
TCGA-55-8097	1.3041095890411	0	0.5024771	9.867787	3.996738	0.452213434237962	low
TCGA-69-7974	0.504109589041096	0	3.17803	9.191373	8.144423	1.7975362247368	high
TCGA-55-6968	3.54246575342466	1	3.709065	2.937616	1.974956	1.86335809087962	high
TCGA-44-3917	3.24109589041096	0	3.3257	5.858112	3.57891	1.4965363157047	high
TCGA-05-4415	0.249315068493151	1	4.835077	5.03479	5.834741	3.38114268605155	high
TCGA-44-6145	1.63013698630137	0	2.09587	7.41889	5.199115	1.08909475174042	high
TCGA-95-7947	1.30684931506849	0	3.124494	6.151523	2.731351	1.22756158533875	high
TCGA-55-8089	1.92328767123288	1	3.456321	6.738566	7.337345	2.28594837538928	high
TCGA-86-7711	2.86575342465753	1	2.606481	1.639566	5.775543	2.5241070388432	high
TCGA-38-4628	4.08767123287671	1	2.913861	9.345932	3.944629	0.957761189096668	low
TCGA-55-A48Y	1.72602739726027	0	1.44118	8.336141	5.204155	0.816640744675221	low
TCGA-MP-A4T9	3.46575342465753	1	2.476633	8.901413	5.011696	1.01359190153587	high
TCGA-95-7039	3.48493150684931	0	3.349451	9.621425	4.781332	1.17452340748919	high
TCGA-55-8206	2.43287671232877	0	0.6713929	10.43783	0.9451211	0.302674578155753	low
TCGA-44-7661	1.52602739726027	1	3.773301	8.3829	7.357506	2.1076489300282	high
TCGA-J2-A4AD	1.50684931506849	1	3.341683	4.664633	4.014321	1.80598962154327	high
TCGA-75-6206	7.0958904109589	0	0.05067813	10.53241	3.056667	0.327543364724294	low
TCGA-50-5051	1.30958904109589	1	3.471489	7.495567	4.14902	1.40932759114526	high
TCGA-97-A4M3	1.47945205479452	0	1.034591	9.692143	3.455893	0.502020579361535	low
TCGA-97-7552	5.29315068493151	0	1.243366	6.82528	2.018525	0.603427150441896	low
TCGA-44-2657	3.7013698630137	0	1.702529	8.914273	2.07196	0.555256509859932	low
TCGA-97-8172	1.49315068493151	0	0.75488	9.887943	4.712173	0.532052444621363	low
TCGA-55-7907	0.93972602739726	1	2.318388	7.601628	7.267646	1.48379514205519	high
TCGA-49-4510	2.45479452054795	1	0.4214621	10.2364	2.987573	0.373270264858571	low
TCGA-L9-A443	0.528767123287671	1	2.379917	9.127653	4.136644	0.86022726713239	low
TCGA-78-8655	6.46575342465753	0	1.987505	9.681342	4.807744	0.788010642747089	low
TCGA-L9-A444	0.841095890410959	0	2.0664157172	8.6982873406	3.9246968101	0.800241955606924	low
TCGA-49-6745	1.43013698630137	0	3.026071	8.864813	5.70256	1.3039591547869	high
TCGA-05-4405	1.67123287671233	0	1.230348	8.808954	4.880559	0.70062697240049	low
TCGA-MP-A4TH	2.03013698630137	0	0.4958772	10.83738	2.686207	0.344176443369465	low
TCGA-99-7458	2.04657534246575	0	2.343773	9.90944	4.584526	0.828990760495284	low
TCGA-55-1594	3.22739726027397	0	2.481951	8.082343	3.253033	0.885288577316641	low
TCGA-55-7913	1.53698630136986	1	3.418902	7.107077	5.449874	1.70826834830093	high
TCGA-86-6562	1.03013698630137	1	2.823701	9.316844	5.60889	1.15745330719615	high
TCGA-95-7944	1.03287671232877	0	2.500171	0.3952627	5.81899	2.81137402436995	high
TCGA-50-5933	6.55616438356164	1	3.072171	7.42819	7.244254	1.87645327207508	high
TCGA-55-7728	1.92876712328767	0	1.527395	6.074791	2.870632	0.791815067596621	low
TCGA-91-7771	1.34794520547945	0	1.949444	8.833955	3.007543	0.678090977899319	low
TCGA-73-4675	2.52602739726027	1	1.418315	8.734771	4.199204	0.683744391540125	low
TCGA-64-1676	4.73424657534247	0	3.486384	9.236215	3.921347	1.14122998149313	high
TCGA-75-5147	3.65205479452055	0	4.042117	7.885341	3.375902	1.4457640834382	high
TCGA-55-1595	4.05205479452055	0	2.306454	8.02912	5.884904	1.18393487398757	high
TCGA-78-8648	3.31232876712329	1	1.686212	7.595251	0.5398303	0.523334044615567	low
TCGA-55-A57B	1.4958904109589	0	1.403432	9.972935	0.4057389	0.36739043105556	low
TCGA-38-6178	1.22739726027397	0	1.533566	9.260597	3.7737	0.633021425413854	low
TCGA-55-6986	8.93424657534247	0	1.575262	9.691068	4.255057	0.650682658844243	low
TCGA-91-6849	0.0958904109589041	0	0.0828390421	9.8248204695	3.3238497695	0.369003495202147	low
TCGA-55-7903	1.55342465753425	0	3.435464	9.348906	4.539168	1.20216014720662	high
TCGA-55-A493	0.0767123287671233	0	4.23854	6.807836	6.171805	2.45477166525527	high
TCGA-86-8280	1.92054794520548	0	1.926746	9.982025	1.52038	0.492724139494377	low
TCGA-91-6828	0.884931506849315	0	2.582436	8.682362	6.208162	1.24666177292301	high
TCGA-50-5932	3.38356164383562	1	1.970744	10.0019	5.17336	0.793945006960558	low
TCGA-NJ-A55O	0.0356164383561644	0	1.748818	8.745949	3.638991	0.699926796024256	low
TCGA-05-5420	1.25205479452055	0	2.651102	6.049686	3.145897	1.14018227130311	high
TCGA-62-A46Y	1.13424657534247	1	2.019646	10.46538	4.261892	0.682160787025805	low
TCGA-05-4384	1.16712328767123	0	0.8195249	9.224223	5.019814	0.605373336172501	low
TCGA-95-7567	1.55616438356164	0	3.098895	8.353668	5.994804	1.46022988682754	high
TCGA-55-8619	1.13972602739726	0	1.38005	8.261201	0.7472194	0.457784906144433	low
TCGA-MN-A4N5	0.23013698630137	0	3.034827	8.83867	5.867522	1.33884954580768	high
TCGA-95-A4VK	1.78356164383562	0	1.949492	7.658484	5.962012	1.12136065156981	high
TCGA-95-8494	0.23013698630137	0	3.144431	8.880601	5.343682	1.28700246801112	high
TCGA-75-7027	8.38082191780822	0	3.184535	3.697598	5.342587	2.26705066780153	high
TCGA-64-5779	2.36712328767123	0	2.702878	6.761562	2.610236	1.00167668109713	high
TCGA-49-4505	1.17260273972603	1	1.556545	9.330215	3.92399	0.644790345628965	low
TCGA-44-2665	3.56438356164384	0	1.967342	6.792225	3.227981	0.872287940821924	low
TCGA-86-8359	1.21643835616438	1	1.739602	8.166511	5.535302	0.946163060513284	low
TCGA-97-8547	1.8	0	1.891259	8.713463	4.448796	0.811811087517292	low
TCGA-75-6212	4.15342465753425	1	1.715348	10.76213	0.3270792	0.366001450407132	low
TCGA-44-3396	3.0958904109589	0	2.009512	7.134848	5.686906	1.16521770374796	high
TCGA-62-8397	3.53150684931507	0	0.6788796	9.737677	0.984725	0.328591824509813	low
TCGA-J2-A4AG	2.70684931506849	0	1.034038	9.470762	4.064844	0.555527895301286	low
TCGA-78-7153	9.95890410958904	0	1.97162	8.337418	1.977039	0.630993381870899	low
TCGA-78-7149	10.7945205479452	0	0.6435233	7.964901	2.24224	0.461644856829331	low
TCGA-44-2661	3.17534246575342	0	1.996817	10.01526	2.09572	0.539275802553887	low
TCGA-44-6778	5.10684931506849	0	2.739395	7.642493	0.01239289	0.661228177616843	low
TCGA-44-7670	2.41643835616438	0	4.249206	6.769051	1.018777	1.28065262081306	high
TCGA-55-8205	1.64109589041096	0	4.357175	7.575092	5.177165	2.06150720547947	high
TCGA-55-8203	1.4986301369863	0	2.720094	8.759124	5.593709	1.18986102860528	high
TCGA-44-A47B	0.786301369863014	0	2.298304	9.460415	4.643305	0.864837563379883	low
TCGA-50-5946	4.43013698630137	0	3.3159542169	5.8158621037	4.8443421726	1.76192196936656	high
TCGA-38-4631	0.96986301369863	1	3.967654	1.964827	-0.9770891	1.52924743811651	high
TCGA-86-7954	1.65753424657534	0	2.185575	8.299534	4.922182	0.982001183459833	high
TCGA-55-6543	1.19178082191781	0	1.087896	9.468706	3.819522	0.547016847133684	low
TCGA-73-7499	4.19452054794521	1	4.442836	8.10144	3.581527	1.62954196391163	high
TCGA-62-8399	7.38630136986301	0	2.124109	6.763134	3.602392	0.960664380004501	low
TCGA-67-3774	1.05479452054795	0	1.050331	9.048274	3.56979	0.548211810974897	low
TCGA-95-7562	0.238356164383562	1	4.557805	5.507748	4.668719	2.55511159010228	high
TCGA-69-7760	0.553424657534247	0	1.769551	7.129331	4.199728	0.899279887086593	low
TCGA-71-8520	0.575342465753425	1	3.005647	9.940123	3.241448	0.843809124154742	low
TCGA-55-7574	2.72602739726027	1	2.436664	7.841723	6.41028	1.34157079082414	high
TCGA-50-5935	1.78904109589041	1	2.002659	9.870843	4.19798	0.717510597869901	low
TCGA-95-7043	1.37808219178082	1	3.697698	7.558636	4.933692	1.652568535583	high
TCGA-MP-A4T7	0.457534246575342	1	2.010167	8.64898	6.53443	1.1043721820941	high
TCGA-MP-A4TE	2.45479452054795	1	2.677434	8.205352	6.379502	1.37852930171377	high
TCGA-95-A4VN	1.51506849315069	0	2.980197	7.960401	6.626333	1.59486704558143	high
TCGA-93-8067	0.50958904109589	0	3.815931	7.790771	6.88696	2.14096709324575	high
TCGA-50-5044	1.70958904109589	1	3.060539	6.703958	3.904094	1.319225532642	high
TCGA-64-5774	7.33150684931507	0	4.052354	7.758192	5.632023	1.96064417060569	high
TCGA-55-6712	0.468493150684932	1	4.01287	6.899197	5.786959	2.1673271604473	high
TCGA-44-2659	3.74520547945205	0	1.031298	9.71511	2.961376	0.469697076998522	low
TCGA-4B-A93V	0.821917808219178	1	1.654525	5.095887	4.224161	1.08449003229507	high
TCGA-86-8076	2.72054794520548	0	0.9447955	8.232563	4.187356	0.627729689883125	low
TCGA-83-5908	2.25753424657534	0	4.30358	6.455047	6.187188	2.60299968922829	high
TCGA-44-A4SS	1.13698630136986	0	2.583997	3.391193	4.203879	1.70104251598568	high
TCGA-S2-AA1A	1.40547945205479	0	0.3496939	4.607852	-1.034565	0.399503425452204	low
TCGA-78-7146	0.473972602739726	1	5.004958	7.501724	7.779912	3.49725114227462	high
TCGA-MP-A4TD	0.841095890410959	1	2.083193	7.138649	4.550281	1.02922797218548	high
TCGA-64-5781	4.27123287671233	0	3.472355	1.193431	5.912981	3.46592861288531	high
TCGA-78-7159	5.40821917808219	0	3.170333	8.032292	5.154304	1.38603655019161	high
TCGA-NJ-A4YP	0.136986301369863	0	2.516687	8.544	5.777555	1.17489323993075	high
TCGA-49-AAR2	6.09315068493151	0	2.128434	5.970546	2.269061	0.883123468593079	low
TCGA-49-4488	2.38082191780822	1	3.745189	10.19793	5.791439	1.40947896105244	high
TCGA-99-8032	0.120547945205479	0	2.214483	6.178533	4.109489	1.12014081416179	high
TCGA-49-6743	4.44109589041096	0	3.669828	6.483033	5.961744	2.09716205801457	high
TCGA-44-2655	3.62739726027397	0	1.317608	10.13741	4.251087	0.575260670391231	low
TCGA-MP-A4TF	0.920547945205479	1	2.854057	6.066613	5.45841	1.62198308077616	high
TCGA-55-7911	1.47123287671233	0	3.278173	8.815717	5.36506	1.35104996632598	high
TCGA-75-6214	3.05479452054795	1	3.039518	4.382288	7.434076	2.63812889243183	high
TCGA-05-4244	0.00273972602739726	0	2.93905	10.0062	4.830482	1.00663586480165	high
TCGA-73-4677	0.104109589041096	1	0.8841041	10.217	3.901272	0.48086012682016	low
TCGA-55-8506	0.0301369863013699	0	3.546204	8.895459	6.287292	1.6291219462154	high
TCGA-50-6597	3.47397260273973	1	1.924012	8.304289	2.69169	0.684192449457102	low
TCGA-73-A9RS	0.931506849315068	1	4.26554	3.506304	6.799445	3.81645476274562	high
TCGA-62-A46U	5.66301369863014	0	3.062601	8.600966	2.693005	0.923131308152171	low
TCGA-MP-A4TJ	0.928767123287671	1	2.021881	8.216749	4.326371	0.875484267301722	low
TCGA-69-8453	2.22739726027397	0	2.297599	8.260968	1.643429	0.670269750343136	low
TCGA-91-6829	3.44657534246575	1	3.164999	6.87962	3.582257	1.28086313760537	high
GSM333674	8.97260273972603	0	0.8809117811	8.4378462848	5.2056260799	0.68647669347515	low
GSM333675	4.62191780821918	1	2.932596	9.034344	4.266595	1.03742556063711	high
GSM333677	3.28767123287671	1	3.124022	9.058657	3.154382	0.949145089178559	low
GSM333680	8.96986301369863	0	1.0782720275	7.3930130498	0.8532999258	0.466421451450585	low
GSM333681	1.4	1	3.076232	7.942229	4.27762	1.21748763184	high
GSM333685	5.08219178082192	1	3.414361	9.22356	3.887496	1.11426382466256	high
GSM333686	1.9013698630137	1	1.801329	8.3734	6.376648	1.04905557661119	high
GSM333689	2.82191780821918	1	1.6664565	7.9165435914	3.9966552214	0.781679816142886	low
GSM333691	8.37534246575343	0	1.99842	9.413366	1.483649	0.532166462030109	low
GSM333693	8.23013698630137	0	1.120584	8.676517	5.944102	0.788408252378845	low
GSM333696	7.88767123287671	0	1.1813295702	8.0579421433	0.9026551608	0.450431538703192	low
GSM333697	3.48219178082192	1	2.445859766	7.8613710679	5.3070167218	1.16596953165474	high
GSM333698	8.16164383561644	0	4.923121803	8.5706290998	7.8542833202	3.07495045141786	high
GSM333700	7.9041095890411	1	1.8166630446	8.7897728339	3.17637258	0.669781111863367	low
GSM333701	7.4	0	3.0636409505	6.4531995193	1.8119256965	1.0383802433636	high
GSM333702	2.45479452054795	1	1.0556299323	7.4306324389	2.9859722148	0.605933164723539	low
GSM333704	7.70684931506849	0	0.8464026	9.144423	5.053195	0.6179843271654	low
GSM333705	7.53150684931507	0	0.9245138	8.86085	3.152192	0.511226304877042	low
GSM333706	8.03287671232877	0	1.7969870483	10.0155427176	2.959565113	0.568144881396455	low
GSM333710	1.08767123287671	1	2.4957529675	10.1378142462	1.7899472545	0.591799491122257	low
GSM333711	6.86575342465753	0	1.625819	8.404349	0.6731642	0.479669729884352	low
GSM333713	6.00821917808219	1	2.816253	7.861371	3.635271	1.04898762915466	high
GSM333715	6.45205479452055	0	1.7635359209	7.7387990369	3.053780407	0.726555866221769	low
GSM333716	7.47671232876712	0	1.208807861	8.7501326327	3.0925339344	0.557642934252754	low
GSM333718	1.74246575342466	1	3.9683852333	7.9031332934	5.2476229607	1.79367264137423	high
GSM333721	6.72876712328767	0	3.020931	7.097644	2.698108	1.07188898434711	high
GSM333725	6.43013698630137	1	1.564064	7.764272	5.781072	0.968540113492997	low
GSM333728	5.67671232876712	0	3.638778	8.467744	4.233311	1.34782159524886	high
GSM333730	6.91780821917808	0	1.886771046	8.099836139	4.81644665	0.907385786980942	low
GSM333731	1.32054794520548	1	3.7120283481	7.3803189547	3.5527353415	1.41802579057146	high
GSM333734	6.92602739726027	0	2.7777504049	9.0586567394	3.8940239454	0.943217570266013	low
GSM333735	6.44657534246575	0	0.6981586738	8.266516829	3.9760387463	0.566667014854295	low
GSM333736	6.86849315068493	0	1.289903	9.483058	1.269901	0.418285736858537	low
GSM333737	6.9013698630137	0	2.904414	9.736533	5.068952	1.05743457537737	high
GSM333738	6.90684931506849	0	2.6233961757	9.0586567394	5.166929295	1.06095884215373	high
GSM333739	4.11232876712329	1	1.353954	9.100954	2.6675	0.530659347099377	low
GSM333740	6.19178082191781	0	0.9189501	8.591423	2.650727	0.492749687908731	low
GSM333741	6.40821917808219	0	3.4424835466	10.7291102465	3.2307213026	0.879331670883099	low
GSM333746	6.43287671232877	0	2.070298	8.642945	0.667649	0.53172143338862	low
GSM333747	2.76164383561644	1	3.9713345917	-1.9382783096	2.0405276353	3.41712483254459	high
GSM333749	5.35890410958904	0	2.0094220037	7.9845415698	3.784434552	0.834481670643499	low
GSM333751	6.3972602739726	0	4.5423198808	6.5468096479	4.2111611445	2.14680805989602	high
GSM333753	0.50958904109589	1	5.571426	3.58274	4.769896	4.27071878382534	high
GSM333756	2.37534246575342	1	4.5410400565	3.8590720558	1.4836488105	2.01978677449392	high
GSM333758	2.48219178082192	1	3.897076	7.790576	7.60779	2.40345829439334	high
GSM333761	6.26849315068493	0	1.375493	8.767709	4.16771	0.670206152326289	low
GSM333763	5.75616438356164	0	2.007066	8.658594	4.474303	0.847315949835819	low
GSM333766	5.26027397260274	1	2.5860715165	7.0006807185	4.7045184418	1.2330703339852	high
GSM333769	2.86027397260274	1	2.9393266499	8.1145324937	3.3914550441	1.02572115990662	high
GSM333771	5.66301369863014	0	2.269841	7.984542	3.721105	0.892884599504437	low
GSM333773	5.38904109589041	0	2.099572	8.389216	2.51737	0.697811579841655	low
GSM333779	4.99452054794521	0	1.4442011839	4.8177095601	3.6170759798	0.972586726993083	low
GSM333780	5.03013698630137	0	1.8094456838	9.1444229202	3.852881676	0.701537370473198	low
GSM333781	5.29041095890411	0	1.599519	7.430632	3.909238	0.79856491597027	low
GSM333785	1.95342465753425	1	1.486	7.81949	4.814823	0.831983612000505	low
GSM333787	4.64657534246575	0	3.093859	8.099836	7.199478	1.74734910107639	high
GSM333789	3.34794520547945	1	3.6299655623	8.4200682524	7.4683713298	2.04228070153083	high
