# Supplementary material for: Integrated multi-omics analysis and experimental investigation of mitochondrial dynamics-related genes: molecular subtypes, immune landscape, and prognostic implications in lung adenocarcinoma
Source: Front Immunol. 2025 May 29;16:1585505. doi: 10.3389/fimmu.2025.1585505 (PMC12159055; doi:10.3389/fimmu.2025.1585505)
Supplement: Supplementary file 8 [file DataSheet1.zip › Peer Review Only-data sheets/ssGSEA.result.txt]

id	TCGA_TCGA-35-5375	TCGA_TCGA-55-A4DF	TCGA_TCGA-95-8039	TCGA_TCGA-MP-A4T4	TCGA_TCGA-62-A471	TCGA_TCGA-L9-A5IP	TCGA_TCGA-50-5936	TCGA_TCGA-49-AARR	TCGA_TCGA-78-8662	TCGA_TCGA-05-4430	TCGA_TCGA-44-7659	TCGA_TCGA-44-6146	TCGA_TCGA-L9-A50W	TCGA_TCGA-75-7025	TCGA_TCGA-05-4424	TCGA_TCGA-62-A46P	TCGA_TCGA-38-4627	TCGA_TCGA-86-8073	TCGA_TCGA-69-7765	TCGA_TCGA-44-5645	TCGA_TCGA-55-6984	TCGA_TCGA-69-7764	TCGA_TCGA-NJ-A4YI	TCGA_TCGA-86-A4P7	TCGA_TCGA-55-8620	TCGA_TCGA-97-8177	TCGA_TCGA-50-6595	TCGA_TCGA-55-A492	TCGA_TCGA-78-7633	TCGA_TCGA-97-A4LX	TCGA_TCGA-78-7220	TCGA_TCGA-53-7624	TCGA_TCGA-49-AARN	TCGA_TCGA-62-A46R	TCGA_TCGA-78-7156	TCGA_TCGA-50-8457	TCGA_TCGA-91-8496	TCGA_TCGA-55-8092	TCGA_TCGA-75-5122	TCGA_TCGA-NJ-A4YQ	TCGA_TCGA-50-5072	TCGA_TCGA-91-6831	TCGA_TCGA-91-A4BD	TCGA_TCGA-69-8255	TCGA_TCGA-69-8253	TCGA_TCGA-86-A4D0	TCGA_TCGA-78-8640	TCGA_TCGA-97-8174	TCGA_TCGA-55-6987
Activated.B.cell	0.472269310318414	0.503556031214003	0.459820326971626	0.593703720835178	0.384098426526967	0.356471521121389	0.423174220868869	0.642665423129688	0.30426349825863	0.433359723531684	0.516899608412815	0.287709679340507	0.414788770760462	0.562125729152645	0.388712204204248	0.375473620980347	0.397449607303911	0.350236005469574	0.524355454932156	0.538189257691576	0.520172296072129	0.478724221170965	0.297196130441165	0.616470130184139	0.505740404699561	0.563508577284855	0.371534790598632	0.455381545555551	0.294893073525726	0.755951783610973	0.291176796949457	0.306672839978349	0.58547777009976	0.433938427468743	0.321566969706488	0.701092385001435	0.341878199801035	0.674522479530977	0.509450841932275	0.787768269885775	0.33513060602157	0.450724883053731	0.462052898309405	0.55766352862188	0.536196824129675	0.335189999827997	0.433719961851591	0.502413350673886	0.78418784930872
Activated.CD4.T.cell	0.639460073037052	0.688545608342285	0.583417533251434	0.634779358735507	0.505706273504574	0.620518790957594	0.52532142974718	0.476626372991096	0.446437927897435	0.53830518440718	0.455468389449094	0.386396552943762	0.396932616240356	0.472459872740025	0.580567539836563	0.410665872621225	0.542390850003248	0.424948706616792	0.562382755490975	0.553702347300335	0.55191553070733	0.544290631604088	0.391221046369484	0.521581965801383	0.533654983589981	0.549137194462521	0.621889540547562	0.334802059628126	0.344933230587075	0.63709635985161	0.528573482083447	0.600026971053285	0.443904139675861	0.615076754272696	0.364397297579678	0.548992956929629	0.467867077774809	0.59267567578716	0.782098834915379	0.629236394051131	0.606121535447867	0.599818444647838	0.457376067542129	0.724391940737112	0.506912061211826	0.609418113987002	0.518139021371703	0.478568363532987	0.738158934522173
Activated.CD8.T.cell	0.808888950982503	0.797553069541963	0.762336996581532	0.86549566975425	0.703563669258328	0.68197726253501	0.616187254866328	0.728502021275724	0.562969871358592	0.716552540057471	0.630721191912394	0.478310326628939	0.615732549827333	0.704794489993085	0.667972339593293	0.669294332131399	0.683594835507535	0.579964410565231	0.710473118077915	0.649198371696037	0.647609762738182	0.747374382347964	0.5426002150124	0.796108716315376	0.723049993332327	0.757587085349232	0.737327425670692	0.648141081448806	0.53680040485896	0.841861223184174	0.620164443122892	0.634318016284694	0.662784684535106	0.717247150715525	0.635017922213943	0.781766873631831	0.735320149042799	0.847539019673475	0.89810264303012	0.900907474568804	0.574197511336457	0.680005860646231	0.714951496621873	0.896983970577409	0.663905665106088	0.708362486060562	0.705749917474242	0.671484275568528	0.895955019381497
Activated.dendritic.cell	0.59526405355783	0.613940746611448	0.635204780853132	0.583905678832007	0.522224465756705	0.645792272783091	0.612939774691079	0.620735449833647	0.557921989704639	0.634479109415414	0.62706114729889	0.521985586964836	0.629912282964816	0.646500219763573	0.586588133783578	0.571331807572487	0.607049511983605	0.567086109896137	0.648825512598149	0.662244249494084	0.582857161437473	0.55585111497613	0.680893847314	0.599744843511612	0.573190983285551	0.678492462279506	0.592320212288715	0.573095670933817	0.538151651702568	0.638007773393815	0.55081812486751	0.565482399351253	0.61781172539078	0.643575692824078	0.535101324625554	0.618956673957315	0.694341695030374	0.638359027279919	0.716157943783443	0.607991637165144	0.567561589648879	0.594991640319523	0.663615130627076	0.575564125993204	0.61004752692469	0.558118491499945	0.603821067090804	0.593804669780254	0.662377511387304
CD56bright.natural.killer.cell	0.672579236347324	0.670909943641046	0.643019432654473	0.641058435084626	0.591521879327306	0.599421209317581	0.626611259272898	0.644642299763873	0.536264514570247	0.646125977925166	0.60158286796554	0.516104745713474	0.614363174859038	0.638256675321222	0.62387330434876	0.632551118272427	0.662643842103097	0.548393585147643	0.631180941051051	0.551524553340073	0.598598815581387	0.554032994025117	0.551029978590959	0.604332979938217	0.530215269264362	0.659002895268737	0.656844076545865	0.547638382253922	0.526878709584636	0.636159787376823	0.542713040272818	0.618148753035643	0.648908141763709	0.61354050033104	0.534917301858759	0.609906567818035	0.623283006610284	0.592952715930049	0.682759485390518	0.57411082183745	0.60988348069006	0.622453830366332	0.627180494894744	0.591732104039235	0.564797928765084	0.583258305317682	0.60750517995141	0.533889050337783	0.652441632689909
CD56dim.natural.killer.cell	0.612838823718413	0.67850519792238	0.683256556410405	0.691755177971447	0.707608146990918	0.690724331331259	0.685798149445672	0.617702385685744	0.701562682182052	0.664192806090172	0.661044747267677	0.650177513361571	0.669510612918514	0.639664805364466	0.688670858900718	0.730026110556253	0.667203911855207	0.60761881204812	0.668372534115641	0.568744687718854	0.751450345215988	0.655449957876414	0.685794052827685	0.650635648453974	0.655573895863367	0.687607125775163	0.690541657189993	0.656612900885739	0.641499068425574	0.710196662132677	0.6847165155785	0.646968336770758	0.734305659019497	0.701835787010465	0.606339107213094	0.638819581724923	0.615197974778544	0.669747736790126	0.715332040232914	0.697387082664334	0.70903286643444	0.760957081306521	0.65023922272956	0.705342748166298	0.698276209093243	0.708348006440579	0.694780224746896	0.626414825418439	0.645942689637602
Eosinophil	0.216361712884427	0.138437438053408	0.227825127590694	0.176648980627356	0.159677780542551	0.248138108240229	0.084913568562077	0.44433541354871	0.329075476994892	0.261526616450398	0.337810872226173	0.341766906391883	0.244758720425425	0.376237999658475	0.344751062779065	0.287126193341835	0.245515000114045	0.243693472471022	0.224191193054164	0.36166036132648	0.248609058473157	0.341642573697983	0.149889829599132	0.352803685509584	0.110206315012632	0.377569168265128	0.207895566594396	0.249281049025874	0.3603224484449	0.267864446680348	0.0992024036510361	0.128281717349797	0.184097262826772	0.225941750947803	0.339931105622943	0.355954588909613	0.330828914302729	0.208409828894556	0.460077192623047	0.221596940598318	0.206764733308661	0.155994856499834	0.348305062424095	0.18378018951663	0.257404996151462	0.175464653002656	0.132170705214122	0.311525387412164	0.307299656756798
Gamma.delta.T.cell	0.616351792402774	0.594800160250638	0.626907269967441	0.602161773802241	0.52335098109788	0.586024423706612	0.66963031027846	0.612373386473953	0.55684899574676	0.6511056961441	0.584274876946153	0.47515447305844	0.553266000182084	0.559369368811779	0.607574820186567	0.576664749968619	0.710803466189937	0.569957998903225	0.604171204777523	0.585445382547639	0.547695621663927	0.537535422596223	0.571909187799285	0.624070445221094	0.576290947390204	0.653501631688156	0.669294180140227	0.591050756766114	0.61501261326107	0.640030676726471	0.552001682399143	0.605437979417509	0.519446529446841	0.603892421916126	0.561244122266615	0.58591056737517	0.682723916141968	0.585826194005647	0.736953065513892	0.606747051445414	0.603151740763313	0.625198508376044	0.627344302387349	0.633799110826515	0.596732449656012	0.560644756612474	0.605806014054113	0.614243758624719	0.662983621479162
Immature.B.cell	0.554639470854417	0.632814202355154	0.543558613188574	0.672520785584878	0.339496864828646	0.457315228159267	0.469525777127147	0.550698636424746	0.360821335859738	0.512679580853016	0.522702326132489	0.449023761060797	0.465912768129231	0.547385190499903	0.526248202012909	0.424029224008631	0.506177625867617	0.472170229728289	0.568341943284429	0.628853125050188	0.5100654841265	0.565769662272659	0.487751587784388	0.625015692133542	0.504968593341016	0.568518515470179	0.539662756156888	0.414065492204253	0.419533326345857	0.721104153935882	0.382430930015707	0.452227803108337	0.519658829366258	0.57197653498968	0.430720024400287	0.657165161806843	0.56266687030606	0.658089781743428	0.710050828162141	0.755758593681007	0.448061147790218	0.53163628877925	0.547510876561918	0.608420308902939	0.494853189210454	0.415034071287415	0.569028581672565	0.514179008182287	0.754687074015088
Immature.dendritic.cell	0.707534468507792	0.740875225416457	0.67942344675388	0.693789156916494	0.684411260410596	0.65617426582269	0.693236112769537	0.711403447352148	0.63708059705733	0.733905503929482	0.705313227684466	0.641307328405119	0.671425920837272	0.701810613162881	0.746315162668382	0.656092119027939	0.746691820176877	0.725601050739426	0.744430694264377	0.653174846635047	0.639074159185124	0.609902591886285	0.670510747750768	0.663103080464557	0.568591486848323	0.762959461841544	0.684559163073338	0.654426875572497	0.648851132138494	0.670479850252158	0.659694449987681	0.676115168478434	0.656177697710154	0.716151425823049	0.62972845080836	0.666014984134882	0.727697716393649	0.62672835795126	0.726244756868434	0.651720504332819	0.685495546480326	0.683577410143216	0.752996677485472	0.594033952608071	0.684099043862596	0.600429832119478	0.703658888440169	0.644802249552076	0.719523619511579
MDSC	0.795473338748068	0.881997361828502	0.85479851863457	0.929146025971654	0.701426623930876	0.757318180771177	0.8324023166268	0.854156872675702	0.600303058138493	0.868023863340547	0.812333944793321	0.600451572626653	0.783393735908806	0.847085004039043	0.847897384872761	0.74584436635302	0.898402050200869	0.772621588938527	0.84063591447763	0.823725196445153	0.745987690257128	0.688852971332389	0.814987950090313	0.886739774016018	0.735481980380127	0.921555487224893	0.844245733036228	0.706846255011222	0.670045451036542	0.936912254538343	0.687470902059704	0.704660984138693	0.796575591411365	0.867720929865338	0.654207947140066	0.876005984678865	0.885226775682799	0.879012606930559	1	0.930953447380603	0.741054662399084	0.858116652029036	0.908556569366505	0.836003630127085	0.751380378105858	0.684886785311713	0.779732576990166	0.818581078769746	0.95695314417654
Macrophage	0.466005210526912	0.461145172074938	0.512970079549372	0.499202387844456	0.393455213844562	0.441299774381918	0.500514678327724	0.525879245059638	0.354616857831714	0.567652834581537	0.459133690714223	0.354780638404305	0.451073317891022	0.497001058142748	0.532735450456734	0.424075890039969	0.593728187289315	0.48243636302174	0.493616679570569	0.424333428764169	0.421799361802417	0.38261258925058	0.504574756566623	0.537655556222035	0.36838437008055	0.57428884470081	0.497447513004572	0.451129378440684	0.423317711426582	0.541404165625904	0.412033206494677	0.441008896058692	0.420617445918605	0.486548185852043	0.364881577754346	0.522672948610795	0.575142238415938	0.474289274500726	0.672638237355278	0.476894795760882	0.436439100275373	0.50102049634845	0.614600875126737	0.468124536361974	0.441553937431284	0.35604667658135	0.411592745348254	0.506380295894224	0.595246782254085
Mast.cell	0.499842176358997	0.49900966830792	0.578128800167586	0.572961342384431	0.48482534398464	0.477276202977664	0.555023036281987	0.646574451058523	0.450925215460127	0.662814531975024	0.548700592677486	0.490423926115849	0.624196693702762	0.619858138188795	0.602450820810432	0.467052651217303	0.658158006848358	0.582606032147229	0.629380662374258	0.599724226908608	0.524725311387128	0.492796999391947	0.565951008261372	0.690161352435042	0.391722445850417	0.746502655264796	0.503849892832672	0.518082752459535	0.536388409170969	0.594417075652249	0.474085110013573	0.332996474872168	0.524853409150298	0.578517725129903	0.489587315885793	0.662833781424058	0.697300374116493	0.47997390161182	0.71704607949866	0.533451702885812	0.543425466720352	0.532778758675583	0.690972812845861	0.420156628778543	0.610741575204147	0.416106326901624	0.499276846852135	0.605986266047024	0.63918810685428
Monocyte	0.648187553698072	0.641477289587724	0.725607075645544	0.698634586761097	0.707363373334951	0.695286997597448	0.715349524977753	0.700037830301444	0.707347030720668	0.73396446420383	0.689957286882773	0.66636762237041	0.735793819869644	0.756509303812185	0.74498337031952	0.714890291105017	0.72776038066213	0.686020136537931	0.688823285615937	0.654751015018134	0.721142893346783	0.669983142930753	0.728987396207691	0.714279221601298	0.697707155897803	0.731694065531042	0.708553014978383	0.716126132180026	0.686624315769949	0.729647891126678	0.674566272562948	0.651988643665889	0.70801640168112	0.712871392050312	0.688990011586024	0.723918541320122	0.770127700988916	0.695548125227933	0.745043276297984	0.718600090654261	0.68782847154584	0.688520312190653	0.750015562953807	0.76707293175701	0.710154729211963	0.703987606961691	0.741457096025343	0.691581801114891	0.709268704784003
Natural.killer.T.cell	0.46236302628242	0.452887770999511	0.470850991593134	0.564539078362366	0.44949459590686	0.504489421907381	0.476966896447218	0.469691174070893	0.400161884432351	0.49876676008705	0.417498123233691	0.397847308291557	0.414285222543495	0.473402471157331	0.467542070490247	0.410661637497809	0.53315679421406	0.450039744721983	0.52539147285405	0.454798701292351	0.466687076838931	0.407211262251981	0.466424285333358	0.496453124690133	0.379532357146349	0.493974263019932	0.586856452962398	0.41895030766291	0.424949912115437	0.534862932595105	0.44811596935005	0.498465384740818	0.449683265015295	0.465918996500501	0.415082096182449	0.513160410497936	0.50879077820179	0.483623371738356	0.642930245143423	0.514202407871169	0.487530837627582	0.478663384656161	0.454506981421106	0.500199072129424	0.443493448234838	0.408964162082995	0.433899059215284	0.479449866536597	0.572213416739348
Natural.killer.cell	0.654654351009308	0.6989654496693	0.711393146192351	0.713687640135232	0.617512206069225	0.644160863265769	0.653241914496049	0.719333953850113	0.616822280187411	0.71768243247521	0.649274205733143	0.660048587382468	0.699137501756259	0.698512415782679	0.691829098560032	0.659555461063399	0.701134234664604	0.659170967284755	0.706926410744869	0.689443843235444	0.686335727251476	0.638829477666026	0.646997716509978	0.707796448425916	0.646510485045834	0.690807791445423	0.729968738825048	0.62039319731141	0.605485034207483	0.712525173015576	0.622717480173117	0.611045927006338	0.703958333674817	0.642319525948137	0.587265177668911	0.684723996255847	0.650657992565605	0.685503090278818	0.730371608105879	0.661888426914498	0.630141264321185	0.715687244228064	0.633608251016311	0.672890266235515	0.615115483613835	0.676232027254652	0.628008090142836	0.679343652075592	0.752540124825961
Neutrophil	0.212464177785824	0.0943907998876624	0.250207187997574	0.284249429070635	0.428900611922061	0.435740712482675	0.314267626781158	0.289277702916583	0.183915493928552	0.240566301398688	0.262487001870619	0.328506289982639	0.300520686678644	0.242766842717213	0.20462198660947	0.303750363380194	0.243214583356099	0.193042884289104	0.268303613054011	0.303425702900122	0.292004155918564	0.197583282308804	0.187665306514134	0.24750496950268	0.0917284401537312	0.291733911318851	0.330304140313501	0.321759267066496	0.187099980395702	0.274931717800327	0.358241252352742	0.247199596659625	0.254016327695386	0.293263898433918	0.230997213273699	0.274213789851652	0.284988474874011	0.225353591840461	0.339079210706399	0.454891634983971	0.378552599647796	0.31527206314859	0.386352675040026	0.361323423154188	0.331973801484967	0.237371977905036	0.161094642018804	0.132504692242534	0.3261804367792
Plasmacytoid.dendritic.cell	0.613272422855631	0.65889367405676	0.655744467336457	0.680425624121013	0.620045604903549	0.65265744130508	0.647392633548915	0.727688530797905	0.568333211636087	0.657846791526573	0.647747646129903	0.631477738325797	0.650353019757931	0.685590515800236	0.668576010617512	0.614789358171619	0.700427731801586	0.66484496489018	0.680602711692871	0.658558151583431	0.651288533543448	0.611100354531081	0.677832852106091	0.685958106159908	0.638714813562469	0.689093419760365	0.631340258393077	0.630840032562283	0.636529671489104	0.680713170546861	0.6200352570826	0.619359908084423	0.632559550553195	0.659761541213986	0.622310061667299	0.671258688764691	0.676917353079855	0.65494459771761	0.696853695087446	0.653968082821725	0.629063945232685	0.648610500482418	0.68497206762689	0.624229365091681	0.628465782563197	0.616392147567671	0.612124010120402	0.662901126657314	0.712769275027858
Regulatory.T.cell	0.694172524755934	0.703757369325773	0.725728182046028	0.781023679511887	0.467817647671325	0.605988763737826	0.723416115496736	0.693754585955518	0.467934298455806	0.777176645673746	0.565949000592156	0.491018002630141	0.553022882103507	0.680073857536828	0.724748369898962	0.555442709978958	0.807878748354284	0.735186534169368	0.742542858211969	0.715031556874272	0.558061167219681	0.530374241377948	0.638523752827577	0.696788646653789	0.62587900165399	0.775579242221471	0.79163501958854	0.533678741275265	0.546976848148844	0.818311341037555	0.538922109748998	0.569949264261618	0.564586657780384	0.646985086715048	0.470597372540305	0.726598731059118	0.70186731622755	0.649942408250424	0.87866243378289	0.783751350068503	0.618074313547977	0.7617825527432	0.650501199067269	0.633368395907421	0.606977958776366	0.569413384342823	0.647989148421498	0.691258495897529	0.823983084238906
T.follicular.helper.cell	0.557486204419575	0.508339987293697	0.581597118469418	0.622151369413449	0.406277460869299	0.486230059909493	0.499706798787054	0.519388318813678	0.439350675887872	0.61937240622399	0.529938958750044	0.490214353987965	0.56582481005004	0.549632497454906	0.560771568921359	0.495000897596137	0.588851702933199	0.524082631020295	0.556367484702612	0.540044211398768	0.462433893079978	0.526209210745024	0.544155008796069	0.608019599855288	0.456593046188967	0.60104921015795	0.552889334597558	0.462172262064021	0.51217817842838	0.654831060744145	0.478696399986387	0.464753742446345	0.502289289897602	0.533830542310803	0.465499379358815	0.585862251841515	0.634835871180641	0.504691275527342	0.681061712266567	0.580443681613303	0.461758425531754	0.499877735881538	0.561128562743323	0.503330225946285	0.503383476886801	0.426462851627383	0.463314840690579	0.563757294707255	0.620738102575942
Type.1.T.helper.cell	0.528719674820102	0.53826922111813	0.560435479577283	0.610001086849944	0.491441119740793	0.534849491724526	0.521826109272095	0.545210928204845	0.466687575830192	0.541754542929556	0.485712410923933	0.461855011195695	0.515548213411132	0.53424047004317	0.524320289739812	0.446125087597552	0.581498627259576	0.518649339153693	0.544365310681315	0.553222858738545	0.513258529149118	0.511120552400363	0.489477765686122	0.561680043881393	0.418156228983642	0.547615056474356	0.577546274792127	0.482034581969972	0.460317351441679	0.615652663498225	0.469518562275328	0.480860391074886	0.51339023988046	0.51615672996498	0.446748889842496	0.571710585149121	0.550284961740349	0.576178730964355	0.668863647684011	0.625025067361046	0.526213922432556	0.502016286474976	0.5061443398926	0.522091293677504	0.502505707424582	0.445015211588798	0.491396638535901	0.528654658031795	0.645842590745576
Type.17.T.helper.cell	0.388543207920723	0.346410235634395	0.479637963632751	0.383768683046672	0.397040124503063	0.392357361265975	0.407797326129555	0.384217079792611	0.337220650471923	0.435429835281382	0.458164303435158	0.491716820897938	0.483681929153991	0.437902882262387	0.366292738254602	0.409510113294651	0.414199271019392	0.387060260873119	0.3666681898856	0.462756983246328	0.508409570330202	0.372781467263605	0.432454406137279	0.40872812427182	0.364777457633222	0.448170583404857	0.444122991587283	0.401671740475279	0.38269689850346	0.447945648353007	0.401578212665656	0.374170026139544	0.423671090774805	0.423577262056733	0.416797034655984	0.407473894409043	0.460997117797212	0.449216604015082	0.43651045217451	0.403384094978582	0.406686540456968	0.328106432216279	0.433390798954098	0.35549421529838	0.35937546289205	0.402100493433948	0.338441313726136	0.476778812443798	0.410648830819794
Type.2.T.helper.cell	0.419163016043168	0.487804953075797	0.486879602809218	0.425791791260208	0.543538425042902	0.444715454546588	0.5059215099146	0.462734649585057	0.48436336249938	0.454222117164886	0.416856023484221	0.548765120814345	0.466021568942844	0.421366689255142	0.478919312823099	0.484672820565436	0.476206862004238	0.452653893263747	0.523206877831359	0.502952359103525	0.517476180975001	0.581970542515089	0.358667333721263	0.474414095963674	0.40851115518181	0.444163695766832	0.511304282309657	0.406921577115475	0.485329659552285	0.405433796279196	0.534719477571963	0.53015132192194	0.495252796019434	0.479104671521894	0.431601440674666	0.439149371251474	0.442138016212815	0.479560676985447	0.528727788875161	0.419454072889217	0.578666614408785	0.549709617411496	0.418593179435786	0.502984322298583	0.431748502357442	0.525276992842473	0.418642364420197	0.490250777221943	0.574847693867487
[truncated: 584 more columns]
