# Supplementary material for: Integrated multi-omics analysis and experimental investigation of mitochondrial dynamics-related genes: molecular subtypes, immune landscape, and prognostic implications in lung adenocarcinoma
Source: Front Immunol. 2025 May 29;16:1585505. doi: 10.3389/fimmu.2025.1585505 (PMC12159055; doi:10.3389/fimmu.2025.1585505)
Supplement: Supplementary file 8 [file DataSheet1.zip › Peer Review Only-data sheets/TMEscores.txt]

ID	StromalScore	ImmuneScore	ESTIMATEScore	TumorPurity
TCGA_TCGA-35-5375	951.78549761592	2108.09254169883	3059.87803931475	0.493974093916619
TCGA_TCGA-55-A4DF	567.059101118881	2514.10001626626	3081.15911738514	0.491255603722389
TCGA_TCGA-95-8039	1116.00065799176	2595.56689032517	3711.56754831693	0.408667919452898
TCGA_TCGA-MP-A4T4	1823.03737661018	3070.34289345803	4893.38027006822	0.244998033832094
TCGA_TCGA-62-A471	-541.534829948308	878.233066008079	336.69823605977	0.793406830521813
TCGA_TCGA-L9-A5IP	252.642091786176	1569.65817331964	1822.30026510582	0.642929228032077
TCGA_TCGA-50-5936	1215.24526377155	1760.63442565435	2975.8796894259	0.504656905975489
TCGA_TCGA-49-AARR	1516.38516356465	2646.25744470576	4162.64260827041	0.347385459384929
TCGA_TCGA-78-8662	2.56732425285611	461.472596799315	464.039921052171	0.781891051118861
TCGA_TCGA-05-4430	2074.71206432181	2441.79847361604	4516.51053793785	0.298230037917665
TCGA_TCGA-44-7659	516.385504267785	1761.78075237349	2278.16625664128	0.59027602028848
TCGA_TCGA-44-6146	486.379015094716	721.195057438063	1207.57407253278	0.709332837749795
TCGA_TCGA-L9-A50W	637.233543930841	1807.89561493888	2445.12915886973	0.570317664999232
TCGA_TCGA-75-7025	1496.25829246719	2464.04580744485	3960.30409991204	0.375079396593553
TCGA_TCGA-05-4424	1570.63992561713	2268.09309064139	3838.73301625852	0.391561190780317
TCGA_TCGA-62-A46P	423.959374094765	1163.95953872717	1587.91891282193	0.668894819370757
TCGA_TCGA-38-4627	2757.26569553311	2523.02606933726	5280.29176487037	0.189569370024375
TCGA_TCGA-86-8073	1424.88256972492	1726.17370634258	3151.0562760675	0.482293204797922
TCGA_TCGA-69-7765	2076.27068329851	2282.98150957056	4359.25219286907	0.320181882270365
TCGA_TCGA-44-5645	1420.3383537772	2589.09292038274	4009.43127415994	0.368384880241043
TCGA_TCGA-55-6984	139.655773193733	1565.73522824432	1705.39100143805	0.655977905393964
TCGA_TCGA-69-7764	675.142439604336	1507.21608986672	2182.35852947106	0.601569322411209
TCGA_TCGA-NJ-A4YI	994.724868090681	1860.57686017033	2855.30172826101	0.519857348769707
TCGA_TCGA-86-A4P7	1656.24077310354	2793.65534159888	4449.89611470242	0.307548888828635
TCGA_TCGA-55-8620	-50.5534230786586	1747.43853089459	1696.88510781594	0.656919786990809
TCGA_TCGA-97-8177	1950.14572336955	2712.99759545621	4663.14331882575	0.277618023439695
TCGA_TCGA-50-6595	1961.79433139345	2297.19436214194	4258.98869353539	0.334089433927961
TCGA_TCGA-55-A492	349.384397192209	1294.94603926961	1644.33043646182	0.662716546841084
TCGA_TCGA-78-7633	382.657411448732	671.772893839328	1054.43030528806	0.724997653623027
TCGA_TCGA-97-A4LX	2067.03327414336	3339.53777858528	5406.57105272864	0.171337624200274
TCGA_TCGA-78-7220	153.772323091835	599.261445539846	753.033768631681	0.754749709596684
TCGA_TCGA-53-7624	-110.116430225897	1207.45662011635	1097.34018989045	0.720645081185261
TCGA_TCGA-49-AARN	778.276452890955	1820.03579421338	2598.31224710433	0.551704916973246
TCGA_TCGA-62-A46R	1064.38615150833	2403.49412037078	3467.88027187911	0.441046636016658
TCGA_TCGA-78-7156	166.823225563409	840.341623808482	1007.16484937189	0.729758737053594
TCGA_TCGA-50-8457	1764.14574376554	2872.57505031554	4636.72079408108	0.2813419874817
TCGA_TCGA-91-8496	1080.54576426788	2737.39645476582	3817.9422190337	0.394367527094492
TCGA_TCGA-55-8092	1274.31983136905	2701.01489647787	3975.33472784692	0.373033241134189
TCGA_TCGA-75-5122	1449.21091023265	3798.54499068609	5247.75590091874	0.194256478070915
TCGA_TCGA-NJ-A4YQ	1079.58024982003	3110.44262702877	4190.0228768488	0.343613858195398
TCGA_TCGA-50-5072	935.900992413728	1264.57770110205	2200.47869351578	0.599442470052176
TCGA_TCGA-91-6831	1563.42785048433	1919.26414414335	3482.69199462768	0.439094294798311
TCGA_TCGA-91-A4BD	425.875997828285	2546.24400444024	2972.12000226852	0.505133276808928
TCGA_TCGA-69-8255	81.7758400876023	2547.24653072642	2629.02237081402	0.547939566389861
TCGA_TCGA-69-8253	406.623318641045	1523.44169414684	1930.06501278788	0.630733413435881
TCGA_TCGA-86-A4D0	-214.025220665878	998.235647764723	784.210427098845	0.751739657886726
TCGA_TCGA-78-8640	129.298185570313	1774.31624402475	1903.61442959507	0.633741577855179
TCGA_TCGA-97-8174	1681.15095415033	2315.27267952204	3996.42363367237	0.370159298783916
TCGA_TCGA-55-6987	1661.52269584923	3469.562796568	5131.08549241723	0.211026798489445
TCGA_TCGA-49-6744	2103.1799996604	3005.88944302457	5109.06944268498	0.214184614728504
TCGA_TCGA-55-8096	1865.93480008658	2313.71481400037	4179.64961408695	0.345043419846619
TCGA_TCGA-J2-8192	2398.9264187676	2645.77462353165	5044.70104229926	0.223404181061691
TCGA_TCGA-44-7671	1087.17568117131	820.396983571855	1907.57266474317	0.633292023564575
TCGA_TCGA-44-2662	1872.41979652357	2523.99290984004	4396.41270636361	0.315009570660949
TCGA_TCGA-93-A4JN	1283.76021633861	2014.69059761724	3298.45081395585	0.463228623805015
TCGA_TCGA-49-AAR9	-168.103926796795	449.255392422601	281.151465625806	0.798343444092063
TCGA_TCGA-86-A4P8	1980.45270285442	3523.32113065167	5503.77383350609	0.157263413537671
TCGA_TCGA-78-7158	221.846448379471	1070.74652652873	1292.5929749082	0.700481154506423
TCGA_TCGA-80-5611	566.914315101031	2557.06042773557	3123.9747428366	0.485771747369125
TCGA_TCGA-44-4112	1785.95558361862	1785.10735954696	3571.06294316559	0.42740325548965
TCGA_TCGA-71-6725	23.7240902676686	1058.01449339258	1081.73858366025	0.72223095001749
TCGA_TCGA-44-2656	1819.26785637662	3007.7362518496	4827.00410822623	0.254432566674706
TCGA_TCGA-05-5715	1472.45783546291	1926.01765374431	3398.47548920722	0.450166994228179
TCGA_TCGA-64-5815	2295.28822166837	2509.49406526072	4804.78228692909	0.257585765465196
TCGA_TCGA-55-7816	2382.05961140715	2716.68925177022	5098.74886317736	0.21566415278893
TCGA_TCGA-95-7948	453.700809750135	1139.35391839456	1593.05472814469	0.668334228727251
TCGA_TCGA-05-4432	924.228996994658	2122.59217162516	3046.82116861982	0.495639622049225
TCGA_TCGA-99-8033	753.020593364588	2276.23547407424	3029.25606743882	0.497877344656041
TCGA_TCGA-78-7143	282.386837896759	1935.2711146881	2217.65795258486	0.597422139804084
TCGA_TCGA-73-4668	990.297295775079	1227.04569301548	2217.34298879056	0.597459214678123
TCGA_TCGA-44-5644	-312.260239352394	409.569155574991	97.3089162225971	0.814301802270718
TCGA_TCGA-38-4625	869.837342951991	2178.69801834164	3048.53536129363	0.495421064149721
TCGA_TCGA-91-8499	623.704633715578	1745.81833408918	2369.52296780476	0.579398613676619
TCGA_TCGA-86-6851	1348.09928567057	3335.23558960999	4683.33487528056	0.274769427767012
TCGA_TCGA-44-6779	1540.82855355578	2876.04806838386	4416.87662193963	0.312157219637059
TCGA_TCGA-78-7537	971.726355315607	1382.49735512418	2354.22371043979	0.581227539712905
TCGA_TCGA-05-4434	1675.66649318725	2957.51979032337	4633.18628351062	0.281839818135794
TCGA_TCGA-67-3773	1488.60003868583	2637.78798331629	4126.38802200212	0.352370843527322
TCGA_TCGA-55-6983	1460.27662424765	2527.60601455927	3987.88263880692	0.371323672743475
TCGA_TCGA-05-5425	1287.34045866352	2876.08460995166	4163.42506861517	0.347277753951494
TCGA_TCGA-97-A4M2	1444.25314975277	3172.82958849991	4617.08273825267	0.284107016735878
TCGA_TCGA-50-5941	1619.33309380862	3130.81174421769	4750.14483802631	0.265326905601238
TCGA_TCGA-78-7539	814.935020743944	2691.13523322339	3506.07025396734	0.436008573861766
TCGA_TCGA-67-3771	1329.65087592907	2300.79002907447	3630.44090500353	0.419507327881318
TCGA_TCGA-55-8299	2252.26348333123	3150.51981317442	5402.78329650564	0.171885374463013
TCGA_TCGA-05-5429	613.573453774444	1115.85752384891	1729.43097762335	0.653310366520445
TCGA_TCGA-93-A4JO	1483.9029493588	3062.93364778028	4546.83659713908	0.293978153857363
TCGA_TCGA-44-A47A	883.764715049538	2463.53549970114	3347.30021475068	0.456861971592058
TCGA_TCGA-86-A4JF	731.674154320977	2264.52714722182	2996.2013015428	0.502079400924206
TCGA_TCGA-05-4402	1292.81885897335	1994.95847754452	3287.77733651787	0.464616562873955
TCGA_TCGA-97-8179	963.602754079092	1345.01201822929	2308.61477230839	0.586662358508912
TCGA_TCGA-55-7914	859.669910916953	1936.83575130178	2796.50566221874	0.527210596078329
TCGA_TCGA-49-4490	1099.11398276017	1579.98030603218	2679.09428879236	0.541776434128787
TCGA_TCGA-55-8090	1015.7317985726	1904.00902163906	2919.74082021166	0.511753909257989
TCGA_TCGA-MP-A4TC	1825.12907388667	2325.08057718093	4150.2096510676	0.349096236372641
TCGA_TCGA-64-1681	1212.58425489885	2085.83297026828	3298.41722516713	0.463232993350738
TCGA_TCGA-99-AA5R	1967.57699767361	3346.59106290234	5314.16806057595	0.184684566515441
TCGA_TCGA-49-4486	-462.213355145395	730.24365345556	268.030298310165	0.799501825620622
TCGA_TCGA-91-6847	-1184.62854129898	-70.2021461962713	-1254.83068749525	0.912765457328881
TCGA_TCGA-05-4249	1164.90658255472	2093.80070118918	3258.7072837439	0.468390930754013
TCGA_TCGA-91-A4BC	1960.28141261919	3243.78963554359	5204.07104816277	0.200542718953308
TCGA_TCGA-55-7570	86.9496479082648	327.643575036244	414.593222944509	0.786395288409391
TCGA_TCGA-50-5049	2498.05321417831	3519.34153357998	6017.3947477583	0.0824317373674547
TCGA_TCGA-86-8672	1391.86387945896	2475.42804715253	3867.2919266115	0.387700376550523
TCGA_TCGA-50-5066	1363.35809461263	2369.67442558847	3733.0325202011	0.405790205496084
TCGA_TCGA-55-7727	701.451883364722	2169.12905193212	2870.58093529684	0.517940115214854
TCGA_TCGA-86-8674	-110.900324776516	350.412409878897	239.512085102381	0.802009277037614
TCGA_TCGA-53-A4EZ	-137.779767349876	991.666446668732	853.886679318855	0.744955721593806
TCGA_TCGA-69-7761	1511.90502553924	2990.24430389034	4502.14932942958	0.300241503321481
TCGA_TCGA-50-5942	1082.96194619989	1668.81873163179	2751.78067783168	0.532777795042774
TCGA_TCGA-69-A59K	742.667802636747	2001.78675878263	2744.45456141938	0.533687540226037
TCGA_TCGA-44-2666	644.918600424185	1057.14347748107	1702.06207790526	0.656346648362091
TCGA_TCGA-50-5944	1650.27814938439	1592.70782636282	3242.98597574721	0.47042858889194
TCGA_TCGA-50-6592	1301.29935244195	2548.58361618627	3849.88296862821	0.3900546691416
TCGA_TCGA-62-8395	1328.9354904415	1370.19796493637	2699.13345537788	0.539301682048982
TCGA_TCGA-05-4410	1032.43878848632	2667.29199055225	3699.73077903857	0.410253089148825
TCGA_TCGA-55-6975	1783.13062875696	1445.72946807528	3228.86009683224	0.472257324999941
TCGA_TCGA-73-4662	1163.82378954075	2493.40107734915	3657.2248668899	0.415935200068237
TCGA_TCGA-49-6767	605.601465214599	2178.70770806088	2784.30917327548	0.528731032950739
TCGA_TCGA-44-A47G	1819.81422609602	3210.35538085575	5030.16960695177	0.225482806567266
TCGA_TCGA-NJ-A4YG	1201.16244226239	2189.05855683835	3390.22099910074	0.451248611539384
TCGA_TCGA-55-8507	758.941661808737	1454.24492276635	2213.18658457509	0.597948351774697
TCGA_TCGA-05-4433	750.540552739884	2632.19889481679	3382.73944755667	0.452228375463386
TCGA_TCGA-55-A4DG	591.721553560196	2113.21424116844	2704.93579472864	0.53858424562533
TCGA_TCGA-49-4494	657.229693651471	1972.63480135799	2629.86449500946	0.547836156824592
TCGA_TCGA-NJ-A7XG	-796.301508610828	636.694990816139	-159.606517794689	0.83560736528439
TCGA_TCGA-44-6147	1937.26676541047	2240.08825523086	4177.35502064133	0.345359534767777
TCGA_TCGA-49-AARO	1659.54745688187	2894.97087374453	4554.51833062641	0.292900203589788
TCGA_TCGA-44-6774	2675.75365641495	2181.68193934825	4857.43559576319	0.250110059516002
TCGA_TCGA-49-AAR4	1141.86863265867	2998.12949253648	4139.99812519514	0.350500474627799
TCGA_TCGA-91-6848	1911.41617515356	2746.58398297764	4658.0001581312	0.2783432244132
TCGA_TCGA-50-8460	1310.79398580068	2619.61189866986	3930.40588447053	0.379144074582941
TCGA_TCGA-44-2668	1894.5639432875	2956.00232414349	4850.566267431	0.251086222334942
TCGA_TCGA-55-8091	1918.85097493864	2543.12070061739	4461.97167555604	0.305861765870314
TCGA_TCGA-50-6673	1308.39291394952	1733.66107215232	3042.05398610184	0.496247268156281
TCGA_TCGA-49-AARE	806.809502164049	1755.8959284276	2562.70543059165	0.556056608006885
TCGA_TCGA-55-6985	1598.75974040299	2616.53000212947	4215.28974253246	0.340128450125915
TCGA_TCGA-55-6642	2269.74507592137	2221.55118658099	4491.29626250236	0.301760725298153
TCGA_TCGA-50-6591	-342.043709529094	-636.357043619689	-978.400753148783	0.89544375032228
TCGA_TCGA-78-7166	6.34746252396352	1415.37771274079	1421.72517526475	0.686828418502516
TCGA_TCGA-05-4427	1092.1444429247	1965.79869831622	3057.94314124092	0.494221023254427
TCGA_TCGA-49-4487	1627.626481873	2873.9831890287	4501.6096709017	0.300317063237859
TCGA_TCGA-73-4676	832.215102643065	1591.69662120386	2423.91172384693	0.572873198696439
TCGA_TCGA-49-4507	685.88607392883	2482.45264966065	3168.33872358948	0.48006933841291
TCGA_TCGA-78-7148	600.91029448012	1602.24186132739	2203.15215580751	0.599128313324297
TCGA_TCGA-55-8514	576.897114508348	1717.89190576207	2294.78902027041	0.588304670162269
TCGA_TCGA-93-A4JQ	1930.65865913733	3012.25881974514	4942.91747888247	0.237941740230089
TCGA_TCGA-55-7576	1297.26130932572	2021.54709434097	3318.80840366669	0.460578249248786
TCGA_TCGA-55-6969	1835.78534454683	2726.41677464809	4562.20211919492	0.291821592380458
TCGA_TCGA-93-7347	1905.58922936918	3179.48203747645	5085.07126684563	0.217624182998187
TCGA_TCGA-69-7978	1940.34626039563	3243.07195824461	5183.41821864025	0.203511801659928
TCGA_TCGA-NJ-A4YF	197.397514565364	1003.96279309743	1201.3603076628	0.709975463959754
TCGA_TCGA-91-6830	1750.04856864914	2401.24848183785	4151.29705048699	0.348946656348032
TCGA_TCGA-44-7672	2016.74162652729	3092.61865632785	5109.36028285514	0.214142913314053
TCGA_TCGA-78-7540	199.245706577071	1518.80049302494	1718.04619960201	0.654574667481849
TCGA_TCGA-55-7227	1739.69368590142	2671.48625457269	4411.1799404741	0.312951532296347
TCGA_TCGA-MP-A4T6	-118.599141724433	2041.89483199139	1923.29569026696	0.631504180145739
TCGA_TCGA-99-8028	2250.66240965286	3495.81637902117	5746.47878867403	0.121988101008976
TCGA_TCGA-64-1677	278.6639171243	2070.05086681023	2348.71478393453	0.581885378489374
TCGA_TCGA-05-4403	1139.41588233497	2330.9874453108	3470.40332764577	0.440714217734359
TCGA_TCGA-44-6148	1496.79898630784	1929.90436302868	3426.70334933653	0.446463205323815
TCGA_TCGA-55-6980	1727.12981795797	2636.69160838828	4363.82142634625	0.319546408650684
TCGA_TCGA-55-8511	1553.20712045346	2553.18840411262	4106.39552456609	0.355115760749056
TCGA_TCGA-86-8278	1410.42118163939	1941.47255009257	3351.89373173195	0.456262074810792
TCGA_TCGA-78-7167	251.398463277428	578.2869867518	829.685450029228	0.747320911262701
TCGA_TCGA-55-8615	251.431529710083	819.244591823055	1070.67612153314	0.723353130228298
TCGA_TCGA-55-A494	-512.257002079006	-265.17502501873	-777.432027097736	0.881923458073009
TCGA_TCGA-78-7147	18.6630979761927	1575.96888265807	1594.63198063426	0.668161990328709
TCGA_TCGA-97-A4M0	681.605012924196	2684.37500602489	3365.98001894909	0.454421164170886
TCGA_TCGA-55-7573	1276.48394556849	2490.19453323645	3766.67847880495	0.401271344998838
TCGA_TCGA-86-7714	1001.16284163772	1895.95396390649	2897.1168055442	0.514604210640186
TCGA_TCGA-64-1679	1950.95576758352	1892.41094758644	3843.36671516997	0.390935237429479
TCGA_TCGA-64-1680	190.742156505831	1298.08090845346	1488.82306495929	0.67963663542515
TCGA_TCGA-86-8669	672.868190885545	1976.41302356245	2649.28121444799	0.545449541025435
TCGA_TCGA-78-7145	1036.19285385587	1470.47937288808	2506.67222674394	0.562873905227365
TCGA_TCGA-86-8075	2089.45813335558	1981.16396332621	4070.62209668179	0.360019710385884
TCGA_TCGA-99-8025	1035.52967071129	1284.86103561058	2320.39070632187	0.585261631661293
TCGA_TCGA-L9-A743	1713.93924833693	3106.89656049254	4820.83580882947	0.255308099670094
TCGA_TCGA-86-8054	311.688103449255	489.995353660008	801.683457109263	0.75004577898636
TCGA_TCGA-55-8094	-1022.55637907026	-105.370754908252	-1127.92713397851	0.904998308118099
TCGA_TCGA-62-A470	349.214034667208	1222.73929838075	1571.95333304796	0.670635084191796
TCGA_TCGA-86-A456	1276.57455670144	2431.16434122289	3707.73889792432	0.409180784155342
TCGA_TCGA-MP-A4SW	1036.30530974189	2458.49205897224	3494.79736871413	0.437497137041221
TCGA_TCGA-44-3919	1549.97874852291	2796.89784956082	4346.87659808374	0.321902314182082
TCGA_TCGA-80-5608	247.748218866848	1542.11650688247	1789.86472574932	0.646568622083919
TCGA_TCGA-75-6207	365.214707664567	1287.80749024878	1653.02219791335	0.661760561683234
TCGA_TCGA-69-7973	814.188652386784	1091.83057538411	1906.01922777089	0.633468479775306
TCGA_TCGA-86-8671	2356.5067524339	3675.2391982445	6031.74595067839	0.0803321352314382
TCGA_TCGA-67-3772	1830.5716345033	2253.90828466996	4084.47991917326	0.358121200975978
TCGA_TCGA-35-4122	1698.00906576216	2987.62221063878	4685.63127640094	0.274445301470501
TCGA_TCGA-55-8513	1588.77225348318	2823.14121249651	4411.91346597969	0.312849265960868
TCGA_TCGA-35-4123	1672.71113950308	2972.36069409224	4645.07183359532	0.280165455150505
TCGA_TCGA-49-6761	892.159087698549	2277.7164160532	3169.87550375175	0.479871439216568
TCGA_TCGA-55-6982	1772.80154577643	2185.99225398966	3958.79379976609	0.375284896594247
TCGA_TCGA-44-A4SU	874.189823541652	1807.64865265433	2681.83847619598	0.541437815161846
TCGA_TCGA-86-8279	1173.14534451953	1125.13750777126	2298.2828522908	0.58788987887241
TCGA_TCGA-05-4396	365.570388846057	872.777510994327	1238.34789984038	0.706141527194704
TCGA_TCGA-86-8358	459.588243313442	1080.52165065391	1540.10989396735	0.674095043360708
TCGA_TCGA-55-7815	1848.92379845647	2247.6316980099	4096.55549646637	0.356465649072218
TCGA_TCGA-78-7162	1308.01631309887	2287.7390489926	3595.75536209147	0.424123630903035
TCGA_TCGA-NJ-A55A	1449.4832499003	2692.27314268109	4141.75639258139	0.350258742477346
TCGA_TCGA-MN-A4N1	272.631334473891	764.250903835474	1036.88223830936	0.72676936844664
TCGA_TCGA-44-6777	2661.81327591643	3117.75263000205	5779.56590591848	0.117166148943918
TCGA_TCGA-55-8301	1757.04715221186	3187.17149875895	4944.21865097081	0.237756224464308
TCGA_TCGA-05-4422	395.733184074014	2622.25343321183	3017.98661728584	0.499311284829779
TCGA_TCGA-49-4506	736.822632950658	2385.77718521664	3122.5998181673	0.485948148065927
TCGA_TCGA-05-4417	2277.85401784549	2745.46441755883	5023.31843540432	0.226462465951569
TCGA_TCGA-75-5146	959.589863353325	2181.56096713861	3141.15083049193	0.483566416810584
TCGA_TCGA-62-A46O	-865.560523083717	-458.982996046058	-1324.54351912977	0.916897626271103
TCGA_TCGA-97-8552	1131.21061554794	2599.21296964919	3730.42358519713	0.4061401895217
TCGA_TCGA-75-6203	1733.15218886295	3121.3834660796	4854.53565494255	0.250522185378719
TCGA_TCGA-MP-A5C7	-190.016041228763	440.760576247277	250.744535018514	0.801023343989004
TCGA_TCGA-86-8074	1608.49311623634	2031.87992422758	3640.37304046392	0.418183450725591
TCGA_TCGA-97-7937	654.746327669664	931.688602955733	1586.4349306254	0.669056729988523
TCGA_TCGA-97-8175	744.992878269935	2253.11001403883	2998.10289230876	0.501837982466829
TCGA_TCGA-97-A4M7	1537.22947339848	2882.02578662736	4419.25526002584	0.311825491326863
TCGA_TCGA-05-4420	684.401857217067	984.06830068876	1668.47015790583	0.660058821470709
TCGA_TCGA-91-8497	1604.02807554692	2778.13834613876	4382.16642168567	0.316993604171294
TCGA_TCGA-38-4632	1166.01509975712	2560.49613493138	3726.5112346885	0.406664912785512
TCGA_TCGA-75-6211	843.366654984597	1151.24365474986	1994.61030973446	0.623353005610974
TCGA_TCGA-69-7979	751.915984825838	873.07527191464	1624.99125674048	0.664839742284274
TCGA_TCGA-78-7163	-1048.37234512989	735.007107242559	-313.365237887333	0.847791802673847
TCGA_TCGA-86-7701	1654.75699979942	2776.84637315146	4431.60337295087	0.310102795631076
TCGA_TCGA-67-3770	989.167654152472	2322.78314735226	3311.95080150473	0.461471507743453
TCGA_TCGA-38-4629	1826.66170421004	2803.22125065288	4629.88295486292	0.282305018571613
TCGA_TCGA-55-6972	-992.256959890025	59.4050238642494	-932.851936025776	0.89244730323672
TCGA_TCGA-MP-A4TA	663.144703899417	1842.12125662851	2505.26596052793	0.563044511143492
TCGA_TCGA-50-5931	298.865986069785	214.678402388096	513.544388457881	0.777340288335012
TCGA_TCGA-55-7994	552.414357684896	2817.6831753187	3370.09753300359	0.453882686625492
TCGA_TCGA-55-7724	1685.8143788597	2578.95328247062	4264.76766133032	0.333289769696014
TCGA_TCGA-55-7725	754.336130907511	2644.55701782725	3398.89314873476	0.450112249128345
TCGA_TCGA-MP-A4SY	1449.27967825026	1524.24096627201	2973.52064452227	0.504955826527917
TCGA_TCGA-97-7546	1733.58977674429	2439.5706171632	4173.16039390748	0.345937306683573
TCGA_TCGA-78-7154	545.370730526503	1053.88840938925	1599.25913991575	0.667656490793316
TCGA_TCGA-73-4659	1446.30771229553	1811.63870433319	3257.94641662872	0.468489605207576
TCGA_TCGA-50-5068	1582.11476461526	2949.81954747727	4531.93431209253	0.296068271237898
TCGA_TCGA-69-7980	1184.20390425121	2305.97579878977	3490.17970304097	0.438106545440528
TCGA_TCGA-73-7498	1329.69714084657	1924.18027172057	3253.87741256714	0.469017202273172
TCGA_TCGA-86-8585	928.241263020951	2792.1231102215	3720.36437324245	0.407489057013019
TCGA_TCGA-78-7542	-506.886148752586	1414.2758667619	907.389718009312	0.739693538546525
TCGA_TCGA-05-4250	1302.62146327648	2361.03773802084	3663.65920129732	0.415076104852149
TCGA_TCGA-44-6776	241.415737258677	771.271069327583	1012.68680658626	0.729204314166727
TCGA_TCGA-38-4630	470.928871012962	771.69438088275	1242.62325189571	0.705697022748588
TCGA_TCGA-05-4418	1003.85416435273	2394.22702160918	3398.08118596191	0.450218676329505
TCGA_TCGA-55-8085	864.848236307653	2538.46984907366	3403.31808538131	0.44953214269034
TCGA_TCGA-55-7995	993.215825807008	3094.08470570401	4087.30053151101	0.357734597825597
TCGA_TCGA-55-7284	1334.92836445717	2350.42980551282	3685.35816996998	0.412176190876429
TCGA_TCGA-55-6979	2003.17256042163	3335.62072109739	5338.79328151902	0.18113085148568
TCGA_TCGA-62-A472	477.799299325042	2182.3616027905	2660.16090211554	0.544110320584376
TCGA_TCGA-55-8204	975.947813563084	2001.58765209328	2977.53546565637	0.504447062232617
TCGA_TCGA-62-8398	732.610560860349	1945.57947198271	2678.19003284306	0.54188799552562
TCGA_TCGA-MP-A4TI	2129.65784877254	3474.66459943075	5604.32244820329	0.142671099108033
TCGA_TCGA-67-4679	1511.32547490594	2318.46094039369	3829.78641529964	0.392769249150478
TCGA_TCGA-05-4390	1101.59079489904	1250.1905011431	2351.78129604213	0.581519243260114
TCGA_TCGA-44-8120	1434.77744238684	1738.1241476621	3172.90159004894	0.479481682928053
TCGA_TCGA-O1-A52J	726.751087053897	2360.01750492704	3086.76859198094	0.490538238086068
TCGA_TCGA-67-6217	1138.72594878822	2472.65265060854	3611.37859939676	0.422045686033126
TCGA_TCGA-55-5899	1236.35587120968	1817.58194819625	3053.93781940593	0.494732050848863
TCGA_TCGA-MP-A4TK	2139.13266728137	2631.64767539277	4770.78034267414	0.262405205910499
TCGA_TCGA-MN-A4N4	1536.77819361223	1657.83490380388	3194.61309741611	0.47668249701888
TCGA_TCGA-73-4666	900.912876453663	2854.97033105268	3755.88320750634	0.402722288453921
TCGA_TCGA-L4-A4E6	1913.11692774706	3266.79528977804	5179.9122175251	0.204015644842907
TCGA_TCGA-55-8207	1902.32093370377	2333.53914933834	4235.86008304211	0.337287441442338
TCGA_TCGA-38-A44F	1599.56936379701	3019.50755984389	4619.0769236409	0.283826343657847
TCGA_TCGA-78-7536	349.663015694858	1737.71292353628	2087.37593923113	0.61264792368134
TCGA_TCGA-05-4389	709.504707817742	2624.62122301926	3334.125930837	0.458581332578802
TCGA_TCGA-55-7281	1602.34414171597	2624.81218651284	4227.15632822882	0.338489910309099
TCGA_TCGA-97-7547	1074.4873798995	1729.880849393	2804.3682292925	0.526229537814063
TCGA_TCGA-62-8394	658.704914888297	1595.61777348648	2254.32268837478	0.593097571422714
TCGA_TCGA-86-8668	1736.10103818605	2277.39944553029	4013.50048371634	0.367829508789195
TCGA_TCGA-50-5939	1499.48210685608	2425.3020475913	3924.78415444738	0.379907538435702
TCGA_TCGA-38-7271	2140.99232712522	3450.02215935949	5591.0144864847	0.144604296533018
TCGA_TCGA-49-AARQ	-88.8480131615632	1897.69622799321	1808.84821483165	0.644440374087165
TCGA_TCGA-64-1678	25.7843258078466	542.742071513652	568.526397321499	0.772237894969561
TCGA_TCGA-49-AAR3	1666.8156443273	3070.17899537733	4736.99463970462	0.267187522002477
TCGA_TCGA-05-4395	374.997970249065	1879.51690317515	2254.51487342421	0.593074858021225
TCGA_TCGA-44-A479	1948.727965681	3228.09307649956	5176.82104218056	0.204459829097339
TCGA_TCGA-49-4514	345.757526625985	1955.80052461174	2301.55805123772	0.587500903506219
TCGA_TCGA-62-A46S	677.266523171717	1859.01632580556	2536.28284897728	0.559276034862256
TCGA_TCGA-55-A490	1197.84577483189	1749.72905994694	2947.57483477882	0.508239482725989
TCGA_TCGA-97-7938	1064.72982690324	1522.78870596899	2587.51853287223	0.553025669302487
TCGA_TCGA-55-8097	1056.13635906894	1868.8139280782	2924.95028714714	0.511096790572725
TCGA_TCGA-55-8208	2205.30037800162	3422.80721828956	5628.10759629117	0.139214569054051
TCGA_TCGA-69-7974	1454.03146176277	2689.94593669231	4143.97739845508	0.349953358230957
TCGA_TCGA-55-6968	960.182161570661	2306.29280628359	3266.47496785425	0.467383230251976
TCGA_TCGA-44-3917	1136.1223013082	1812.10914707258	2948.23144838078	0.508156473580455
TCGA_TCGA-05-4415	-217.774838288991	1153.83041083889	936.055572549899	0.736855375202837
TCGA_TCGA-44-6145	1721.19218467309	2961.81743108553	4683.00961575862	0.274815334106558
TCGA_TCGA-75-7030	1880.08916880674	2385.65739296795	4265.74656177469	0.333154290651926
TCGA_TCGA-44-7667	371.610251815012	847.68437257555	1219.29462439056	0.708119094922746
TCGA_TCGA-97-7553	1836.79118328422	3380.70464622544	5217.49582950966	0.198611761512593
TCGA_TCGA-78-7150	874.244325905995	619.5379088942	1493.78223480019	0.679102469472747
TCGA_TCGA-69-7763	1641.63054548139	1761.6016497547	3403.23219523609	0.449543404640563
TCGA_TCGA-95-7947	173.720075723989	1856.76447271426	2030.48454843825	0.619226743845895
TCGA_TCGA-55-8089	1514.72413184111	3407.3123998268	4922.03653166791	0.240917667830431
TCGA_TCGA-86-7711	1550.81918085249	2267.35144465693	3818.17062550943	0.394336716755239
TCGA_TCGA-55-8621	2050.47434692181	3180.90987978147	5231.38422670328	0.196613308162813
TCGA_TCGA-49-4501	1467.58328247738	2327.97525811377	3795.55854059116	0.397384763406919
TCGA_TCGA-L9-A8F4	1118.66543756	2724.50780468339	3843.17324224339	0.390961376763006
TCGA_TCGA-86-7953	1064.26343383596	2489.83196026017	3554.09539409612	0.429653617666662
TCGA_TCGA-38-4628	1273.25806223127	1633.79889434094	2907.05695657222	0.513352591302812
TCGA_TCGA-55-A48Y	1561.29751780144	1672.91089674356	3234.208414545	0.471565170279586
TCGA_TCGA-MP-A4T9	1446.39156029065	2334.1550609315	3780.54662122215	0.399405912738867
TCGA_TCGA-91-6835	1940.68298957831	3391.59074780342	5332.27373738172	0.182071932227697
TCGA_TCGA-50-6590	1342.33837023699	2847.47845169331	4189.8168219303	0.343642262833337
TCGA_TCGA-95-7039	998.966446471904	1461.27830021455	2460.24474668645	0.568493692361515
TCGA_TCGA-55-8206	1443.84810622712	2855.20285429176	4299.05096051888	0.328540908562363
TCGA_TCGA-44-7661	1878.72161940785	2784.89829585638	4663.61991526424	0.277550813905624
TCGA_TCGA-J2-A4AD	528.487211383265	649.129279965743	1177.61649134901	0.712425598957533
TCGA_TCGA-75-6206	1181.02501720009	1672.14837383116	2853.17339103124	0.520124205058751
TCGA_TCGA-55-8616	665.728963235789	1478.56185904546	2144.29082228125	0.606023635219685
TCGA_TCGA-50-5051	333.382467423304	917.298110075251	1250.68057749856	0.704858554634429
TCGA_TCGA-97-A4M3	976.837989405708	997.159173301207	1973.99716270691	0.625716121466427
TCGA_TCGA-97-7552	1533.56949341898	3306.7963242907	4840.36581770968	0.252535281364757
TCGA_TCGA-44-2657	1831.7511640246	3356.04056693959	5187.7917309642	0.202883213948343
TCGA_TCGA-97-8172	1922.12676136723	2842.31834248432	4764.44510385154	0.263302444737694
TCGA_TCGA-91-6840	763.313895898917	1922.9055298865	2686.21942578541	0.540897045889595
TCGA_TCGA-55-7907	1272.5061544878	2347.16672653167	3619.67288101947	0.420941615048127
TCGA_TCGA-49-4510	713.528557911943	1328.91577596101	2042.44433387295	0.617847304908096
TCGA_TCGA-MP-A4SV	1079.00931552302	2446.16913584217	3525.17845136519	0.433482647776015
TCGA_TCGA-55-7726	1927.09178543124	1659.56977961439	3586.66156504563	0.425332111181759
TCGA_TCGA-35-3615	746.906008694611	1575.09104991284	2321.99705860745	0.585070423218124
TCGA_TCGA-97-A4M6	1420.35308711391	2855.47768832883	4275.83077544273	0.331758243571434
TCGA_TCGA-86-7955	-1060.41258042533	-106.610918615196	-1167.02349904052	0.907424803803766
TCGA_TCGA-L9-A443	1200.77982344627	1732.72533390294	2933.50515734921	0.510017036755221
TCGA_TCGA-53-7813	60.4575743944046	1551.20260515061	1611.66017954501	0.666300206155875
TCGA_TCGA-55-A491	1185.70094509115	2279.36551719384	3465.06646228499	0.441417290414696
TCGA_TCGA-86-8056	1020.9545515513	2022.25117260748	3043.20572415878	0.496100484795234
TCGA_TCGA-78-8655	1131.70392139874	2428.45379032603	3560.15771172477	0.428849893440883
TCGA_TCGA-L9-A444	1666.66956042413	3297.80956080577	4964.4791212299	0.234866455204142
TCGA_TCGA-86-8055	2138.74715985307	2096.17043249375	4234.91759234683	0.337417678035339
TCGA_TCGA-55-6970	1064.0456844311	2370.52538538655	3434.57106981765	0.445429509849811
TCGA_TCGA-49-6745	1675.11484156347	2653.81176245897	4328.92660402244	0.324395799304671
TCGA_TCGA-05-4405	1833.61809498603	1902.87032586487	3736.4884208509	0.405326510903157
TCGA_TCGA-MP-A4TH	1237.11601136758	2894.43704445112	4131.5530558187	0.351661203761664
TCGA_TCGA-99-7458	1825.40370168345	2758.27070365481	4583.67440533827	0.288805458033175
TCGA_TCGA-55-8508	1017.76152519678	1936.07330383806	2953.83482903484	0.507447901783744
TCGA_TCGA-55-1594	476.190387563651	1645.65871776282	2121.84910532647	0.608640689674693
TCGA_TCGA-44-7669	885.388656119859	2008.3787961096	2893.76745222946	0.515025699582175
TCGA_TCGA-49-6742	63.1650874865303	811.968838297468	875.133925783998	0.742871474026235
TCGA_TCGA-55-7913	-603.158663993966	800.737682297392	197.579018303425	0.805670685428675
TCGA_TCGA-86-6562	1751.35422655048	1719.67048816894	3471.02471471942	0.440632339308325
TCGA_TCGA-95-7944	1000.63695982642	2853.93494717715	3854.57190700357	0.389420812667344
TCGA_TCGA-05-4398	1406.64278202227	2558.0880690656	3964.73085108786	0.374476961566027
TCGA_TCGA-78-7161	598.594956978478	540.330569466667	1138.92552644515	0.716399582738731
TCGA_TCGA-50-5933	2244.59203027321	2437.37324666025	4681.96527693347	0.27496272531853
TCGA_TCGA-55-7728	777.84413160593	3256.04378304616	4033.88791465209	0.365045031613938
TCGA_TCGA-55-8087	667.101957806039	1334.84660240425	2001.94856021029	0.622510361194193
TCGA_TCGA-91-7771	1722.41169819533	2821.91684423096	4544.32854242629	0.294330019356831
TCGA_TCGA-67-6216	712.621840416472	2429.48012647	3142.10196688647	0.483444205326303
TCGA_TCGA-95-A4VP	1228.03146166488	2345.73885333724	3573.77031500212	0.427043938124441
TCGA_TCGA-73-4675	1144.43712181911	1457.18887853647	2601.62600035558	0.551299157838289
TCGA_TCGA-64-1676	1467.1034226207	2526.02305995555	3993.12648257624	0.370608860771752
TCGA_TCGA-55-6981	962.082630062845	1565.07289609999	2527.15552616284	0.560386189636568
TCGA_TCGA-75-5147	1292.99214746782	2333.9747072656	3626.96685473342	0.4199701816764
TCGA_TCGA-L9-A7SV	-66.122708042304	799.245460202059	733.122752159755	0.756663816147039
TCGA_TCGA-78-7160	1651.55603941413	2757.98050715334	4409.53654656747	0.313180637091536
TCGA_TCGA-55-1595	1546.84314954935	1867.95284498021	3414.79599452956	0.448026512557944
TCGA_TCGA-62-8402	201.432046272918	2542.58471934287	2744.01676561578	0.53374188546202
TCGA_TCGA-78-8648	2762.64913005835	3412.9342356831	6175.58336574144	0.0592703661316612
TCGA_TCGA-44-3918	2161.85364339723	2996.11122766619	5157.96487106341	0.207168438316479
TCGA_TCGA-80-5607	833.686528759947	2399.7052814523	3233.39181021225	0.471670870273804
TCGA_TCGA-55-A57B	1361.47792771391	2163.98962454323	3525.46755225713	0.433444405086355
TCGA_TCGA-38-6178	1321.62734475359	1557.04952425533	2878.67686900892	0.516923181575775
TCGA_TCGA-78-7535	826.583930952139	2199.3914695006	3025.97540045274	0.498294921940613
TCGA_TCGA-55-6986	719.693939768734	1967.1918638596	2686.88580362833	0.540814770907083
TCGA_TCGA-91-6849	1080.29428746471	2396.44445691612	3476.73874438083	0.43987924593788
TCGA_TCGA-55-7903	440.690763653904	2091.32843439808	2532.01919805199	0.559794747092033
TCGA_TCGA-55-A493	1165.78548984919	2857.53521335012	4023.3207031993	0.366488691274338
TCGA_TCGA-86-8280	1757.84776502675	2812.35992039173	4570.20768541848	0.29069741679617
TCGA_TCGA-91-6828	1522.72852722649	2726.71254614935	4249.44107337584	0.335410058180024
TCGA_TCGA-55-A48X	1243.65176174171	2738.55129802736	3982.20305976907	0.372097633551624
TCGA_TCGA-50-5932	349.670495563461	994.167365539077	1343.83786110254	0.695093044611765
TCGA_TCGA-NJ-A55O	812.677517726762	2082.02508926713	2894.70260699389	0.514908030464197
TCGA_TCGA-05-5423	1153.85105925207	2779.98781143971	3933.83887069178	0.378677727949508
TCGA_TCGA-05-5420	1614.15426079019	3343.85138998686	4958.00565077705	0.235789999221953
TCGA_TCGA-62-A46Y	807.236738183273	2662.70735474013	3469.9440929234	0.440774727445182
TCGA_TCGA-05-4384	1087.04678348432	1972.12072151909	3059.16750500341	0.494064776071616
TCGA_TCGA-97-A4M1	1094.05775302823	2310.59507533873	3404.65282836696	0.449357121473695
TCGA_TCGA-95-7567	1101.17603377831	1901.51668056017	3002.69271433848	0.501255115732275
TCGA_TCGA-55-7910	556.023146629722	1139.9041760523	1695.92732268202	0.657025781118312
TCGA_TCGA-55-8619	1670.75865581124	3221.57116490085	4892.32982071208	0.245147525424161
TCGA_TCGA-55-8302	624.956929875353	1998.6045117277	2623.56144160306	0.54860994392794
TCGA_TCGA-MN-A4N5	440.45917919486	2136.6122676635	2577.07144685836	0.554302685061053
TCGA_TCGA-95-A4VK	586.674052136433	2046.88589699206	2633.55994912849	0.547382270531074
TCGA_TCGA-95-8494	462.292898864673	1921.70159805462	2383.99449691929	0.577665947702693
TCGA_TCGA-75-7027	1255.01141802769	1082.61127376426	2337.62269179195	0.583208766382927
TCGA_TCGA-64-5779	1397.67371793338	2045.67571351798	3443.34943145137	0.444275469201505
TCGA_TCGA-49-4505	1513.50185881939	2682.4146804477	4195.91653926708	0.342801284782097
TCGA_TCGA-44-6775	2341.81400538049	2442.78724451352	4784.601249894	0.260447010263207
TCGA_TCGA-55-1592	1032.11603274654	1822.46408140347	2854.58011415001	0.519947832253265
TCGA_TCGA-05-4397	243.603006926117	1508.39265122383	1751.99565814994	0.650799128013749
TCGA_TCGA-44-2665	2353.28929056255	2261.57303439826	4614.86232496081	0.284419501780801
TCGA_TCGA-55-A48Z	1574.25787171325	2043.46287774809	3617.72074946134	0.421201523995803
TCGA_TCGA-86-8359	785.91341654207	2338.99803330435	3124.91144984642	0.485651557984045
TCGA_TCGA-97-8547	1820.43626021777	1914.57849317207	3735.01475338983	0.405524252623764
TCGA_TCGA-75-6212	1191.83875510273	2568.32394392254	3760.16269902528	0.402147222186078
TCGA_TCGA-75-7031	441.244122027244	2094.48389668402	2535.72801871127	0.559343547454542
TCGA_TCGA-44-3396	2119.09463035413	2953.94585322403	5073.04048357816	0.219347496314374
TCGA_TCGA-86-8281	714.669154289978	1327.64709147752	2042.3162457675	0.617862088656361
TCGA_TCGA-62-8397	846.957347331632	1963.05913151921	2810.01647885084	0.525524340123211
TCGA_TCGA-J2-A4AG	1484.97395778754	2618.70724069394	4103.68119848148	0.355488195294755
TCGA_TCGA-78-7152	872.314172950958	2174.75898275225	3047.07315570321	0.495607495908185
TCGA_TCGA-93-7348	1547.86685346687	1947.25061419336	3495.11746766023	0.437454885086312
TCGA_TCGA-64-5775	738.288651428704	1390.73669249349	2129.02534392219	0.607804545219884
TCGA_TCGA-78-7153	288.76147960678	1156.91652989584	1445.67800950262	0.684268682005076
TCGA_TCGA-78-7149	779.788338839896	998.291996618779	1778.08033545868	0.647887251091655
TCGA_TCGA-MP-A4T8	866.139259031667	794.358223710295	1660.49748274196	0.660937512082199
TCGA_TCGA-44-2661	2023.93499119936	3384.8282769832	5408.76326818256	0.171020582073127
TCGA_TCGA-73-4658	2196.80076543638	2867.9009587158	5064.70172415217	0.220541555725063
TCGA_TCGA-44-6778	1751.61534243487	3476.2014369275	5227.81677936237	0.197126719809246
TCGA_TCGA-44-7670	-88.967234364008	820.445220464203	731.477986100195	0.756821643714778
TCGA_TCGA-55-8205	1634.30037759138	3229.28719429747	4863.58757188885	0.249235619830179
TCGA_TCGA-55-8512	517.217756806195	1509.90883845352	2027.12659525971	0.619613706445745
TCGA_TCGA-55-8203	1076.06551969065	2277.89259521298	3353.95811490363	0.455992406223068
TCGA_TCGA-78-8660	936.954180393282	2835.72198613191	3772.67616652519	0.40046478734632
TCGA_TCGA-44-A47B	798.358954402163	1981.77833492463	2780.13728932679	0.529250718987215
TCGA_TCGA-50-5946	1205.11436254135	1009.00721422566	2214.12157676701	0.59783833871482
TCGA_TCGA-38-4631	345.742654294537	1489.97720136519	1835.71985565972	0.641419230603344
TCGA_TCGA-64-5778	616.149407401141	2863.7135405023	3479.86294790344	0.439467353629749
TCGA_TCGA-86-7954	1412.46283376957	2851.7020930736	4264.16492684317	0.333373184247533
TCGA_TCGA-55-6543	1085.68453413287	2060.55225059691	3146.23678472979	0.48291281321862
TCGA_TCGA-73-7499	1109.04120758421	2699.83344998481	3808.87465756902	0.395590315382681
TCGA_TCGA-62-8399	1013.83265489092	1380.08324393696	2393.91589882788	0.576476558629783
TCGA_TCGA-49-AAR0	1006.01064334339	2457.00035939712	3463.0110027405	0.441688002123192
TCGA_TCGA-55-7283	778.252795954789	2021.20214887721	2799.454944832	0.526842679152721
TCGA_TCGA-75-6205	2168.2108477393	3413.37792042265	5581.58876816196	0.145973201705763
TCGA_TCGA-50-6593	1739.15117910854	2141.73322839085	3880.88440749939	0.385860442668289
TCGA_TCGA-50-8459	2496.85903745457	2960.42655312662	5457.28559058119	0.16399872215084
TCGA_TCGA-67-3774	1148.8267975449	2401.89767960311	3550.72447714801	0.430100376762751
TCGA_TCGA-49-AAQV	465.012787367313	2103.40817411029	2568.4209614776	0.555359104135789
TCGA_TCGA-38-4626	1955.19299182569	2859.65715542426	4814.85014724995	0.256157508824457
TCGA_TCGA-95-7562	930.595389361244	1801.40828581983	2732.00367518107	0.535232254604848
TCGA_TCGA-69-7760	283.915432842463	511.439934512736	795.355367355199	0.750659810190093
TCGA_TCGA-71-8520	1388.25368018098	1434.74534985187	2822.99903003285	0.523902068413668
TCGA_TCGA-55-8614	984.263382918695	1507.98857858115	2492.25196149984	0.564622208899362
TCGA_TCGA-55-7574	2102.32207722495	3126.66160037283	5228.98367759778	0.196958790786393
TCGA_TCGA-50-5935	1110.6259495763	2139.29834589913	3249.92429547542	0.469529612911118
TCGA_TCGA-95-7043	377.878266200012	392.886296723608	770.76456292362	0.753039766992091
TCGA_TCGA-97-7941	1149.41898247744	1972.1858240583	3121.60480653574	0.486075794165749
TCGA_TCGA-44-7660	227.820156915363	1384.10800016988	1611.92815708525	0.666270873434399
TCGA_TCGA-MP-A4T7	409.853462475902	2002.16969608664	2412.02315856255	0.574302689266631
TCGA_TCGA-55-6971	1688.84847114411	3291.6042774602	4980.45274860431	0.232586656444094
TCGA_TCGA-78-7155	-414.809348900423	300.756894058045	-114.052454842378	0.831915466033682
TCGA_TCGA-MP-A4TE	-287.727425239171	261.101862156655	-26.6255630825164	0.824725954351602
TCGA_TCGA-95-A4VN	1238.94916713733	2898.0310030136	4136.98017015093	0.350915338174737
TCGA_TCGA-93-8067	360.260881175548	1232.13124672888	1592.39212790443	0.668406575007388
TCGA_TCGA-J2-8194	1145.92745868346	1804.11361079445	2950.04106947791	0.507927676702156
TCGA_TCGA-55-8510	1688.46462019055	2966.76004316532	4655.22466335587	0.278734511561727
TCGA_TCGA-44-5643	-236.77900001551	1693.49106529336	1456.71206527785	0.68308667204332
TCGA_TCGA-86-7713	-135.32939179187	471.017002846372	335.687611054502	0.793497120006145
TCGA_TCGA-NJ-A55R	641.473381543305	941.60839092426	1583.08177246756	0.669422461058003
TCGA_TCGA-50-5044	1150.48144954289	2148.07908454633	3298.56053408922	0.463214350299081
TCGA_TCGA-64-5774	289.338950429128	603.762141882765	893.101092311893	0.741103346047637
TCGA_TCGA-55-6712	1364.50175499328	2807.84378215297	4172.34553714625	0.346049530630105
TCGA_TCGA-44-2659	1711.4673237337	2501.86245388727	4213.32977762097	0.340398983186677
TCGA_TCGA-4B-A93V	50.5433367268439	1611.91752757134	1662.46086429818	0.660721206328714
TCGA_TCGA-86-8076	1303.42013607553	3018.50078279292	4321.92091886845	0.325368369052622
TCGA_TCGA-83-5908	1279.39723366056	2995.55618966607	4274.95342332663	0.331879732116317
TCGA_TCGA-44-A4SS	1494.54913590794	2807.62437346048	4302.17350936842	0.328107963462989
TCGA_TCGA-L4-A4E5	336.89232019505	1116.46934409875	1453.3616642938	0.683445769313688
TCGA_TCGA-97-8171	-295.527276639466	471.11055497847	175.583278339004	0.8075790588978
TCGA_TCGA-93-A4JP	1443.37083990481	2283.06020956957	3726.43104947439	0.406675665800105
TCGA_TCGA-S2-AA1A	1822.59374038596	3098.4282528527	4921.02199323867	0.241062201202586
TCGA_TCGA-55-6978	2334.19899384826	3166.55675631964	5500.7557501679	0.157700905084985
TCGA_TCGA-78-7146	218.09634757258	1289.13787076188	1507.23421833446	0.677651707800673
TCGA_TCGA-MP-A4TD	1767.48962447238	2097.7385346916	3865.22815916398	0.387979601787754
TCGA_TCGA-50-5930	1507.44440348646	2361.02857661715	3868.47298010361	0.387540565434189
TCGA_TCGA-64-5781	1139.52044600713	2328.45077328259	3467.97121928972	0.441034654541131
TCGA_TCGA-78-7159	1047.59637048466	1410.61002140396	2458.20639188862	0.568739820673617
TCGA_TCGA-69-8254	600.504675616179	2284.58601046501	2885.09068608119	0.51611702097488
TCGA_TCGA-75-5126	1588.76873026044	3048.24563095997	4637.01436122041	0.281300635570591
TCGA_TCGA-50-7109	1162.61005786095	2022.34519633512	3184.95525419608	0.477928247248747
TCGA_TCGA-05-5428	1178.86225668397	1835.63472868848	3014.49698537245	0.499755033472815
TCGA_TCGA-49-4512	1721.79236056201	2002.07384631504	3723.86620687705	0.407019587135087
TCGA_TCGA-NJ-A4YP	1694.91117861183	1867.93006512834	3562.84124374017	0.428494010193418
TCGA_TCGA-49-AAR2	328.058404537706	2049.24727579053	2377.30568032824	0.57846711944348
TCGA_TCGA-50-5045	2310.42234575657	3196.35349482383	5506.77584058041	0.156828221733799
TCGA_TCGA-44-8119	1854.25594605645	1968.1336883563	3822.38963441275	0.393767524072353
TCGA_TCGA-44-8117	1116.69552143328	1434.40633216838	2551.10185360166	0.557471464500405
TCGA_TCGA-05-4425	1377.00409698014	2625.4978272272	4002.50192420734	0.369330305105056
TCGA_TCGA-55-1596	307.698814118222	1292.17152496608	1599.8703390843	0.667589696576509
TCGA_TCGA-91-6836	-12.0563781142863	1118.67578310241	1106.61940498813	0.719700076456173
TCGA_TCGA-49-4488	611.031424935118	2119.43888202632	2730.47030696144	0.535422367796985
TCGA_TCGA-99-8032	1560.38865464596	1640.90658493552	3201.29523958149	0.475820016980845
TCGA_TCGA-49-6743	1371.35435113042	1876.96977852413	3248.32412965455	0.469736984540974
TCGA_TCGA-44-7662	2059.74280328501	2257.08729762462	4316.83010090963	0.326074890053906
TCGA_TCGA-44-2655	775.307252175837	2046.37364902058	2821.68090119641	0.524066865841469
TCGA_TCGA-86-8673	947.30993900056	1730.6064096379	2677.91634863846	0.541921759074964
TCGA_TCGA-MP-A4TF	-300.639676522206	1348.89344512688	1048.25376860468	0.725621807784984
TCGA_TCGA-67-6215	161.607740049785	1702.82046299873	1864.42820304852	0.638180563695863
TCGA_TCGA-55-7911	892.506514317815	2817.50128881792	3710.00780313574	0.408876869828448
TCGA_TCGA-75-6214	-136.442647776217	832.347397811818	695.904750035602	0.760224350496048
TCGA_TCGA-05-4244	661.55789795609	2038.52037840763	2700.07827636372	0.539184885304466
TCGA_TCGA-73-4677	665.282740474451	1779.06291952105	2444.3456599955	0.570412132033377
TCGA_TCGA-97-7554	1973.59667105708	2035.1412907015	4008.73796175858	0.368479491395069
TCGA_TCGA-05-4426	561.090928633672	1840.0506352904	2401.14156392407	0.575609567953278
TCGA_TCGA-97-8176	618.014304286056	1697.29686551286	2315.31116979891	0.585866048402731
TCGA_TCGA-05-4382	2076.04584206813	2648.59577063634	4724.64161270447	0.268934440218411
TCGA_TCGA-J2-A4AE	631.44275481143	2325.43354086338	2956.87629567481	0.507063151357096
TCGA_TCGA-73-4670	953.083140887872	1225.70344051401	2178.78658140188	0.601988077752403
TCGA_TCGA-55-8506	927.170535242595	1879.73204429822	2806.90257954081	0.525913162734844
TCGA_TCGA-50-6597	636.249281619272	2204.48150698592	2840.7307886052	0.521683273167066
TCGA_TCGA-44-3398	2149.47022986802	2774.98744291983	4924.45767278784	0.240572725166492
TCGA_TCGA-50-6594	748.85078166815	1442.45037870808	2191.30116037623	0.600520213009004
TCGA_TCGA-73-A9RS	-171.379533357587	982.078639899724	810.699106542137	0.749169849109536
TCGA_TCGA-53-7626	1759.88277049746	3084.85115889675	4844.73392939422	0.25191482376097
TCGA_TCGA-55-8505	1103.18957099746	805.120598350659	1908.31016934812	0.633208238268824
TCGA_TCGA-97-A4M5	1614.90895459566	2452.51176184809	4067.42071644374	0.360458085105588
TCGA_TCGA-75-5125	1274.55045580952	2663.94834240969	3938.49879821921	0.378044556280961
TCGA_TCGA-62-A46U	933.301275382446	3469.54868343588	4402.84995881833	0.31411262316979
TCGA_TCGA-MP-A4TJ	1970.70827789391	3512.53421454246	5483.24249243637	0.160238956365539
TCGA_TCGA-62-A46V	1137.39121752636	1299.98973540945	2437.38095293581	0.571251540105188
TCGA_TCGA-50-5055	2250.02704269479	3375.64597509073	5625.67301778552	0.139568448077646
TCGA_TCGA-69-8453	1466.92318998737	3147.24069931614	4614.16388930351	0.284517788361848
TCGA_TCGA-91-6829	1998.79188434087	1414.2379750086	3413.02985934947	0.448258270607191
GSE13213_GSM333673	1900.16402651355	2863.83848329315	4764.00250980671	0.263365119361331
GSE13213_GSM333674	967.880683920866	2148.92773900032	3116.80842292119	0.486690957703316
GSE13213_GSM333675	1941.47829080381	1774.1979344452	3715.67622524901	0.408117400375702
GSE13213_GSM333676	1699.15884984312	2660.10586868424	4359.26471852736	0.320180140440701
GSE13213_GSM333677	730.851617517173	2089.77694030418	2820.62855782135	0.524198419686713
GSE13213_GSM333678	1226.22120959168	2047.47510871363	3273.69631830531	0.466445860478798
GSE13213_GSM333679	1333.88304089826	2530.56882821145	3864.45186910971	0.388084623678306
GSE13213_GSM333680	595.807560925641	2081.44581776962	2677.25337869526	0.542003543941443
GSE13213_GSM333681	1523.07749143936	2067.35512854335	3590.43261998271	0.424831065227305
GSE13213_GSM333682	1444.96232792971	2362.97328049647	3807.93560842618	0.395716909010016
GSE13213_GSM333683	1261.71816284323	2588.80062263888	3850.51878548211	0.389968729457537
GSE13213_GSM333684	1393.26198338281	1979.41464060273	3372.67662398554	0.453545315494902
GSE13213_GSM333685	1393.73343902209	2470.03859435695	3863.77203337904	0.388176592421654
GSE13213_GSM333686	1488.76709031104	2864.93073180156	4353.6978221126	0.32095417147728
GSE13213_GSM333687	1712.66562042257	2971.77711929416	4684.44273971673	0.274613061769878
GSE13213_GSM333688	833.789783458719	1474.35590052881	2308.14568398752	0.586718119471555
GSE13213_GSM333689	1597.30905391411	2216.24265318702	3813.55170710113	0.394959688383556
GSE13213_GSM333690	1053.63744363776	2978.55889634185	4032.1963399796	0.365276188436552
GSE13213_GSM333691	1528.91282017263	1958.20281666573	3487.11563683836	0.43851080917403
GSE13213_GSM333692	1931.00193829259	2270.11216455997	4201.11410285255	0.342084471269489
GSE13213_GSM333693	659.979812538489	2115.12753118639	2775.10734372488	0.529877028697277
GSE13213_GSM333694	1866.57912739275	2506.16793375037	4372.74706114312	0.318304646990997
GSE13213_GSM333695	9.07475236188536	615.921998380173	624.996750742058	0.76694502317838
GSE13213_GSM333696	1047.82990243589	2309.22241401089	3357.05231644678	0.455588134946739
GSE13213_GSM333697	1370.57917727451	2468.67322973934	3839.25240701385	0.391491036753494
GSE13213_GSM333698	1948.22136543241	1995.83767830195	3944.05904373436	0.377288821709482
GSE13213_GSM333699	1125.67670520397	2935.69322150219	4061.36992670616	0.3612864206421
GSE13213_GSM333700	719.589672033037	1725.7292713541	2445.31894338714	0.570294781405736
GSE13213_GSM333701	1756.46014919383	2984.15763330935	4740.61778250318	0.266674984015758
GSE13213_GSM333702	1037.67554156598	2358.69221719787	3396.36775876386	0.450443241080759
GSE13213_GSM333703	1612.13854730043	2431.95711896795	4044.09566626838	0.36364964619638
GSE13213_GSM333704	27.3826900855435	925.758869245889	953.141559331433	0.735157508402738
GSE13213_GSM333705	1207.68924056195	2071.53925889578	3279.22849945773	0.465727399273766
GSE13213_GSM333706	-373.550515761113	1124.33949915735	750.788983396234	0.754965830389404
GSE13213_GSM333707	1321.14571513009	2811.45808049076	4132.60379562085	0.351516814655018
GSE13213_GSM333708	1190.99004619731	2136.53453623534	3327.52458243265	0.459442222581627
GSE13213_GSM333709	2025.61262254019	2265.84415781653	4291.45678035673	0.329593562400547
GSE13213_GSM333710	624.218279593263	2225.91663642664	2850.1349160199	0.520505088740704
GSE13213_GSM333711	929.274686363582	2634.85109026198	3564.12577662557	0.4283236351486
GSE13213_GSM333712	1015.6993735835	2986.24166361005	4001.94103719355	0.369406814559812
GSE13213_GSM333713	966.334858004411	2899.04151085363	3865.37636885804	0.387959550381949
GSE13213_GSM333714	1204.39290296547	2194.62894730986	3399.02185027533	0.450095379116666
GSE13213_GSM333715	1704.80794751202	2474.56085803298	4179.368805545	0.345082107569429
GSE13213_GSM333716	1532.45254843442	2229.62582450235	3762.07837293677	0.401889747777832
GSE13213_GSM333717	1423.67799486738	2091.7428030662	3515.42079793358	0.434772946209126
GSE13213_GSM333718	962.778524038773	2840.65900486005	3803.43752889882	0.396323192780214
GSE13213_GSM333719	1139.03248651575	995.494992487735	2134.52747900349	0.607163003271686
GSE13213_GSM333720	1473.7257804616	2430.61887311571	3904.34465357731	0.382681158279736
GSE13213_GSM333721	1888.3218137262	2659.96100838734	4548.28282211354	0.293775238783577
GSE13213_GSM333722	1353.80253516663	2134.65572260566	3488.45825777229	0.438333678696431
GSE13213_GSM333723	768.665886840312	1770.55190304053	2539.21778988084	0.558918845078235
GSE13213_GSM333724	593.493283599217	1715.99624186751	2309.48952546673	0.586558368362201
GSE13213_GSM333725	1028.92497231782	1596.59942005546	2625.52439237327	0.548369014855994
GSE13213_GSM333726	1288.16004681393	2237.96725128745	3526.12729810138	0.433357130016131
GSE13213_GSM333727	1018.68512188439	1620.47270760661	2639.157829491	0.546694416034803
GSE13213_GSM333728	523.643607631926	1720.11279326833	2243.75640090026	0.594345621874259
GSE13213_GSM333729	201.161832052149	468.9340669992	670.095899051349	0.762680089427278
GSE13213_GSM333730	2004.90873920442	2687.04953647854	4691.95827568296	0.273552113854319
GSE13213_GSM333731	724.210328056282	2632.8214284409	3357.03175649719	0.45559082150641
GSE13213_GSM333732	839.151485208644	839.973847528068	1679.12533273671	0.658883073922073
GSE13213_GSM333733	1738.19683247526	3161.43847721318	4899.63530968843	0.244107745884031
GSE13213_GSM333734	1697.27091110308	2270.31559466628	3967.58650576936	0.374088252598431
GSE13213_GSM333735	1277.81980877569	1994.94490806518	3272.76471684086	0.466566816781374
GSE13213_GSM333736	178.88084525011	754.072132894855	932.952978144965	0.73716318894477
GSE13213_GSM333737	-1011.27976176897	722.066891829306	-289.212869939669	0.845906309191614
GSE13213_GSM333738	627.165793189906	1400.2989828506	2027.46477604051	0.619574742106146
GSE13213_GSM333739	1149.89451293595	2050.0948946707	3199.98940760665	0.475988599845394
GSE13213_GSM333740	815.833577822697	1951.94290160118	2767.77647942388	0.530789322680003
GSE13213_GSM333741	184.603567036489	1323.43298089957	1508.03654793606	0.677565095075097
GSE13213_GSM333742	1737.72306303293	2130.44307614364	3868.16613917657	0.387582085919392
GSE13213_GSM333743	648.129002121546	1762.24383798837	2410.37284010992	0.57450098672858
GSE13213_GSM333744	1215.61322951666	1345.29015686437	2560.90338638102	0.55627644219662
GSE13213_GSM333745	1394.30338527079	2311.78424890621	3706.087634177	0.409401938378586
GSE13213_GSM333746	1761.46144317236	2597.39007867439	4358.85152184674	0.320237599383431
GSE13213_GSM333747	1161.33020568294	553.269177652006	1714.59938333495	0.654957082546516
GSE13213_GSM333748	1454.16226573304	1590.35511659202	3044.51738232506	0.495933303132162
GSE13213_GSM333749	1023.17355057228	2031.25358835288	3054.42713892516	0.494669629132741
GSE13213_GSM333750	259.154932666521	1176.72261629731	1435.87754896383	0.685317039402165
GSE13213_GSM333751	1272.79905463203	2299.13619761191	3571.93525224393	0.42728749161583
GSE13213_GSM333752	1385.0363445316	2566.43998008274	3951.47632461434	0.376280292395188
GSE13213_GSM333753	1159.78526351093	2927.69871787176	4087.48398138268	0.357709451409627
GSE13213_GSM333754	1502.88938716049	2036.91478924409	3539.80417640459	0.431546957679171
GSE13213_GSM333755	1354.61011674583	1934.67254019378	3289.28265693961	0.464420885641403
GSE13213_GSM333756	197.90342689402	1162.01495632822	1359.91838322224	0.693394146992671
GSE13213_GSM333757	762.003359251511	1507.52512403606	2269.52848328757	0.591299016413258
GSE13213_GSM333758	1010.49776971711	639.963855784243	1650.46162550135	0.662042304651834
GSE13213_GSM333759	1859.41647424919	2366.34349487503	4225.75996912421	0.338682773181586
GSE13213_GSM333760	688.206182892133	1406.63960979815	2094.84579269028	0.611780939883902
GSE13213_GSM333761	1263.71644163476	1878.35555031273	3142.07199194749	0.483448056949058
GSE13213_GSM333762	704.342889131538	2053.05119349063	2757.39408262217	0.532080314627122
GSE13213_GSM333763	1322.1366137107	2297.71802480682	3619.85463851752	0.420917413895246
GSE13213_GSM333764	974.693900793134	2259.22597342042	3233.91987421356	0.47160251926529
GSE13213_GSM333765	919.424206356195	1856.53094062162	2775.95514697782	0.529771483689533
GSE13213_GSM333766	779.867782347411	2099.66716769682	2879.53495004423	0.516815354842539
GSE13213_GSM333767	724.465407324166	2039.67099146087	2764.13639878504	0.531242086486934
GSE13213_GSM333768	1451.05689767161	2134.79635656006	3585.85325423166	0.425439491457797
GSE13213_GSM333769	620.685164467759	2676.6132306923	3297.29839516006	0.463378534851409
GSE13213_GSM333770	1176.38715962854	2358.48770842609	3534.87486805462	0.432199566006373
GSE13213_GSM333771	712.629527344879	2346.7768748758	3059.40640222068	0.494034287342156
GSE13213_GSM333772	1610.15459376041	3014.72191823776	4624.87651199816	0.283009938234588
GSE13213_GSM333773	1553.32599215896	2709.04290627848	4262.36889843744	0.333621727477274
GSE13213_GSM333774	1222.23080705694	1664.3115290583	2886.54233611524	0.515934497773533
GSE13213_GSM333775	1419.72831820852	2563.37598689684	3983.10430510537	0.371974837373723
GSE13213_GSM333776	800.994217284994	2466.07184228974	3267.06605957474	0.467306523116147
GSE13213_GSM333777	1267.5553818798	2633.5262031418	3901.08158502159	0.383123635200424
GSE13213_GSM333778	1682.34913350752	2689.27403977376	4371.62317328128	0.318461035826248
GSE13213_GSM333779	522.309790689413	1711.26672088713	2233.57651157654	0.59554668015086
GSE13213_GSM333780	1063.74286238941	2585.13752614343	3648.88038853285	0.417048779902108
GSE13213_GSM333781	1169.84642842837	2349.41799496523	3519.2644233936	0.434264792640567
GSE13213_GSM333782	766.347815204962	2380.42932457033	3146.77713977529	0.482843355559486
GSE13213_GSM333783	889.046707158564	2217.14733785287	3106.19404501144	0.488051454052995
GSE13213_GSM333784	1354.45325165771	2687.85853998003	4042.31179163774	0.363893558332924
GSE13213_GSM333785	1267.13332462397	2405.17014102705	3672.30346565102	0.413921362937765
GSE13213_GSM333786	993.976058784308	2536.59117429123	3530.56723307553	0.43276968356926
GSE13213_GSM333787	1739.88442017249	2226.18719279113	3966.07161296362	0.37429446653969
GSE13213_GSM333788	930.329982316616	2220.91767898523	3151.24766130185	0.482268594746848
GSE13213_GSM333789	1289.72030713545	2357.2617176878	3646.98202482325	0.417302031326
