# Supplementary material for: Integrated multi-omics analysis and experimental investigation of mitochondrial dynamics-related genes: molecular subtypes, immune landscape, and prognostic implications in lung adenocarcinoma
Source: Front Immunol. 2025 May 29;16:1585505. doi: 10.3389/fimmu.2025.1585505 (PMC12159055; doi:10.3389/fimmu.2025.1585505)
Supplement: Supplementary file 8 [file DataSheet1.zip › Peer Review Only-data sheets/uniCox.txt]

id	HR	HR.95L	HR.95H	pvalue	km
DNM1L	1.38190657112717	1.08997251833775	1.7520311193137	0.00755130828947173	0.000161983056035431
FIS1	1.06499536167068	0.832615848528599	1.36223100050816	0.616093896733878	0.26804488186359
MTFR1	1.18790664294656	1.00251529989828	1.4075817022441	0.0467032442114705	0.00186829862554427
OMA1	0.949822610012829	0.724782058940602	1.24473692382818	0.709043196041397	0.105725138582283
RAB24	1.03661054071538	0.810988140911702	1.3250026220041	0.774029479557322	0.0996678000668202
SPIRE1	1.03206375391201	0.869780247711621	1.22462609945599	0.717665980496079	0.230618842360888
STX17	1.22750764568911	0.928862318785614	1.62217261886042	0.149542114322543	0.0207489960032363
ARL2	1.21620544015412	0.942699785514312	1.56906333849803	0.132075427800306	0.0131149233788782
MFN1	1.06859529263947	0.824031386899038	1.38574321027792	0.616836825734362	0.151777977309678
MFN2	0.974036720239781	0.74681451663657	1.27039246190385	0.846097134301117	0.13387333534514
MTCH2	1.40067647864274	1.05118362987729	1.86636715228531	0.0214025334957709	0.000750043920842658
OPA1	1.3121696965456	1.03818950207934	1.65845378814183	0.0229896698138918	0.00862531606097883
