# Supplementary material for: Integrated multi-omics analysis and experimental investigation of mitochondrial dynamics-related genes: molecular subtypes, immune landscape, and prognostic implications in lung adenocarcinoma
Source: Front Immunol. 2025 May 29;16:1585505. doi: 10.3389/fimmu.2025.1585505 (PMC12159055; doi:10.3389/fimmu.2025.1585505)
Supplement: Supplementary file 8 [file DataSheet1.zip › Peer Review Only-data sheets/uniSigExp.txt]

id	MTFR1	ATAD2	RACGAP1	ECT2	KIF23	DEPDC1	MAD2L1	NEK2	KIF18A	MCM10	KIF11	CKAP2L	CCNA2	BUB1	CEP55	TTK	BUB1B	MCM4	RAD51	ARHGAP11A	PLK4	EXO1	TOP2A	CCNB1	ASPM	UBE2T	CENPA	CENPE	CHEK1	MELK	DEPDC1B	ANLN	ZWINT	KIF14	CDC6	KIF15	CENPI	CDCA5	RAD51AP1	FAM83D	CDCA8	BIRC5	TPX2	CENPF	GINS1	DTL	PBK	AURKA	KIF4A
TCGA_TCGA-35-5375	4.36663	3.400011	4.066496	3.273173	1.721405	1.90485	2.995868	4.029639	2.316364	1.914811	2.785156	1.895886	3.195797	2.991012	3.54174	3.239462	1.200664	4.10845	2.531579	1.101381	0.9822482	1.721252	4.345941	5.381364	1.879504	5.522301	3.49747	1.040572	2.423743	2.663153	2.921327	2.847518	4.070984	0.5937968	2.741768	1.484771	2.373894	2.297525	4.524816	3.739684	2.889136	5.019217	4.320418	1.410839	4.929027	2.765468	4.759325	3.723742	2.144634
TCGA_TCGA-55-A4DF	3.874446	4.619824	4.495632	5.997798	3.105857	2.557478	3.262005	4.526936	3.550179	2.679693	4.037915	3.364671	4.080468	3.907632	4.135444	3.449168	3.427305	5.201868	2.681318	2.858628	2.941608	3.2563	5.720796	5.363147	3.888336	4.917435	3.428072	2.737972	4.594218	5.556822	3.544081	3.392749	6.226154	3.493894	3.598617	3.439028	2.793176	3.910455	5.096578	4.525424	5.196339	4.203149	5.258892	4.6121	4.732541	3.659534	4.043066	4.712339	3.85986
TCGA_TCGA-95-8039	3.080789	3.161195	2.895485	3.147606	1.675291	0.8546648	2.228152	2.141715	0.7110789	0.6480004	2.378821	0.9608134	2.385885	2.033752	2.93904	0.9980023	1.839146	3.562698	2.070215	1.604157	1.591077	1.787481	3.857129	3.693486	1.620466	3.713199	1.489274	1.20728	1.403849	1.684815	1.32944	2.413868	3.807082	0.8553625	2.314624	1.070078	0.788161	2.087428	2.217934	1.809741	2.920805	3.43026	3.279301	2.329705	2.141035	2.867826	1.354255	2.482819	2.222681
TCGA_TCGA-MP-A4T4	2.597744	2.579534	3.134065	3.320749	2.044	1.101698	2.442218	2.244333	2.190484	1.700042	2.324811	1.967334	3.132284	2.844797	2.803661	2.127062	1.59649	3.252548	1.541663	1.760363	2.847973	1.801028	3.436571	3.970747	2.456607	3.54319	2.595996	2.346914	2.244827	3.387086	1.8881	3.096908	4.259367	1.453141	2.636492	2.314275	1.77223	2.993449	1.986949	2.96757	3.84831	4.075136	4.265001	2.630543	2.165411	2.122151	2.068389	3.223343	2.351048
TCGA_TCGA-62-A471	4.500466	3.869525	3.999282	4.447292	3.364743	2.191287	3.982922	3.852658	1.907357	2.366624	3.596543	2.1898	4.157086	3.548272	4.137078	3.061966	3.334127	4.821472	3.249318	2.990344	3.295039	3.522857	4.948273	5.089349	2.83044	5.04397	3.272512	2.462049	3.430573	3.257604	2.251024	4.434371	5.159356	2.520981	4.609613	2.137066	2.249533	4.303575	3.344686	3.908565	3.952807	5.136672	4.706084	3.726866	2.806084	2.841137	4.735367	4.896254	3.649328
TCGA_TCGA-L9-A5IP	3.797176	3.58323	3.3733	3.365184	2.580021	1.520955	2.719971	3.124592	1.984613	1.96457	3.547778	1.83955	3.243058	2.835027	3.471647	2.41787	2.959199	4.694116	2.932726	2.378297	1.852402	3.87441	3.141593	4.329621	2.927638	4.130004	1.941276	1.843477	2.823317	2.823272	1.178023	4.573977	4.023399	2.277238	2.974885	1.311788	0.7690613	2.955497	2.108399	2.50634	3.418737	3.19811	3.810133	3.67235	3.020232	3.429946	3.17009	3.5471	2.643572
TCGA_TCGA-50-5936	4.605057	3.363019	4.084947	4.85648	2.758196	1.099396	2.28292	3.509181	2.116575	2.173412	3.613965	1.510939	3.098169	2.752501	3.413773	1.868078	3.145178	4.177792	2.75236	2.776141	1.901653	2.67095	4.430199	5.006159	2.047291	4.542121	2.34739	1.686006	3.056364	2.58607	2.17734	4.08739	4.945515	1.893727	3.209633	1.570302	1.797399	3.134363	3.051935	2.658114	2.85571	3.555143	4.880877	3.223874	2.110822	3.263616	3.593866	2.87012	3.077452
TCGA_TCGA-49-AARR	2.734912	1.384442	1.78278	2.07556	0.650192	-0.6104361	0.6372144	1.190206	0.1627098	-0.4872272	0.8614187	-0.3119649	0.7615261	0.3898031	0.4736246	-0.1487811	0.003240913	2.436832	0.311706	0.2434253	0.7737936	-0.1545647	1.310941	1.793528	0.0356853	1.680991	-0.4155674	0.07435118	0.4231449	0.4598881	-0.365453	0.6539943	1.864271	-0.3724706	0.5090731	0.1494923	-0.3392436	0.776772	0.7039508	1.973741	1.110735	1.01877	1.317713	0.8107911	0.07993521	0.8394367	-0.128405	0.8487851	0.4374732
TCGA_TCGA-78-8662	4.820723	4.233426	2.979445	3.705466	3.820579	1.904887	2.630072	3.847778	2.181219	3.162222	3.655991	2.436357	3.5136	3.540308	3.58465	2.603394	3.49422	4.174205	3.710161	1.87506	2.398607	2.649466	4.657218	4.989518	2.31243	4.570016	3.952098	1.792338	3.042847	4.121615	2.558635	4.224573	5.782775	1.945225	3.51147	2.558088	1.259407	3.883609	2.993173	2.846904	4.475379	4.68928	4.361098	3.587537	3.521667	3.050271	1.597576	3.597412	2.899527
TCGA_TCGA-05-4430	4.027177	2.569638	3.264637	3.721225	1.764774	0.5984097	2.565491	2.865711	1.218996	1.164618	2.130533	1.287804	2.731657	1.954616	3.127468	1.208277	1.268426	3.123006	2.240817	0.8022009	1.316053	1.584495	3.382586	3.927627	1.046514	4.241423	1.985193	0.5443093	1.77863	2.140112	1.355288	2.416805	4.271707	0.6429233	2.396817	0.9584373	0.6120296	2.46866	2.026914	2.300462	3.014014	3.27615	3.596928	1.864008	3.380226	2.557582	1.728481	2.926423	1.870603
TCGA_TCGA-44-7659	3.034575	2.269872	2.874458	2.969647	0.2581832	-0.5828558	0.5394523	0.6939796	0.8525288	-0.08330495	1.514413	-0.1579714	0.9367709	0.3779644	0.7559925	-0.4014986	0.09348257	2.618508	0.3795406	0.3842843	0.3925753	0.8368025	2.491108	2.203383	-0.07262145	2.379004	-0.4958113	0.2323688	0.882938	0.3119467	-0.1029126	0.8475889	2.25258	-0.2176233	0.6672506	0.1460769	-0.6452575	0.8441422	1.316005	0.8410091	1.113448	0.8143591	1.373176	0.8390475	1.030091	1.450806	0.1333042	2.217551	0.4632513
TCGA_TCGA-44-6146	4.01983	2.324212	2.021028	4.478338	1.001936	0.458879	0.892973	0.8151709	0.4974992	-0.1567367	1.762321	0.5542553	1.645334	0.9060813	1.875049	0.7852199	0.8658011	2.351966	1.205922	1.30052	1.000341	0.2814113	2.660777	1.22809	1.471581	1.371165	0.4448801	1.228391	0.8856714	1.238593	0.3748982	1.969372	2.282832	0.6625506	0.8768699	0.8754888	0.5044304	0.7756379	1.24904	1.369615	2.078444	1.409236	1.850383	1.708938	0.407183	1.526227	1.072914	1.683502	0.9841186
TCGA_TCGA-L9-A50W	3.27938	2.468639	2.255099	2.49317	0.8127947	-0.09738743	0.8195074	0.8140966	0.521285	0.03454581	1.65845	0.3735349	1.429967	1.320442	1.549619	0.005423828	0.9146166	3.286285	1.482544	0.889214	0.9417813	0.2956973	2.653403	2.348084	0.532359	2.123723	0.6123977	0.3245989	1.224775	0.7623879	0.1424018	2.202787	2.838898	0.03803981	1.804035	0.3778652	-0.1393885	1.855629	1.61876	0.8733492	1.956816	2.02026	2.172022	1.381935	1.312235	1.567254	0.5467697	1.669557	1.163132
TCGA_TCGA-75-7025	2.615799	2.318144	1.810828	2.06003	0.1827416	-0.3915526	0.4959756	0.3800023	-0.1699695	-0.5758451	1.054359	-0.312558	0.825993	0.1483551	0.6856198	-0.2652245	0.1443758	2.423656	0.2644612	0.4140747	0.6844548	0.01762595	1.649986	1.877907	-0.07646858	1.707282	0.07572406	0.1281967	0.1873913	0.261527	-0.03530003	1.006026	1.762565	-0.4377885	-0.01988449	0.3492044	-0.03913832	0.528483	0.7624786	0.6085642	1.125616	0.6385132	1.255599	0.6521855	0.487525	0.3331635	-0.3530486	1.144563	0.5680154
TCGA_TCGA-05-4424	4.918968	4.430421	4.54717	4.438903	2.702704	1.972491	3.391959	4.494414	2.550696	2.652219	3.421272	2.466502	3.701621	3.380035	3.294789	3.84004	2.598786	4.945501	2.269905	1.884302	3.084072	2.226412	6.001512	4.649928	2.853794	4.662524	3.080703	2.017553	2.294672	3.822652	2.598605	3.42657	4.701353	2.330577	4.090235	2.804917	1.753608	3.410152	3.45438	3.653068	3.801118	4.349807	5.731171	4.304939	4.767403	3.443052	3.111808	3.384711	3.632863
TCGA_TCGA-62-A46P	3.333847	1.792263	1.809409	2.557837	0.3588768	-0.02443695	1.007504	0.8958763	-0.07847472	-0.4277198	1.051471	-0.215242	1.016904	0.5247029	1.139299	0.1975255	-0.02823003	2.631947	0.5255405	0.6563102	0.2535085	0.224385	1.586734	2.821141	-0.009329345	3.592248	0.8351933	0.08709271	1.119694	1.093895	0.1365344	1.061334	2.467294	-0.01563104	0.9193745	0.08806356	-0.5429268	1.308676	1.236216	0.3025725	1.536834	1.891843	2.321354	1.114132	1.525653	1.038509	2.28177	2.65634	0.7607419
TCGA_TCGA-38-4627	3.301388	2.339151	2.764086	3.03009	1.095202	0.4194459	1.725796	1.247825	0.4506199	-0.08724154	1.918393	0.4651072	2.405909	1.364537	2.100813	0.7807154	0.7285876	2.975195	1.208159	1.012142	1.042264	0.8666801	2.789208	3.227606	0.438138	2.393676	1.197184	0.1091656	1.593207	1.612605	0.6975448	2.215418	2.425645	-0.1063843	1.387741	0.2875912	0.3357523	2.119256	1.751809	4.829541	1.948711	2.738011	2.795159	0.5522033	1.675993	1.553105	1.455746	2.072426	1.610093
TCGA_TCGA-86-8073	4.153419	3.887181	3.575823	3.7249	2.565095	1.882795	2.512059	2.93095	1.25603	1.294998	2.979143	2.078084	2.989247	2.537113	3.867231	2.468941	2.014519	3.335431	1.689615	1.753417	2.230755	1.518538	4.524423	3.576168	3.229912	3.292058	2.570249	2.07526	2.013858	2.79552	3.145617	3.728486	4.224552	1.489785	2.276481	1.943362	1.296724	3.289757	2.513115	3.009639	3.750172	3.480731	3.838129	3.228069	2.56169	1.999381	2.941403	3.280825	2.594137
TCGA_TCGA-69-7765	3.295053	2.431203	2.714763	3.117541	1.392233	1.051781	2.221743	2.777979	1.158954	0.4779573	2.455669	1.341964	2.393862	2.155562	3.161195	1.713729	1.61834	3.029461	1.071481	1.15083	1.57284	1.557028	3.847201	2.624797	2.310118	3.456014	1.811688	1.433792	1.647649	2.201416	0.4621236	3.695511	2.959798	1.732111	1.583754	1.374203	0.8894219	1.994123	1.718003	2.751938	2.858127	2.911022	3.373888	3.343647	1.454832	2.425346	2.143609	2.604696	2.139452
TCGA_TCGA-44-5645	3.479322	2.712191	2.305011	2.664836	1.094931	-0.09031029	0.7892657	0.6481365	2.365121	-0.1925341	1.803753	0.3455803	1.694556	1.255174	1.345352	0.6252166	0.9623066	2.558802	0.9088591	1.370816	1.369556	0.4930796	2.604625	2.412562	1.605216	1.645343	0.3802925	1.260506	1.269081	0.9790829	0.4816952	1.46108	1.972878	0.6109686	0.5303046	1.027976	0.6278288	0.9714581	1.54561	1.31033	1.281375	1.015783	1.67484	1.973693	1.038237	1.083237	-0.02435161	1.566448	0.8763721
TCGA_TCGA-55-6984	2.832306	2.155413	2.080557	4.647501	1.585776	0.9740028	2.126241	2.69135	0.6203228	0.5077109	2.6109	1.018355	2.775224	1.699381	2.869798	0.8861761	1.793393	2.960592	1.656879	1.646649	1.349914	1.412253	3.186064	3.693475	1.816435	3.338854	1.642362	1.287601	1.359166	2.410157	2.93294	2.912182	3.558022	1.127236	2.119922	1.288757	0.6815787	2.296188	2.260293	2.231682	3.077905	2.849933	3.179631	2.534299	1.069356	2.049814	2.538223	2.480414	1.870619
TCGA_TCGA-69-7764	3.417446	3.356465	3.075406	2.761322	1.906081	0.394728	1.289023	1.807614	1.400348	1.306632	2.348349	1.215228	1.459637	1.799188	2.156906	0.3766398	1.657185	3.671751	2.009827	1.100988	1.21933	1.619097	3.076883	1.691441	1.268535	3.36272	1.210913	0.5498479	1.168917	1.616128	1.378799	2.401855	4.203267	0.9772824	1.547598	1.594664	0.6846121	1.41885	2.121597	3.61289	2.740838	3.122737	3.33919	2.373394	2.220616	2.340457	2.072271	4.370196	1.318304
TCGA_TCGA-NJ-A4YI	2.777294	2.763834	2.158133	2.922162	0.7403357	-0.5092225	0.3209906	1.794664	1.216648	-0.1962188	0.861055	0.4827198	1.032268	1.148311	1.150491	0.04247318	0.356334	3.35317	0.8034957	0.463289	1.210809	1.218886	2.87748	2.990275	1.441405	3.212607	0.6350066	0.7873456	1.06448	0.8638631	0.5079927	1.371301	2.610043	0.7120742	0.9455336	0.81648	0.2729593	1.412412	1.323368	1.461851	2.306098	1.835812	2.432589	1.903404	1.686786	1.610041	0.8119953	1.973087	1.109257
TCGA_TCGA-86-A4P7	3.69754	2.765814	2.463672	2.416452	1.665387	0.2354322	1.409426	2.330732	1.421835	0.8524851	1.891512	1.093264	1.944298	2.000926	2.177829	0.9963597	1.419691	3.351687	1.609612	1.467575	1.589557	1.386668	3.519956	3.203727	1.235964	3.438726	1.368264	1.080449	1.964172	1.846537	0.9287496	2.194639	3.294123	0.9599341	2.743247	0.7607212	0.4550382	3.000927	2.022723	1.823249	2.372299	2.839677	2.807664	2.695965	2.01178	2.693027	0.7578243	3.085182	1.642514
TCGA_TCGA-55-8620	3.552952	4.705362	4.170869	4.956413	2.479377	1.512439	3.832396	3.226912	3.019633	3.103499	3.482689	2.55689	4.321841	3.652907	3.966401	3.243737	2.946079	5.102983	3.410402	2.724992	2.711005	2.366528	5.121762	4.621357	2.016199	4.82907	3.301587	2.450369	3.317524	4.473475	2.713824	3.15739	5.135994	1.887806	3.779345	2.456316	1.870863	4.08895	3.425635	3.741808	4.623065	4.196774	5.704357	2.929929	4.098628	3.287253	4.479844	4.458313	4.106186
TCGA_TCGA-97-8177	3.152483	1.877785	2.223402	1.893373	0.6248437	0.2439626	1.628735	1.219981	0.6641712	0.1698654	1.281074	0.3103763	1.520902	2.223592	1.61549	0.2956188	0.5271172	2.501899	0.9023074	0.311763	0.5907065	0.8230455	3.204375	2.857752	0.421047	3.394418	1.023465	0.3955334	1.123218	1.135615	0.8907449	2.040122	3.133785	0.05186181	1.651768	0.4154565	0.2627592	1.790609	1.423317	2.586422	2.471545	2.509726	2.432322	0.9407703	1.153495	1.306702	1.315214	2.29063	1.176682
TCGA_TCGA-50-6595	3.498784	3.312332	4.770582	5.082067	3.632865	2.613431	3.486771	4.126238	3.149423	2.791426	3.96965	3.188988	4.486505	3.512705	4.817327	3.681879	3.163854	4.395368	3.107256	3.015097	2.783386	3.281429	5.191186	5.762686	3.741662	4.622475	3.605072	2.29302	3.737216	4.446219	3.404009	6.702329	4.769089	3.028985	3.840101	2.749461	1.686489	4.597947	3.78457	4.45543	4.531878	4.534125	5.718901	4.505869	3.614558	4.015363	3.405995	4.788453	3.713147
TCGA_TCGA-55-A492	2.459872	0.6080106	1.220778	1.242925	-0.3680726	-0.6540693	0.02598064	0.3956505	-0.4715297	-0.756315	0.3787782	-0.6796266	0.116462	-0.2726856	0.2729898	-0.3820338	-0.4988199	1.5873	0.5042853	0.3119882	-0.1614333	0.006707422	0.594209	1.786509	-0.2730973	2.324596	-0.2407227	-0.4291381	0.09946372	-0.1478323	-0.7084012	-0.0790119	2.107814	-0.7396924	-0.1487816	-0.504866	-0.673767	0.03043579	0.05169499	-0.179171	0.854924	1.010012	0.9480633	0.156056	0.08664103	0.2546666	0.9472815	1.215766	0.0181355
TCGA_TCGA-78-7633	3.095655	3.10431	2.754158	2.403366	0.6735119	0.06173602	1.216772	1.49214	1.47579	1.050271	1.664377	0.5948277	1.439375	1.32504	1.544616	0.26192	1.177225	3.01063	1.335382	1.230206	0.9879778	1.5954	3.162296	3.387187	0.7877956	3.253697	0.6793078	0.7099931	1.176009	0.84381	0.8964091	1.711827	3.175995	0.3664879	2.088168	0.5925102	0.2421498	1.655696	1.470012	1.028223	1.723592	2.169261	2.252079	1.669835	1.784555	2.321329	1.359019	1.997707	1.198217
TCGA_TCGA-97-A4LX	3.04089	3.730877	2.956742	3.206459	1.564507	0.9474161	1.998351	2.165226	1.246871	1.140208	2.298607	1.030658	2.606219	2.172914	2.612713	1.208977	1.586913	3.506276	1.657471	1.456642	1.801509	1.746852	3.545085	3.843364	1.731627	3.390475	1.713688	1.640913	1.899542	2.569935	1.866534	2.487489	3.421179	1.281587	2.020088	1.37969	1.198859	2.456908	2.504533	2.253679	3.1487	2.639665	3.44443	2.439739	2.22947	2.069741	2.343384	2.858575	2.57841
TCGA_TCGA-78-7220	5.418112	4.976959	4.932608	6.452264	4.543708	2.90194	3.948195	4.476229	2.770501	2.912691	4.473775	3.701602	4.63904	4.102061	4.429254	3.992216	4.542294	5.50887	4.149158	4.391694	3.34843	3.930956	5.896134	5.523673	3.483186	5.059376	2.764472	3.039087	3.345557	4.184247	3.227173	4.397913	5.743051	3.247131	5.088481	2.74854	2.067274	4.419059	5.1223	4.581076	4.039889	4.841904	5.347206	3.792738	4.351151	3.893804	5.055049	5.607786	3.737883
TCGA_TCGA-53-7624	3.931768	3.857264	5.482672	5.674716	5.430538	3.812384	3.73161	5.616662	3.075028	3.202907	5.328849	4.683616	5.164656	5.112844	5.39516	4.530452	4.292738	5.205953	4.795875	3.923277	3.530726	5.318885	6.12152	5.838664	4.651941	5.402254	4.866744	3.712491	5.127403	5.173813	3.198357	6.022646	6.451127	3.789101	4.466971	3.139354	2.940936	5.12467	4.785017	4.32805	5.386248	5.499779	6.381626	5.578404	3.906175	4.248473	3.080503	4.896478	4.860379
TCGA_TCGA-49-AARN	2.91505	2.498298	2.056328	3.07468	0.9157529	0.7112817	1.61306	2.302708	1.13569	0.5681951	2.179397	1.102265	2.20665	1.239091	2.339922	0.6190192	1.191216	3.567628	0.9744524	1.027819	1.561498	1.488689	3.586647	3.580036	1.602633	3.836641	1.68531	1.163174	1.80814	2.396433	1.521917	2.418497	3.469895	0.8245895	1.999108	1.071343	0.7210921	2.625451	1.0075	2.182004	2.911177	2.833247	3.603072	2.714293	2.188776	2.03799	1.230094	2.940099	1.886414
TCGA_TCGA-62-A46R	4.683132	3.643945	2.615507	3.475997	1.866219	1.959342	2.226545	2.512951	1.550697	1.87041	2.919763	1.630754	2.882151	2.292922	3.625106	1.496745	1.56654	4.155445	1.464323	1.64257	2.559845	1.938776	4.703806	3.946552	2.051049	4.517556	2.17821	1.959049	2.359199	3.685504	2.102647	3.702763	4.245002	1.813176	2.761281	1.685703	1.157066	2.928872	2.348723	2.13779	3.311651	3.575752	3.472006	2.93999	2.027789	2.821829	2.022982	3.117956	2.389626
TCGA_TCGA-78-7156	3.014465	3.120624	2.249826	2.889816	0.1850936	-0.3889761	0.3516114	0.7790074	2.620251	-0.5404782	1.009026	-0.234649	0.8014357	-0.122546	0.8425215	-0.2876217	0.04267336	2.072783	0.5435761	1.30761	0.7048752	0.4513768	2.70763	2.471893	0.005419493	2.129547	-0.4810208	-0.08809411	0.3779066	0.1437767	-0.1882197	1.014249	1.965439	-0.2950284	1.050952	-0.00318425	-0.6014548	0.6466369	0.5974193	0.2741974	1.124119	0.5522365	1.239056	0.7333291	0.718869	0.9668544	0.7376357	1.317798	0.4436198
TCGA_TCGA-50-8457	2.262139	1.933633	1.74514	1.944477	-0.1180131	-0.7930354	0.4264151	-0.2588776	0.1672441	-0.5208594	0.8768407	-0.2991444	0.5710828	0.2121062	0.329174	-0.5256145	0.03744826	2.057963	0.09996277	0.1689298	0.2821647	-0.07831403	1.492431	1.86335	-0.1383215	1.209405	-0.3022558	0.01833563	0.104739	0.01775424	-0.4928018	0.3566448	1.382703	-0.5641719	0.2792197	0.05040763	-0.3387843	0.5344281	0.8771685	0.1276907	1.231393	0.4325359	0.8803222	0.4676682	0.4841127	0.2804147	-0.5348174	0.898019	0.09878243
TCGA_TCGA-91-8496	3.263731	1.397405	2.175221	2.434999	-0.0444845	0.2377583	0.6719117	0.3209506	0.4304743	-0.3328722	0.4246218	-0.1648566	1.031168	0.6258919	0.7294413	0.04808401	-0.2650479	1.665989	0.1424765	-0.05154247	0.3760107	-0.05883349	1.669367	2.240445	-0.4214983	2.628386	-0.4468326	-0.1566047	0.1471388	0.6065754	0.11901	0.8392816	2.154949	-0.8682118	0.2992316	0.2467065	0.06656678	0.2503782	1.282528	-0.07434802	1.166553	1.240596	0.8615413	-0.4544633	1.067621	0.9600235	0.2726987	2.01455	0.2288777
TCGA_TCGA-55-8092	3.443412	2.601156	2.827484	3.613816	1.434408	0.9890781	1.293877	2.449381	1.666875	1.209882	2.052824	0.7056285	1.826207	1.482814	2.206135	1.585861	1.425186	3.378465	1.790389	1.381375	1.088637	1.693466	3.569485	3.125877	1.373769	1.535465	1.104217	0.9432961	1.925489	1.698747	0.98566	2.355366	3.663662	1.393821	1.990907	1.711638	0.5810419	2.634718	1.772995	1.65983	2.490746	2.213949	3.391325	2.471802	1.339139	2.070762	1.511714	3.073199	2.197094
TCGA_TCGA-75-5122	2.739398	3.482563	4.065529	3.507309	2.146023	1.527893	3.350906	2.332353	1.383291	1.297755	2.911224	1.885784	3.904566	2.832038	3.3553	2.142112	2.225754	3.851269	2.269249	1.642683	2.272683	1.927529	4.826537	4.503529	2.003853	3.487073	2.405664	1.786078	2.448232	2.796362	2.526162	4.295962	3.686466	1.088594	2.663509	2.362396	1.359069	3.241723	3.018697	2.286185	3.507129	4.243254	4.046038	2.266376	3.069255	2.580619	2.004788	3.34116	2.924192
TCGA_TCGA-NJ-A4YQ	4.084459	2.255755	3.004503	2.582988	1.737332	0.9051386	1.501734	3.44836	0.6116988	1.317576	1.820281	1.149078	1.843023	1.994864	2.03426	0.9108573	1.849071	2.832591	1.689661	1.614017	1.534764	1.969723	3.649112	3.589239	1.989594	3.975985	2.013866	1.06289	1.762575	2.010226	0.1447008	2.531465	3.449144	0.9906975	1.950088	0.9718965	1.07809	2.748771	1.315225	2.269662	2.320477	3.308836	3.350746	2.828969	1.478767	2.71488	2.089105	3.043245	2.154608
TCGA_TCGA-50-5072	5.106955	4.406382	5.540479	5.763176	3.986478	3.232437	3.84798	5.136013	2.688062	3.222493	4.452163	3.077805	4.397278	4.585805	4.635167	3.516638	4.16083	5.276475	4.545677	4.063586	2.88951	3.907352	5.574254	6.122375	3.27193	5.560471	4.235918	2.709118	3.844176	4.243394	3.053636	5.670378	5.666045	3.123439	4.212176	2.70367	2.143264	3.946409	4.355377	3.643212	4.723166	5.367474	5.285595	4.489296	3.566166	4.090144	5.153868	4.959226	3.986001
TCGA_TCGA-91-6831	4.349427	4.71981	4.780201	4.711503	3.866651	3.417671	3.403798	4.390868	2.832728	2.599335	4.620516	3.161328	3.789194	4.396458	4.535476	2.67962	3.26352	5.284387	2.638739	2.994531	2.727905	3.541762	6.093718	5.739689	3.511242	4.944207	4.190027	3.153311	3.724928	4.872259	3.846423	4.46769	5.549373	3.153189	3.619054	3.566231	2.393076	5.236598	3.721747	4.155906	4.983514	4.617655	5.559616	4.871655	4.822495	3.361869	4.285721	4.165416	3.920129
TCGA_TCGA-91-A4BD	2.450469	1.307926	2.150281	2.390425	0.4322137	-0.6329814	0.8722937	0.1806759	0.1503945	-0.457412	0.7642729	-0.4783024	0.4426914	0.563229	0.7247811	-0.5068514	-0.1152354	2.111534	0.6882083	0.3286639	0.1658661	0.01090081	1.762279	2.741863	-0.5178429	2.124889	-0.1794051	-0.07025892	0.4763236	0.7236621	-0.08657908	0.539616	2.146724	-0.6103524	0.7004661	-0.05243723	-0.473172	1.013234	0.7852533	0.2419686	0.6078692	1.039819	1.264968	-0.009421841	0.09151076	0.4282435	-0.1264331	1.299996	0.1669862
TCGA_TCGA-69-8255	3.859036	4.161902	3.708554	2.91046	3.334931	2.391645	2.938039	3.065241	1.909334	2.650725	2.883267	1.447834	2.89764	2.947179	2.67534	3.021954	3.4114	5.042622	2.993071	3.102648	2.403159	3.146663	4.98795	4.984758	3.163054	4.355159	3.054574	2.399592	3.367627	3.09342	2.818597	3.844784	4.552535	2.158699	3.865334	3.35907	1.048305	4.058795	3.170676	3.802587	4.197254	5.384202	4.694119	2.813733	3.227946	2.887191	2.211161	6.867494	4.121321
TCGA_TCGA-69-8253	2.939672	1.315994	1.32232	3.424193	0.5755564	-0.2748963	0.5586034	1.190288	0.4476287	-0.6885481	0.93678	-0.1534752	1.058864	0.6742033	1.225809	0.02445791	0.4249683	2.46401	0.06157296	0.3220277	0.4330313	-0.3331516	2.150059	3.510125	0.8429493	2.137905	0.3334848	0.4561574	0.3567948	0.740108	0.2439232	0.8700541	1.879631	0.4359737	0.3842626	0.01731341	-0.5941494	0.7132251	0.1783911	1.011556	1.746545	1.470211	2.296341	1.360926	1.198164	0.113382	1.249121	2.589432	0.3846291
TCGA_TCGA-86-A4D0	5.871899	5.429486	4.850963	4.991358	2.834681	3.387941	4.270332	5.052133	2.612084	3.606527	4.091894	2.720886	4.747323	3.720443	5.155481	3.415145	3.205516	6.058602	3.099309	2.884175	3.24062	3.677823	5.615529	5.859188	3.810997	6.008017	4.177166	3.181885	4.235401	4.246699	3.373704	3.70893	5.021527	3.330993	3.963425	2.393979	2.190962	4.652045	4.078906	4.050479	4.580897	5.159074	5.024503	4.710333	3.735413	3.615366	4.494357	4.516849	3.77995
TCGA_TCGA-78-8640	3.42313	2.941489	4.132375	3.912444	2.802711	2.124429	2.730835	3.308003	1.830506	2.27797	3.127529	1.911868	3.596519	3.617723	3.504886	3.244714	2.967397	3.719785	3.105007	2.072264	2.19614	3.147607	4.684148	3.803922	2.477898	4.417036	3.851304	1.425331	2.839138	3.366533	1.69679	3.626104	4.540599	1.91124	3.635932	2.141066	1.431073	3.562558	3.82905	3.343435	4.24288	4.348519	4.150402	3.059147	3.420368	3.138427	3.147115	3.661618	3.989313
TCGA_TCGA-97-8174	3.158045	2.869605	2.748361	2.100319	0.6929099	-0.1981148	0.6948658	0.4395571	0.3208912	-0.09367895	1.298384	-0.01042789	1.186488	0.5399372	0.9808008	-0.1591901	0.3939432	2.520279	0.3400135	0.8255247	0.6112977	0.1778949	2.358159	2.38817	0.3785008	1.396974	-0.1685215	0.4713463	0.4512745	0.5141642	-0.1442232	0.8736097	2.475155	0.04388242	0.4389328	0.4324023	-0.05838817	0.7398037	1.021213	0.9738767	1.469231	0.9548846	1.729239	0.8886814	1.275737	0.9467797	0.6447764	1.136667	0.7844708
TCGA_TCGA-55-6987	2.907203	2.427113	2.927026	3.269686	1.278446	1.191084	2.22995	2.789324	1.2487	1.325455	2.430567	1.007753	2.547654	2.135155	2.744099	1.72029	1.267111	3.103221	1.388643	2.019478	1.569175	2.149947	3.707237	3.627704	1.897018	3.351246	1.931335	1.612842	1.815037	2.185568	1.221538	2.70613	3.557561	1.440132	2.558308	1.251647	2.043301	2.612287	2.388897	2.232971	2.603114	3.489628	3.078807	3.118375	1.937291	2.485709	2.297803	2.610254	2.225275
TCGA_TCGA-49-6744	2.778207	2.448021	2.843081	3.534598	1.338669	0.442645	1.734461	1.819653	0.944542	0.2575361	2.06586	0.8341723	1.919454	1.703766	2.300234	1.174588	1.126362	2.349958	1.33164	1.065366	1.400252	0.9320872	2.919695	3.244711	1.034817	2.890462	1.165141	1.071524	0.9137459	1.932223	0.7778337	2.029279	3.004026	0.500598	1.452809	0.7644089	0.8565422	1.857094	1.84345	2.195572	2.793831	2.474103	2.869559	1.966046	1.772547	1.733417	0.8390836	2.308635	1.661755
TCGA_TCGA-55-8096	3.176519	2.148944	2.272298	2.248736	1.084488	0.6208678	1.107185	2.02271	0.6501379	0.3077356	1.501541	0.8466331	1.646473	1.276889	1.379767	0.7446876	1.241927	2.878595	1.031705	0.8754823	1.232001	1.137995	2.627653	2.832224	1.298386	2.813465	1.092088	0.6224993	1.450123	1.55266	0.3159978	2.13899	2.948719	0.4338794	1.988904	1.01755	0.6347997	2.048086	1.873313	2.581881	2.159208	1.902013	2.291009	2.104547	1.581109	2.009089	0.2041832	2.089731	2.038342
TCGA_TCGA-J2-8192	3.337006	2.854297	2.647507	2.645616	1.195564	0.3660778	1.534152	1.218572	1.346099	0.4130149	2.048963	0.8656446	1.994548	1.387278	1.978854	0.5171682	1.343641	3.269763	1.159766	0.9477264	1.295549	1.021633	3.45522	2.752763	0.9613351	2.753744	0.8598249	1.274632	1.644254	1.593261	0.8311471	3.372959	2.906646	0.6675193	1.380129	1.262351	1.277678	1.840145	1.90579	2.69196	2.109231	1.813415	2.631334	1.841518	1.497257	1.797789	0.7864032	1.727896	1.984211
TCGA_TCGA-44-7671	3.327432	2.246336	2.040853	3.313761	1.264369	0.223688	1.911987	1.370076	1.100467	0.8285709	2.420915	0.2441629	2.073848	1.155555	1.798434	0.2418651	1.72268	3.649949	1.457837	1.343602	1.130228	1.236567	2.953086	4.120081	0.9987956	3.051094	0.5455855	0.7111474	1.297885	1.527688	1.066786	2.260227	2.913651	0.603068	1.573564	0.6390972	0.1882599	1.879051	1.032294	2.878696	2.253988	2.043587	2.773121	1.959319	1.417855	1.474221	2.297924	2.238627	1.444424
TCGA_TCGA-44-2662	3.9862927679	4.1676111093	4.0319947542	4.8734006468	3.0679809076	3.1560679575	3.8285743102	3.9832123855	2.6970423189	2.4389559933	3.4150155609	3.347729996	4.3975263065	3.7214647289	4.3606135967	3.6006622522	3.5931071325	4.2325273449	2.6931001658	3.0726039286	3.6608672529	3.111943796	5.7149226051	5.182361185	4.6168712326	4.0667574702	3.0376763242	3.9868719834	3.5938837314	3.7278702175	4.4452628779	4.9394715338	4.0285169601	3.5900940957	3.4876480558	3.1757194166	3.8133530009	3.4319083732	3.8533844514	3.3679710727	3.5950453986	3.8812716434	4.7848770372	4.6203072267	2.6678303773	3.4932744507	2.1603697508	4.011404107	3.9951151766
TCGA_TCGA-93-A4JN	2.482311	3.862598	3.28124	3.326133	2.646153	1.872788	2.188681	3.028684	1.578916	1.251279	3.455389	1.73536	2.799679	3.074426	3.218944	2.221239	2.332254	4.39293	2.318639	2.043354	2.25036	2.458424	4.601777	3.932486	2.633156	4.507203	2.515011	1.750406	3.248192	3.598625	2.581008	2.946195	5.268971	2.103274	3.064409	2.809839	1.439296	3.200786	3.291438	3.146332	3.864671	2.9838	4.825111	3.861167	4.70114	3.915343	2.206282	3.695197	2.409571
TCGA_TCGA-49-AAR9	4.846979	3.733238	4.358787	5.465648	3.706472	2.558349	3.913383	5.302399	2.829514	2.850581	4.059992	3.004252	4.740384	3.940948	5.26342	2.318687	3.425028	4.948999	3.336771	3.692201	3.331867	3.285822	5.231952	4.526955	3.867577	5.975604	4.552486	3.008775	2.955058	3.033848	4.366823	4.085011	5.673009	3.281547	4.289366	3.075941	2.182396	4.210814	3.811382	4.318193	4.600635	5.628732	5.779204	4.955852	3.683069	4.027646	3.618949	4.642082	3.703231
TCGA_TCGA-86-A4P8	2.628837	2.42224	2.266229	1.784904	0.4294379	-0.4946588	0.5782321	-0.377067	0.7240578	-0.5563601	0.9128457	-0.4063212	0.9988041	0.4372116	0.4077643	-0.4027234	-0.01633129	1.813935	0.3521037	0.4765188	0.7437917	-0.2621828	0.9766743	1.394434	0.06730454	0.8354702	-0.1981208	0.3166827	0.409922	0.2007493	-0.07345889	0.5133948	1.751691	-0.4529343	-0.1159973	0.141238	-0.05199487	0.3632014	1.234096	1.077953	0.8513529	0.5386517	0.9366621	0.4971738	0.5183185	2.269243	-0.3456431	1.050012	-0.01947553
TCGA_TCGA-78-7158	3.797771	3.270431	3.221725	3.756878	1.737352	1.068906	1.832419	2.775538	1.165038	1.008974	2.674531	1.038995	2.271787	2.233565	2.451051	0.6435415	1.926609	4.168682	1.649431	1.41835	1.784652	2.001887	4.222515	3.623537	1.990162	4.032053	1.371565	1.290586	2.045464	1.955298	1.474241	2.702901	3.628055	1.395015	1.982066	1.612859	0.6551886	1.953276	2.49684	2.00821	2.73922	2.523245	3.236628	2.833913	2.063714	3.028078	1.588552	2.348975	1.978081
TCGA_TCGA-80-5611	3.241979	4.201301	4.372527	3.852614	3.139829	2.147116	3.79077	4.033631	2.661314	2.902614	3.983947	2.618033	5.235949	3.483544	4.229437	3.136956	3.012953	5.157521	2.777521	2.988653	3.952844	2.841471	5.878202	4.816577	2.157256	4.893196	3.951795	3.129987	3.306994	4.678461	2.789765	4.286273	5.141704	2.34299	3.58006	3.206494	2.922832	3.870766	3.017954	4.377635	4.924788	5.226709	5.437773	4.440595	4.254935	3.911469	3.632645	4.397765	4.269131
TCGA_TCGA-44-4112	3.461523	3.194651	2.925079	3.642983	1.808219	1.112308	2.355369	2.614846	1.900764	1.459867	2.550391	1.127099	2.882824	2.109802	2.408598	1.125504	1.739896	2.802362	1.872417	1.551512	1.880168	1.36421	3.857189	4.773535	2.989755	4.369021	1.480304	1.087243	1.063029	2.568892	2.256933	3.248453	3.577782	1.821474	1.868591	1.667087	1.398782	1.914556	2.294105	2.905821	2.643054	2.790774	2.73058	2.583968	2.129259	2.548015	2.194427	2.573512	1.620902
TCGA_TCGA-71-6725	4.357045	2.5866	2.178653	3.643232	2.048572	0.3853972	1.184722	2.660596	0.5509674	1.00929	1.715858	0.6143189	1.980986	1.357931	2.566404	0.619467	1.40859	3.349059	1.910097	1.338551	1.996864	0.987787	3.169219	3.233652	1.061432	3.549332	1.550911	0.8305323	1.871905	2.528843	0.6999781	3.24598	3.892606	0.7197008	1.598703	1.084543	0.9755354	2.831536	1.488288	2.060413	3.20934	2.587021	3.155235	2.377267	1.704016	1.88034	1.520443	3.264261	2.071945
TCGA_TCGA-44-2656	4.577504	4.110942	3.297197	2.928932	1.790138	1.741454	2.626415	2.487092	2.300176	1.479101	2.937837	1.794402	3.020574	2.709445	2.78886	1.924856	1.691035	4.131956	1.56045	1.869567	2.553704	1.905706	4.200823	3.900409	3.036088	3.858437	1.859849	2.542394	3.011013	2.763914	2.099723	4.005544	3.26308	1.771625	2.075195	2.025593	1.63891	2.100907	2.314604	1.557019	2.681577	3.128482	2.897826	3.290731	1.903061	2.772498	1.376652	2.969168	2.672224
TCGA_TCGA-05-5715	3.758773	2.46947	3.370105	2.5029	1.458224	1.388478	2.404861	3.391098	1.507276	0.4163583	1.829487	1.378598	2.599933	2.725685	2.171453	1.697611	1.881967	3.724639	1.971337	1.850795	1.395434	2.167148	4.431204	2.984767	1.528112	4.399071	1.589347	0.7375528	2.222645	1.955541	0.3158109	2.92722	3.680336	1.096491	3.174581	0.4961924	0.9168514	2.570238	2.250353	1.97463	3.201202	3.225739	3.424352	2.388638	2.521261	3.124226	2.433671	2.601409	2.458411
TCGA_TCGA-64-5815	3.202992	2.507995	3.197824	3.694068	1.677469	0.9894627	2.071297	2.704437	1.432469	0.8235272	2.452935	1.376953	2.877039	1.892008	3.42622	0.8540419	1.583706	3.076826	1.614661	1.833422	1.481522	1.38773	3.805808	4.017058	1.796642	3.518483	1.642122	1.232867	1.728073	0.4253373	1.620176	2.843157	3.22085	1.22397	1.677453	1.032933	1.097932	2.695179	2.018727	2.620626	2.90006	3.855919	3.918158	2.571465	0.9335637	1.993345	1.4687	2.834438	2.503398
TCGA_TCGA-55-7816	2.981961	2.767546	2.327226	2.243834	0.9281396	-0.08997183	0.70433	0.7988208	0.5038339	-0.02140528	1.509417	0.350673	1.517854	0.8854619	1.674717	0.5054895	0.9339638	2.791297	0.6334305	0.9432462	1.221021	0.4703691	2.447813	2.57334	1.19446	2.053442	0.5263693	0.9906691	1.438595	1.232866	0.05808889	1.801951	2.233393	0.2961771	1.235671	0.7045787	0.1901372	1.32382	1.368261	1.002904	1.474022	1.642612	2.198811	1.539117	0.8915247	0.9711256	1.601454	1.776142	0.9072242
TCGA_TCGA-95-7948	4.754576	2.724343	2.188259	1.43831	1.614472	-0.1137307	1.801072	0.5744716	1.097561	1.063042	1.381216	0.5787415	2.160963	1.221417	1.482893	0.4647622	1.516875	4.668871	1.501779	1.129384	1.496891	1.236798	2.810386	3.168693	0.4657822	3.501384	1.102933	0.6554187	2.199041	1.080929	0.765624	1.628991	3.06094	0.06283183	2.815303	1.030003	0.3754077	2.210076	1.658209	1.83732	2.535309	3.424102	2.473554	0.7406935	1.897672	1.046769	1.572302	1.785998	1.472718
TCGA_TCGA-05-4432	3.903298	3.093317	4.200124	3.50625	2.398456	1.844689	2.45259	2.907063	1.339403	1.911693	3.233358	2.16213	2.559019	3.001827	3.740178	2.347414	2.266496	3.717346	1.719827	1.928503	1.395254	2.340302	4.898476	4.110972	1.908536	4.234914	2.520704	1.150413	2.877145	3.615681	1.937496	2.709547	4.419618	1.674996	2.606298	1.83532	1.468783	3.346012	2.239371	3.347082	3.901216	4.505115	4.493362	3.177109	3.525182	2.325709	3.9578	3.698943	3.049546
TCGA_TCGA-99-8033	3.644298	4.035895	3.967073	4.535982	3.297775	2.288632	2.703687	3.386686	3.015248	1.795718	3.21614	1.866147	3.463898	3.100188	4.131386	2.450257	3.06239	4.835609	2.765568	2.847575	2.511573	3.17863	4.982916	4.626307	3.393417	4.678856	2.863852	2.108669	3.999156	3.131001	1.604398	4.080047	4.913388	3.079142	3.707927	1.969077	1.324562	4.075259	3.631103	3.412137	4.04101	4.235802	4.386766	3.7208	2.510778	3.459373	2.513154	4.33169	2.482829
TCGA_TCGA-78-7143	3.106001	4.801503	3.948631	4.369823	2.698786	2.500998	3.332337	4.043226	2.362836	1.87314	3.880155	2.554582	3.308506	3.157916	3.587648	3.075914	2.59108	5.181525	2.482956	2.140152	3.077046	2.420392	5.455197	5.176502	3.01756	4.760469	2.639775	2.706906	3.442494	3.717702	3.45008	5.288257	5.114356	2.589679	3.845563	3.243444	2.046652	3.650002	3.467072	2.895168	4.179738	4.331692	5.026289	4.024143	3.588643	3.987636	3.857999	3.326892	3.378738
TCGA_TCGA-73-4668	3.426197	3.136391	3.495263	4.153661	1.793348	1.54746	2.852968	2.862368	1.154969	1.666193	2.066016	1.950132	2.940992	2.894169	3.014092	2.499607	1.886705	3.302944	1.71203	1.17769	2.069225	1.982693	4.592321	3.462344	1.673169	3.757329	2.210495	1.197223	2.673648	2.57303	1.096728	3.693094	3.052137	1.093177	2.376197	1.518926	1.807137	2.675355	2.171383	2.630493	3.108963	3.33592	4.275563	2.611656	1.966191	2.44128	2.190897	3.252505	2.381228
TCGA_TCGA-44-5644	4.768532	5.055516	3.758003	3.897502	2.833064	1.70272	2.831838	2.527148	2.820524	0.6335767	3.21318	1.020796	2.767309	2.276846	3.888059	2.414921	2.700281	5.141959	2.998672	2.859343	3.370001	2.076654	3.946931	4.296865	3.167301	4.651014	2.781377	1.870309	2.967952	3.542875	3.396311	3.265662	4.196566	2.106203	2.281648	2.029718	1.322944	3.337024	3.698078	2.582492	3.322692	3.803155	4.058753	3.02706	3.081298	1.957682	2.478497	4.083902	3.205709
TCGA_TCGA-38-4625	5.637932	4.960717	5.353733	4.360507	3.836849	3.250726	4.966235	4.91075	3.786009	4.110509	4.212993	2.973774	5.220621	3.7517	4.953577	4.451172	3.421246	5.846123	3.705358	2.410329	3.428666	4.06808	5.077536	5.661803	2.388142	5.426865	3.755345	3.23388	3.039532	5.298363	2.720679	5.083827	5.601468	3.037068	3.88867	3.533786	2.82959	4.253876	4.642958	4.905623	5.1413	5.377426	5.858947	3.382025	4.849532	3.50338	3.662905	5.064549	4.143236
TCGA_TCGA-91-8499	5.046863	5.386268	5.390409	6.187424	3.12243	3.168575	4.902359	4.556352	3.306024	3.451681	3.03858	3.224235	4.771051	4.582467	2.911575	4.130229	3.997876	5.346133	3.629558	2.739659	3.486358	3.572121	6.173978	6.107997	3.327545	5.573105	4.436174	3.444957	4.356108	4.622506	4.583468	4.484543	4.425971	2.238919	4.167672	4.375591	3.069887	4.630857	5.353837	4.721449	4.85344	5.976437	5.553214	4.20823	5.11416	3.34153	3.851617	4.301879	3.593584
TCGA_TCGA-86-6851	2.42588	2.999989	2.842434	3.02753	2.091079	0.4946854	1.617639	1.904061	1.113773	0.8128278	2.34741	1.346187	2.547573	2.480114	2.639024	1.697809	1.505296	3.303337	1.039099	1.168437	1.489774	1.010444	4.371749	2.758115	1.813273	2.069736	1.622245	1.487951	1.836414	2.391062	1.212765	2.699036	3.07562	0.9097482	2.227415	1.617303	1.121327	2.597775	2.906255	1.983938	2.943182	2.779136	3.468624	2.09278	1.675489	1.358895	0.7186256	2.840741	2.289564
TCGA_TCGA-44-6779	3.510935	3.782981	4.770525	4.376413	3.131205	2.697386	2.541342	3.848352	3.426119	1.706151	4.26919	2.95357	4.013227	3.022723	4.498948	2.372435	2.987534	4.255563	2.449741	2.685272	2.550124	2.765166	4.84797	4.842899	3.128401	3.593583	3.057265	2.092305	2.733771	3.86969	1.926197	5.6094	4.821834	2.237346	2.706377	2.134058	2.04924	4.404036	3.335434	3.407804	4.786327	4.872831	5.71986	4.295032	2.408776	3.005021	3.821789	2.959342	4.103523
TCGA_TCGA-78-7537	2.824454	1.356085	1.524735	2.487202	0.0489783	-0.5359414	0.3073867	-0.0174882	0.2693295	-0.5104677	0.6809776	-0.3433864	0.5759579	0.03567438	0.4434909	-0.3722222	-0.1123632	2.435688	0.5672027	0.3194543	0.4198671	0.1083275	1.279685	1.739042	-0.07535618	2.233946	-0.1740269	0.08133045	0.4940283	0.2319784	-0.6025372	0.1838118	2.376648	-0.6367407	1.004462	-0.06943872	-0.6386335	0.7018765	0.8495158	-0.2591329	0.8949317	0.8142634	1.091064	0.5145413	1.017044	0.3679372	0.3099416	2.216751	0.277532
TCGA_TCGA-05-4434	3.348197	3.824757	4.072592	3.867481	2.856735	2.712116	2.948419	3.350561	1.419863	2.21842	3.23919	1.755843	3.818029	2.680656	3.810212	1.872671	2.730641	3.964387	3.073452	2.368681	1.868429	2.600251	4.466109	5.223041	2.05883	3.976788	3.040084	1.201771	2.534497	4.047806	2.354085	3.915387	4.124253	1.350785	3.322487	2.188219	1.207951	3.661475	3.612498	3.625729	4.015829	4.257717	4.447844	2.520701	3.092152	2.866445	3.970599	3.767995	2.692644
TCGA_TCGA-67-3773	3.374312	2.408979	3.123212	2.547302	0.2689789	0.01776077	1.482473	0.5287307	2.053058	-0.4580661	0.6223405	0.06444352	1.384627	0.8021197	1.41648	0.228212	0.4880366	2.039772	1.609661	0.1555812	0.6761069	-0.02308498	3.285487	2.556918	-0.3807586	2.882039	0.42384	-0.1699774	0.3922303	0.6062497	0.2743099	1.111369	2.661431	-0.7637336	0.8332965	0.04120625	-0.3924443	0.7210599	1.963944	0.3332263	1.627417	2.264951	0.787143	-0.1707071	0.8502535	0.8627454	1.489273	1.112138	0.2653158
TCGA_TCGA-55-6983	3.149901	2.120332	2.501792	3.042747	0.6905511	0.5790231	1.750575	1.809868	0.6496415	0.8171087	1.967461	0.6673721	1.972304	1.558117	1.951833	0.3759047	0.8230891	3.044528	1.234988	0.9013164	1.138018	1.618222	2.905664	3.320032	0.9677863	3.112621	1.216091	0.3932081	1.571141	1.487126	0.7919654	1.250173	3.219664	0.5355632	1.657109	0.9576032	0.7407596	2.045656	1.615703	1.441007	2.361785	2.727854	2.734098	2.090737	1.720244	2.063733	1.789933	1.865877	1.795857
TCGA_TCGA-05-5425	4.16314	3.381791	4.217255	4.400442	3.145145	1.830625	3.221525	3.42536	1.741404	2.412196	3.050219	2.379338	3.84755	3.714883	3.69495	3.174951	1.871296	3.690256	2.515214	1.366176	1.713216	2.759386	4.681271	4.879194	1.495768	4.25696	3.088714	1.304216	2.34154	2.994371	2.350825	4.050301	4.581048	1.339333	3.235399	1.81503	1.577447	3.499124	3.496303	3.907375	3.250813	4.1049	4.832439	2.387287	3.696428	2.879503	3.048519	4.587387	2.507544
TCGA_TCGA-97-A4M2	3.094338	2.137668	1.629738	1.541811	0.2322583	-0.1599898	0.5529343	0.5096056	0.006168131	-0.2658654	0.9687415	-0.4552541	1.058042	0.4986703	0.7033977	-0.3315056	-0.009212912	2.02107	0.4827715	0.6221025	0.8205406	0.177141	1.210967	2.09237	0.1902163	1.965877	-0.1206439	0.2618975	0.7412817	0.4828325	-0.2621204	0.5782296	1.933476	-0.2746257	0.5047751	-0.0100778	-0.02184221	1.07723	0.8434743	1.192483	1.31658	1.028897	1.267803	0.5130184	0.7517695	0.6555529	0.4710876	1.337004	-0.06364404
TCGA_TCGA-50-5941	3.831226	3.626792	3.288914	3.747696	1.991217	1.537721	2.418365	2.728122	1.825853	1.600718	3.187051	1.755028	3.246339	2.548784	3.562888	2.081582	1.986894	4.045094	2.143206	2.033312	2.185685	2.300485	4.307894	4.336366	2.218285	3.839207	1.867879	2.013627	2.117856	2.996992	1.760039	3.374731	4.259173	1.371654	3.143543	1.941809	1.637348	2.965143	2.926997	2.840735	3.663353	3.93269	4.430112	3.061913	2.880924	2.598112	1.261825	3.798804	2.289768
TCGA_TCGA-78-7539	3.715172	2.008859	2.162258	1.593098	0.6706594	-0.08064621	0.5741735	1.094304	1.230069	0.3340947	1.500045	0.5505282	0.7591824	1.580868	1.822703	0.8393072	0.2098487	3.039883	0.3434203	0.5019809	0.6355053	0.5199084	3.034536	2.97855	0.4531093	3.132366	0.5874096	0.566945	0.5723596	1.208975	1.942776	0.9748477	3.224531	0.1984924	1.010315	0.6387192	0.1200912	1.073848	0.9237004	0.5289934	2.153986	2.19806	2.120661	1.730804	1.542123	1.27986	0.1684728	2.142805	1.090141
TCGA_TCGA-67-3771	3.676918	3.240394	3.768338	5.092999	2.10884	1.698073	2.559919	3.127593	2.243066	0.928676	2.945487	2.110614	2.896128	2.999659	3.378684	2.831274	2.11222	2.653219	1.53335	1.751156	2.167256	2.028715	4.346003	4.07089	1.888286	4.216435	2.449796	1.363417	2.102412	2.816371	2.160796	3.553729	3.887935	1.38733	2.734697	1.709886	0.9087551	2.744388	2.151046	4.341542	3.604459	4.29336	4.303835	2.548685	3.032095	2.545594	3.218227	3.78517	2.269868
TCGA_TCGA-55-8299	3.510021	3.294583	3.296318	3.876086	2.649062	1.691086	2.668829	2.306231	1.891361	2.403547	2.739671	1.541219	2.932585	2.636741	3.01602	1.8269	2.576549	3.856088	2.804542	2.627914	2.120297	2.011638	3.992601	4.727749	2.206733	3.787612	2.408807	2.160682	3.107026	2.902668	2.746892	4.673	4.164167	1.965183	3.420664	1.672777	1.02876	3.727253	2.067206	2.84139	2.765837	3.846114	3.511217	2.70935	2.532408	2.483363	2.877752	3.15092	2.356125
TCGA_TCGA-05-5429	4.253301	2.265557	3.746766	4.927013	1.748431	2.5564	3.453916	3.908408	2.239349	1.154027	2.012262	1.482239	3.823397	2.65414	3.087863	1.708806	2.071241	3.471312	2.97933	1.69768	1.762649	1.763957	3.764316	4.937044	1.374196	4.678542	2.362459	1.254768	2.740902	3.178379	4.529927	3.45484	4.263708	0.6504392	3.071325	2.234472	1.232407	3.133153	3.426978	3.220049	4.247785	4.159519	3.74956	1.745656	2.898297	2.617623	3.44962	3.095249	2.445702
TCGA_TCGA-93-A4JO	3.582069	2.983753	2.311587	2.612441	1.255206	0.1741794	1.42825	1.313105	1.576693	1.104284	2.158725	0.4906119	1.656602	1.884338	2.324665	1.221426	1.377104	3.971175	1.599733	1.033522	1.140093	1.099189	2.246619	3.258378	1.366995	3.538429	1.412255	0.8500802	3.038138	2.536009	0.9964981	1.999486	3.645507	0.7118794	1.743371	1.317189	0.6972403	2.861926	2.364988	1.489363	2.573356	3.064444	3.440136	2.199421	2.748853	2.193564	1.289752	2.639986	1.508377
TCGA_TCGA-44-A47A	3.258004	3.117595	3.630721	3.131609	2.122208	1.468702	1.821086	2.632699	1.885714	1.453711	2.76549	1.381534	2.476364	4.093762	3.227594	2.093463	1.772305	3.654254	2.092251	1.906401	2.160024	2.485065	4.27246	4.114155	2.53652	4.139375	1.853345	1.847967	2.661	2.574883	1.86603	2.474766	4.297761	1.608053	2.971102	2.032345	1.222776	3.44924	2.942844	2.17208	3.021116	4.012648	4.093374	3.146494	2.014992	3.078489	2.571987	4.236285	2.655165
TCGA_TCGA-86-A4JF	3.077145	2.925998	3.737155	4.621073	2.670095	1.419404	3.197509	3.680619	1.751872	3.277447	2.926678	2.339666	3.805885	3.444152	3.342791	3.09393	2.721824	3.823324	2.94938	2.255574	2.793472	3.429446	3.732613	4.839287	1.455864	5.026169	2.538398	1.710145	3.034876	3.601573	2.132515	3.964819	4.332913	2.370215	3.503468	1.859535	1.809086	3.603081	3.199467	3.155405	3.822346	3.626018	4.444412	3.983514	3.768563	3.914394	2.874395	3.771141	3.073968
TCGA_TCGA-05-4402	3.205616	3.871456	3.607769	3.446234	1.976047	1.650559	2.392539	2.820065	1.979548	1.039183	2.330694	1.551184	2.806515	2.578533	2.999881	2.046181	1.714991	2.911945	1.968908	1.384288	1.895255	1.617872	4.278977	4.006907	1.386252	3.472281	1.97727	0.9700967	2.048141	2.405625	1.565251	3.434071	3.903611	0.7165964	2.850391	1.467043	1.266907	3.028909	2.68476	2.768564	3.464569	3.756112	3.551407	2.143831	2.340977	2.237249	1.685867	2.644245	2.846776
TCGA_TCGA-97-8179	4.085334	3.419373	2.669399	3.027788	1.825132	0.6250773	2.049894	2.990164	0.501052	2.080026	2.491156	1.303007	2.279959	1.894532	3.119065	1.540143	1.734409	4.08024	1.786689	1.356431	1.611232	2.260993	4.032857	3.720315	2.852017	4.980931	2.007122	1.083213	1.664891	2.595641	0.9843656	3.081421	3.706144	1.874005	2.030298	1.060166	1.435956	2.317019	2.679057	3.513576	2.610662	2.716118	3.772865	3.533037	3.259549	3.007953	2.491217	3.185263	2.761757
TCGA_TCGA-55-7914	4.239123	3.148483	2.871912	3.305779	1.512846	1.005835	2.32561	2.125919	1.800406	0.8278967	2.737716	1.009554	2.489175	2.034258	2.764226	1.066807	1.932354	3.54399	1.416561	1.686556	1.644248	1.593462	4.530318	3.571637	1.685849	3.328776	1.813851	1.748019	2.430872	2.52825	1.519599	2.808838	3.703224	1.32053	1.656427	1.082115	0.7722761	2.50492	1.865261	1.798729	2.97816	3.126261	3.264159	2.521362	1.971469	1.900675	1.492799	2.821326	2.651718
TCGA_TCGA-49-4490	2.284642	1.436621	1.839561	2.190296	0.9090746	0.1671263	0.934908	1.046474	0.2222213	-0.05975647	1.785452	0.2937761	1.408472	0.8822744	1.595079	0.8108654	0.559471	2.790681	1.016366	0.6260542	0.47861	0.8664904	2.940737	2.363573	0.1103534	2.575631	1.159783	0.3887523	0.7507098	1.504493	0.1490109	2.406091	2.979428	-0.2253353	1.63261	0.6175134	0.05762337	1.35104	0.8865948	2.15324	2.415949	2.493986	2.462281	1.432279	1.028277	1.208947	0.3728242	1.337619	1.821425
TCGA_TCGA-55-8090	2.523166	2.77036	2.934678	3.455169	1.980686	0.6766233	2.137979	1.534316	1.684709	1.112247	2.498676	1.22082	2.357603	2.248331	2.815807	1.222602	2.072852	3.743073	1.99504	1.627304	1.817434	1.049029	4.039978	4.053509	1.430604	2.789933	1.654651	1.504526	2.012021	1.858241	1.405754	3.619726	3.878068	0.7623845	2.319186	1.175856	0.641003	2.487054	2.220029	1.891574	2.821467	2.817766	3.162584	2.135822	1.797502	1.874238	2.384287	2.649277	2.33491
TCGA_TCGA-MP-A4TC	4.248722	3.802827	3.472643	3.75956	2.616812	2.453242	3.058764	3.447413	1.836355	1.756033	3.319943	2.065573	3.319331	3.003429	4.505388	2.608152	2.344765	4.786156	2.67925	2.24596	2.728538	1.805997	4.767053	4.448223	2.835429	4.632412	2.910409	2.167627	3.725936	4.17661	2.137556	5.152528	4.558709	2.193868	2.863977	2.117714	1.944989	4.059132	2.483965	3.560212	3.793657	4.007776	5.044256	3.731593	3.425634	2.741076	2.895746	3.560865	3.460502
TCGA_TCGA-64-1681	2.88629	2.486632	2.45245	2.230773	1.36999	0.5773152	1.421618	1.72281	1.103033	0.2347399	1.610646	0.7618719	1.30257	1.675221	2.231902	0.9760496	0.7788575	2.784661	1.03665	0.5065674	1.05521	0.5953376	3.374787	2.97993	0.4331349	2.940523	0.9066901	0.3660559	1.242322	1.596023	0.6503188	2.448013	3.106153	0.2302581	1.201837	0.9092509	0.9140907	1.448098	1.36506	1.926535	2.931123	2.631461	2.850903	2.122367	2.094522	1.558385	0.6077673	2.733503	2.141276
TCGA_TCGA-99-AA5R	2.38966	2.041166	1.923852	1.252989	0.4177809	-0.5240283	0.4756588	0.2675559	0.2908955	-0.2346189	1.190343	-0.3435595	1.065449	0.6266765	1.1316	-0.3773783	0.08728193	2.272896	0.657769	0.2206534	0.7047786	0.2703435	1.350234	1.7016	0.2562125	2.136654	0.4950067	0.342289	0.5768627	0.5184934	0.1184437	0.3447387	2.387576	-0.3076243	0.6570009	0.2549014	0.1396835	1.236354	0.5464297	1.717203	1.468655	1.090879	1.553665	0.802517	0.8003468	0.8521966	0.01065206	1.472169	0.3135267
TCGA_TCGA-49-4486	2.741344	1.583855	1.575619	1.761157	0.04846178	-0.2483457	0.6322716	0.6276313	0.6614633	-0.5250559	0.679475	-0.619892	0.5398875	-0.1360951	0.7300525	-0.1937475	-0.2615505	1.927948	0.7079774	0.2850639	0.04078611	0.1905224	1.288369	2.44148	-0.179908	2.27682	-0.1063776	-0.3403341	0.2259193	-0.3146225	0.01023947	0.1827586	2.303408	-0.6347749	0.3386389	-0.4212427	-0.5748038	0.4908882	0.6730634	0.1965374	1.376415	1.398774	0.9702719	0.01992077	0.4735872	0.4179328	0.830561	1.149039	-0.04791266
TCGA_TCGA-91-6847	3.222234	4.995885	4.146997	4.032168	3.107865	3.044955	3.316652	4.117515	2.940957	2.724081	4.052695	2.686283	4.091363	3.913194	3.506516	4.033979	3.30244	5.594632	2.393435	2.498711	3.219521	3.128555	6.176955	5.676902	3.702028	4.92922	3.90681	3.196239	4.476358	4.090167	4.01435	4.637159	5.491144	3.453448	3.976811	3.526582	2.394819	3.98937	3.359474	4.077189	4.760818	5.308429	5.844192	4.856889	4.941431	4.064075	2.466009	4.498054	4.031445
TCGA_TCGA-05-4249	3.69978	2.320139	2.895135	3.00472	0.8611474	-0.04469431	1.103297	1.17962	0.6640728	0.2762146	1.836324	0.5049072	1.866562	1.272456	1.808242	1.105606	0.927181	3.08947	1.173427	0.6811101	1.096617	0.6221866	2.954597	2.586938	0.5796322	3.154885	1.05675	0.1909344	1.209662	1.070106	0.6505196	1.178784	3.282649	0.3547731	1.286998	0.9374475	0.01274876	1.758174	1.300884	1.370588	2.031581	2.014751	2.445726	1.892292	1.525799	1.812366	0.6464995	2.627978	1.352811
TCGA_TCGA-91-A4BC	2.882212	2.699285	2.649007	2.250371	1.859003	1.073866	1.549526	2.353387	1.023449	1.696734	2.634842	0.7141944	2.388906	2.013186	2.929891	1.644052	1.485735	4.885986	1.540102	1.149311	1.767712	1.751108	3.301246	4.006977	1.817218	3.72207	2.476007	1.434459	2.914917	3.207238	1.629193	2.536823	3.573102	1.544684	1.867489	1.741508	0.9216405	3.831595	1.841026	2.557571	2.885307	3.274861	3.679578	2.408761	2.820512	2.389353	2.336154	3.250317	2.114467
TCGA_TCGA-55-7570	3.899149	4.590962	4.861157	5.764357	3.859825	3.523412	4.764916	4.697688	3.000505	3.984523	4.824404	2.780756	4.800712	4.429604	4.532415	4.161358	4.786636	4.325889	3.763767	4.212417	3.918821	3.581326	5.36105	5.3452	3.027642	5.648635	3.742202	3.581524	4.67402	4.426775	3.036753	4.849902	5.913376	3.267115	4.688468	3.064571	2.615576	5.074624	4.423015	4.407831	5.060633	5.518394	5.670106	4.68767	4.51144	3.681495	4.337923	4.876092	4.350591
TCGA_TCGA-50-5049	3.711647	3.219258	2.974918	2.974025	1.689699	1.065557	2.300024	2.31467	1.404338	1.472516	1.830373	1.206772	2.745888	2.082754	2.222976	1.510009	1.187476	3.191816	1.929812	1.081778	1.321299	1.288277	3.583171	3.17208	1.204182	3.364646	1.856661	0.740194	1.599989	2.258928	1.306246	2.386994	3.659927	0.4784669	2.404811	1.320489	0.4874193	2.286178	2.404813	2.875236	2.768429	3.462565	3.373393	1.286656	2.45465	1.751235	1.407895	3.33892	1.832284
TCGA_TCGA-86-8672	3.603566	3.408926	3.077339	3.674068	2.597842	1.226076	2.370643	3.019353	1.597937	2.586454	2.903669	1.256596	3.400283	2.115	3.917648	2.241848	2.763463	4.125173	2.658144	2.325227	2.096308	1.836355	4.275515	4.509194	1.835319	4.205636	2.417119	1.782361	3.056008	3.221009	1.451458	3.337594	4.810409	1.74401	3.181375	2.053805	0.4474197	3.722319	2.539449	3.271972	3.533697	3.751601	4.073708	2.73444	2.592491	2.434742	2.49596	3.571544	2.532742
TCGA_TCGA-50-5066	4.6777266132	4.0149070358	3.8257074372	3.7956217029	2.7244067447	2.867441983	3.3328257958	4.2786204314	2.1350169343	1.7236659537	2.8304264599	2.8383989344	3.8030323425	3.6698630991	3.6381006533	3.4326476128	2.8330720029	4.969909793	2.4478469579	2.0247898053	2.296930738	2.0909923325	5.9365877814	5.0476630474	3.5378615064	5.0180213515	3.4742708632	2.3434509028	2.6777376934	3.6867621734	2.7922273886	4.2053186545	4.3805658236	2.254209962	3.635524516	2.2971375439	1.7349163788	2.8609216596	3.1416952751	3.4865028484	4.0104850333	4.4543328297	4.6385252004	3.6627549959	3.8119155549	2.6531922981	3.3384500026	3.9165109431	3.3852663421
TCGA_TCGA-55-7727	4.250282	4.121049	3.615162	3.945358	2.653606	2.55526	3.109127	3.977823	2.401173	2.286682	4.011141	2.719277	3.707973	3.385943	4.116283	2.646238	2.089809	4.071616	2.347208	2.380093	3.140255	2.580543	5.514623	4.848728	3.328645	5.303903	3.229222	2.677405	2.924541	4.167775	2.889963	4.512834	4.947134	2.466368	3.004755	2.769688	2.283647	3.098365	2.536288	2.867028	4.379688	4.061497	4.753536	3.958441	3.143445	2.944747	3.347788	3.835875	3.557133
TCGA_TCGA-86-8674	4.240562	2.048124	2.324414	3.1386	1.312539	0.2032505	1.212307	2.488771	0.9698328	0.4639183	1.940467	0.3425924	1.861792	0.8544737	2.262344	0.5488193	1.564686	3.568961	1.152922	1.221343	1.038319	1.244387	3.020874	4.349128	1.161331	3.705105	1.350054	0.7330139	1.052303	2.087411	0.7376879	1.959675	3.590402	0.7550117	1.884264	1.171314	0.4192815	1.775017	1.33867	1.58791	2.609906	2.650681	2.892414	2.45264	1.658883	1.753267	2.388664	2.65388	1.618945
TCGA_TCGA-53-A4EZ	3.861015	4.180968	3.802795	3.949943	3.022967	2.065253	3.225253	2.934092	1.172379	2.49026	3.652109	2.252938	3.420681	3.908157	4.569809	2.71206	2.802962	4.430278	2.880293	1.67495	2.516918	1.876003	4.558415	4.823901	3.234656	5.82172	4.274132	1.701802	2.776907	3.656241	2.813727	3.506997	4.803674	2.231773	3.037559	2.066009	1.755467	3.537064	3.380508	3.014438	4.338897	4.509062	4.378872	3.190839	4.241248	2.326695	3.709739	4.712145	3.316557
TCGA_TCGA-69-7761	3.24997	3.436352	3.463675	5.248835	2.651506	1.36437	2.768587	3.355469	2.148717	1.306286	3.392658	1.738554	3.27446	2.47918	3.777418	1.943695	2.714564	3.454992	2.009547	2.570089	2.20825	1.949107	4.600874	3.897432	2.932294	3.701351	1.564938	2.422116	1.781327	2.790437	3.451314	3.735528	4.3154	2.124706	2.744793	2.17679	1.49727	2.358748	3.152919	3.091826	3.067127	3.190623	4.194535	3.240622	1.678075	2.651404	2.964017	3.471222	2.740848
TCGA_TCGA-50-5942	2.797631	2.325025	2.318447	2.642567	-0.01281123	-0.7007816	0.5492653	0.1151249	0.06655887	-0.7794087	1.217227	-0.2882671	0.3412652	0.1242463	0.2911186	-0.3504165	0.2618813	2.49968	-0.09264894	0.4083443	0.5091579	-0.2927681	2.100545	1.610219	-0.1057692	0.8743023	-0.41108	0.0349133	0.3490062	-0.1833859	-0.3523448	0.7881592	2.048569	-0.5297647	0.3488881	0.1923512	-0.6325963	0.7481433	0.4595868	1.239459	0.9707702	0.4473576	1.089026	0.4922567	0.2213048	0.564718	-0.02532009	1.112138	-0.04339308
TCGA_TCGA-69-A59K	2.924852	4.132623	3.807949	3.084118	1.499229	1.143952	2.573981	2.01006	0.7573632	1.895289	2.378867	1.59584	2.569138	2.80508	2.721517	1.623402	2.299174	3.941625	1.784716	1.614017	2.305761	1.932338	5.67747	3.562085	2.038267	4.253156	2.100981	1.835895	2.865492	3.671722	1.218897	2.941713	3.467831	0.8066823	4.458564	2.152318	2.046425	3.299878	3.026307	2.551301	3.429434	2.413431	4.119834	2.318837	2.640646	2.823253	2.657462	2.644451	2.758659
TCGA_TCGA-44-2666	3.578115	3.292059	2.178408	3.951693	1.227822	0.9480753	2.291012	0.7702064	1.670887	1.45714	2.379691	0.7107796	2.103269	1.371759	1.565853	0.4823011	1.738878	3.906676	1.799209	1.216765	1.956811	1.536153	3.306306	2.688864	1.426691	2.715442	0.7220385	0.9317688	2.549524	2.121904	0.9567662	2.46219	2.957409	0.4161403	2.283726	1.362371	0.662902	1.758074	0.9936556	2.112722	1.476465	2.130122	2.151809	1.621724	2.052239	2.952612	1.858476	1.844129	1.239558
TCGA_TCGA-50-5944	3.698433	3.197594	2.831519	2.802641	1.764892	0.9321622	1.737524	1.831759	0.6468088	0.1585684	1.831725	0.8941411	1.772	1.329444	2.04445	0.9223892	1.140032	2.99153	1.204368	1.261118	1.361835	0.8573919	3.85362	1.815388	1.128887	2.278878	0.6106577	0.8081498	1.213342	1.190197	-0.2586836	2.960288	3.262823	0.6010299	2.460303	0.4814925	0.6557115	1.658521	1.847591	2.617891	2.444967	2.661475	2.534838	2.306998	1.137568	2.120573	1.858204	3.387628	1.744957
TCGA_TCGA-50-6592	5.087449	4.311491	4.559709	5.876604	3.305177	2.161428	3.305994	4.023607	2.119586	3.366785	3.433234	2.793119	4.379811	3.844754	3.524849	3.131698	3.266676	4.714307	3.298813	3.190759	2.787543	2.592838	5.539994	5.329423	4.067423	4.198267	3.988391	2.369376	3.015621	3.843134	2.823303	4.087897	5.376939	2.449434	3.829527	2.649312	1.616899	3.704931	4.048181	3.952597	3.858428	4.359903	5.42558	3.578494	3.368773	3.056948	3.913297	4.659958	3.451871
TCGA_TCGA-62-8395	3.874276	3.902774	2.335743	1.738749	0.9975661	0.04296413	0.9645601	0.7380986	1.22468	0.3884431	1.342196	-0.04706959	1.312319	0.5329121	1.546705	-0.1484848	0.7671281	2.998172	1.148719	0.9977713	0.9581283	0.5696959	2.31044	1.981052	0.2844573	2.59657	0.3930995	0.3910162	0.7505883	0.8661843	0.2520632	1.363002	3.110385	-0.1931462	1.848504	0.5483132	-0.03831019	1.716129	1.351477	3.292563	1.838436	1.428492	1.952669	0.9169127	1.245695	1.313408	0.2172018	4.649953	0.7959237
TCGA_TCGA-05-4410	3.024846	3.090831	2.652732	3.841644	1.294761	0.9058046	2.007659	2.583152	0.59816	1.481729	1.575261	1.094833	2.373585	1.82115	2.496917	1.322136	1.506865	2.81458	1.787317	1.478653	1.334552	1.590047	4.041804	2.798445	1.874917	2.980212	1.485495	1.305784	2.067556	2.892596	0.4967216	3.08923	2.449705	1.332807	2.426736	1.534229	0.2110175	2.802748	1.923412	2.5821	2.805827	2.574704	3.75797	2.67646	1.515695	2.389599	0.9609574	2.318106	1.789706
TCGA_TCGA-55-6975	4.591814	3.462805	4.356809	4.0138	3.707571	2.665961	4.022828	4.360559	2.371286	2.587326	4.133293	2.722124	4.669185	3.890117	4.652563	3.26453	3.241253	4.420212	3.036805	3.224927	3.156018	3.386931	4.209746	5.07033	2.800205	4.950091	3.590445	2.917748	3.22161	3.963045	1.975924	4.783372	5.013122	2.657629	3.010569	2.093119	2.474381	3.899582	3.505842	4.293377	4.250836	5.028348	5.048235	4.05212	3.049265	3.229865	4.366096	4.584403	3.828395
TCGA_TCGA-73-4662	3.898712	2.774113	2.954235	2.655655	0.8157222	1.054259	1.519528	1.941112	1.918387	1.057811	1.62963	0.8145906	1.616203	1.385236	1.675636	0.9891748	0.9610122	2.909289	1.201761	0.9969981	1.374177	1.178963	4.173851	2.985047	1.073326	3.534167	0.594422	0.5645757	1.073484	1.112699	0.7477163	2.218223	3.345621	0.9198814	2.050031	1.129069	0.7948932	2.02991	1.687216	1.416256	2.747243	2.396986	2.781061	1.992302	2.5467	2.595571	1.395442	3.003943	1.869389
TCGA_TCGA-49-6767	4.309214	4.019341	4.584255	4.348753	3.083413	2.690553	3.728871	4.490166	2.745748	1.987617	3.967365	2.43962	4.491096	3.590957	4.483561	3.662012	2.618702	4.846648	2.330044	2.847575	3.164786	2.551024	5.179001	5.342504	3.067119	4.536561	3.597673	2.904341	3.838954	0.07862179	3.795683	5.340916	4.739017	2.657112	3.502382	3.26795	2.857651	4.438904	4.095388	3.956966	5.006676	4.647328	5.768219	4.465125	3.43758	3.211832	3.710923	4.889331	4.086923
TCGA_TCGA-44-A47G	2.804774	2.656918	2.440732	2.9456	1.123319	0.004349939	2.011414	2.078894	0.8878041	0.9178442	2.137963	1.321199	2.121345	2.407212	2.406315	0.918236	1.389115	3.316663	1.212291	0.9712114	1.418894	1.382018	3.916831	3.277032	1.335555	3.106829	1.770202	0.9996544	1.229662	2.187094	1.098007	3.117123	2.912121	0.6811889	1.757122	1.582033	0.9471643	1.877382	2.083019	0.9745727	2.961724	2.692758	3.110024	2.288581	1.040661	1.811919	1.663115	1.860288	1.660221
TCGA_TCGA-NJ-A4YG	2.984502	2.824251	1.924006	2.583068	0.5252258	-0.2547362	0.9196606	1.392797	0.8531829	0.1781451	1.170352	0.1474159	0.8702415	0.7641206	1.681035	0.3114809	0.4584022	2.98034	1.087061	0.6131604	0.7696905	0.7841916	2.534129	3.504788	0.671009	3.046045	0.3735417	0.5131468	0.8831608	1.157536	0.7216595	1.111573	2.183366	0.6289638	1.337321	0.4068191	-0.0988934	1.643858	1.030057	1.235796	1.734352	2.150214	2.328291	1.639101	1.340262	1.596208	1.087867	1.83425	0.7681138
TCGA_TCGA-55-8507	4.069073	4.046014	3.873431	4.030307	2.388229	2.211893	2.237256	3.275167	1.347879	1.898187	3.233638	2.027826	2.762069	2.953944	3.877601	2.210269	2.323607	4.385008	1.942225	1.839131	2.250659	2.589132	5.075173	4.860083	1.712128	4.006046	3.13063	1.72854	2.912367	2.677268	2.331543	2.479046	4.291638	1.952426	3.380439	2.287575	1.912562	3.653959	2.466866	3.752558	4.30363	4.608675	4.869863	3.328352	3.653125	2.404667	2.801213	3.856669	3.061051
TCGA_TCGA-05-4433	3.639063	3.111895	3.130164	4.124898	2.008377	0.370015	2.474507	2.614144	1.522784	1.050545	3.363619	1.898315	3.558349	2.359514	3.61306	1.882187	2.136139	3.544663	2.369671	2.798927	1.755629	1.272047	4.403443	3.717196	2.331503	3.082536	1.821737	1.921478	1.470448	3.004239	2.259018	3.330282	4.348616	1.589362	2.393018	2.06541	1.197167	2.05835	2.414761	2.607293	3.998881	3.132679	3.864477	2.981022	2.004841	2.493056	1.94584	3.084001	2.492091
TCGA_TCGA-55-A4DG	4.497581	3.261694	2.493845	2.287493	0.7177117	0.389231	0.8294699	1.704245	0.434866	0.3301205	1.100051	0.2660883	1.476917	1.391818	0.6514045	1.026447	0.4609891	3.127142	0.2496002	0.374289	0.8284976	0.9175078	3.051063	1.885941	1.35455	2.752976	0.594422	0.6240757	1.363531	0.7089672	0.9836371	1.847543	2.134985	0.3721307	0.8473185	0.8212847	-0.006141267	1.0429	0.6319025	1.699734	2.171555	1.393524	2.129989	1.753839	1.901569	1.609621	0.2169506	1.862837	0.595291
TCGA_TCGA-49-4494	3.241002	2.47529	3.493077	3.747144	2.166844	1.011872	3.462505	3.067574	2.076076	1.834482	2.394456	1.703272	3.684324	2.386327	3.029005	1.5491	1.037883	4.338851	2.68257	0.8624298	1.696365	2.399953	3.911112	5.145976	1.114817	3.506004	2.927453	0.7546615	2.078135	2.993899	2.764005	3.611653	4.044171	0.9066137	2.812051	1.776139	1.011289	3.275053	2.654223	2.738987	3.447593	4.827082	4.220977	1.935284	3.080482	2.76442	3.475381	3.113278	2.654745
TCGA_TCGA-NJ-A7XG	3.162461	2.225296	1.88627	2.589173	0.4328078	-0.7129977	0.4544249	0.5621298	0.7243419	-0.084616	0.8406702	-0.2891844	0.6698741	0.2289339	1.053444	-0.1361629	0.3591613	2.955756	0.5857176	0.2512504	0.6688494	0.3957644	2.04793	2.51912	0.2408839	2.25965	-0.4792161	0.1174707	0.7291674	0.6826887	0.1542779	0.7522889	2.51103	-0.2433898	0.817314	-0.02969527	-0.08757568	0.9372423	0.5691007	0.3549187	0.9260477	1.060928	1.683369	0.8265472	0.6599568	0.8971393	0.5659633	0.8991023	0.9001751
TCGA_TCGA-44-6147	4.5577280372	3.6120718876	2.5112058472	3.0496538658	0.8678549251	0.5022849016	1.0141954132	1.591453695	0.9024325409	0.5632823197	1.8505635488	0.5945067677	1.4261091482	1.1788311899	1.7026626642	0.9671056648	0.6962418177	3.6589297476	0.9784316723	0.7490477521	1.5370310218	1.2139218077	3.0169192885	1.9827174272	1.781005729	2.7021742102	0.1163659883	1.2737629528	1.8801132969	1.6802065736	0.1363478143	2.3673065301	2.6191585273	0.9586598183	1.1556139182	0.7686173981	1.0873537166	1.2686675766	1.7737410193	2.4296570587	1.4175469461	1.3460182521	2.4874703486	2.3841197337	2.4843121508	1.9685780541	0.1718968562	2.0330199992	1.1911226118
TCGA_TCGA-49-AARO	3.055035	2.588098	2.45296	2.269807	1.855991	0.6998472	1.662101	2.292859	1.075743	0.8925276	2.412626	1.029394	2.330957	1.669959	3.125948	1.131489	1.38593	3.825911	1.892618	1.351285	1.852927	1.345017	3.382531	3.222541	1.483153	3.40694	2.338214	1.330597	2.403588	2.654377	1.29804	2.878109	3.847925	0.8748291	2.379582	1.416552	0.8175607	2.815804	2.876204	2.292317	3.058067	3.025335	3.587064	2.295092	2.281858	1.745908	1.713417	2.734299	2.126713
TCGA_TCGA-44-6774	4.046236	2.938203	2.995842	3.10263	1.69285	1.044323	2.085981	1.907361	0.907213	1.523448	2.451405	1.368181	2.391437	2.204427	2.981982	1.585932	1.676908	3.730694	1.70584	1.341883	1.754788	1.42774	4.28324	3.140756	1.379207	3.17221	1.994541	1.235432	2.909186	2.762173	1.59308	2.615917	3.368927	0.9407935	2.410789	1.607423	0.9797589	2.853897	2.142995	3.633226	3.103789	3.361489	3.774858	2.725727	2.365818	1.929494	1.626367	3.044456	2.41642
TCGA_TCGA-49-AAR4	2.042456	2.630779	2.562071	2.545035	2.214884	0.8945547	1.839715	2.256901	1.268918	1.281778	2.085325	1.454815	2.410916	2.233703	2.666643	1.655328	2.054855	3.213887	2.116529	1.639701	1.969492	1.461933	3.913422	3.332372	1.653197	3.391107	2.343239	1.484993	2.150784	2.448047	1.610216	3.017882	3.264986	0.994399	2.812661	1.513056	1.440484	2.866144	1.92042	1.571549	3.583184	3.570224	3.620955	2.408101	2.098211	2.151852	1.288932	2.848992	2.675259
TCGA_TCGA-91-6848	3.714669	3.967497	4.626367	4.983901	3.796338	4.033712	5.225969	4.118015	3.163171	4.286578	4.355902	3.696987	5.365391	4.336998	5.303813	3.883364	4.011988	4.456375	2.974624	4.728074	4.161503	3.60042	5.585905	5.576369	3.882581	5.098671	4.255412	3.902595	4.654015	4.667751	3.556088	5.777558	5.013889	3.896857	4.252422	3.327145	2.456701	5.049142	4.395235	4.25995	5.067448	5.299709	6.075799	3.726899	2.601283	4.011412	4.900217	4.106097	3.383393
TCGA_TCGA-50-8460	2.153859	2.150632	2.097929	1.591735	0.5344829	0.1223908	1.037149	1.10979	0.7121288	-0.04244079	1.597992	0.07464988	1.106792	0.7316593	1.632962	0.6419542	0.4758095	2.72452	0.4554435	0.5974709	0.8686318	0.7710722	2.353412	2.800842	0.5747426	3.070053	0.1520349	0.6327441	1.154292	0.8172505	0.2089261	1.631449	3.311794	0.003514347	1.352044	0.8722434	-0.03974089	1.377072	1.231441	0.8603315	2.023163	1.919308	1.796915	1.410605	0.5372517	1.315807	1.168103	2.12383	0.9394966
TCGA_TCGA-44-2668	3.851859	4.748354	4.731802	5.018379	2.945365	2.518019	3.333727	4.550048	3.035473	2.208532	4.012231	2.990142	4.370296	4.127656	4.715129	2.328167	2.770475	4.556254	2.388641	3.607567	2.837641	3.00924	5.086725	5.299731	4.505696	3.832323	3.421331	3.245488	3.541832	4.414076	3.160732	4.607309	4.374207	3.23385	2.811644	2.37514	2.538098	3.326711	3.386377	2.933708	4.062178	4.339814	5.936888	4.715878	2.147164	3.52798	3.019193	3.949684	3.690901
TCGA_TCGA-55-8091	2.648685	2.396848	2.706342	2.976666	1.105526	0.5359125	1.895119	1.412061	1.516319	0.2760427	1.819608	0.7078808	2.14766	1.391156	2.000217	0.4012202	1.126154	2.850147	1.077873	1.478199	1.452017	0.8736429	3.306641	3.586406	1.217521	2.071433	1.262467	1.236235	1.602027	1.58319	1.02703	2.372066	2.87708	0.4617456	1.036742	1.249904	0.5731318	2.104302	1.712373	3.086611	2.125543	2.302887	2.795968	1.989519	1.562084	1.413244	1.979079	2.01805	1.850449
TCGA_TCGA-50-6673	3.862838	3.007402	3.329943	3.225024	2.037964	1.626536	2.224891	2.317629	1.342308	0.9811911	2.517659	1.609185	2.771511	2.073499	2.821324	2.196039	2.080593	3.918654	1.584304	1.839269	1.099745	1.284985	4.303608	4.033848	1.335925	2.831612	2.133432	1.442767	1.694405	2.050156	1.957994	4.157072	3.006115	1.390705	1.897681	1.129541	0.811615	2.096966	2.410871	2.744907	2.985023	3.048157	3.887513	2.466787	2.155103	1.557925	1.496757	3.107887	2.52163
TCGA_TCGA-49-AARE	3.574838	2.598032	3.326723	2.130802	2.414655	0.3255154	1.486737	2.701051	1.232329	1.7298	2.326072	1.203557	2.100009	2.498815	2.880158	1.940874	2.135111	3.974775	2.011241	1.055538	1.469211	1.382434	3.74868	4.145062	2.033268	4.09563	3.443798	1.593951	2.050521	3.308231	0.6997349	2.95186	3.631211	0.9470882	2.397699	1.290916	1.397464	2.539215	1.76242	2.598301	3.045048	3.600617	4.478712	3.405146	2.498387	2.313668	2.793303	2.536785	2.898629
TCGA_TCGA-55-6985	3.008819	3.141573	3.108335	2.644332	2.628477	1.248131	2.396649	3.101042	1.433011	1.25987	2.842791	1.385565	2.80042	2.174511	3.161493	1.376014	1.62815	3.595232	1.311231	1.318166	1.721354	1.403573	4.453324	3.707109	1.985702	3.275436	2.224147	1.540002	2.070229	3.130783	1.303615	3.430097	3.642595	1.326319	2.636481	1.546087	1.531094	2.837865	2.668353	3.263289	3.411023	3.530206	4.035943	3.139351	2.554655	2.232488	2.173481	3.100633	2.003682
TCGA_TCGA-55-6642	4.004191	2.58066	2.952382	3.491389	1.379124	1.064726	1.276987	2.140244	0.5277391	0.07629429	2.630837	0.8310113	1.915575	1.621173	2.86027	0.9308079	1.441878	3.37691	1.234642	1.209542	1.059526	0.9634056	3.754385	3.402966	1.758605	2.435904	1.881491	1.089614	1.575457	1.486232	1.122848	2.593151	3.294387	1.239218	2.121992	1.19916	0.8492023	1.985543	1.278989	3.955345	2.427508	2.37601	2.966543	2.716308	1.725368	1.92124	2.022938	2.388389	2.098323
TCGA_TCGA-50-6591	3.439101	4.680678	4.675199	4.313945	3.798404	3.456934	4.562578	4.749224	4.493462	3.374405	4.921612	3.522934	4.954696	4.624595	3.9901	5.203478	4.083981	5.701372	3.328603	3.430908	3.860674	3.977776	6.776701	6.377156	4.061707	5.543624	4.126778	4.174493	4.184816	4.819528	3.402381	5.27543	5.699807	4.105208	5.12673	4.449056	2.090229	4.985448	3.176371	5.160302	5.840717	5.923848	5.649078	6.179421	4.729687	4.621795	4.209333	6.052726	4.871921
TCGA_TCGA-78-7166	2.625481	2.023862	2.454521	2.913307	1.557112	0.8135903	1.822082	1.626683	1.013446	0.6146758	2.149724	0.6365451	2.107763	1.554897	2.604617	1.655328	1.481809	2.601206	1.452166	1.660891	1.349976	1.120023	3.385486	3.96784	1.549589	4.057724	1.665744	1.149764	1.261726	2.34876	1.182408	2.535306	3.893484	1.154199	2.204957	0.8742842	0.2277686	1.903715	1.568806	1.135063	2.458809	3.248438	3.381148	1.822491	1.712024	1.17728	2.891224	2.761025	1.984256
TCGA_TCGA-05-4427	4.185212	4.240058	4.580221	4.848979	3.236341	2.95471	3.891966	3.412692	2.314703	3.191335	4.22831	3.500581	4.280707	3.670923	5.013259	3.770193	3.941874	3.882967	3.4585	3.282316	3.430529	2.598586	6.268772	4.508313	1.655895	4.213442	2.659048	2.847267	2.423743	4.678443	2.503264	4.108091	2.84123	2.740624	2.975295	3.939617	2.570226	4.032689	2.874995	1.47585	4.805492	4.542084	5.536005	3.953229	3.13172	3.097721	2.861201	3.724636	3.663275
TCGA_TCGA-49-4487	2.555019	2.928963	4.157965	3.989886	2.77452	1.791092	2.667501	4.126617	1.455808	3.007697	3.125672	2.077345	2.847203	2.860104	3.495674	3.446337	2.515942	3.248225	2.830555	2.23949	2.104692	3.069366	5.048041	5.333681	2.837488	4.755435	4.035364	1.735973	2.310804	3.427919	2.268226	3.784743	4.974419	2.472454	2.983509	2.438249	1.867545	3.336212	3.402574	3.376675	3.945001	4.24042	5.530393	4.447811	3.345932	2.842251	3.390311	4.329186	3.362199
TCGA_TCGA-73-4676	4.515	4.144257	4.124712	5.002281	3.12166	3.367212	3.881222	3.947676	1.977573	2.261766	3.556756	2.413243	3.924504	3.24561	4.361462	3.179837	3.157095	5.362092	2.74189	2.38586	2.55308	2.550803	5.980698	5.4515	2.515026	4.683072	3.55173	2.076373	3.696097	4.021977	2.874422	5.046832	4.856301	1.900329	3.930791	2.280012	2.728595	3.909658	3.210137	3.883776	4.422328	5.299597	4.575532	3.253895	3.433498	3.730092	5.035314	3.968552	4.180364
TCGA_TCGA-49-4507	2.924294	3.217031	4.318001	3.23028	2.610549	1.329539	2.359709	1.753253	1.956176	1.75552	3.058112	1.893357	3.182669	2.843012	3.999981	2.054589	1.887263	3.344941	2.427633	2.531061	1.466873	2.690873	4.964842	5.166401	2.195301	3.954263	3.624629	1.347861	2.557538	2.220052	2.124574	3.484787	4.425538	1.312335	3.179316	1.272982	0.3035725	2.843521	2.99167	2.908857	3.704856	4.788844	4.285154	1.339451	2.309628	0.9830404	3.198749	3.141399	2.092972
TCGA_TCGA-78-7148	3.8899	3.653635	3.766049	3.591454	2.579203	1.525219	2.909362	2.968359	1.624286	1.800269	3.232786	1.55884	3.343605	2.263327	3.126948	2.102935	2.02865	4.053461	2.247252	2.256848	1.790506	2.608665	4.446221	4.573375	2.094537	4.152518	2.203953	1.341904	1.98603	2.489142	2.056523	3.589768	4.571482	1.592603	2.907353	1.323402	1.156725	3.011058	3.033058	2.437215	2.873415	3.476664	3.878627	3.109438	2.273912	3.200052	3.564434	3.028912	2.790964
TCGA_TCGA-55-8514	3.883617	1.281953	1.116816	1.965478	-0.08095788	-0.556178	-0.3781339	-0.1549884	0.6977989	-0.5177441	0.3095274	-0.4379932	0.2692042	1.614556	0.5880337	0.06227949	-0.07451391	2.263689	0.3590252	-0.109237	0.2294446	0.1436826	1.185284	1.398147	-0.1233257	2.593316	-0.4084972	-0.3395389	0.5799481	0.6639784	0.1274099	0.7285217	1.720067	-0.4527287	0.7225135	-0.1094439	-0.5142861	1.139485	0.5134649	0.2680274	1.313458	1.256452	1.194618	0.4060601	0.960054	0.7079444	-0.2969723	1.311391	0.5322763
TCGA_TCGA-93-A4JQ	2.748151	3.409138	3.447726	4.244497	2.435389	1.660784	2.995744	3.269677	1.803877	1.227763	3.198048	2.140191	3.013617	3.190245	3.509699	2.2337	1.952939	2.978851	1.987818	2.39648	2.804394	2.225935	5.061348	3.800215	2.464956	3.766225	2.458959	2.054065	2.275501	3.2696	2.448669	4.657902	3.601985	2.032985	3.471083	1.70662	1.104089	3.336863	3.120592	3.165022	3.790118	4.261473	4.271223	3.213498	2.659252	2.692226	2.164747	3.203113	2.9888
TCGA_TCGA-55-7576	3.530102	3.598424	3.597903	3.956296	2.336669	2.023287	1.643431	3.185588	2.382237	2.130861	3.374691	2.133511	2.219199	3.004425	4.443551	3.251868	2.369642	3.929671	2.327929	2.194658	1.746013	2.104431	4.73667	3.957694	2.075716	4.307346	2.592864	1.940139	3.42173	2.536359	2.678667	3.452485	4.616447	0.9737458	2.896198	2.070539	1.037162	3.033492	2.78185	3.283763	3.919161	4.325312	4.766612	3.029436	2.616253	2.934901	1.469019	3.388276	2.66452
TCGA_TCGA-55-6969	3.538584	4.390472	3.553646	3.965642	1.978785	2.076659	2.964316	3.67231	1.475673	2.232936	3.445086	1.569706	3.447966	2.581585	3.860767	2.397067	1.923516	4.494824	1.401951	1.709452	2.052219	1.90312	5.03542	3.993381	2.04306	4.201835	3.29125	1.975195	2.721317	3.517994	2.752377	2.494629	3.945735	1.710629	3.237454	2.077289	0.9891234	3.190825	2.511929	4.100038	3.639672	4.025055	4.676268	3.37423	3.100059	2.525426	2.752503	3.739045	2.670799
TCGA_TCGA-93-7347	3.087959	2.758371	2.580275	2.838062	0.9461584	0.4106839	1.661557	1.279595	1.086145	0.5413577	2.026562	0.6984664	2.222402	1.805652	2.337707	0.5332181	0.833829	3.455273	1.356564	0.7192597	0.8174617	0.7671199	3.269304	2.919809	0.5978832	2.470935	1.100174	0.4406749	1.18891	1.219013	0.6824706	1.747813	2.994187	0.1726879	1.642534	0.6303804	0.1538647	1.937917	1.66087	1.023092	2.350811	2.51098	2.416804	1.511502	0.7600147	1.524413	0.9274665	1.654698	1.337061
TCGA_TCGA-69-7978	3.281668	3.505675	3.156477	4.135137	2.079844	1.918471	2.20445	2.439904	2.04817	1.792239	2.617862	2.318561	3.101758	2.816006	3.604391	1.944991	2.016801	3.450431	1.714444	2.372513	2.251323	1.625666	4.28094	4.189037	2.190203	3.08987	2.18593	2.458735	2.104941	3.365949	1.975732	3.661615	3.792885	1.6027	2.327977	2.017885	2.177064	3.113842	2.606975	3.354114	3.260459	3.090056	4.508061	2.833735	2.575988	2.335269	1.813955	3.766454	3.136421
TCGA_TCGA-NJ-A4YF	4.449637	2.961979	3.168249	2.827621	1.815692	0.8147708	1.048588	1.410869	0.2897711	1.441323	1.457285	0.367505	1.577839	1.177442	2.093956	0.9093033	1.479587	4.888609	1.797719	1.188179	0.9679856	1.622331	3.284728	3.575134	1.156754	3.903388	2.175078	1.003969	0.4343595	2.416242	0.7471032	1.836243	2.931735	0.4811235	1.93242	0.8276996	1.223103	3.27931	1.176653	2.841671	2.835356	3.196014	3.370589	2.327058	1.06086	0.5764632	2.472722	5.121916	2.077943
TCGA_TCGA-91-6830	3.57496	3.433795	3.183743	3.626375	2.858955	0.9332881	1.627577	2.601635	1.799501	1.226243	2.949707	1.553006	2.417875	2.451268	3.53687	2.3345	1.561495	3.921755	1.648979	1.27472	1.407553	2.346443	4.265666	4.308608	1.835657	3.420254	2.193745	1.153371	2.247116	2.759378	1.9846	3.366097	3.673377	1.411547	2.886958	0.9888581	1.599452	2.267553	3.068353	2.866467	2.991022	2.704922	3.704122	2.562789	2.867612	2.36925	2.030718	3.060222	2.164744
TCGA_TCGA-44-7672	3.248706	2.785778	3.039019	2.339095	1.58562	0.6727747	2.1115	2.518436	1.14516	1.115852	2.555672	1.147092	2.978335	1.68153	3.037427	1.506009	1.21596	3.660392	1.855579	1.37203	1.6653	1.420904	4.134643	4.204818	2.005237	3.900237	1.490942	1.176181	1.320919	2.362616	1.46777	3.15734	2.928682	1.258953	2.306287	0.9804438	0.9468117	2.879449	2.18831	2.301481	2.978545	2.945961	3.816505	2.595317	2.180593	2.299126	1.707311	3.181271	2.425609
TCGA_TCGA-78-7540	2.888085	1.292338	1.880338	4.343598	1.214624	-0.219332	1.058276	0.8332126	0.2158142	-0.6344988	0.7131239	0.08944111	1.11839	0.5002012	1.136224	0.06053649	0.07252442	2.239491	0.9714797	0.6791433	0.4700057	0.2604472	1.915318	2.481047	0.3044185	1.843663	0.05447651	-0.09153458	0.6704817	0.4616417	2.794057	2.013137	2.356776	-0.3926208	1.306118	0.2336299	-0.3173543	1.329957	0.8935036	0.8725427	2.716559	1.487802	2.070826	0.8854658	0.5812984	1.293458	1.067472	2.128228	0.7377312
TCGA_TCGA-55-7227	2.817793	3.647824	2.475705	3.665625	1.631917	0.7318099	1.931536	1.398676	1.509197	0.945017	3.007464	1.053213	2.525401	2.127073	3.02031	1.072672	1.723189	3.930113	2.150875	1.874329	1.767688	1.176093	3.780083	3.71456	1.026914	3.067585	1.352468	1.185118	2.136389	2.544554	1.458623	2.901155	3.726184	0.6212917	1.960026	1.389279	0.5757397	2.373102	1.881227	1.753675	2.666177	2.606728	2.749715	1.92774	1.515134	2.187134	1.935086	2.256214	1.687318
TCGA_TCGA-MP-A4T6	2.428636	1.709009	2.007091	0.8868509	0.5501766	-0.2876063	0.6610462	1.136578	0.9731473	-0.1679153	0.885741	-0.03662794	1.412024	0.8403375	0.6479956	-0.2974739	0.4975516	2.733655	0.7968109	0.5985807	1.603048	0.9676052	2.349477	2.047464	0.7785829	3.197308	0.4098684	0.5317381	1.378243	0.4502739	0.07237877	0.9745261	3.012679	-0.04844228	1.390888	0.3564197	0.3778662	1.873354	1.320511	0.4622728	2.832839	1.644334	2.058768	1.740148	2.203557	1.988527	0.3758465	1.958743	1.081218
TCGA_TCGA-99-8028	2.576581	2.235606	2.079604	2.234551	0.5037537	0.2612203	1.113392	0.915614	0.5629784	0.5035807	1.358431	0.1214948	1.469179	0.9579125	2.071279	0.2161864	0.5682652	1.854868	0.9674816	0.6699298	0.6029306	0.3939426	2.73225	2.752517	0.4446418	2.794758	1.081482	0.5039828	1.226524	1.455398	0.4604215	1.686485	2.469688	-0.1999506	1.145743	0.7260574	-0.2028315	1.479335	1.290941	1.048908	1.981418	2.200135	2.396014	0.9758493	0.9903338	1.193323	0.8552024	2.095723	0.9824446
TCGA_TCGA-64-1677	4.380663	3.554963	3.572497	5.215113	2.25096	1.645274	3.642152	3.210828	2.984708	2.592254	2.834195	1.78917	3.317303	2.965245	3.156508	2.264848	1.150025	4.08698	2.081789	1.186729	1.991411	2.251965	4.444271	5.094026	1.582073	4.936169	3.087701	1.295291	1.756691	3.148552	3.587199	2.487694	4.410836	0.8965234	2.604233	2.646362	1.186439	3.677309	3.244939	3.006785	3.430487	4.522759	4.303713	1.954877	4.021426	2.544475	3.367978	3.623218	2.15486
TCGA_TCGA-05-4403	3.516718	1.6364	2.676562	3.219271	1.193898	0.2320529	1.406976	1.055105	0.5037249	-0.2155743	1.503919	0.2038575	2.139099	0.8855657	1.916297	0.4754278	1.025935	2.278396	2.288766	0.8486366	0.5211552	0.2200075	2.204486	2.8116	-0.07381728	2.33127	0.6454615	-0.1356397	0.6151198	1.415458	1.35777	1.77992	2.689365	-0.37942	1.293004	0.232295	-0.3724028	1.49608	1.439194	2.118731	2.783985	2.479773	2.292674	0.3107026	0.6467886	1.184637	1.513265	1.972349	0.8337283
TCGA_TCGA-44-6148	2.787282	1.827806	2.081537	1.904558	-0.1478093	-0.9117665	0.3959355	0.3646197	0.5034524	-0.6814811	0.7896072	-0.6057677	0.4865443	-0.2893978	-0.04510741	-0.3966962	-0.360759	2.517072	0.1361838	-0.04908827	0.1630619	-0.3253237	0.8107814	1.766951	-0.5680635	1.056332	-0.7948086	-0.01150241	0.4519649	-0.5639139	-0.6005078	-0.1873899	1.660487	-0.8535153	0.5775366	-0.1351854	-0.5126363	0.4460939	0.8099671	-0.3834208	0.7743092	0.05920787	0.456906	0.5655888	0.3705518	0.409727	-0.4366177	0.8962772	-0.1276095
TCGA_TCGA-55-6980	3.196669	1.899651	1.933989	1.85308	0.5751528	-0.1393013	0.9401443	0.493875	0.3590754	-0.6062775	0.9532072	-0.2744106	0.894803	0.7391732	1.133605	0.1542287	0.163223	3.07877	0.3967736	0.4652153	0.4820487	0.04745156	2.169669	2.827159	0.08863678	2.201685	0.4113609	0.3121293	0.4592449	0.5785454	0.00278015	1.813664	2.282403	-0.3260948	0.4963344	0.2267323	0.06495103	1.140416	0.798359	3.19895	1.971501	1.483272	1.824523	0.9397007	0.4672269	0.4508186	-0.4416579	1.525464	1.003398
TCGA_TCGA-55-8511	2.920433	4.361768	3.099301	2.343027	2.202481	1.750953	2.610815	2.86792	0.891552	2.775621	3.499166	1.629776	3.695724	2.637454	3.067038	1.968348	2.665196	3.68469	2.281551	2.374657	2.513223	2.324376	5.522151	4.520685	2.080207	4.170079	3.097055	2.130116	2.919994	3.385438	2.461094	4.235906	3.675169	1.674024	3.76599	2.935924	1.869439	3.810525	1.988159	3.003097	3.786873	3.759075	4.0634	3.002792	2.497583	2.79433	1.892088	3.039501	3.498047
TCGA_TCGA-86-8278	3.699289	2.800592	3.169931	3.849487	1.506854	0.08362982	1.917402	1.592385	1.48932	0.4814591	1.760316	0.7787241	2.449733	1.554765	1.658764	1.120763	1.943908	4.107751	1.824063	1.569766	1.69539	1.303023	4.074171	3.521447	1.077762	2.756405	1.27893	0.8225673	2.257679	2.735358	0.9257265	2.261621	3.363096	0.5631849	3.135803	0.7500067	0.6422981	2.55415	1.727311	3.083173	2.745928	2.285706	3.050017	2.135028	2.2474	2.42021	1.620577	2.070314	1.679419
TCGA_TCGA-78-7167	3.890157	2.535593	1.372518	2.868423	-0.5081716	-0.7705754	-0.06281214	-0.1166287	0.3079121	-0.7931336	0.5838298	-0.5637856	0.1291489	-0.358784	-0.1595209	-0.3318397	-0.193552	1.665127	-0.0731635	0.6218296	0.5907065	-0.3705368	0.9850508	2.216445	-0.2642521	0.845615	-0.536576	-0.1389975	-0.2011939	-0.6474179	-0.8215214	-0.02780566	1.812858	-0.6005991	-0.07904403	-0.3493859	-0.6638241	0.1173551	0.4212713	-0.002303973	1.063162	0.1541486	0.5879601	0.2222723	0.8729109	-0.060017	-0.5280221	1.404248	-0.3307156
TCGA_TCGA-55-8615	3.404108	2.431673	3.250036	2.822415	1.630556	0.659378	2.091485	2.638517	0.7470399	1.31517	2.488847	0.5793902	2.60757	1.662908	2.817359	0.7419219	1.379464	3.035747	1.168031	1.357474	2.33103	1.368762	3.407964	3.687717	1.931471	3.395267	2.212914	1.302136	1.304289	2.018337	1.063406	2.873656	3.804289	1.232362	1.298738	1.184826	1.236261	1.931674	1.742097	2.695105	2.568214	3.394407	3.529091	2.750605	2.33197	1.805218	2.100792	2.481819	1.918483
TCGA_TCGA-55-A494	5.185759	4.210178	3.573985	3.541344	2.873499	1.580851	2.478661	3.709497	1.486996	1.504162	2.844844	1.949216	3.25758	2.918185	3.776382	1.790261	2.438095	5.092051	1.982554	2.364935	2.269014	2.04977	4.843457	4.718131	2.949259	4.727791	3.027383	2.003631	2.4601	2.9055	1.954604	4.211407	4.243044	2.408181	3.081403	1.33946	1.25315	3.118123	2.3904	2.576686	3.632056	4.471219	4.043134	3.532593	2.907912	2.299606	4.647755	2.978041	3.104168
TCGA_TCGA-78-7147	1.847416	4.837967	3.386838	4.569623	2.820346	1.847059	2.128119	3.388276	1.572844	1.479598	2.805982	1.555998	2.259252	2.424426	2.916868	2.071423	1.696185	4.794272	1.555972	1.510502	1.4923	2.195718	4.912322	4.775468	1.583473	4.162155	2.397315	1.320319	3.541412	3.152571	2.354085	3.293576	4.678674	1.717644	3.419354	1.696374	1.676179	3.486983	2.504176	2.813665	3.748247	4.045213	4.070298	3.545684	3.335935	3.17478	2.351569	3.094378	3.116775
TCGA_TCGA-97-A4M0	2.99639	3.161336	2.432586	3.021707	0.6462258	-0.1109329	0.8802935	1.04969	1.305815	0.06558654	1.703545	0.5112758	1.448839	1.228967	1.780147	0.6780939	0.5666941	3.249913	0.7008892	0.7353805	1.207365	0.9568511	3.506465	3.313799	1.325256	2.153172	0.8311422	0.7691969	0.9945043	1.105502	0.6341157	1.805206	3.089343	0.6452632	1.118555	0.5243643	0.2972583	1.657744	1.882076	0.8107041	2.487134	1.604716	2.212465	1.831294	1.538239	1.234428	0.5583877	1.76833	1.206396
TCGA_TCGA-55-7573	3.107236	2.441794	2.507295	2.989975	0.6236296	0.1785404	0.8179747	0.8851665	0.4856347	-0.2662766	1.721442	0.2806778	1.033889	1.301514	1.563665	0.2146692	0.717659	2.392056	0.8247024	1.286006	0.7329413	0.2596784	2.485281	2.459857	0.4824961	2.639096	0.290494	0.508414	0.2979295	0.6108437	0.02700533	1.058453	2.784322	0.2475424	0.85669	0.3969965	0.5017488	1.201283	1.395417	1.067971	2.382518	1.282991	1.903009	1.606171	1.256228	1.192454	-0.2754128	1.632107	0.4654045
TCGA_TCGA-86-7714	3.604406	2.8494	2.794898	3.301271	1.023061	0.23386	1.665815	1.368163	1.192127	-0.06888637	2.272375	0.7572796	1.785369	1.457212	1.832682	0.5859717	0.9679683	3.442207	0.7985908	1.236334	1.828014	0.7357509	3.160714	2.883357	0.9267203	1.907951	0.847021	0.7651268	1.340726	1.534149	0.6349274	2.122597	2.822042	0.35881	1.064631	1.266167	0.2567049	1.90276	1.405929	1.047904	2.147681	1.594701	2.587916	1.879889	1.289492	1.029577	0.725451	2.261569	1.001675
TCGA_TCGA-64-1679	3.283996	3.678148	3.647883	4.18921	2.516913	1.926877	2.128771	2.787687	1.576199	1.765066	3.111579	1.76979	2.812995	2.948876	3.5181	2.686457	2.467464	3.370734	2.404034	1.323935	1.854544	2.106561	4.644367	3.781164	1.925605	3.045485	2.473452	1.372804	2.254985	2.602541	1.659075	3.930244	3.70752	1.443029	2.705841	1.997818	1.265955	3.152085	2.629161	4.181076	3.61922	3.368149	4.520656	3.314255	2.395697	2.570742	1.616422	3.268094	2.999438
TCGA_TCGA-64-1680	3.92133	2.170209	2.789383	3.306916	0.825375	0.3904368	2.424543	1.408075	1.359752	0.417193	1.698825	0.4167244	1.914139	1.408484	1.601661	0.8403146	0.7640475	2.906766	1.206136	0.3977707	0.8364992	0.7778906	2.507839	3.551775	0.03536734	3.644795	0.2777165	0.2671343	1.029945	1.447869	0.6690848	2.049733	2.611772	-0.2526769	1.613011	0.4144575	0.01478469	1.460798	1.523198	1.01085	2.018802	3.30282	2.189021	0.2136092	1.536749	1.589218	1.957416	1.901047	1.144014
TCGA_TCGA-86-8669	4.330142	3.52955	3.176059	2.983628	1.114913	0.5173677	0.9015396	1.198796	0.2014669	0.2851826	1.718119	0.7518901	1.100121	2.567724	2.001065	0.9659171	0.7669001	3.118892	1.033765	0.7237627	0.5900273	0.8500768	3.677489	3.020757	0.8579297	2.699302	1.26542	0.6866002	0.6101512	1.891278	0.8459976	1.362657	2.745172	0.2085478	1.663407	1.087775	0.03936154	1.758686	2.194274	2.489919	2.220752	2.616409	2.727403	1.605422	1.604985	0.773371	1.56114	4.532444	1.551397
TCGA_TCGA-78-7145	3.747331	5.767847	4.220139	4.590506	3.28759	3.008155	3.650079	4.217559	1.579765	2.24682	3.900048	2.365002	3.468142	3.346358	4.297416	3.247984	2.616464	4.463572	2.283223	2.362694	2.844471	2.758626	5.538281	4.88135	3.041486	5.147157	3.12362	2.733524	2.402946	4.136724	3.102345	4.868733	5.018278	1.995825	3.963843	3.174364	2.083896	2.701869	2.981469	3.513633	4.16152	4.772789	4.618902	4.00503	3.08214	3.680359	2.441629	4.178861	3.564063
TCGA_TCGA-86-8075	3.134686	3.739462	3.311123	4.725833	2.207086	1.606567	2.200531	2.93504	1.771316	1.812254	2.88111	2.1449	2.556653	2.799985	2.937495	2.121538	2.403757	4.434761	2.25859	1.610007	1.960895	2.130872	5.133187	4.262751	2.196101	3.860113	2.233826	1.758661	2.779598	3.298369	2.436556	4.718447	4.463021	1.896348	3.86572	2.304388	2.93425	3.300817	3.105042	3.768411	3.895816	3.682271	4.242031	3.386047	3.40465	3.284372	1.441657	3.193593	3.707453
TCGA_TCGA-99-8025	4.378421	2.905559	2.500344	3.65136	1.557612	0.5938495	2.370521	2.962696	1.061192	1.378981	2.078763	1.411211	1.897649	1.868029	3.447903	1.457485	1.742632	3.759245	2.096823	1.885334	1.691021	1.281013	4.537611	3.452886	1.461232	4.600964	2.585906	0.8922848	2.734167	3.194042	1.255531	2.864648	3.772153	1.203961	2.841211	1.562045	0.5835863	2.963643	1.550787	2.378934	3.07228	3.769163	3.943507	2.341211	1.966282	2.12317	2.080117	2.36205	2.244294
TCGA_TCGA-L9-A743	3.639425	3.432917	2.941868	2.982079	1.997971	2.365202	2.814072	2.434091	0.9814834	1.707565	2.708407	1.193964	2.842426	2.453515	3.588007	1.50368	2.042204	4.295455	2.065399	1.795402	2.208301	1.976628	4.301668	3.433202	1.88002	4.034578	1.856831	1.48946	2.110634	2.534237	1.572822	3.270198	4.218466	1.673893	2.51537	1.636649	1.193976	2.634349	2.1622	2.222645	2.566212	3.556051	3.792169	2.397837	2.737671	2.427441	2.274338	3.1269	2.551273
TCGA_TCGA-86-8054	5.538449	5.39596	5.527828	5.064441	4.328681	3.238278	4.466336	5.011027	3.513849	3.682491	4.884158	3.189486	5.002183	4.713898	4.734671	3.85682	4.557741	5.901493	3.896512	4.102632	4.209934	4.169334	7.017842	6.430577	4.377041	6.340757	4.583866	3.216038	4.163789	5.271371	4.296982	4.713133	6.785801	3.801305	4.206987	4.008224	2.85014	4.54255	4.60724	3.814111	4.845504	4.665914	5.10427	5.3395	3.969608	4.489218	5.035456	5.145042	4.457909
TCGA_TCGA-55-8094	4.130395	3.53621	3.298788	3.404874	1.890925	2.115102	2.829099	3.853401	1.587992	1.737824	2.518452	1.147502	2.687278	2.308233	2.819351	1.852363	1.864558	5.029712	2.143818	1.455975	1.774811	1.981133	4.922844	4.621048	2.284908	5.202715	2.584243	1.578284	2.016733	3.291808	1.847375	2.956442	4.360959	1.331662	2.800291	1.650664	1.40977	3.229379	3.02889	2.514386	3.677226	3.872684	3.330914	3.212962	2.014483	2.714694	3.418981	4.384705	3.331384
TCGA_TCGA-62-A470	3.74237	2.31365	3.003429	3.63318	1.884376	1.507719	1.623855	2.425395	1.390328	1.031341	2.715489	1.010765	2.020639	1.588152	3.528027	0.9676996	2.127497	3.103731	1.750431	1.811023	1.520866	1.140388	3.586604	3.766431	1.74906	3.736886	2.042152	1.451061	1.26935	2.746215	1.781004	2.127408	4.228041	1.715548	2.391437	1.010565	0.1796203	2.744466	2.410294	3.116951	2.511386	3.416801	3.115383	2.274359	2.150733	1.445801	3.371294	3.393643	1.986799
TCGA_TCGA-86-A456	3.365145	2.54249	1.862536	2.353869	1.016862	0.3568856	0.6392474	1.616954	0.2704686	1.032276	1.545929	0.3635428	1.210469	0.9048182	2.171792	0.268528	0.4443992	2.956036	1.032609	0.3987255	0.8505386	0.6145887	2.558134	2.863577	0.7268346	3.395824	0.8395696	0.7842147	1.150497	1.450207	1.029587	1.663579	3.504007	0.08759915	1.756744	0.6074615	0.4804434	1.610759	1.951926	0.2935782	1.966378	1.833452	2.208774	1.255535	1.349617	1.520573	0.9751044	2.306334	1.399889
TCGA_TCGA-MP-A4SW	3.479648	3.476136	2.862895	2.754815	1.362828	1.290536	1.73591	2.298659	0.8073985	1.147342	2.567249	1.203557	2.374727	2.156464	3.511144	1.369978	1.083153	3.058684	1.78124	1.246648	1.492833	1.306162	3.872301	3.653705	1.664232	3.511864	2.353702	1.175902	1.653008	2.629278	1.75471	2.407736	3.922431	0.9144168	2.16702	1.142371	1.089791	2.781611	2.288884	1.758317	3.159412	3.275438	3.780247	2.333666	1.952514	1.760821	1.1756	2.018721	2.176998
TCGA_TCGA-44-3919	3.424832	3.122243	3.248161	3.292814	1.420003	1.266532	2.319706	2.588901	1.482657	0.6470162	2.251695	1.437377	2.810483	2.16748	2.488912	2.075305	1.389781	4.429181	1.543938	1.016312	1.741251	1.36297	4.663198	3.263531	1.39802	3.348751	2.059603	1.105599	2.475724	2.77782	1.39176	2.962043	3.842234	0.9588122	2.718564	1.540832	0.9763042	2.61323	2.405669	2.44134	3.417873	3.519028	4.210655	2.386818	3.588792	2.304821	1.169856	3.134287	2.467591
TCGA_TCGA-80-5608	4.443123	4.795262	3.640275	3.453143	1.644966	1.08842	2.19991	3.024709	1.108375	1.910344	2.720886	1.834391	2.969119	2.75436	3.344551	1.305382	1.817935	3.897495	2.080618	1.597074	2.064775	1.555242	4.263933	4.240114	1.930472	4.440884	1.939594	1.464279	2.284939	3.54375	1.877048	2.673612	4.135377	1.577194	2.240941	1.508455	2.019634	3.088459	2.554389	4.561063	3.006306	3.746332	3.783911	2.987563	2.230687	2.148209	3.256019	3.504621	2.737236
TCGA_TCGA-75-6207	4.07825	4.199308	4.280198	4.301438	2.412819	2.86347	3.699216	4.537794	2.863469	3.107741	3.390378	2.678276	3.883837	3.430842	3.867636	2.810167	2.737898	4.466032	2.540468	2.032242	3.875097	3.202904	4.804085	5.210566	1.99926	4.336962	3.128019	2.450022	3.589633	3.353949	2.432418	4.240992	3.99876	2.401492	2.5273	2.106894	2.655642	4.770014	2.983372	4.507842	4.513293	3.983261	4.996532	4.516313	2.70521	4.135531	2.541405	3.714441	3.851764
TCGA_TCGA-69-7973	4.777524	4.795099	5.112847	4.993983	3.185171	2.485127	2.808482	4.600016	3.19478	2.952845	4.228047	3.255433	3.514241	4.269882	4.527974	3.314928	3.304515	5.012683	3.073388	1.941277	2.661458	3.546937	6.045895	5.395186	3.965748	5.434152	4.10248	2.504382	4.216386	4.474834	3.703825	3.599137	4.636079	3.318094	3.782381	2.943041	2.682709	4.166531	3.950043	4.321883	3.909678	4.561822	5.065613	4.647594	3.621285	3.949976	4.956462	4.791593	4.016125
TCGA_TCGA-86-8671	2.454728	2.224352	2.599458	1.847371	0.788927	0.1409317	1.300768	1.148235	0.9637921	0.4070933	1.891192	0.7600285	2.020351	1.949096	2.014683	0.4384226	0.8612769	2.576874	0.8889035	0.9303483	1.213326	0.7303543	2.965536	2.917757	1.187053	2.289979	1.578264	0.9120738	1.126734	1.488332	1.217784	1.86454	3.217623	0.435683	1.509375	1.359046	0.8140132	2.334596	1.669523	1.655517	2.599258	2.681889	2.8213	1.704432	1.216649	1.652471	0.7988675	2.41137	2.096454
TCGA_TCGA-67-3772	4.131856	1.40501	2.244755	1.890575	0.1027716	0.02609796	1.998785	1.19335	0.2430259	-0.2838982	0.8339446	0.02005889	1.495956	1.04823	1.468894	0.06227949	0.4426393	2.133647	0.7629242	-0.05009833	0.6156686	0.2985176	2.406169	2.254749	-0.1445766	2.831411	0.44616	-0.04409685	0.6078388	0.2034845	0.2321917	1.134545	2.485793	-0.2617468	1.061183	0.03730291	0.2993058	1.087751	1.506484	2.212056	2.170317	3.01435	2.019398	-0.05823397	1.419414	0.9619888	0.7854504	1.613205	0.8776681
TCGA_TCGA-35-4122	3.538166	2.786367	3.659938	3.978215	1.766585	2.1957	4.755313	3.428314	1.403203	2.001761	2.517103	1.909875	4.527311	3.044151	4.407085	2.683765	1.343641	3.097462	2.856473	1.054592	1.675663	1.652248	3.855209	5.28885	0.1892113	4.864831	3.692555	0.2052679	1.864522	3.646269	3.606897	2.946717	4.254647	-0.2916866	2.880367	1.222117	1.288403	2.95401	4.395827	2.906815	3.886541	5.373947	3.78895	0.2890864	3.57088	1.940124	4.241155	3.534905	2.145556
TCGA_TCGA-55-8513	2.701235	1.703749	2.105885	2.631402	0.3136862	-0.163263	0.5911458	0.4109993	0.3024671	-0.5714036	0.9303697	-0.09689557	1.482878	0.739632	0.6128692	0.1206348	0.01315264	2.098657	0.2535901	0.5664261	0.9601942	0.02094093	1.639113	2.189728	0.2992191	1.716853	0.5143023	0.4489968	0.5492717	0.5100831	0.5544124	0.8436172	2.309037	-0.07694203	0.6734849	0.2060671	-0.05999073	1.079432	1.464665	1.26773	1.686175	1.009429	1.457048	0.9189036	0.3906932	1.30034	0.3687092	1.603896	0.478715
TCGA_TCGA-35-4123	4.506417	3.003369	4.022401	3.733447	1.778478	2.334595	4.033101	3.681536	2.749023	1.684435	3.052636	2.65557	3.985555	3.443626	4.151221	2.868098	1.720507	3.604386	2.756899	1.578776	2.248248	1.591454	4.101347	5.090645	1.605732	4.714651	3.837195	1.378739	2.616594	3.845746	2.928591	3.720403	4.238975	0.3482677	2.595646	2.123786	1.25775	3.446815	3.877443	3.368703	4.281977	5.3961	4.023621	1.475266	3.518411	2.187653	2.952761	4.014657	2.633587
TCGA_TCGA-49-6761	4.295046	4.226321	3.232768	2.862817	2.035058	1.446749	2.231672	2.739778	2.189203	1.562823	3.026549	1.729695	3.22347	2.676488	3.545592	1.460995	2.191685	3.9363	1.980959	2.053446	2.193516	1.562602	3.743969	5.003977	2.334044	4.340816	2.430435	2.04869	2.205575	2.662873	2.128115	4.242518	3.118049	1.565748	1.813416	2.050761	1.120769	2.491487	1.652541	1.891368	3.309924	4.197657	4.358247	3.109479	2.449867	2.212361	1.473318	3.650784	2.834506
TCGA_TCGA-55-6982	4.093636	3.544896	3.181746	3.111596	1.815921	0.9438517	2.999195	2.788357	2.103119	1.223686	2.49168	1.761013	3.214609	2.624357	3.558446	1.412164	1.946355	4.432557	1.91876	1.76854	2.058681	1.904789	5.107369	3.854547	2.033374	3.822686	2.222325	1.936044	2.543173	2.720127	2.114546	4.411531	4.017755	1.935772	3.750832	1.094782	1.133392	2.98159	2.714231	2.629815	3.755118	3.629912	4.02267	3.418912	2.840978	2.932026	2.635659	3.3414	3.308066
TCGA_TCGA-44-A4SU	2.784388	2.242147	1.917006	1.788085	0.9579097	0.396086	0.9608726	1.245111	0.2996132	-0.3503413	1.122426	0.1524346	1.480741	1.019075	0.8866977	0.307366	0.6672848	2.789184	0.7030599	0.3117068	1.298212	0.5885188	2.603541	2.667897	0.7952218	2.614183	0.6651897	0.4978197	1.182702	1.305731	0.9624816	1.902458	2.167189	0.3726151	1.094398	0.8168168	1.128119	1.713252	1.259281	2.017857	2.282197	1.942475	2.368342	1.421611	2.296972	0.9774011	0.4589634	1.851207	1.010237
TCGA_TCGA-86-8279	5.212122	3.507226	3.417775	2.657186	2.130246	0.9347033	1.904002	2.941154	1.096964	1.544065	2.788205	1.156117	2.347592	2.120795	3.343506	1.748562	2.135508	5.677567	2.108347	1.211455	1.736143	2.186983	4.683244	3.639523	1.732196	4.202317	1.703093	1.345311	2.82541	2.100044	1.122774	3.91795	4.399036	1.364077	2.823853	1.961721	0.8685177	3.59003	2.462683	4.075507	3.51102	3.326347	3.800186	2.936653	2.400219	2.835049	1.647791	3.253097	2.383523
TCGA_TCGA-05-4396	3.909551	2.83586	3.326309	3.722326	2.281853	0.9392304	1.98764	2.452483	1.525935	0.8537332	2.820857	1.417999	2.640331	1.738437	3.052636	1.629947	2.04499	3.458933	1.694144	1.546956	1.549258	1.237203	3.247475	2.731298	1.715692	3.365576	2.034727	1.304071	1.758529	1.694719	0.5839392	2.938418	3.614368	1.269238	1.348809	1.51578	0.6320024	2.616948	1.961623	2.424258	2.295238	2.1312	3.470933	2.525122	1.341684	2.042006	2.820997	2.525605	2.17748
TCGA_TCGA-86-8358	3.438211	6.426657	6.117367	5.014293	4.378474	3.844548	4.822069	5.071739	4.161196	4.456428	5.168007	4.341523	5.631776	4.622449	4.978111	4.361246	4.820843	5.567075	3.669855	5.046139	4.170202	4.219897	7.166676	6.335836	4.581925	5.812639	4.757641	3.820599	5.10024	5.089088	5.446494	5.757337	6.964765	4.24335	4.589815	4.327612	4.244592	5.23064	4.467229	4.925084	6.573129	6.281764	7.166493	5.555587	4.839206	4.793441	6.288641	5.097156	4.569548
TCGA_TCGA-55-7815	4.621204	3.475892	3.626753	4.575285	2.053469	1.628738	2.87023	3.174285	2.180099	1.614987	3.276436	2.043653	3.316998	2.929919	3.238401	1.501497	1.848408	3.581592	1.262143	2.077931	2.758598	2.422593	4.956973	4.527898	2.803549	4.457762	1.882644	1.747858	2.189807	2.798283	2.15985	3.390572	4.224995	1.935927	2.439902	2.153754	1.707704	1.821386	2.388431	2.37453	2.868951	2.875894	3.880817	3.649958	2.221764	2.523156	3.267006	3.390051	2.867395
TCGA_TCGA-78-7162	3.201754	2.634981	2.302628	2.137703	0.689764	-0.1000866	1.040224	1.056071	1.039321	0.4080906	1.603529	0.3160347	1.258481	0.6861059	1.494056	-0.00411567	0.6798528	2.730953	1.267761	0.6697097	0.7379049	1.359536	2.513075	2.732217	0.3040857	2.719695	0.3723172	0.1128257	1.228893	1.150808	0.2191106	1.135092	2.988492	-0.03069493	1.854688	0.3670831	-0.3619212	1.48894	1.323784	1.320033	1.836682	1.598393	2.293181	1.216606	1.05053	1.873069	1.318761	1.851918	0.9803758
TCGA_TCGA-NJ-A55A	3.079605	2.672641	2.284084	2.339308	0.9143701	-0.2444764	1.549432	1.635138	1.223476	-0.09632042	1.766043	0.4211655	1.475901	1.206896	1.09889	0.1507624	0.6868995	2.783848	0.9715927	0.6626052	1.408979	1.129821	2.498053	2.812395	0.3086713	2.696679	0.2442863	0.7170692	1.238094	1.108802	0.463314	1.699827	2.499604	0.2067978	1.108703	0.8867945	0.8590778	1.571231	1.963623	2.600939	1.438754	1.290806	2.078622	1.710625	1.054234	1.822328	0.7082556	1.72083	0.510927
TCGA_TCGA-MN-A4N1	2.797201	2.84227	3.185603	3.542264	2.623298	1.891785	2.501104	3.528374	1.07404	1.813859	2.87191	2.025427	3.964726	3.282821	3.528086	1.287779	1.73169	3.542155	1.788854	1.331666	2.809046	1.830633	4.248058	4.280436	2.117307	4.21843	3.574581	1.81183	2.115595	3.247738	1.956808	4.75735	4.687918	1.759231	2.559195	1.589047	1.209532	3.307103	3.096271	2.972026	4.182167	4.502452	4.341536	3.167488	2.081572	2.641443	2.539042	3.22407	3.21148
TCGA_TCGA-44-6777	3.143616	2.63779	2.889449	2.355694	1.001446	0.4653363	1.380856	1.589336	0.9470075	0.6648977	2.202499	0.8927181	2.05778	1.628156	2.472922	0.9377276	1.199089	2.820137	1.255603	1.119819	1.017302	1.134476	3.575407	2.907606	1.173554	2.3457	1.152953	0.9451201	1.39361	1.509892	0.7110257	2.259895	2.648884	0.6845133	1.560446	1.016916	1.102746	1.921698	1.635491	2.768821	2.158699	2.182989	2.917405	2.138201	1.17201	1.949161	0.8028082	1.973736	1.872209
TCGA_TCGA-55-8301	3.198745	3.433028	3.251878	2.90507	2.202699	1.501056	2.071876	2.656338	1.385216	1.453737	2.728874	1.099889	2.405391	2.610725	3.571359	1.656054	1.808806	3.658707	1.857562	1.485305	1.819203	2.041798	3.84432	4.029903	2.387353	3.950477	2.17905	1.48509	1.913089	3.268068	1.784482	2.974847	4.32636	1.817686	1.950659	2.001772	1.388191	3.079313	2.812741	2.991253	3.155356	4.014524	3.812454	3.000655	2.019474	2.09465	2.416367	3.049067	3.118347
TCGA_TCGA-05-4422	4.219002	2.255769	3.097844	2.585924	1.326424	0.5095555	2.378583	2.133963	1.0138	1.304988	2.542706	1.320302	2.746932	1.494468	2.77366	1.499512	1.79013	2.909822	2.531083	1.468999	1.391923	1.316846	3.278956	3.771993	1.181288	2.548605	1.520446	0.7309559	1.294291	2.225924	1.198419	1.878666	4.097935	0.341735	2.09437	1.016832	0.288192	2.473396	2.400104	1.45732	2.128929	3.444876	2.437363	1.620728	1.459922	1.942839	2.664103	4.653114	1.738603
TCGA_TCGA-49-4506	4.291498	1.913974	3.565422	3.786494	2.007811	1.710876	3.297648	3.104688	0.8432115	0.8439544	2.287647	0.8228631	3.328469	2.501451	2.877199	1.271985	2.095875	2.768473	2.479195	1.856008	0.7403096	2.362814	3.236138	5.132293	1.818661	4.631468	2.352316	0.7006149	2.80285	2.035379	1.928837	2.558048	3.542765	1.249047	2.353854	0.1608714	0.08110075	1.990341	2.620934	2.211514	2.531169	4.152154	2.863915	1.50665	2.798113	1.834684	3.767801	4.057904	1.439435
TCGA_TCGA-05-4417	3.582116	2.66295	2.921673	3.197543	1.216381	0.7606504	1.66536	2.571942	1.016002	0.9440996	2.386045	1.330226	2.423254	2.062698	3.133497	1.305411	1.59142	2.751183	0.9746403	1.490475	1.315071	1.095087	3.740085	3.404262	1.853444	3.21467	1.75693	0.8591361	1.502585	2.128181	0.6712661	2.452012	3.35373	1.147879	1.660304	1.088582	0.3525765	2.323734	2.498533	1.798337	2.13916	2.652419	3.454679	2.768396	1.189153	2.127826	2.139226	2.453784	2.292859
TCGA_TCGA-75-5146	4.848764	2.411603	2.896676	2.436913	0.8231851	1.021207	1.583318	1.482843	0.7097417	0.3805542	1.656109	0.5150064	1.168031	1.368401	2.23266	1.094204	0.3026875	2.743362	1.242216	0.5709086	0.9480402	0.3568769	2.83285	2.438246	0.2362271	2.737357	1.185611	0.03307094	0.9995346	1.482696	0.1284655	1.5192	3.204917	0.1145534	1.642707	0.3424134	0.302492	1.565435	2.153318	0.5184489	2.10717	2.832813	1.426622	0.3737155	3.589357	0.6371783	2.154496	1.583526	0.8164179
TCGA_TCGA-62-A46O	4.949426	4.770112	5.006978	5.488862	3.504258	3.438911	3.686657	5.125614	2.719858	3.030625	3.968769	3.54773	4.182915	4.466697	3.779493	3.987458	4.317938	5.435594	4.541507	3.716854	3.312696	4.282223	5.629324	5.270979	3.390202	4.752686	3.752337	2.835848	4.254216	4.327498	3.026879	5.191254	6.06175	3.030503	3.961556	2.691323	2.945269	3.76311	3.793947	4.16135	4.986126	4.571982	5.173935	4.293902	2.870517	4.150936	4.766752	4.38919	3.422066
TCGA_TCGA-97-8552	2.523529	1.613518	1.784617	1.610196	0.3292973	-0.4221907	0.5051799	0.6041587	0.267936	-0.538702	0.7181067	-0.379476	0.8351277	0.4530982	0.3168103	-0.2315295	-0.07206195	2.114355	0.4334166	0.2288399	0.5099314	-0.1088013	1.297859	2.217471	-0.2944008	1.881926	-0.7272032	0.1116621	0.2612611	0.1487349	-0.3034103	0.6260994	1.264028	-0.5164259	0.3423893	-0.003429919	-0.393301	0.665279	0.8483248	1.753611	1.040669	0.838584	0.799881	0.1758695	0.4706289	0.3124283	-0.01916439	1.902137	0.05230338
TCGA_TCGA-75-6203	2.534079	1.714454	2.237096	1.889094	0.4157788	-0.2561961	0.5586491	-0.1605874	0.6959201	-0.5045756	1.107771	-0.2059092	0.983994	0.8053764	1.22523	-0.01263056	0.1207025	2.034147	0.7352426	0.4962894	0.6828381	0.1897755	1.979694	2.252939	0.07723518	1.402932	0.03221823	0.2583707	0.772191	0.5278441	0.01773859	1.018625	2.238554	-0.4572594	0.8221857	0.3575218	-0.05495982	1.173091	1.293858	0.302173	1.13788	1.048231	1.569902	0.7269168	0.6873864	2.160281	0.5233748	1.534186	0.832484
TCGA_TCGA-MP-A5C7	3.508905	2.627352	2.328479	3.072911	0.9067227	0.3170585	1.475315	1.732365	0.3834546	-0.2472344	2.206555	0.1819514	1.670492	0.7126654	2.358323	-0.05467873	1.320211	2.801872	0.8407183	1.100071	1.279986	1.338989	1.677188	2.093144	0.910137	3.611869	0.883042	0.5928737	1.18197	1.445664	-0.04337564	1.298071	4.161099	0.537852	0.576388	1.040151	0.0582589	1.959578	1.723696	1.426114	1.861052	1.9973	2.224372	1.927118	1.708465	1.658714	2.138754	3.455567	0.849168
TCGA_TCGA-86-8074	3.09125	4.065711	3.698967	4.173255	2.525714	2.49376	3.122362	3.508236	2.88681	1.690273	3.262285	2.235324	3.47725	2.677875	3.43744	2.249707	2.523825	4.948735	1.889449	2.028664	2.342192	2.373637	5.541998	4.837394	2.374895	4.232093	2.975607	2.635015	2.728307	3.218458	1.753307	4.316217	4.692382	1.99638	3.493108	2.904465	2.10947	2.6528	2.624787	3.403371	4.135502	3.689709	4.509981	3.540279	3.772695	3.541899	1.663749	3.822211	3.685599
TCGA_TCGA-97-7937	4.051531	3.800777	3.404389	3.607839	2.524619	1.267691	1.599965	2.748181	1.885624	2.379597	2.235804	1.618176	1.820623	2.119259	3.269746	1.808927	1.708466	3.779167	2.004883	1.023579	1.808175	1.60688	4.536209	3.452493	2.324256	3.531733	1.467611	1.231717	2.553037	2.647514	1.135048	3.719912	3.611017	1.416389	2.461255	1.891234	1.65164	2.96206	2.744129	3.233535	3.191962	3.278954	3.775162	3.141313	3.586088	2.013238	1.732169	3.275731	1.688183
TCGA_TCGA-97-8175	3.286141	2.536582	2.896528	3.972196	1.977612	0.9843507	3.132858	2.299189	1.782767	1.175386	1.927829	1.743701	2.870693	2.896253	2.559361	2.30529	2.125221	3.868161	2.491551	1.475695	2.301966	1.515993	5.415315	3.811052	1.144127	3.494689	2.09457	1.444787	2.605377	2.62042	2.180763	3.921225	3.720825	0.7778199	3.584977	1.941577	1.839217	2.889509	2.940751	0.924274	3.2084	3.451955	3.857996	1.978774	2.989148	1.850247	2.508069	3.187081	2.324222
TCGA_TCGA-97-A4M7	2.340241	2.050241	2.596234	2.830356	1.315283	0.3544712	1.385997	1.3522	0.8945694	0.2126683	1.799162	0.3885819	1.912829	1.531313	1.813588	0.5241423	0.6369573	2.546695	0.9643056	0.8599984	1.229012	1.110598	3.324374	2.860616	1.01602	2.687855	0.9821072	0.7809723	1.723721	1.360099	1.341985	1.743403	3.400724	0.3791405	1.692047	0.8349441	0.3002083	2.013426	2.361682	1.181171	2.069878	2.124708	2.750865	1.524378	2.173866	1.844356	0.3262094	1.962154	1.306394
TCGA_TCGA-05-4420	4.473418	3.204931	4.587902	5.220256	3.477366	3.789456	3.735615	3.79853	2.438371	2.682589	3.253811	2.675792	3.740449	4.148839	4.246856	3.797846	2.578461	3.552743	2.44301	1.584259	2.055625	1.704813	4.683146	5.560054	1.767838	4.702398	4.752963	1.533418	2.542973	3.980559	3.188901	4.024084	4.444429	1.772653	2.851021	2.926435	1.680162	4.04089	3.795663	4.704818	4.579072	5.439419	4.506961	2.593898	3.139491	1.770574	4.209176	4.566564	3.099397
TCGA_TCGA-91-8497	2.729134	1.55692	1.580102	1.265806	0.1252968	-0.4292889	0.8434798	-0.1537769	0.03569954	-0.4415216	0.8787036	-0.1466427	0.7251156	0.5181379	0.5090086	-0.4024609	0.1704289	2.39198	0.4771988	0.5263741	0.3679309	-0.04864032	1.449559	1.969609	-0.05083563	1.544548	0.08762555	0.1105808	0.462725	-0.08728736	-0.2237571	0.3999306	2.055455	-0.3914341	0.565915	0.2266618	-0.3213436	0.7622083	0.6391105	1.095793	1.312416	0.7425779	1.235298	0.5156823	0.4806927	0.4259352	0.2012404	1.232461	0.08270054
TCGA_TCGA-38-4632	5.399544	4.082913	4.177551	4.319093	2.820394	3.397296	4.349491	4.37096	1.930654	2.808232	3.286316	2.589109	4.336928	3.72128	5.049746	2.855495	2.337305	5.086795	3.06792	1.724098	2.340584	2.380871	5.23717	5.187767	2.209945	5.433032	3.768616	1.467182	2.397139	4.047463	3.173053	4.478869	4.408771	1.510345	3.604768	2.495863	1.922059	2.887357	4.396657	3.610938	3.967685	5.839475	4.437175	2.427611	3.970574	3.142558	3.886632	4.488717	3.35091
TCGA_TCGA-75-6211	3.763514	3.576109	4.14441	4.097408	2.985539	2.359054	2.886865	4.111717	1.641529	2.530289	3.255991	2.403012	2.876932	3.023247	4.441095	2.448626	3.30848	3.977494	2.577295	2.442454	1.725441	2.270424	5.586653	4.530369	2.968096	4.55145	2.870142	2.331307	3.741223	3.526455	2.085201	4.500595	4.58923	2.271108	3.720982	2.098158	2.614006	3.591505	3.557285	3.878805	3.38934	4.166558	4.985615	4.2067	3.203689	2.775796	2.856768	3.935793	3.169691
TCGA_TCGA-69-7979	3.590539	4.001323	3.520717	3.781718	2.606407	1.434641	2.883995	3.221366	1.88233	2.389408	2.238763	2.00484	2.855939	3.348793	2.680641	4.646969	2.025863	4.289822	2.215297	1.387787	1.638911	2.276941	4.292466	3.682098	2.786908	4.359047	2.458175	1.106895	2.894843	3.746039	1.046278	3.626519	3.456276	1.249427	3.240108	2.196402	0.9508817	3.656223	2.592742	3.259759	3.686249	3.871216	4.369291	2.740818	2.877721	3.234905	2.007885	3.469731	2.144487
TCGA_TCGA-78-7163	2.701417	1.17268	1.831984	2.185048	-0.2207787	-0.861804	1.485807	-0.3249325	1.093378	-0.4250661	1.374598	-0.4395625	0.237691	0.6944871	-0.03011498	-0.1938238	-0.2873185	3.1686	0.1273285	-0.1318098	0.9664951	-0.3896201	1.223611	3.397544	-0.5459522	2.074464	-0.3012946	0.02770596	1.461741	0.518407	-0.3009016	0.8177658	2.069731	-0.7953087	1.194598	-0.525753	-0.03838546	1.346981	0.4164683	0.03152589	2.036445	0.636847	1.036629	-0.1529627	1.319353	0.1814246	0.02625137	1.897977	0.09373125
TCGA_TCGA-86-7701	3.571839	3.754391	4.066127	3.932663	2.089443	1.889201	2.748421	3.727716	2.169307	2.38233	3.81296	1.584063	4.065752	2.592368	4.483337	2.368402	2.222371	4.025733	2.057901	2.79052	2.623008	2.396366	4.594893	4.904797	3.672092	4.22346	2.896723	2.628166	2.318352	3.880253	2.935409	3.696684	4.419582	2.638861	2.549107	2.368019	2.540527	3.993521	3.381523	3.577454	3.333358	3.338039	4.624785	4.28494	2.797642	2.921124	4.479817	3.515764	3.299928
TCGA_TCGA-67-3770	4.060054	2.967747	2.549529	2.000665	0.3205502	0.3217323	2.066829	1.020959	0.7308135	-0.3544353	0.7363495	0.2977615	1.74423	1.473017	1.221753	0.5897654	0.1179022	1.078879	0.6021168	0.4383739	0.635556	0.08715018	3.058286	1.933746	-0.2459491	3.607425	0.5033535	-0.08828503	1.00376	0.8178851	0.5603843	1.348227	3.129255	-0.739198	1.053083	0.2009828	0.03277015	1.198528	1.819968	0.793006	2.037702	5.22456	1.714476	-0.06935079	2.023419	0.5283665	1.038854	1.061111	0.829279
TCGA_TCGA-38-4629	4.525378	2.916609	3.7422	3.193238	2.599314	2.383591	4.227777	3.440516	1.708866	2.277577	2.811374	2.111451	4.898644	2.851515	3.817377	2.209038	2.196029	4.712449	2.85662	1.755381	2.618183	2.56386	4.760868	5.005699	1.387911	4.394569	2.517836	1.267131	4.067355	3.194573	3.050221	4.429576	4.655107	1.159214	3.530481	1.538604	1.948666	3.877694	2.976625	3.139326	3.610243	5.529385	4.478838	1.998794	3.479746	3.00415	2.862801	4.195466	3.377992
TCGA_TCGA-55-6972	2.953192	2.110454	2.723055	1.92694	1.270121	0.03018214	1.900874	2.300288	0.6001086	0.5355852	2.254783	0.05628015	1.472506	1.023901	1.966513	0.6177199	0.4680209	2.74345	0.5248267	0.1558945	0.7795826	0.8142829	2.813035	3.163516	0.7824203	4.212308	1.112611	0.477752	0.7929396	1.359831	0.116956	1.29087	3.836462	0.3433399	0.9060921	1.123677	0.2394598	1.401814	1.500583	1.364635	2.742102	2.372599	2.401811	1.570397	2.121466	1.154379	1.547996	2.946069	1.10607
TCGA_TCGA-MP-A4TA	4.288761	3.844247	4.073381	3.932928	2.81507	2.370968	2.914971	4.050119	2.71737	2.999314	2.91343	2.229728	3.477607	3.702654	3.557597	2.624564	2.735228	4.912397	3.145345	2.218964	2.533411	3.067897	4.253431	4.70552	2.725034	4.642418	3.390954	2.148138	3.472547	3.658181	1.863005	4.410856	5.228489	2.477921	3.595658	2.227666	1.778115	4.846137	3.955893	3.715736	4.343998	4.561384	5.146498	3.14498	2.776089	3.443737	3.498176	4.449078	3.077851
TCGA_TCGA-50-5931	3.997647	4.486802	4.729598	5.289505	3.497187	3.080411	2.51115	4.958893	2.638871	2.007825	4.527264	2.565956	4.053894	3.510233	4.650925	3.703749	3.993778	5.74901	3.321529	3.681083	3.117559	3.940359	6.202046	5.504585	3.667734	5.590355	3.256598	3.14252	3.876466	3.733943	4.018464	5.260715	5.034869	3.455962	3.951146	2.95056	2.554004	4.515875	4.497709	4.229165	4.620777	5.328384	5.468425	5.312794	4.106537	4.465178	3.682999	4.192638	3.918774
TCGA_TCGA-55-7994	4.049743	4.886558	4.909103	5.591138	3.408284	3.180922	3.403352	3.283688	2.858551	2.831817	3.763813	3.566802	4.450068	3.97446	4.384092	3.385807	3.471467	5.407454	2.59602	3.777478	3.394986	2.490833	6.418244	4.816528	3.001908	3.486704	3.647625	3.355611	3.988579	4.054582	2.778774	6.478641	4.305044	2.361638	3.984732	3.962032	3.557924	4.574122	4.090318	2.74966	4.913024	4.765201	5.5784	3.164778	2.713728	3.230366	-0.279784	4.301305	4.532945
TCGA_TCGA-55-7724	3.790715	3.49711	3.730829	3.760709	2.725127	1.421337	2.053125	2.605975	1.356405	1.48818	3.505015	2.105085	2.711227	2.412207	3.879043	2.774984	1.49603	3.699748	1.535664	1.601607	1.907664	1.744738	3.940833	3.625027	2.391008	3.334824	2.185702	1.4506	2.469091	2.492085	1.398092	3.929966	3.304701	1.513376	1.969604	1.534682	1.5635	2.858269	2.38475	4.196162	3.080401	2.868244	4.357687	3.402651	2.443033	2.720225	3.630368	3.009535	2.635266
TCGA_TCGA-55-7725	3.481166	2.810697	2.642364	3.622114	0.8180751	-0.05337074	1.36753	1.129235	1.137763	0.2978856	2.127054	0.2522208	1.654998	1.021663	1.445568	0.3502686	0.7567955	2.908993	1.408462	0.7168751	1.336052	0.8719055	3.196371	2.745465	0.8166676	2.889083	0.2025067	0.4328379	1.400813	1.136183	0.3334116	1.48847	2.593266	0.5567422	1.505913	0.5443571	-0.181331	1.129593	1.663263	0.9372143	1.416998	1.05919	2.014666	1.344666	1.062471	1.950474	1.1559	2.064648	0.8384816
TCGA_TCGA-MP-A4SY	4.375066	4.086086	3.396089	3.903079	2.361702	1.414063	2.742031	2.37456	1.416126	0.8937808	2.241217	1.091661	3.158534	2.163011	2.54523	1.236376	1.137625	4.767215	0.8429394	1.907906	1.887593	1.974336	4.97896	5.600095	1.778447	3.791634	1.547983	2.08758	2.437661	3.035358	2.707125	3.925008	3.489192	1.315082	2.853547	1.801422	1.491845	2.719043	2.09552	3.035095	3.10754	3.746933	4.089818	2.790465	3.225935	2.446566	3.314364	3.294187	2.52411
TCGA_TCGA-97-7546	2.646153	2.917234	2.693312	3.199245	1.173285	1.003794	1.599171	2.251771	2.097618	0.08099988	2.106989	1.123279	1.830605	1.607148	1.712685	1.479115	1.103867	2.826413	0.796514	1.228618	1.38288	0.9819067	4.200869	2.850901	1.890876	2.182934	0.558035	1.037198	1.427966	2.021569	1.22192	2.323556	2.648525	0.6098944	1.344316	1.441555	0.7655746	1.814925	1.525829	1.781179	2.599701	2.000568	2.968134	2.84033	1.938693	2.068292	1.320249	2.971558	1.932788
TCGA_TCGA-78-7154	4.553455	4.547332	3.660897	4.902395	3.474858	2.666658	3.607711	4.140023	2.643488	3.276237	3.963502	2.844761	3.821425	3.545001	4.437397	3.413298	3.458878	4.243361	3.66268	3.82927	2.315674	3.333745	6.629406	4.731579	3.465496	5.148597	2.871295	2.058013	3.441542	3.957376	4.329936	5.040236	4.589392	2.750306	5.928024	2.936812	2.650936	4.767094	3.740432	4.238634	4.355709	4.843426	5.327166	3.899267	2.877046	3.570582	4.105937	4.714241	4.11605
TCGA_TCGA-73-4659	4.064888	3.821344	3.939232	4.147202	2.542339	1.884666	2.477667	3.236314	1.712697	1.527808	3.094023	1.682502	3.034189	2.760349	3.876615	1.289107	2.510271	4.335682	2.72114	2.145258	1.518473	2.198297	4.190585	5.084696	2.193508	4.146172	3.180601	1.260982	2.950926	3.488491	2.59929	3.138689	4.512209	1.755745	2.657133	2.131661	1.802254	3.40567	2.797966	3.664147	3.437555	4.300277	4.002449	2.726706	2.834732	2.79664	2.285758	3.710382	2.799175
TCGA_TCGA-50-5068	4.814935	2.317488	2.831446	2.497524	1.072168	1.484743	3.584144	2.564285	2.0488	1.509384	1.815984	0.7258184	3.01036	2.567438	3.122423	1.101761	0.9873988	2.825735	2.300785	0.9217475	1.042608	0.7397117	2.590918	3.728772	0.453652	4.611911	1.923592	0.4368945	1.330357	1.911994	2.029118	1.346684	3.989638	-0.3103434	1.141535	1.200398	0.7540421	1.823848	3.128353	1.43453	2.312405	4.299023	2.204134	0.2997965	2.890639	1.23976	2.176188	2.311608	1.223004
TCGA_TCGA-69-7980	2.232449	2.891924	2.909926	3.397406	2.821731	0.3378937	2.305287	2.636792	1.512576	1.438342	2.230042	1.620696	2.779289	2.360261	2.438535	1.080534	1.62746	3.674519	1.580421	1.310192	2.006765	1.759128	4.282365	3.304316	2.185644	3.308457	2.322939	1.519154	2.137643	2.743152	1.028525	2.402916	4.124932	1.124996	2.601522	1.515596	0.9376138	2.425653	2.823848	2.62525	3.235352	2.929683	3.789408	2.848003	3.119421	3.280587	1.346557	2.813021	2.475393
TCGA_TCGA-73-7498	3.559699	2.156523	1.717695	2.580687	0.3973806	-0.4747709	0.3109476	0.1437885	0.1058434	-0.4375521	0.7567829	-0.2716878	0.925478	0.2088711	0.7357445	-0.3144774	0.182169	2.553623	0.3558259	0.4051803	0.3979556	0.04897074	1.650384	2.048737	0.09300512	1.602384	-0.05565459	0.0689661	0.1339471	0.1052725	-0.3840519	0.6584786	1.865339	-0.3693485	0.1779529	-0.1157731	-0.2167441	0.4731146	0.8355089	0.8180767	1.149514	0.6894083	1.407582	0.645149	0.6885642	0.6661025	-0.2346632	1.366964	0.4725416
TCGA_TCGA-86-8585	4.035939	3.628164	3.436319	2.84601	2.794985	1.129493	2.23191	3.578253	1.493409	2.761224	2.702283	0.9319455	2.874752	2.166065	3.058672	2.362747	2.137489	4.165896	2.730524	1.659397	2.287042	2.370876	4.359081	4.603601	2.377804	4.341293	2.966803	1.9622	2.667515	3.396857	1.517565	3.680478	4.678931	2.218382	2.609011	1.517613	1.702416	3.386295	3.32187	2.729312	3.296322	3.88693	4.4864	3.081217	3.049141	2.532528	3.259749	3.947298	3.31933
TCGA_TCGA-78-7542	4.578225	4.21972	5.006106	5.130805	3.659477	3.506614	4.111962	4.245172	3.855134	3.59356	3.826994	3.480648	5.26484	3.538693	4.645062	3.128324	3.27416	5.297225	3.695153	3.056453	3.678579	3.000024	5.413634	5.78447	3.18388	4.720367	3.339873	4.017863	2.780345	5.444075	3.609296	6.802507	5.198129	3.069633	4.832795	2.881382	3.102275	5.406397	3.627161	4.019914	5.504559	5.885659	5.872006	4.373624	4.583271	4.123504	3.701985	4.690075	4.296917
TCGA_TCGA-05-4250	4.3154	4.042025	4.221064	4.983147	3.379547	2.55157	4.248818	4.452758	3.031262	2.64374	3.829818	3.128515	4.546472	3.651143	4.351007	3.038261	2.945837	5.030053	3.248619	3.385028	3.471922	3.304391	5.509202	5.649393	2.409717	5.009216	3.534856	2.022601	3.709088	3.92294	3.900019	5.304324	5.047685	2.435782	4.084138	2.537403	2.454364	4.328502	2.982859	4.309913	4.237531	5.374321	5.35289	2.927647	3.174001	4.138677	4.126808	5.409091	3.905846
TCGA_TCGA-44-6776	3.483732	1.374888	2.138228	2.308472	0.4874019	-0.1625011	0.4880544	0.6411602	0.4237201	-0.5898613	1.030965	-0.1544647	0.4156357	0.5063988	0.9955163	-0.3982662	0.4595786	2.390324	0.5849834	0.4024326	0.3126087	0.3385744	2.15817	2.031137	0.127056	1.863681	-0.01536611	-0.00707303	0.4991993	0.4237704	-0.1695153	1.180627	2.33815	-0.06952684	0.7716125	-0.3684648	-0.4569952	0.7213915	0.7046722	0.4668342	1.429153	1.074993	1.552736	1.059179	0.6025842	1.432106	0.6788579	1.29365	0.6509224
TCGA_TCGA-38-4630	4.043057	3.922545	5.286146	6.547626	3.32105	3.655109	4.804739	4.586931	3.791153	4.145538	5.045014	3.586393	5.600026	5.374252	4.576865	4.794779	4.421429	4.748255	2.937507	3.131003	3.927812	3.130294	5.536939	5.613089	4.466496	5.37984	5.265367	3.494077	3.64665	3.91737	3.657293	3.324206	6.513321	3.310713	3.0988	5.07463	2.653265	5.142374	4.604286	4.706801	5.620515	5.882958	6.795484	4.845085	5.260106	3.471794	4.889571	4.578663	4.465827
TCGA_TCGA-05-4418	4.421176	2.750623	3.529807	3.712528	1.993875	1.545637	2.724816	2.329409	1.232431	1.444377	2.226344	1.129707	3.129299	2.385419	2.127456	1.621153	1.642658	3.674278	2.364863	1.332923	1.534573	1.644583	3.297238	4.740637	0.4966266	3.910327	2.074762	0.6675304	2.084738	2.090746	1.664482	3.70512	3.775741	0.3933053	2.759266	1.091121	0.4625103	2.630002	2.88835	2.884158	2.808903	4.17619	3.346757	0.6814036	2.336998	1.537984	3.597029	3.881897	2.212708
TCGA_TCGA-55-8085	3.324147	3.50467	3.542043	3.558304	2.463406	1.605922	3.047371	3.64234	1.754153	1.221704	3.145075	1.616685	3.459413	2.185578	3.687574	1.40966	2.826571	3.64667	2.985155	2.217444	2.331313	2.045405	4.714704	5.106518	2.37249	4.55825	2.913811	1.985298	1.83798	3.391723	2.437616	3.109952	5.331107	1.582524	3.460025	2.380303	1.318049	3.895852	2.785513	3.364645	3.726511	4.099216	4.118035	3.391767	3.122431	2.86166	3.578519	3.635399	2.70228
TCGA_TCGA-55-7995	2.499959	3.759272	4.233774	4.993331	3.184102	1.886249	2.563996	3.428227	2.280197	1.262128	3.574586	2.423869	3.83692	3.459678	4.142969	3.09798	3.201768	4.29097	2.313783	2.693671	2.503559	2.305392	5.05207	3.793386	3.590758	4.326479	3.239567	1.781653	2.059508	3.941268	1.602364	2.92664	4.946635	2.359389	3.060804	2.119162	2.358038	3.903798	4.057275	4.038951	3.752931	3.992171	5.713873	3.6245	4.143341	3.058143	1.846189	3.970792	3.824728
TCGA_TCGA-55-7284	3.330861	1.965936	2.42737	4.31839	0.9014707	-0.0705199	1.046057	0.8028238	0.3422464	-0.2005422	1.523961	0.154289	1.592038	0.5666738	1.890315	0.2869575	0.6933122	2.695608	1.591618	1.187562	0.8877791	0.7581132	1.946091	2.149276	0.6463699	2.281413	0.2394968	0.4440491	0.8973167	0.9064543	2.201323	1.688553	2.752906	-0.1191154	0.9065284	0.4322788	0.3047723	1.162301	1.480771	1.484274	2.321644	1.309035	2.022607	1.228123	0.8827458	1.837043	1.150052	2.029191	1.172577
TCGA_TCGA-55-6979	3.17827	3.262033	3.324946	3.301625	2.567042	1.789688	2.403037	2.291515	1.865025	1.502189	2.883005	2.307851	3.191082	3.024761	3.435694	2.471176	2.013529	2.953233	1.614709	1.658147	2.24248	2.251621	4.906146	4.070135	2.188461	3.289493	3.209096	2.096044	3.147065	4.079837	2.942117	4.733659	4.14153	1.375699	2.90047	2.739219	1.583602	3.61129	2.964777	3.055939	3.723148	4.487902	4.305164	2.683739	3.022146	2.167419	2.447691	3.459292	3.506944
TCGA_TCGA-62-A472	4.282951	5.412719	3.868222	3.930293	2.287641	1.718091	2.755316	2.88333	2.134037	2.577409	3.813101	2.318832	3.080962	3.082334	3.774614	2.231275	2.2686	5.59215	2.44283	2.533413	2.65701	2.354857	5.106172	4.936549	2.665976	4.588997	2.571247	2.062188	2.68176	3.018509	2.219793	4.158163	4.870474	1.729958	3.363351	2.782946	1.758812	3.095895	3.468295	2.815991	3.737053	3.461342	3.883127	2.923109	1.729987	3.019002	3.096631	3.300344	3.359783
TCGA_TCGA-55-8204	3.63354	3.531214	3.204978	3.187549	2.771794	1.22917	2.108231	2.111546	1.992527	2.091792	3.145333	2.079997	2.182707	2.080289	3.847826	2.861763	2.19738	4.283001	2.781686	1.978298	1.62127	2.207643	4.239229	3.836986	1.590797	3.283023	2.089282	1.262334	2.203021	3.798079	0.8889384	3.707233	3.903541	1.580126	3.568334	1.234973	1.667549	3.623931	2.711621	4.017892	3.316543	3.835537	3.945761	2.693116	2.776683	2.376239	2.094474	2.841445	2.449743
TCGA_TCGA-62-8398	4.238682	3.942468	4.399243	5.041899	3.341365	1.653619	3.536682	3.788346	2.254752	2.755911	3.775889	1.567905	3.92505	3.287781	3.991391	2.024244	3.368223	4.194105	2.927488	3.288092	2.275217	2.92689	4.776913	4.848802	2.733938	4.772584	2.519696	2.02504	3.175661	3.347273	1.506082	4.260355	5.493373	2.789651	5.14436	2.188041	2.903501	3.95765	3.858208	3.504693	3.456296	4.113788	4.445561	3.840709	3.415056	3.400079	4.374237	4.008703	3.530844
TCGA_TCGA-MP-A4TI	3.552075	4.353015	4.600237	3.420381	2.716107	1.297761	3.170021	4.005906	2.635358	2.372969	3.703515	2.333493	4.192323	3.258006	4.326787	2.77579	2.50064	4.248595	2.736497	2.629851	3.071326	2.639799	4.778058	5.315752	2.989556	4.710784	3.13915	2.694026	2.694304	3.835273	2.733018	4.534162	4.950618	2.461621	3.177696	2.481121	2.287102	4.399363	3.697412	3.818307	4.47457	4.602836	5.05535	3.725574	2.408492	3.116146	3.413563	3.736149	3.82226
TCGA_TCGA-67-4679	2.88566	2.525202	2.787545	2.26449	0.6314168	-0.3049483	0.9326379	0.6141013	0.542111	-0.08228603	1.171468	-0.02319112	1.29319	0.557051	1.018148	-0.09978382	0.4828157	2.684051	0.8310551	0.4058664	0.8583764	0.6097898	2.568061	1.945595	0.2787827	2.155027	0.02367249	0.01184701	0.7353594	0.7102954	0.1761919	1.384825	2.825544	-0.2381844	0.9262736	0.3124126	0.1833291	1.11186	1.409826	0.9164131	1.419959	1.34823	1.591181	0.908631	1.026966	1.664233	0.7100488	1.356802	0.4487441
TCGA_TCGA-05-4390	4.976115	5.831274	4.280991	3.926956	2.457721	2.387712	3.703071	3.396843	2.032347	3.214794	3.070897	2.226437	4.501203	3.386264	3.070742	1.962477	2.22563	5.299113	2.738975	1.822455	2.919803	1.903529	5.429109	5.228927	1.964336	4.655373	3.275506	2.048516	2.627352	3.937333	2.950943	4.093824	5.287013	1.311738	3.627658	2.212308	1.595174	3.848098	2.857518	4.690089	3.88807	4.951818	4.57189	2.84953	3.424811	3.520848	4.159252	3.800892	3.221908
TCGA_TCGA-44-8120	4.602956	3.027481	2.099347	2.359849	1.516219	-0.7557135	1.808207	1.734407	2.488182	0.7158883	2.017001	0.5995876	2.209022	1.628365	2.245647	0.4816642	1.229526	2.467008	1.384835	0.5618351	1.442676	0.9646068	3.704475	2.754215	0.9515195	3.441755	1.218992	0.9743171	1.612637	1.467583	0.5663332	2.836837	3.793865	0.6839184	1.42673	1.282971	0.7019487	2.449202	1.539437	3.849085	2.597246	2.708059	3.020591	1.855878	1.690482	1.595124	0.1632695	2.762912	1.86888
TCGA_TCGA-O1-A52J	1.874246	2.351635	2.681374	2.243682	0.9289124	0.04845567	1.052327	0.6662583	0.7936922	0.1787566	1.798769	0.3602149	1.541874	2.223926	1.68188	0.4097717	0.9305425	2.296336	0.8877877	0.7526144	0.8669492	0.9963705	3.448654	2.895207	0.9895171	3.281484	0.4913815	0.6478042	0.7855929	1.270373	1.036136	1.912649	3.387829	-0.06816049	1.157379	0.6989283	1.087009	1.883015	0.8211308	1.65777	1.667516	2.07247	2.61759	1.476457	0.9424453	1.635371	0.5657259	2.844333	1.991976
TCGA_TCGA-67-6217	2.638756	1.725363	1.538892	2.048165	0.2708073	-0.3640656	0.4394728	0.498642	1.308163	-0.3408897	1.186404	-0.3059626	0.8695083	0.8948797	0.8731982	-0.158668	0.3407861	1.994657	0.2917714	0.2661369	0.7685359	-0.001360084	1.855852	1.85052	0.2660047	2.821327	-0.1612123	0.279996	0.6281298	0.1760102	-0.1374421	1.354829	2.263995	-0.303975	0.2981117	0.1286604	-0.226091	0.8960906	0.6229094	0.07017137	1.691077	1.554692	1.380064	1.104274	0.5422146	0.7242998	-0.1938215	1.22045	0.4835226
TCGA_TCGA-55-5899	4.343523	4.401512	4.330305	4.62797	3.020482	1.638416	4.045333	4.329087	1.842228	2.87388	3.701939	2.819461	4.976345	4.056584	4.014075	3.441343	3.430672	4.020808	2.984088	3.452679	3.05163	3.473552	6.126051	5.034683	2.936398	5.658914	4.040169	2.960411	3.360012	4.076348	3.149648	4.80871	4.958073	2.09876	3.911036	3.387052	2.549823	4.784733	3.209599	3.822363	4.375727	5.145873	5.314883	4.129394	4.519137	3.56262	4.904469	4.910178	4.174688
TCGA_TCGA-MP-A4TK	3.149338	3.412581	3.077989	3.548202	2.591252	1.424883	2.610723	2.680908	1.507763	1.145802	2.662788	1.768651	3.364872	2.537438	3.247886	2.493607	2.458562	3.544345	2.645482	2.220467	2.192566	1.621436	4.61629	4.014047	2.387336	3.855966	2.722778	1.947966	2.137106	2.184402	1.466259	4.212166	3.614585	1.544485	2.339354	1.657038	0.9665115	3.420873	2.50286	4.076973	3.463264	3.937984	4.322606	2.958327	2.22288	2.559094	1.801502	3.321764	2.677533
TCGA_TCGA-MN-A4N4	3.401409	2.800401	2.147004	2.708027	1.506643	-0.1096095	1.507174	1.648261	1.091133	1.236247	2.054437	0.379275	1.292471	1.377412	3.146372	1.016851	0.7694058	3.711679	1.816268	0.6675511	1.052364	2.085856	2.715026	3.099459	0.5451255	3.135223	1.402186	0.6044538	1.712872	2.095919	0.967276	2.46177	3.56689	0.4530872	3.013004	0.8448972	0.7137932	2.370476	2.398412	2.948283	2.678433	2.209028	3.172215	1.63434	2.538826	1.857809	0.7466118	2.617844	1.484425
TCGA_TCGA-73-4666	4.037562	4.722062	5.484561	4.760054	3.553841	3.495958	4.224515	4.70604	3.271882	3.245933	4.137955	3.089735	5.305424	3.7499	5.162897	3.761732	3.705796	5.367417	3.360383	3.090621	3.93466	4.151266	6.107645	6.012615	3.991066	5.811979	3.72105	3.1373	4.352444	5.481912	3.380861	5.048096	5.711705	2.9016	4.628655	3.467326	3.126279	5.774155	4.39041	4.179869	4.533566	5.091521	5.875393	4.105973	3.102235	4.867176	4.271499	4.844089	4.527732
TCGA_TCGA-L4-A4E6	2.232835	1.549533	2.252961	1.808049	0.2748989	-0.2590389	0.2571785	0.03399574	0.4756784	-0.4676296	0.8149414	-0.2365797	0.8598836	0.4846829	0.9064585	-0.05252073	0.124032	1.811894	0.5203321	0.5462025	0.8005227	-0.1185966	1.555583	1.762749	0.1831672	1.267824	0.6599346	0.4716057	0.7661073	0.3658328	-0.1523831	1.160361	2.312136	-0.2471701	0.6266833	0.2114197	-0.09826675	0.8317277	1.861418	0.3103636	0.9982394	1.152997	1.177586	0.5376657	0.7313876	0.9731121	-0.03352851	1.723	0.7705
TCGA_TCGA-55-8207	2.872873	2.080736	2.126045	2.487704	0.1087921	-0.5942342	0.5850616	0.1547413	0.6908989	-0.2158924	1.033281	-0.2825262	0.7620323	0.5342758	0.9422016	-0.1671937	0.2093451	2.453258	0.3407649	0.3838022	0.6606597	0.1492094	2.261135	1.900074	0.2824331	2.257877	-0.2977756	0.3137933	0.8286109	0.1377933	-0.0921667	0.8647912	1.771838	-0.2609283	0.5156154	0.269996	-0.05442722	0.7600591	1.470538	0.9966133	1.343002	0.7586753	1.638604	0.863397	0.8402429	1.148981	0.127226	1.535188	0.515891
TCGA_TCGA-38-A44F	2.630085	1.624439	1.80375	2.349685	0.6167595	-0.2477808	0.789409	0.8626242	0.3227891	-0.4274451	1.31659	-0.1558359	1.228273	0.5600352	1.234079	0.170121	0.2117497	2.238706	0.9158643	0.4448611	0.7469373	0.2563025	1.36309	2.123712	0.03608266	1.925609	0.4406112	0.2397696	0.6233797	0.9091729	0.6769525	0.9855172	2.587035	-0.4059344	1.203869	0.2744479	-0.3637876	1.010655	1.505212	1.935116	1.465596	1.130989	1.530159	0.5910983	0.5983062	0.7664432	0.2341331	1.346587	0.6362211
TCGA_TCGA-78-7536	5.53932	5.122511	5.48564	5.378921	3.763586	3.374804	3.257154	5.389763	3.843851	2.408798	4.69229	3.270066	4.258543	4.309014	4.768842	3.599566	2.869629	6.352378	2.07733	2.354566	3.193162	3.705372	6.430076	4.712251	4.16361	5.337524	4.613484	3.497333	4.186665	3.946565	3.21683	4.28044	6.373457	3.434226	3.84876	3.887203	2.00022	4.542415	3.906906	4.966398	4.131181	5.112681	6.035562	4.917056	5.04997	3.890151	3.723022	5.034753	4.222252
TCGA_TCGA-05-4389	4.297048	3.137297	4.209435	3.771558	2.526377	1.659985	2.447092	3.30191	1.753639	2.609653	3.043563	2.001979	3.299633	2.553841	3.833776	2.250998	1.868842	4.865533	2.401509	1.68116	1.51005	2.468177	4.241918	4.131557	2.404862	4.814804	3.044881	0.8876233	2.10554	3.780684	2.159168	2.848697	4.632022	1.201544	2.859792	1.487825	1.392718	2.937716	2.857933	3.496262	3.93177	4.782525	4.113372	2.283679	3.428156	2.799423	2.70417	3.62495	2.576435
TCGA_TCGA-55-7281	2.592978	2.053823	2.090751	2.206615	1.045492	0.21728	1.463781	1.230825	1.029342	0.05659361	1.71096	0.7699964	1.670342	1.453834	2.34689	1.005841	0.8927794	2.94495	1.464053	0.6851228	0.8975334	0.599634	3.222088	2.724776	0.5373302	2.414359	1.252184	0.7518329	0.8583401	1.43311	1.643955	2.03183	2.611844	0.2053155	1.308251	1.090638	0.1631796	1.826474	1.666987	1.76193	2.591176	2.728902	2.998336	1.959533	1.210939	1.383682	0.984371	2.097204	1.768978
TCGA_TCGA-97-7547	4.109977	1.983341	1.388287	2.348464	-0.1009413	-0.46895	0.4152027	0.4053895	-0.518265	-0.590882	1.056061	-0.04990437	0.4171681	0.7262686	0.6189663	-0.3382026	0.1940404	2.480365	0.4492297	0.1804332	0.2564721	0.1570114	1.871789	2.00334	-0.2236135	1.65107	-0.1180206	0.02134782	0.3068517	0.3679898	-0.2639323	0.919191	1.483931	-0.5023509	0.1731247	-0.02395806	-0.5375741	0.5798438	0.356103	1.726578	1.055083	0.9783328	1.065471	0.6663733	-0.03362762	1.014393	0.3015733	0.7841274	0.5054454
TCGA_TCGA-62-8394	2.76692	2.951732	3.846507	4.575532	2.606363	2.491129	2.989406	3.39839	2.354039	2.04443	3.547738	2.776127	3.243163	3.458026	3.556613	3.485622	2.79507	4.205154	2.636513	2.293107	2.948582	2.423662	5.78112	4.913989	2.757609	4.484201	3.357777	2.384131	3.571131	4.833932	3.067455	4.273832	4.950351	2.101179	4.263413	2.151973	2.652506	4.484739	3.598519	3.672323	5.144686	4.966024	5.154735	3.636161	3.801798	3.05842	2.456148	3.95122	4.6762
TCGA_TCGA-86-8668	2.267425	2.711981	1.993916	2.486433	0.9638182	0.02757224	1.366443	0.7116003	1.229863	0.2392682	1.824849	0.4116473	1.670258	1.3843	1.354508	0.5880754	1.091608	2.389942	0.5567598	1.078191	1.015317	0.5715805	3.382384	2.447176	0.9260587	2.333772	0.7005252	0.8787934	0.8981994	0.8811832	0.4889387	2.49386	2.763918	0.2186724	1.776373	0.9692837	0.2292822	1.645504	1.576767	1.462684	2.29146	1.836256	2.330701	1.624434	1.375898	1.324658	0.08824105	1.743845	1.369356
TCGA_TCGA-50-5939	3.347617	3.170994	2.819296	4.269455	2.55841	2.196211	2.650395	2.793787	1.321439	1.523023	3.499439	1.873936	3.619811	2.709379	3.367086	1.56421	2.634717	3.908869	2.036312	2.933656	2.215654	2.215993	4.648784	4.530709	2.771698	3.354871	2.441204	1.922929	2.676254	2.92128	2.498571	3.376563	3.427945	2.069566	2.909473	1.199047	1.61931	3.577521	1.85912	2.832779	3.517005	4.104606	4.208194	2.893154	2.735612	2.757694	2.463089	3.543405	2.963697
TCGA_TCGA-38-7271	2.793925	2.209964	2.282396	2.064164	0.6159748	-0.06032028	1.101998	1.558998	0.5606151	0.1782674	1.730468	0.1711807	1.63281	1.363863	1.868462	0.1436226	0.8891539	2.632204	1.072747	0.7946657	0.9205129	0.9626632	2.630736	2.970983	0.4875158	2.322722	0.6485201	0.3972407	1.160771	1.150612	0.9455623	1.530149	2.451103	0.2387263	1.186905	0.6339597	0.1457585	1.620543	1.209935	1.380027	1.75312	2.478905	2.422477	1.44968	0.9035041	1.819116	0.06171631	1.73002	1.078409
TCGA_TCGA-49-AARQ	1.194078	2.874333	2.793068	2.210275	2.01215	1.148574	0.4699065	2.863298	1.32686	0.8995021	2.413203	1.820804	2.3375	2.812987	3.083983	2.322077	2.130536	3.172729	1.025545	1.373388	2.041703	1.960059	4.780864	4.721144	2.290396	3.17689	3.282162	1.774794	2.267005	4.079432	2.649386	3.061863	5.119277	1.540769	2.69488	2.33469	1.711818	3.101286	2.723906	1.556672	4.02318	2.855374	4.246729	3.111005	1.971343	2.536133	1.727624	3.674701	3.00393
TCGA_TCGA-64-1678	5.020977	3.157409	5.019298	4.266998	4.996149	2.985649	5.385906	4.270899	2.619124	2.816023	2.969114	2.616902	4.853544	4.158747	4.491929	3.373499	2.783928	2.743739	3.4273	2.29517	2.316214	2.075793	5.207138	6.334875	2.340517	6.285419	4.498482	2.093594	2.084789	3.765953	1.650494	3.01632	4.680977	1.261248	2.687723	2.101905	2.195852	3.187719	4.796967	2.929629	4.030289	5.337008	4.158547	2.360392	4.833556	1.686125	4.900491	4.234992	3.005281
TCGA_TCGA-49-AAR3	3.097167	3.079002	2.842774	2.533072	2.6141	1.927192	2.808149	3.443305	2.142188	1.988222	3.26092	1.74969	3.363111	2.473237	3.979109	2.522771	2.335568	4.593515	2.257457	1.95042	2.436738	2.724522	4.544959	4.354204	2.698672	4.285064	3.086595	2.290403	3.577666	3.415457	2.20368	4.430337	4.309213	2.376688	3.466181	1.958994	1.478127	4.299887	3.374965	3.135441	4.105598	3.975672	4.948784	3.644202	3.402924	3.478975	2.844742	3.881284	3.091051
TCGA_TCGA-05-4395	4.573775	3.073351	4.136418	3.794983	2.945211	2.116441	3.012254	4.127974	2.263256	1.844487	2.673517	1.729313	3.210919	2.585315	3.368361	1.764851	1.688613	4.151887	2.410945	1.59542	1.146336	2.641322	4.839015	5.132811	1.70062	4.47089	2.928831	0.7959727	2.316414	2.556189	2.404526	3.793647	4.086896	1.532392	2.773968	1.988687	0.3151698	3.501768	3.845997	2.816301	3.36432	4.687423	4.161873	2.342205	1.862564	2.883255	2.305093	3.485912	2.447047
TCGA_TCGA-44-A479	3.348061	2.487644	3.23302	3.375627	2.226766	1.840606	1.844765	2.079691	1.90063	1.169333	2.826888	1.122606	2.354629	2.065208	2.904977	2.228394	2.183953	2.616977	1.243125	2.114841	1.56302	1.602946	3.876705	3.65299	1.832414	2.897465	2.023766	1.775689	2.13205	3.042403	1.666567	2.652965	3.745184	1.292363	1.757499	1.265556	0.314872	2.611565	3.01154	2.645421	2.669609	2.70484	4.000974	2.558516	2.857968	1.779536	1.963549	3.667396	2.282902
TCGA_TCGA-49-4514	2.63784	2.581006	2.772639	2.681661	1.754158	0.6738568	2.842165	3.119048	0.8342796	1.146027	2.886184	1.00324	3.334866	1.911016	3.849211	1.201507	1.098083	3.731847	1.988782	1.496574	1.395194	1.740261	4.318292	3.865281	1.309931	3.947112	2.732632	1.138481	1.258132	2.153408	1.760529	2.424952	4.245718	0.5075541	2.831435	0.7606713	0.7971018	2.828394	2.610054	1.90539	3.52871	3.872372	4.28284	2.616718	1.898884	1.985354	2.301181	3.799873	2.088673
TCGA_TCGA-62-A46S	4.955221	5.65188	1.799753	2.334287	0.3623631	-0.2684184	1.043885	0.9894961	0.04865593	-0.1258375	1.552039	0.02161414	1.204291	0.5661576	1.28875	0.1890589	0.1241508	1.83188	0.5436264	0.349216	1.19867	0.300471	1.950701	2.743319	0.3099979	2.500116	0.3886127	0.3895073	0.3305336	1.348629	0.5735791	0.9852618	2.879187	-0.04543073	0.7976174	0.1090667	0.4272088	0.8174831	0.7301573	3.178152	1.173551	0.6197812	1.659044	0.9910847	0.3777427	0.8946277	0.8931259	4.277153	0.7517436
TCGA_TCGA-55-A490	4.181791	3.458704	3.514955	2.999323	2.142296	1.662293	1.517612	2.596685	-0.1359721	1.037218	2.698446	2.020826	2.989842	1.984938	2.653624	1.102218	1.616761	3.579823	1.673092	1.246766	2.637847	1.666246	5.132042	3.751397	1.835802	4.072474	1.973896	1.641375	1.999901	1.895698	1.849297	3.163154	4.282536	1.017667	2.653766	0.8913395	-0.0706413	2.711349	1.634485	2.859157	3.467179	3.754894	4.041281	2.543094	0.5231561	1.745865	0.5567962	3.619341	2.130838
TCGA_TCGA-97-7938	4.110118	3.193526	2.782658	3.673993	1.111636	-0.02104138	1.027921	0.6684059	1.379808	0.2229732	1.623768	0.3787975	0.8479616	1.192173	1.443951	0.05192138	0.7390851	3.122232	0.8327528	0.565197	0.8927917	0.5250816	2.886162	2.432205	0.6141284	2.415613	0.6134407	0.7592394	1.197027	1.242109	0.7033783	2.021113	2.731615	0.2698845	1.034951	0.6766442	0.1702101	1.113674	0.8692347	1.873666	1.378638	1.209653	2.084331	1.529602	1.138537	1.938839	0.2466424	2.324812	0.7811488
TCGA_TCGA-55-8097	3.764015	2.496065	2.180687	2.458288	0.6629547	-0.3994881	0.6587868	0.1470993	0.2419955	-0.1321421	1.034569	-0.2026802	1.020022	0.6071005	1.105847	0.4460664	0.4848508	3.282261	1.008343	0.3755287	0.819961	0.008343664	2.248132	2.296724	0.175288	1.957938	0.02888285	0.327037	0.6788294	0.2879654	-0.1095438	0.9570196	2.507699	-0.2950284	0.8281941	0.6166371	-0.3794625	1.265449	1.137687	1.084646	1.479507	1.1006	1.788309	0.7791235	1.354178	0.6777257	-0.05510104	2.375907	0.6540141
TCGA_TCGA-55-8208	2.525718	2.394095	3.016612	3.489729	1.590072	0.6732942	1.775534	1.799337	1.659913	0.8619373	2.469579	1.52182	2.491252	2.236985	2.956247	1.367321	1.981331	3.148826	1.61651	1.514549	1.588901	1.317937	4.163753	3.339833	0.9828181	2.206733	1.941616	1.085208	2.069003	2.79063	1.553529	2.481102	3.517949	0.1465889	2.758389	1.356777	0.7499848	2.400551	2.691057	2.40558	2.737994	3.444794	4.028678	1.773095	2.367153	1.830737	1.596717	2.709838	2.358976
TCGA_TCGA-69-7974	3.372194	3.824444	3.935848	4.234482	2.850466	1.710189	2.599268	3.098635	2.312903	2.176337	3.698364	2.301759	3.573819	3.146019	4.88668	1.857381	3.343473	4.631975	2.37535	2.535137	2.569355	2.269989	6.30521	4.370899	2.77508	3.944565	2.620024	2.622414	3.328333	3.271171	2.473543	5.523418	4.343836	2.641814	3.711695	3.105178	1.602044	3.830461	2.959626	3.29791	3.768989	4.362524	4.665862	3.019663	2.352585	2.862363	2.435189	3.741809	3.521942
TCGA_TCGA-55-6968	3.123844	4.718668	5.054577	5.1751	3.708372	2.683287	3.690205	4.781491	2.538656	3.150483	4.833886	3.394775	3.631514	4.385104	4.892053	3.412273	3.747446	4.966045	2.631415	3.505435	3.234138	3.633014	6.20349	5.550255	4.438727	5.751048	4.3053	2.700154	4.389222	4.608176	4.855318	3.160826	5.800872	3.680523	3.557824	3.712129	2.08192	4.877752	3.737145	4.069462	6.102122	4.814162	5.681097	5.502936	3.45099	4.254925	4.984557	4.698552	4.014648
TCGA_TCGA-44-3917	4.725401	4.689179	3.567448	4.439593	2.875168	4.041601	2.88136	3.572156	1.965905	2.816529	3.336268	1.933181	3.589535	3.588953	3.435969	2.96874	2.892634	4.074371	1.640809	3.044187	3.085151	3.580309	4.977732	4.428245	5.278305	4.859523	2.664098	3.5693	3.516476	3.464785	2.712977	4.242717	4.222907	3.8367	2.734395	2.581481	2.590818	2.731963	3.522885	2.951575	3.230707	3.739468	3.857863	4.572907	3.955419	3.599648	3.157234	4.037104	2.161943
TCGA_TCGA-05-4415	4.35719	4.271644	4.655063	5.937055	3.614919	3.595679	4.207951	4.575385	5.280045	4.169422	4.744195	2.877835	4.646122	4.526752	4.671805	3.546293	4.513184	4.731202	3.800291	4.041645	3.500119	5.391508	6.153837	6.12903	4.04596	5.291657	3.374598	3.25632	4.319937	4.303012	3.280713	7.383387	5.503567	4.119106	4.420689	2.841211	3.623648	4.596115	3.320369	3.429885	4.568605	5.249019	5.416184	4.78076	3.892358	4.807813	5.570164	5.256246	4.38866
TCGA_TCGA-44-6145	3.168997	2.770897	3.429835	4.435665	2.152771	1.222109	1.931772	2.872102	1.768768	1.298973	2.924647	1.704786	2.34392	2.37023	3.65173	2.120368	2.303166	3.411689	2.464781	1.567439	1.41733	1.854446	4.624647	3.328724	2.230495	3.510169	1.601067	1.326078	2.26926	3.254305	1.140362	3.399984	4.336489	1.856999	2.72169	1.161495	1.380272	2.989463	2.816853	2.489482	3.205311	3.111849	3.936295	2.847571	1.828688	2.656484	2.018761	3.12189	2.746839
TCGA_TCGA-75-7030	2.940678	1.527699	1.721877	2.507583	0.2131388	-0.3874678	0.9275532	0.3522575	-0.1416422	-0.3934922	1.22344	-0.2910207	0.9191181	0.2212247	1.03023	-0.4204179	0.2065439	2.391143	0.8132988	0.2673561	0.5383712	-0.08180312	1.504646	1.66198	-0.01433253	1.399511	0.3182686	0.1454382	0.9459743	0.7004763	-0.06977629	1.154149	1.68976	-0.3416239	0.2415323	0.2224941	-0.2563089	0.9776253	0.5775525	2.470061	1.207715	0.9281565	1.686618	0.5440668	0.1566022	0.556291	0.3535972	1.018438	0.5151701
TCGA_TCGA-44-7667	4.386596	5.304807	5.484441	4.731114	3.606382	3.380076	4.433486	4.552662	2.990637	4.55247	4.907405	3.429409	4.809404	4.455499	5.289025	3.172595	3.759041	5.620943	4.131544	3.377824	3.801058	4.397937	6.61557	6.246666	4.134154	5.489138	5.811752	2.79135	4.4435	4.267172	3.402185	4.508894	6.406234	2.415021	5.216531	4.492517	1.759932	5.660904	4.71641	4.819735	5.174724	6.119222	6.313535	5.154714	4.343044	4.436358	5.388877	4.866628	4.333882
TCGA_TCGA-97-7553	3.406587	3.635768	3.151975	3.550296	2.594761	1.389785	2.209338	2.617815	1.362902	1.81778	2.929014	1.376278	2.787741	2.313105	3.215638	1.697434	2.787313	4.208134	2.378268	2.309655	2.006529	1.869772	4.439563	3.431126	2.216989	3.743914	1.853098	1.639178	2.922687	2.724719	1.443779	3.508692	4.373333	1.511657	2.726045	1.905121	1.622344	3.229429	2.786152	2.53389	3.425069	2.959342	3.858943	3.029549	3.034254	2.694637	2.844784	3.200221	2.650417
TCGA_TCGA-78-7150	4.528349	3.859813	4.47932	5.447565	3.608403	2.874611	3.184866	4.598476	2.785575	2.15223	4.00583	2.398829	4.21515	3.763509	4.502344	3.368084	3.645833	5.184264	3.618924	3.112523	2.837342	3.68528	5.424313	4.958054	3.642152	4.681802	3.614804	2.428971	3.87956	4.989973	2.473156	5.423398	5.400057	2.905062	4.486811	2.203935	2.716208	4.092061	4.82895	4.063586	3.858007	4.578239	5.077161	4.221313	3.652804	3.573182	3.16407	5.167395	3.946033
TCGA_TCGA-69-7763	3.00283	2.408941	2.087265	3.501154	0.7383737	-0.09702306	0.7103178	1.057188	0.1760046	0.1272614	1.713483	0.2442791	0.684179	0.8336482	1.688605	-0.1890234	0.6871807	2.583173	0.434393	0.6171364	0.7706597	0.350914	1.824347	3.066908	0.388668	2.815282	0.2603248	0.1227611	0.6004332	0.8155568	-0.03233128	0.690074	2.767894	0.1104753	0.5801521	0.4729776	-0.2220902	1.131659	0.630787	2.471981	2.17099	1.873232	1.901858	1.561387	0.8600482	1.227592	1.354669	2.424171	0.6338307
TCGA_TCGA-95-7947	3.473458	4.740667	4.332533	4.745628	3.207487	2.568815	2.56068	4.215035	2.483806	2.734481	4.029898	3.168205	3.220277	3.616138	4.069568	3.719042	3.596972	4.799451	3.373186	2.707658	1.820254	2.791195	5.063414	3.777797	2.960633	5.09133	3.046983	2.073268	3.318842	4.735112	2.185798	4.439756	5.462504	3.070491	3.656456	2.590791	1.929455	4.348393	3.70492	3.728217	4.019424	4.039126	4.984433	4.679081	3.327451	4.382194	2.942452	4.287204	3.541696
TCGA_TCGA-55-8089	3.658676	3.976036	3.568474	4.715685	3.440818	2.883583	3.533857	3.772335	2.216147	2.364218	3.894908	2.462871	3.464965	3.152961	4.178987	2.247431	2.303558	4.065693	2.0678	2.711399	3.040462	2.308236	5.129107	4.549365	3.066069	4.142093	3.020383	2.795129	3.300114	3.304409	2.297742	4.905522	4.583187	2.819371	2.806871	2.667935	1.89085	3.931961	3.511443	2.880356	3.901628	4.171737	4.895053	3.780666	2.901134	3.303053	4.032551	4.027353	3.391763
TCGA_TCGA-86-7711	4.106381	4.670673	3.838776	3.68619	3.065631	2.0944	2.492075	2.55979	1.296746	3.510198	3.23992	3.25242	3.873336	3.650608	4.077772	2.831652	3.117672	3.988003	2.970194	3.15896	2.438169	4.914314	4.609952	3.934906	2.868216	4.345966	4.22983	2.047535	2.876954	2.739142	1.310742	3.212396	4.365061	2.594925	3.438998	1.766606	1.934372	3.890144	2.995956	3.244552	3.638592	4.747664	4.730122	2.526657	2.597192	2.479431	2.939552	3.079793	3.329789
TCGA_TCGA-55-8621	2.75342	2.607494	2.507969	1.971853	1.117474	0.2778267	1.321853	1.458376	0.8133127	0.5079564	1.686973	0.6965849	1.730259	1.691072	1.983906	0.6459194	1.079579	2.752354	0.9355634	1.181257	1.372411	0.8952127	2.948183	3.063838	0.9707019	2.515059	1.190818	1.04481	1.346186	1.189157	0.6031601	2.261024	2.798818	0.4087038	1.682111	0.9970554	1.150369	1.998535	1.71572	1.690944	2.226946	2.600202	2.75113	1.642541	1.533742	2.646157	0.8533191	2.140658	1.538562
TCGA_TCGA-49-4501	4.119053	2.541448	2.305306	2.326866	0.5406063	0.07424933	1.235079	1.403718	1.070629	-0.263647	1.334352	0.1618681	1.465825	1.105542	1.608324	0.1120413	0.2793135	2.48437	0.7093279	0.3221953	0.6197192	0.01790839	2.989494	3.221213	-0.125181	3.359692	0.8868827	-0.1400855	0.7110624	1.213074	1.01882	1.029846	2.720438	-0.2862253	1.098464	0.1800399	-0.1025016	1.55585	1.028089	2.617438	2.920904	2.532473	2.279845	0.6336976	2.009142	0.8926458	0.2356716	2.717719	0.8214481
TCGA_TCGA-L9-A8F4	3.638628	4.653619	3.49164	3.593082	2.478272	1.68806	1.894487	2.925224	1.002745	1.75291	2.861777	1.563701	2.542717	2.673341	3.073957	2.32733	2.317732	4.200161	1.912725	1.640063	1.946048	1.65987	5.02039	4.192814	2.066031	3.689006	2.333282	1.635441	2.289364	2.615551	1.644378	3.676938	4.234273	0.9085038	2.910541	2.628144	1.828461	2.425444	2.318588	3.784494	3.336622	2.792251	4.223828	3.204881	3.194003	1.969478	1.974368	2.888594	3.018522
TCGA_TCGA-86-7953	3.8823	4.28161	4.725209	5.348833	3.976878	3.309649	4.265463	3.94568	2.456316	2.592486	4.137955	3.498574	4.449893	3.853792	4.849835	3.034591	2.89672	4.218936	2.410392	2.394381	3.700661	3.008367	5.875475	5.610798	3.631466	4.395756	3.778061	3.374946	2.597892	4.594323	3.744985	4.132621	5.262063	2.989395	3.22439	2.369935	1.846079	4.44928	2.991785	3.813611	4.593758	5.203788	4.670374	4.912382	2.381499	3.095732	3.430152	3.665614	4.203119
TCGA_TCGA-38-4628	4.589127	2.809054	3.125227	3.076703	1.703103	1.467488	2.92182	3.000991	1.498381	0.8728709	1.763086	1.266258	2.886007	2.077835	2.832783	1.778311	0.8548928	3.143201	2.249501	0.7413853	0.9219267	1.49687	4.055988	3.813818	0.8948568	3.824762	1.838707	0.2157515	1.353099	2.284189	1.76425	3.297694	3.757663	-0.05519978	2.455645	0.6656987	0.3982933	2.859731	3.161417	2.42766	3.903931	4.449272	3.156894	0.7245668	2.721274	2.303776	2.050956	2.783409	1.866136
TCGA_TCGA-55-A48Y	3.923856	3.889409	3.175049	4.229379	1.837566	1.419744	2.012549	2.554711	1.480235	1.484062	2.526658	0.7344768	2.310546	2.048938	3.235085	1.203858	2.556333	3.273326	2.744744	1.888539	1.116448	1.690646	3.838796	4.346521	1.325967	3.710192	1.842686	0.5834223	2.501217	2.463207	0.440309	2.785778	3.832881	1.323361	3.364746	1.400688	1.410001	2.943876	1.96996	2.608689	2.879867	3.065463	3.472554	2.773949	2.838689	2.566785	2.931647	3.109459	2.178497
TCGA_TCGA-MP-A4T9	3.193877	3.438354	2.922375	3.424193	2.239815	1.033539	2.125842	2.08324	1.293689	0.7752604	2.627535	1.822861	2.55081	2.37307	2.652706	1.696816	1.933858	2.588559	1.517597	1.612659	1.763556	2.264776	4.364989	3.866922	1.677631	3.312681	2.448523	1.615903	2.954116	2.686363	1.9075	3.873068	3.625534	1.329599	2.949423	1.341892	1.384647	2.79384	1.744152	2.638743	3.453834	3.381166	3.651205	2.52428	2.17732	2.499238	1.240124	2.991984	2.955394
TCGA_TCGA-91-6835	3.907152	4.119356	3.659438	4.22205	2.355104	1.54928	2.456805	2.160166	2.057103	1.450152	3.144128	2.167023	3.01393	3.103197	2.69691	2.309655	2.45532	4.831361	1.883212	2.116537	2.499886	2.518227	5.681	4.222432	2.830565	4.139738	2.186249	2.457207	1.725451	2.635552	2.335351	3.79822	4.113901	1.695261	3.665623	2.174418	2.060131	2.949804	2.526923	2.955374	3.339732	3.765705	4.457024	3.395675	2.574958	2.892301	1.668739	3.899083	3.217347
TCGA_TCGA-50-6590	3.684206	4.198115	4.264637	4.075798	3.328642	2.324723	3.173021	3.821953	2.231725	2.281707	3.573491	3.055264	4.24543	3.976493	4.803887	2.378648	2.829104	3.997064	2.722737	2.942553	2.732879	2.991878	5.329764	5.095484	3.552758	4.057011	3.834649	2.243953	3.154613	4.001161	2.673988	5.312799	3.701763	2.809629	3.853647	2.446866	1.57835	4.418535	4.127711	4.974358	4.073472	4.252509	6.011478	3.915691	4.028558	3.378046	3.775538	4.559844	3.760598
TCGA_TCGA-95-7039	3.805447	3.256562	3.277092	3.243913	2.539402	1.59087	2.40841	3.270199	1.945735	2.062656	3.288166	1.437429	3.014203	2.188713	4.034266	2.925725	2.410652	4.204835	2.263224	2.227248	2.348587	1.688486	4.971259	4.562859	2.031719	4.357149	2.820229	2.204405	2.894596	4.192733	2.91255	3.459825	4.613429	1.764742	3.525392	2.663656	0.9156917	3.464692	3.09447	2.65998	4.096512	4.658399	4.52269	3.204981	3.415509	2.803241	2.193779	3.347159	2.688606
TCGA_TCGA-55-8206	3.427669	2.998783	2.65665	1.786582	1.171535	-0.2457651	0.8834521	0.01925014	0.6443696	-0.1337977	1.3187	0.1646312	1.110982	1.115635	1.084821	0.2654817	0.7938896	2.890629	0.7082476	0.8428636	1.248881	0.2452279	2.90124	2.132154	0.422094	2.589103	0.1571122	0.7959209	0.6827743	0.5059034	0.4248188	1.356685	2.253317	0.1373218	0.8923159	0.6939346	0.09969192	1.386893	1.451833	1.409729	1.543791	0.948323	1.703203	0.9772756	1.301355	1.00457	-0.01074247	2.970709	0.6436124
TCGA_TCGA-44-7661	3.320974	4.791485	4.594838	4.941302	3.36132	2.575432	4.118446	3.613705	3.433571	2.965934	4.254571	3.232033	4.831382	3.985857	4.874839	3.107354	3.48381	4.714238	2.865318	3.430578	3.772689	2.92757	6.049603	5.605227	3.603688	4.20741	3.453078	3.598767	3.807553	4.644537	3.362071	5.992949	4.786685	2.98788	3.906995	3.115593	2.344423	4.726841	3.528397	3.644014	4.541858	5.176862	5.392869	3.842404	3.239657	3.65837	4.021955	4.272751	3.927625
TCGA_TCGA-J2-A4AD	4.215298	3.430022	3.398031	3.407422	2.365659	2.387861	2.600936	3.959036	2.190762	1.906019	3.228906	1.96115	3.097777	2.724589	3.677873	2.798179	2.3716	3.366931	2.031878	2.658454	2.51465	2.370017	4.89855	3.921702	2.464764	4.733222	2.959704	1.881731	3.217784	2.936683	1.580495	4.133778	4.609152	1.833251	3.055423	2.29954	1.45966	2.917897	3.083416	3.130724	3.108753	3.389623	4.169799	3.483176	2.841202	2.980472	2.74314	3.067645	2.672801
TCGA_TCGA-75-6206	3.730604	2.689887	1.483461	2.888577	0.02574667	-0.9243342	0.3634671	-0.194625	0.8642604	-0.5192036	0.978578	-0.5153613	0.4009958	0.0199619	0.8237733	-0.2890021	0.1426182	2.558642	0.2376273	0.9077974	0.1929262	0.06229462	1.369036	1.917411	-0.4386937	1.536253	-0.527607	0.006849643	0.3338945	0.04253661	-0.286394	0.7362727	2.232716	-0.4668794	0.1680342	-0.1268232	-0.4846605	0.5900729	0.8970758	1.279533	1.218834	0.3276479	1.313157	0.5939407	0.8467346	0.4726941	0.08246775	1.483475	-0.02931608
TCGA_TCGA-55-8616	5.550205	3.551344	2.353185	2.122895	1.280953	0.5987739	0.7910495	2.233431	1.197314	1.365293	1.985381	1.151093	1.299754	1.854578	3.119972	0.7372047	1.196469	4.314199	1.750765	0.6077962	1.3201	1.036355	3.849225	2.455192	1.244101	3.476004	1.488161	0.5954947	1.711817	2.261908	0.268023	3.257297	3.618127	0.8475698	2.215951	0.5044625	0.5577948	2.185948	1.415222	1.835744	2.905224	2.984196	3.155678	2.052415	1.357481	1.928463	0.5162294	2.311425	1.721743
TCGA_TCGA-50-5051	3.335238	3.36329	3.897459	3.452714	1.988857	0.9616599	1.645302	3.211855	1.437279	1.135303	3.169356	1.538149	2.310141	2.204736	3.8616	1.609081	1.829388	3.961422	1.166811	1.655287	1.379126	1.464899	3.661282	5.163857	2.382881	4.383568	2.525843	1.426203	1.701251	2.649539	2.133555	2.428896	4.35766	1.601903	1.389547	1.598697	1.026271	2.407837	1.129951	3.015444	2.905608	3.593889	3.465869	3.485355	2.338571	1.686524	4.162277	3.13857	2.521227
TCGA_TCGA-97-A4M3	3.284809	1.733974	1.066804	2.07716	0.1889661	-0.4153071	0.750609	1.093214	0.633672	-0.3364015	1.367256	0.08776186	0.8594406	0.6038752	0.9865855	-0.1753904	0.3617313	2.829147	-0.1506826	0.7015378	0.9154285	0.3152041	1.497993	2.976683	0.3454469	2.818059	0.4079258	0.3026879	0.5592291	0.526297	0.01425867	1.009924	2.075751	-0.1536955	1.000659	0.5784237	-0.2116701	1.245247	0.9584221	1.359894	1.87392	1.039358	2.025807	1.391764	1.662714	1.037335	0.6113382	2.388919	0.6651017
TCGA_TCGA-97-7552	2.900653	2.472563	2.724565	3.067948	0.8339514	0.02032071	1.469089	1.018888	0.9503706	0.07117987	2.241492	0.5990849	1.987837	1.317119	1.643591	0.3618688	1.073051	2.531591	1.033765	1.253326	1.083776	0.4993152	2.812282	2.358401	0.9189834	1.654071	0.4076766	1.05173	0.8565651	1.273528	0.9354882	1.667499	2.596908	0.3553242	1.153816	1.014083	0.1852774	1.265024	1.588015	1.108757	2.254305	1.431894	2.369281	1.515661	0.7808491	1.82523	1.188518	1.790856	1.006556
TCGA_TCGA-44-2657	2.341134	2.450062	2.096305	1.900791	0.7310628	0.893287	1.868395	1.329963	0.681489	-0.1013963	1.609319	0.8014169	2.182171	1.873915	1.303313	0.6010904	1.012926	2.285969	1.181093	0.6602588	1.343994	0.8284011	2.678442	2.76751	0.6342193	2.520255	0.9282464	0.6647531	1.264387	1.445274	0.7515779	1.915228	2.768088	-0.04321541	1.270732	0.7793188	0.4380619	2.099074	1.736371	1.954804	2.921094	2.519531	2.732465	1.01212	1.733622	1.290063	1.06261	2.375065	1.388591
TCGA_TCGA-97-8172	4.749466	2.693085	2.619236	1.969995	0.5632163	-0.4499575	0.807317	0.7703523	0.1510774	-0.2256266	1.116471	-0.03206532	1.216298	0.8470318	0.9703989	0.1522228	0.2836254	3.230544	0.5327102	0.5603173	1.36346	0.09658065	2.419581	2.256058	0.5169419	2.360195	0.07254674	0.7695135	0.745434	0.6898604	-0.1114319	0.9847508	2.830765	0.1868718	0.8683919	0.4780203	0.04820028	1.182046	1.473591	2.23253	1.275169	1.219178	2.663271	0.9216141	1.439996	0.8323391	1.289342	1.773988	0.5727728
TCGA_TCGA-91-6840	3.197525	4.589213	4.71436	3.905675	3.242343	2.108753	2.811018	3.964356	2.656928	1.472516	4.161213	2.188025	3.44029	2.820713	3.158765	3.273768	2.585977	4.552101	2.692319	2.007427	3.455331	1.88653	5.384684	4.472781	2.745893	3.839076	2.362837	2.487207	2.942965	3.663594	3.171587	3.90631	5.607981	1.485285	3.04025	2.140964	2.428568	3.488591	3.485162	4.636197	4.05136	3.347847	4.9703	3.605196	4.808902	3.182384	3.095519	3.233377	3.288458
TCGA_TCGA-55-7907	4.420218	3.669055	2.846613	3.81588	2.122069	1.091555	1.82653	3.406849	1.148701	1.291478	2.853645	2.064286	2.404632	1.814864	3.566636	1.62632	2.0649	3.355575	1.852784	1.572396	2.035107	1.321423	4.743088	3.578748	2.491562	4.423661	2.464352	1.258462	2.087297	1.963798	2.179922	3.690335	3.497268	1.820677	2.878596	1.068485	0.4143824	2.270243	2.566257	2.163514	2.99958	3.636527	3.712814	3.070021	1.805092	2.716412	1.759443	3.152589	2.11058
TCGA_TCGA-49-4510	4.068114	1.237587	1.984154	2.16984	-0.005955396	-0.4850603	0.8869335	0.1190046	-0.54339	-0.9910691	0.2481779	-0.6685845	0.2236325	-0.2372155	0.3517834	-0.6195224	-0.5589129	1.813619	-0.2369449	0.1222416	-0.1187877	-0.4585918	1.415468	2.653104	-0.4939648	1.527576	-0.2431084	-0.2693775	-0.1207068	-0.6332295	-0.4725466	-0.1115067	1.312713	-0.7204054	-0.06831911	-0.4957105	-0.5018543	0.2211485	0.709543	1.341828	1.480569	1.071894	0.6910216	-0.3146354	1.231741	-0.354904	-0.3733838	1.567339	-0.1556356
TCGA_TCGA-MP-A4SV	4.2488455748	4.5841296363	3.938227112	4.7935519138	2.8935487708	2.5565450459	3.5521620909	3.7787977829	2.0847122447	2.6379109217	3.7361668495	2.1906251115	3.8450950807	3.4541629352	4.2875617433	2.7029873973	2.9162593428	4.6675005479	2.416411009	2.6456848407	3.135491787	2.5158574096	5.5879925921	4.6441150429	2.9758522344	4.4762696394	3.1504860681	2.6778995017	3.3680326481	3.7569622374	2.5104214792	4.1547568388	4.8542798818	2.4710529023	3.5732044383	3.3684874296	1.7275285894	3.8583052004	3.7091986339	3.6807084465	4.2024038805	4.2775184619	4.9494499442	4.1201835118	3.1146565577	3.0522107967	2.4371121981	3.9351624194	3.4597208438
TCGA_TCGA-55-7726	3.488221	4.311029	4.640481	4.153433	3.582607	2.227775	2.77472	3.454192	2.319288	1.953071	3.940388	3.315187	3.306436	3.27444	4.85244	2.98228	2.307238	3.226965	3.128779	3.270687	2.375658	2.387756	5.02759	4.76662	2.897219	4.058335	3.170035	2.356833	2.960003	3.019948	2.34494	6.082417	4.510256	2.717007	4.28035	1.894562	2.282046	3.946886	3.847687	4.165097	4.027763	4.446622	5.547416	3.94069	3.468828	3.280408	1.993642	4.60163	3.93337
TCGA_TCGA-35-3615	3.581083	1.005286	1.920255	3.075984	0.07247774	-0.1055731	0.788197	0.6631682	0.929252	-0.5352542	0.6410371	-0.2547219	0.8927266	0.1394614	0.7439718	-0.3816885	0.142325	1.73458	0.4315706	-0.05718837	0.08366578	0.2045748	1.4981	3.147381	0.1688967	2.60625	0.0519494	0.04530931	0.05582189	0.355918	0.2208346	0.3612624	2.243662	-0.4655311	0.6696616	-0.09087095	-0.539566	0.8796562	1.292499	1.238926	1.534848	1.919179	1.129324	0.18178	0.7844846	0.3850453	0.7258765	1.293478	0.3556039
TCGA_TCGA-97-A4M6	3.199516	2.777876	2.43127	1.799353	1.109344	0.5533829	1.470871	1.318009	0.647157	0.1518612	1.855753	0.5772578	1.649292	1.384694	1.908912	0.6408068	1.210414	2.94597	1.150455	0.5989504	1.259982	0.8099793	3.023806	3.016992	1.061553	3.236996	0.7621934	0.6514161	0.8829751	1.053929	0.5989094	1.751286	3.618736	0.4402697	1.478244	0.5881081	0.6111978	2.431957	1.14626	2.294711	2.211907	2.813526	2.543918	1.870631	1.686133	1.630639	1.85415	2.324562	1.287352
TCGA_TCGA-86-7955	4.181508	3.710419	3.222108	4.412445	3.230279	2.451916	3.579547	3.525792	2.891995	3.208526	2.94618	1.881743	4.536198	3.173002	3.505371	1.975632	3.39269	4.717824	2.926819	2.635646	3.289372	2.6288	5.172723	4.814381	2.440955	4.440301	3.582107	2.768796	4.160832	3.195054	2.264974	4.600651	4.298197	1.982111	3.250638	2.46351	2.83811	3.360987	3.309132	4.605274	3.900841	4.420746	5.146643	3.327559	1.801644	2.181308	4.789194	4.375984	3.774046
TCGA_TCGA-L9-A443	3.220252	2.483402	2.570606	3.130107	1.021975	0.2829077	1.450427	2.46106	1.245582	0.8063633	1.418834	1.061157	1.672229	1.193828	2.120997	0.4910929	0.5922295	2.988554	0.9421486	0.6941978	0.9189728	1.194482	4.108739	2.981184	1.57255	2.151395	1.936188	0.7623187	0.8168262	1.678828	0.9860238	2.949109	3.359604	0.7075389	2.241462	1.028158	0.8884854	1.825885	1.800898	1.791362	2.445432	3.209744	2.440956	2.173273	1.373009	1.627046	2.078293	3.573034	1.532351
TCGA_TCGA-53-7813	4.371422	3.239481	3.106196	3.032015	1.485387	0.6087096	1.858324	2.800129	0.8510016	1.270037	2.643741	1.33198	2.183955	1.997298	3.189929	1.734276	1.2367	3.954524	1.518715	1.511861	1.773404	1.359695	3.976215	4.477931	2.07084	3.842685	1.929642	1.369565	2.224229	2.406055	2.130664	2.105057	3.725577	1.450142	1.898777	1.167064	1.026532	2.207974	2.325961	2.205868	2.79894	3.028698	3.835256	3.102551	2.816228	1.475296	2.733313	3.123251	1.972014
TCGA_TCGA-55-A491	3.293764	2.83405	2.506671	2.332506	0.4971405	-0.1413272	1.196751	0.8724044	1.039089	1.604386	1.953653	0.7960664	1.548736	1.352807	2.160832	1.418487	0.8048858	4.008808	1.791102	0.4109757	1.081991	1.817113	2.978411	2.350906	0.4751433	3.972747	1.204811	0.1905408	2.551513	2.762332	0.9164103	2.014364	4.003681	-0.04669804	3.470101	0.6227604	0.4192815	2.888908	1.807706	0.8665851	2.020275	2.489743	2.903012	0.7755803	2.573467	2.002452	0.6002902	1.849768	1.534839
TCGA_TCGA-86-8056	3.716857	2.865921	2.691328	4.054268	0.9920295	0.2976564	1.613532	0.996639	1.016709	0.4716836	2.045737	0.6173018	1.604417	1.964682	1.828314	0.9406317	1.291783	3.354981	1.545343	0.9393742	1.901948	0.7585649	2.822848	2.883344	0.6423838	2.04037	0.4243331	1.009613	1.489308	1.824728	0.6056429	2.121195	3.324836	0.3648458	1.498748	0.8139756	0.3684681	1.546384	1.829	0.2922376	2.186091	1.563844	2.183804	1.626138	1.000157	1.673467	1.206077	3.087456	1.184966
TCGA_TCGA-78-8655	3.007273	2.41031	2.701498	3.417207	1.271646	0.2169854	1.608557	1.779473	1.62354	-0.03417435	1.811133	0.9074812	1.882968	1.264139	1.76041	1.704021	1.192856	3.418146	1.462488	1.226487	1.335115	1.267726	2.339733	3.394948	1.329722	3.024408	1.069263	0.8866016	1.824564	2.069721	0.9644093	3.081821	3.163536	0.8127655	1.943231	1.229387	1.177956	2.197456	2.059895	1.67695	1.995399	3.025341	2.781427	1.690124	1.933096	1.976322	1.520648	2.311172	1.509708
TCGA_TCGA-L9-A444	3.4096231075	2.4656336759	1.9648003471	2.39749503	0.9250088145	0.2454662487	1.2095090445	1.4367684543	0.3240122901	1.5735998131	1.8100146937	0.3752379903	2.023315859	1.3659592661	2.283331597	0.5159229293	1.0487643826	3.1901477191	0.9088066582	0.9574043511	1.1217440435	0.6473607478	3.4449558762	2.492373369	1.2100068481	2.878948284	1.6293992768	0.6477468207	0.9672388763	2.1983093784	1.2209825941	2.6952202107	2.9260436846	0.3564258599	1.4503905656	1.6663566922	0.8358493006	2.4209195719	1.5066789843	1.0404785401	2.3630223572	2.1877773923	2.6523414152	1.7056221662	1.2368754321	1.2913120264	1.239326402	2.3736970563	1.816790878
TCGA_TCGA-86-8055	3.62036	3.598364	3.66646	3.890822	2.108079	1.817205	2.278023	3.215201	1.95361	1.518875	2.594176	2.348822	2.856928	2.886468	2.998321	2.132516	1.838767	2.709425	1.831921	1.697115	1.954428	2.464376	5.011911	3.967463	2.486618	3.60389	2.421277	1.870284	2.605652	2.768763	1.877025	3.844623	3.70749	1.816224	3.097965	1.486517	2.21578	2.994403	2.86917	4.032097	3.263947	3.509173	4.080368	3.265116	2.09364	2.817508	1.755875	3.095665	3.566916
TCGA_TCGA-55-6970	4.741156	4.196312	3.722198	4.556048	2.11174	1.457359	2.647513	3.541047	1.886007	2.204745	3.897846	2.399167	3.543956	3.265416	3.714773	1.947504	2.669297	4.254552	1.709041	2.365704	2.041569	2.811528	4.509357	4.409156	3.022841	4.756099	2.503216	1.92012	2.410037	3.037247	1.814166	3.006495	4.674832	2.602819	2.789587	1.922412	1.293458	2.655659	2.65706	3.321542	2.813342	2.778584	4.042134	3.856427	2.644159	3.178714	3.648543	3.590479	2.561271
TCGA_TCGA-49-6745	3.527834	3.951025	3.808715	4.102612	3.377967	1.925949	3.117295	2.644533	2.572367	2.640757	3.871953	2.279207	3.987386	3.290127	4.214116	2.622086	2.450172	4.703012	2.230367	2.335175	3.026128	2.244068	5.235705	5.132572	1.964136	3.55471	2.618444	2.520584	3.346961	4.144641	2.843678	5.355268	4.503768	1.828904	3.710263	2.366769	2.111229	3.607875	2.86363	3.428215	3.882279	4.211628	4.53511	3.100752	2.922255	3.223178	2.567354	3.936436	3.316161
TCGA_TCGA-05-4405	4.155083	3.275843	2.976463	2.909286	1.401279	0.1844556	1.048161	2.298633	1.401761	1.12587	2.166735	0.959847	1.666458	1.792677	2.865824	0.8488123	1.122419	3.519707	1.311441	0.6757718	0.9712431	1.356146	3.155945	2.732295	1.504762	3.274611	1.03367	0.6409571	1.622831	1.167236	0.449655	3.023653	3.156177	0.9266854	1.80812	1.207249	1.196004	1.885532	1.398868	1.86986	2.697741	2.407321	2.590975	2.471435	1.85323	2.329264	1.231147	1.556862	1.414323
TCGA_TCGA-MP-A4TH	3.283532	2.023369	1.700574	2.979508	0.270918	-0.6905147	0.3384972	-0.1809999	0.4351507	-0.336143	0.9873184	-0.01748953	0.8967613	0.4637945	0.7064028	-0.2283254	0.1988406	2.055329	0.416664	0.5394304	0.577588	0.06856803	1.566483	1.803241	0.2076259	1.682564	-0.06656573	0.34689	0.2847226	0.3657369	0.1147574	0.5273741	1.641796	-0.3275174	0.3111035	0.3615991	-0.3159062	0.8176896	0.7609692	0.2852463	1.25007	0.7829343	1.385865	0.6086963	0.3640558	0.4758434	0.1903312	1.245177	0.2138399
TCGA_TCGA-99-7458	3.345992	3.378298	2.305459	3.056348	1.256747	0.927905	1.762599	2.146352	2.386661	0.7778873	2.574664	1.101452	2.272105	1.835036	1.822544	1.098854	1.367772	3.439896	1.059572	1.474126	1.704185	1.367448	3.806442	3.528244	1.861	3.154213	1.07128	1.481674	1.992954	2.142386	1.178808	2.687855	3.110059	0.8191434	1.551741	1.26145	0.9011	1.921054	1.663789	1.609112	2.721786	2.275819	2.455826	2.659425	1.351519	2.231803	1.292881	1.861651	1.827518
TCGA_TCGA-55-8508	2.614857	1.44375	2.472533	2.953417	0.995287	0.7676516	1.01508	2.191722	0.3587764	0.4911216	1.098877	-0.07660407	1.375527	0.8843193	1.546241	0.9234533	1.07707	2.567116	0.3137671	0.6942843	0.8470415	1.152322	3.052385	3.825072	1.174377	3.121567	1.056588	0.7105429	1.018948	1.598903	1.282933	1.452338	2.342098	1.089512	1.14384	0.8095832	1.091786	2.19076	1.452721	2.782173	2.785761	2.349579	2.985673	2.511562	2.123492	0.9616978	1.978974	2.280434	1.951935
TCGA_TCGA-55-1594	3.772482	3.667967	4.486401	4.608846	3.768958	3.04646	3.717808	4.025392	2.649683	2.502107	3.622099	2.737459	3.580993	3.770623	4.18023	3.472775	3.924724	3.987332	3.556753	3.140761	2.286816	2.624593	6.372003	5.339666	2.516029	4.679365	3.169099	1.864551	3.159533	3.596764	2.897893	3.209827	5.502849	2.196707	4.193665	2.160028	2.028598	4.277224	4.485368	4.05063	4.252089	4.451258	5.12983	3.515207	2.911994	2.569944	3.249765	5.086747	3.395669
TCGA_TCGA-44-7669	4.512502	5.386167	5.319158	5.41885	3.597673	3.76569	4.272859	4.570801	3.439719	2.777278	4.076183	3.07737	4.733917	4.211849	4.034273	4.023252	4.703452	6.185483	3.432233	4.084329	3.594495	4.112423	5.96508	5.950808	4.555786	5.583339	3.117318	3.892955	4.760879	3.848948	3.868495	3.780506	5.124917	3.532839	4.098811	4.261969	3.04543	5.137059	5.821556	4.026495	5.155103	5.399873	5.599696	5.339208	3.962256	4.187251	5.11375	4.949088	4.827704
TCGA_TCGA-49-6742	3.442447	2.846164	3.984404	3.922489	3.190764	2.23039	3.059624	4.255724	2.399145	1.539653	3.794711	2.238324	3.662736	3.037487	3.443678	3.006762	2.9059	4.147686	2.685234	2.771201	2.323072	3.268176	4.907862	5.167572	2.667106	4.501941	2.922524	1.896047	2.400196	2.840382	2.369044	3.997599	5.046764	2.413355	2.939267	2.293938	1.079742	3.5256	2.951241	3.154315	4.200874	4.531087	4.868099	3.974588	2.749729	2.97753	4.351146	4.743312	3.334297
TCGA_TCGA-55-7913	3.579562	3.906117	4.416319	5.575238	3.836285	2.203627	3.657263	4.219304	2.929733	2.661714	4.289308	2.552392	3.951898	3.98956	4.896874	3.224378	3.768496	3.837984	3.629626	2.958195	2.345245	3.468927	5.096931	4.388948	3.513556	4.571835	3.45126	2.321754	3.17404	4.091595	2.545542	4.505363	5.263073	2.82253	3.114758	2.631544	2.333704	4.067174	3.49012	3.904378	3.652728	4.681889	4.914553	4.636541	3.5308	3.304625	3.943464	4.436136	4.296732
TCGA_TCGA-86-6562	3.913982	2.831059	3.752975	3.055098	1.912409	0.984491	2.302134	3.661846	1.689468	1.432256	2.823432	2.127353	2.946658	2.518316	3.205902	1.754635	1.914932	3.617276	1.7571	1.452251	1.990218	2.643494	4.868395	3.557048	2.54388	3.9451	2.407498	1.41827	1.968143	2.878028	1.652887	4.569749	3.843324	2.430699	2.860382	1.799998	1.645042	3.024038	2.720487	3.715338	3.396037	3.576046	4.45662	3.792971	3.16825	3.318053	2.654409	3.399841	3.089718
TCGA_TCGA-95-7944	1.738012	2.742424	3.895893	4.456701	3.141836	2.245388	2.993904	2.816714	2.273667	2.255805	2.632043	1.830584	3.230065	3.705961	3.046061	2.475198	3.154702	3.39721	3.551749	2.37876	1.931152	2.218704	4.391039	4.421698	2.616381	3.615514	2.964693	1.534414	2.288377	3.693597	1.36791	4.516305	3.158517	2.356052	3.146956	2.088613	1.076041	3.444161	2.80273	2.485774	4.041908	4.129635	4.218261	3.197737	2.776227	3.473372	3.034322	3.943549	2.890494
TCGA_TCGA-05-4398	3.102	4.314252	4.185796	2.979181	2.572099	1.835505	2.637943	3.835641	1.320728	1.623297	2.808987	2.413096	3.340407	2.847551	3.923871	2.857219	2.138779	4.552946	2.386181	1.430853	2.006195	1.635233	4.896827	4.120291	1.264731	3.838141	2.876836	1.598868	2.802377	4.027197	1.409295	4.700014	4.111652	1.25662	3.242342	2.189049	1.614232	3.742908	4.022316	3.831685	4.410545	4.532691	4.651098	2.133996	2.66454	1.926867	1.658293	3.29766	3.767697
TCGA_TCGA-78-7161	3.128755	2.452868	2.153852	3.051785	1.000109	0.9205992	0.5871223	0.9928043	0.6103757	0.232854	1.662122	0.02377525	0.8062278	0.7902766	1.461106	0.6937809	1.003253	2.586523	0.6975364	1.034584	1.096469	0.5950599	2.61792	2.367951	0.5301252	2.983804	0.8660025	0.7049806	1.326589	1.013645	0.456158	1.520239	2.68782	1.22404	1.456527	0.685104	1.130133	1.210035	1.728905	1.907808	2.300049	1.727094	2.019035	1.112673	1.719989	0.7686454	1.332258	2.814149	1.351749
TCGA_TCGA-50-5933	4.714076	5.041027	4.226939	4.022636	3.123639	1.955837	3.35779	3.639145	2.465133	3.115766	3.81486	2.220305	3.767345	3.446986	4.604043	2.993627	2.771085	5.244712	2.924387	2.716124	3.350593	2.552958	5.288695	4.972262	2.76537	3.819347	2.784525	2.852042	4.298872	3.735609	2.608995	5.376338	4.605606	2.466873	3.730862	2.765288	2.215611	4.066279	3.142754	4.683442	4.197102	4.319679	5.042744	3.548272	2.672471	3.707358	2.526269	4.202618	3.111308
TCGA_TCGA-55-7728	1.880351	1.320334	2.30225	1.98026	0.5806598	-0.2325294	0.2361356	0.2657227	0.0650447	-0.2617598	1.466813	0.1646312	0.9844812	0.6410561	1.518375	0.4224587	0.8431207	1.916229	0.880594	0.745737	0.6316511	0.3450916	2.097432	2.409625	0.5061488	1.303543	0.7974492	0.6179357	0.1161576	1.11834	0.2854098	1.199982	2.662909	-0.1278557	0.6262841	0.473158	-0.2671304	0.8980746	1.00222	0.2730199	2.271921	1.762113	2.24904	1.208452	0.7152791	0.5149919	0.58682	1.564483	0.8285301
TCGA_TCGA-55-8087	3.51824	1.964015	2.184478	2.646391	0.005066542	-0.5939282	0.4072428	0.1558377	0.4991399	-0.4847516	1.233549	-0.2285519	0.9367989	0.5371312	0.512129	0.06987376	0.2143735	2.878843	0.6829037	0.2963145	1.288789	-0.1316884	1.638439	2.309096	-0.03359685	3.198825	-0.2830698	0.3978549	0.5548577	0.08717265	-0.1113498	0.4222053	2.805815	-0.3583736	0.6511725	0.2166829	-0.2192875	0.9399582	0.6750998	0.6373444	1.965752	0.5153952	1.158221	0.519527	0.9548775	0.3757286	-0.03765009	1.43031	0.2078453
TCGA_TCGA-91-7771	4.862474	2.669806	2.736869	3.234234	1.393915	0.3747366	1.779439	1.589844	0.9996916	0.2960775	2.246148	0.6754243	2.068701	1.342731	2.328635	0.7551679	1.183953	2.69287	0.6903977	1.053071	1.529964	0.722198	3.022308	3.281573	1.292304	2.596886	1.039236	1.082575	1.217729	1.327013	1.141276	1.614338	3.01582	1.011772	1.004868	1.359486	0.5852305	1.674045	2.401332	3.244425	2.11831	1.522733	3.114652	1.767729	0.9750258	1.242704	2.088436	3.458154	1.687995
TCGA_TCGA-67-6216	2.803819	3.177881	2.929224	3.737693	1.146405	0.2899359	2.068982	1.185532	1.033932	0.7930659	2.290476	0.6584856	1.915336	1.383413	1.947166	0.6942925	1.530979	4.285181	1.820531	1.249311	1.29603	1.015999	3.558372	3.623287	0.83987	2.637336	0.8477641	0.6200438	2.152735	1.927498	0.8542943	2.114133	3.732217	0.1981538	2.18671	1.112438	0.3553044	2.070986	1.40551	0.5430715	2.06971	2.487521	3.00262	1.453589	1.332279	2.41824	1.469467	1.357829	1.445821
TCGA_TCGA-95-A4VP	2.881033	2.1306	2.376673	1.786029	1.291458	0.4735337	1.121419	2.211191	0.7002044	0.4738447	2.147281	0.2047533	1.750517	1.855507	3.26394	0.5304678	1.037127	3.032562	1.490194	0.8701986	0.9752947	1.534479	2.80515	3.996262	1.40073	3.325007	2.281064	1.513674	1.440913	1.875401	0.8677042	1.132007	3.618934	0.8144992	1.067974	0.8335645	0.7954565	1.857999	1.496061	1.852707	2.463324	3.152495	3.631569	3.177329	1.338153	1.733009	2.678543	3.039241	2.079038
TCGA_TCGA-73-4675	3.20192	2.042742	1.66346	2.478387	0.9447348	0.1972908	1.062642	1.473236	0.4277303	0.3793245	1.395176	0.4172415	1.398816	1.138354	2.365994	0.3471673	0.9288457	3.490238	1.192614	0.8694313	0.8309337	0.9347608	2.348031	3.10556	0.8745445	2.983181	1.221888	0.4857997	1.330827	1.285418	0.4045883	2.221746	3.394241	0.580978	2.033631	0.09568533	0.1164954	1.621282	1.458264	1.975131	2.268371	2.213296	2.777867	1.510532	1.27308	1.767058	2.065461	1.352547	1.48506
TCGA_TCGA-64-1676	3.974666	2.792397	3.227196	2.389077	0.9946495	1.814886	3.403609	2.83648	0.7299176	1.154506	1.580132	1.650959	3.205606	2.220587	2.891154	1.095843	1.082329	3.421415	2.565883	1.048972	1.598209	0.8934282	4.382262	3.983724	0.7995929	4.658768	2.505462	0.9854511	1.9259	2.366804	2.285343	2.009763	3.152182	0.4342868	1.958856	0.9945708	1.116502	2.238549	2.661548	2.1489	2.988207	4.549489	2.765167	0.7644979	2.577344	1.657946	2.938587	3.131829	1.480308
TCGA_TCGA-55-6981	3.764531	2.970151	2.773987	3.359497	1.795065	1.591452	2.388204	2.489612	2.389669	1.017807	1.882717	1.573043	2.511191	2.225301	2.846257	1.509685	1.798209	3.808215	1.507237	1.275765	1.540118	1.623073	4.074991	3.276906	1.493739	3.274868	2.487285	1.892505	2.364675	2.955158	0.9796239	4.087697	3.55005	1.292396	2.934897	1.401182	1.21098	3.207199	2.709508	2.801691	3.805241	3.643791	3.86987	2.663438	2.425721	2.13654	1.527503	3.106828	2.931093
TCGA_TCGA-75-5147	4.459216	3.829879	4.137718	4.167136	2.488158	3.033425	3.869031	4.026814	2.169364	2.073019	2.737716	2.049981	3.972493	3.301402	3.078234	3.112163	2.549861	4.994325	3.139385	1.72525	2.621749	2.786073	4.677262	4.585365	2.051825	5.433246	3.295856	1.790124	3.143928	3.739084	3.980125	3.232405	4.969352	1.00319	3.491534	2.234338	1.613249	3.574695	4.044291	3.286805	4.414765	4.640379	3.9688	2.316156	3.53982	2.981375	2.307338	3.45055	3.451241
TCGA_TCGA-L9-A7SV	3.465682	3.534586	3.595436	2.801626	2.335276	1.635709	2.068171	2.720719	0.6792982	2.625011	3.35008	1.782807	2.450322	3.008313	3.455711	2.009148	1.541911	4.153256	1.16321	0.7452355	2.48947	2.790582	5.006243	3.88309	2.310418	4.458441	3.678666	2.169052	2.644963	2.640721	1.825934	3.890786	6.238225	2.184488	3.269088	2.534358	1.539029	3.28167	1.977826	1.309088	4.112491	4.279601	3.899113	3.444696	3.641994	3.306985	2.570304	3.415454	3.04956
TCGA_TCGA-78-7160	3.993954	3.40096	3.775325	4.050603	2.634155	1.284078	3.142121	3.522963	1.842275	2.056285	3.742169	2.320728	3.84105	3.045159	3.853774	2.331414	2.930651	3.815069	2.172897	2.57938	1.973963	2.768444	4.447472	3.856341	3.451463	4.598028	2.752416	2.171677	1.84569	2.984847	1.401372	4.336193	4.364326	2.928751	2.952492	1.45182	2.245295	2.514723	2.486594	3.680407	3.056898	3.150925	3.663374	3.978363	2.524572	3.296009	3.66151	2.911316	2.827169
TCGA_TCGA-55-1595	4.0216	4.269374	4.225358	3.934922	1.925211	1.207975	2.424243	3.063733	1.505437	1.88599	2.863787	1.745027	2.367656	2.254998	3.182937	1.694716	2.60863	4.630853	3.026236	1.969563	2.195174	2.390371	4.915203	4.226276	2.182764	4.605565	2.268686	1.228147	1.969616	3.049476	2.213716	3.190651	4.646065	1.590166	3.326353	2.333539	1.437061	2.475147	3.262387	3.104909	2.898659	4.205296	3.612555	2.549741	2.732425	3.135762	1.566851	3.70093	2.069375
TCGA_TCGA-62-8402	3.836259	3.685948	4.025122	3.81055	3.320063	1.80821	3.588344	2.985129	2.87447	1.759405	3.075962	2.513939	3.93676	3.783649	3.215101	1.581341	3.675447	4.615531	2.863764	2.985669	2.938842	2.41334	5.779569	4.590457	2.292203	4.134082	3.360453	2.700446	3.051893	3.265511	3.140451	3.794383	4.736638	1.723762	3.531584	2.322126	2.242706	4.212796	3.423369	3.805893	4.358274	4.992436	4.830236	3.558199	3.604105	2.344442	3.376974	4.178246	3.862812
TCGA_TCGA-78-8648	2.28915	2.232467	2.723555	2.779977	1.352149	0.3724042	1.544191	1.660705	0.6200192	0.7288677	2.025339	0.6526343	2.355704	1.78445	2.450917	0.703006	1.285065	2.664241	0.9804173	0.9864124	1.117502	0.9732666	3.247744	2.658247	0.5113228	1.5267	1.910396	1.148425	1.401659	2.26776	1.177165	2.244321	2.887382	0.5989368	1.948927	0.8949568	0.1527378	2.280147	1.763833	2.858367	2.35673	2.806912	3.350694	1.956096	1.15049	1.433344	1.254512	2.335163	1.974945
TCGA_TCGA-44-3918	4.4389447991	4.1215375831	3.3531366012	3.8260291645	1.7021224192	1.9191484196	2.5547360973	2.4641222094	2.1356637958	1.2896712509	2.1336979411	1.8529800409	2.8630242717	2.9501691227	2.0785609022	2.4476989991	1.420270693	2.8670258458	1.5597845913	1.3724015193	2.1125397777	1.5472494873	3.5159690005	4.0012529175	2.8673567887	3.2654089438	2.4532294162	2.0971898221	1.1723083058	3.0892099092	1.2905437765	2.8604467784	2.1715380375	1.4646709041	1.7220586436	1.5865859746	1.429252527	2.0073861814	2.2641475924	1.9130385467	2.1963832283	3.3019290117	2.7839476835	2.401354639	2.6209630825	2.1318087574	1.5627599135	3.1869619423	1.9123679763
TCGA_TCGA-80-5607	3.751595	4.536617	3.562411	4.170707	2.237899	1.286624	3.128176	2.193796	2.250616	1.960175	3.127408	1.51446	3.315677	2.656584	3.3265	1.443049	2.779673	4.741605	2.736849	2.229949	2.109387	1.877561	4.241918	4.549131	1.968261	3.627379	2.137484	1.708988	2.97024	3.213885	2.249077	3.253291	4.402337	1.225232	3.011034	1.894443	1.419657	3.160655	0.9577807	2.288254	3.314237	3.560943	4.009118	2.730148	2.839635	2.893435	3.284623	2.99329	2.434542
TCGA_TCGA-55-A57B	3.199471	3.097687	2.642094	2.941949	1.402671	1.09631	1.636367	1.158394	0.9824069	0.8703281	1.762438	0.8937293	1.746466	1.638652	1.669276	0.704277	1.342699	3.150711	1.362961	1.128646	2.007689	1.412533	3.790889	2.233573	1.033174	2.802332	0.9660623	1.072252	1.881873	1.409771	0.09043614	3.116519	3.137234	0.5525941	2.304027	0.9898045	0.8496621	2.387402	2.116001	1.484899	2.797718	2.624581	2.847321	1.978279	1.666293	1.976322	0.7217579	2.032427	2.209834
TCGA_TCGA-38-6178	3.745397	3.297077	2.964718	2.9305	1.411023	0.5753279	1.601098	2.22965	1.664229	0.6582948	2.410319	1.108785	2.376316	2.08494	2.721045	0.9889991	1.626645	4.102755	1.162912	0.9429908	1.182581	1.881972	3.943564	3.85594	1.444759	2.93254	1.08681	1.294373	2.989628	1.740407	1.536629	3.566954	4.11401	0.8792097	2.028481	1.152156	1.363268	2.82646	2.253089	2.873979	3.265792	2.47269	3.428413	2.70451	2.77122	2.336078	1.230721	2.523324	2.649143
TCGA_TCGA-78-7535	2.716311	2.97083	1.945362	1.69591	1.213356	0.688238	1.227992	2.472213	0.7362724	0.7909127	2.170342	1.058178	1.565657	1.406011	2.970247	1.674925	1.151829	3.774292	1.385261	1.179583	1.033286	1.224795	3.201025	3.701385	1.60905	3.757408	2.487533	0.996455	2.341996	2.544228	2.223214	3.055474	3.248224	1.134791	1.687213	1.217634	0.750208	3.26884	1.65044	2.128842	3.540649	3.628659	4.025609	3.062642	2.367986	1.906782	2.19963	2.948277	1.88073
TCGA_TCGA-55-6986	3.908109	2.232723	2.337012	4.166574	1.24056	0.7801468	2.652018	0.1467134	1.177384	0.4216196	1.851101	0.2687777	1.636135	1.151057	1.324797	0.6280833	1.623002	3.540041	1.281071	1.357995	1.131092	0.6945529	3.116621	4.025145	0.5866609	2.531477	0.8144475	0.6601504	1.416374	1.461072	0.9469309	2.487069	2.833729	-0.07653812	2.636662	0.542174	0.16752	2.048732	0.9689301	1.448035	1.884431	2.433196	2.746104	1.316885	1.426719	1.486233	1.486285	2.214744	1.381809
TCGA_TCGA-91-6849	2.5719080452	1.1020534053	1.3688095688	1.8568566549	-0.0416637384	-0.7590159671	0.0741325458	0.0171489828	0.0809780061	-0.3653780769	0.7017000107	-0.4588054214	0.4427705917	0.2282297979	0.314596243	-0.5443232052	-0.2534228199	2.1598590026	0.2056171477	0.6344216759	0.1115630478	-0.0660217252	1.4036011377	1.5338137006	-0.0434474416	1.5246305149	-0.3734704964	0.0837906906	-0.0347977238	0.3959806753	-0.2095141015	0.2450638974	1.5092991326	-0.5575593492	0.3271077753	-0.0940812311	-0.7595173265	0.5433615511	0.6450898859	-0.332024717	0.8221059877	0.3868391049	1.0918361337	0.2370963187	0.4572200036	0.569151405	0.1329317378	1.3565688705	-0.1070933365
TCGA_TCGA-55-7903	3.987362	4.049637	3.709002	4.070328	2.409191	2.057515	3.092506	4.135503	1.660902	2.111529	3.508081	2.141253	3.829681	2.641693	4.261426	1.990552	2.092626	4.535633	2.025388	2.462983	2.651843	2.158125	5.026613	4.776622	3.392484	5.061206	2.767584	2.57545	2.749339	3.543909	2.650737	4.255609	4.878271	2.259568	3.570279	2.661272	2.222561	3.373446	2.953816	3.519514	4.105731	4.296379	4.618449	3.854733	2.128055	3.621264	1.849707	3.926723	3.069652
TCGA_TCGA-55-A493	3.949459	4.851778	4.779591	4.657326	3.452607	2.935951	4.474819	4.54262	2.413124	2.195957	4.021913	3.063686	4.856719	4.511771	4.693675	2.328717	2.901533	5.025288	3.107309	3.381321	3.86412	2.901735	5.994998	5.967839	3.486315	4.654482	3.974902	3.340209	3.440589	4.224322	2.443775	5.503875	4.774367	2.677058	3.7669	2.56146	2.45422	4.680119	4.842626	4.86189	4.990063	5.535277	6.116534	4.160292	3.208621	2.92532	3.329355	4.889494	4.188605
TCGA_TCGA-86-8280	3.22096	2.778284	2.624321	2.409654	1.684836	0.4021816	1.843436	1.802156	1.281767	0.7081324	1.915092	0.7423382	1.908975	1.975322	2.087732	0.9211408	1.485089	3.137162	1.744245	1.070958	1.422576	1.309924	3.217302	3.407327	1.163406	3.512615	1.21301	0.7522602	1.885834	2.056974	1.446032	2.492015	3.764147	0.5515688	2.150314	1.466222	1.310769	2.338915	2.508695	2.696343	2.866626	2.359913	2.809501	2.037869	2.664608	2.049727	1.280081	2.62232	2.353646
TCGA_TCGA-91-6828	5.0845	4.55485	3.6925	4.519954	2.144948	1.505181	2.05048	2.71504	1.346099	1.400881	2.861866	1.620787	3.233253	2.844514	2.911997	2.088295	1.619412	4.407934	0.9548505	1.878192	2.098007	1.873391	5.180433	3.964502	2.43836	3.315467	2.515157	2.085668	1.845789	2.753895	2.188068	3.026259	3.701576	1.705927	2.040483	2.112074	1.043424	2.663719	2.350898	2.08559	2.653447	3.488541	4.121238	3.251973	2.329564	2.438676	3.07425	4.378294	2.557092
TCGA_TCGA-55-A48X	2.964174	2.784938	2.305306	3.208249	0.9863704	0.6463438	1.671467	2.335485	1.026613	0.5686666	1.945359	1.18692	2.280646	1.913713	2.184289	0.9944704	1.241654	3.494585	0.9996844	0.6885597	1.739338	1.488977	3.84224	3.509284	1.490613	3.093154	1.586062	1.253862	1.524614	1.815737	1.372797	2.8817	3.412861	1.13245	1.975789	1.337093	0.9299852	2.588642	1.84734	1.980745	2.856123	2.71295	3.367552	2.474757	2.065615	2.434118	1.980836	2.414645	1.958155
TCGA_TCGA-50-5932	4.301542	2.958791	3.349219	3.926805	1.73176	1.309885	2.19806	3.58846	1.757679	1.105372	2.42503	1.27681	2.418261	2.392905	2.621997	1.146741	2.023849	2.601017	1.364289	2.031724	1.819494	1.852493	3.56401	3.99235	1.670286	3.808883	1.393468	1.344354	1.983204	1.57839	0.8284195	2.86912	4.373726	1.940605	1.782589	1.103395	0.6585602	2.261046	2.276667	1.887255	2.192557	2.582355	3.14071	3.371936	1.901947	3.487599	1.877099	2.999091	2.247058
TCGA_TCGA-NJ-A55O	3.33825	2.107803	2.292387	3.4053	0.774149	0.4477961	1.007504	1.688787	1.102884	0.6315436	1.788122	0.533137	1.818018	1.437796	2.271652	1.073869	0.7246018	2.877982	1.210306	0.8128925	0.9122521	1.138182	2.42884	3.168526	1.25674	3.114799	1.349098	0.9748667	1.147816	1.590412	1.989765	2.491777	3.316058	0.254024	1.340823	0.5985636	1.459465	1.962359	1.969694	1.911152	2.403347	1.881509	2.591832	2.136806	0.3895158	2.118828	2.023346	3.415066	1.643933
TCGA_TCGA-05-5423	3.703313	2.999208	2.715832	2.542139	0.6492974	1.178588	2.484933	2.122335	1.336429	0.6147215	1.207623	0.2316119	2.384226	1.433706	2.001742	0.940269	0.5833651	2.360069	1.540255	0.4924661	0.9185146	1.059908	2.893872	3.97763	0.3066793	4.550716	0.8634316	0.1103312	1.138112	1.989958	1.369267	2.281497	3.161927	-0.1901894	1.20328	0.9215717	0.4822038	1.890554	2.791359	1.591559	1.836438	2.99687	2.055211	0.4351038	1.483952	1.631812	1.859689	4.037542	1.225182
TCGA_TCGA-05-5420	5.236039	3.093613	3.130751	2.8833	1.320623	1.181568	2.527162	3.020454	1.869084	0.9169473	1.859603	0.628143	2.642292	2.025025	2.595868	1.756675	1.42622	2.966543	2.273335	0.9678795	0.9749341	1.339445	3.053252	4.499037	0.5608212	4.118888	1.853876	0.4239533	1.358134	2.810146	1.811513	1.67063	3.717816	-0.04606426	2.601206	0.9020749	0.8582469	2.382742	2.964562	1.977975	2.193894	3.762595	2.689622	0.4233119	3.154567	1.324941	3.259949	3.475733	1.473401
TCGA_TCGA-62-A46Y	3.186965	3.170411	2.693742	3.309872	1.591405	1.245134	2.291126	1.861075	1.701252	0.826746	2.439155	1.05328	2.301239	2.203088	2.455237	1.954328	1.534996	3.778876	1.801692	1.606981	1.752306	1.351258	3.853273	4.295471	1.323696	3.30667	1.502041	1.157292	2.169831	2.534489	1.446243	3.332647	3.769695	0.8174148	2.330622	1.477641	0.8286198	2.336985	2.092111	1.628063	3.107848	2.651882	3.176782	2.135743	1.405353	2.297946	2.226259	2.666981	2.367604
TCGA_TCGA-05-4384	3.137903	1.885963	2.18982	2.654504	0.7158409	0.02717031	0.8770177	0.7761037	1.41125	0.03245791	1.247975	0.2471825	1.215286	0.6641363	1.123291	0.2790864	0.5724031	2.99974	0.3888535	1.201804	0.8324818	0.2842998	2.033651	2.437807	0.5087089	2.286211	0.4746011	0.4168332	0.4426669	0.7138566	0.03128094	1.559976	2.48986	-0.06222679	0.705046	0.07106823	-0.1495628	1.1286	1.633388	0.8298194	1.914257	1.323669	1.917391	1.10044	1.178872	1.409795	1.18689	2.003618	0.7125304
TCGA_TCGA-97-A4M1	2.572984	1.79578	2.06385	1.459439	0.2322583	-0.3726444	0.2068952	-0.4700508	0.3255399	-0.6615477	0.7238738	-0.460116	0.782073	0.5008312	0.5255219	-0.02843424	-0.4344672	2.276414	0.07678646	0.2291378	0.4396559	-0.08514887	1.710205	2.199573	-0.05978323	2.557664	-0.2380339	0.08692356	0.5163103	-0.06081074	0.1071445	0.6865884	2.119811	-0.3948979	0.6185882	-0.1141884	-0.1680676	0.7923082	0.8808186	1.261769	1.546046	0.923386	1.172352	0.2831458	1.567958	1.47117	0.1218733	2.220107	0.2892113
TCGA_TCGA-95-7567	3.38537	3.327235	3.810965	5.285272	2.509472	1.401683	2.450695	3.559389	1.80523	1.870568	3.24533	2.303259	3.071596	3.024592	3.828725	2.235702	2.164641	2.917425	1.652519	2.008094	1.97862	1.799725	4.894405	4.462041	2.886865	4.67681	2.671273	1.87597	2.529651	3.12141	0.8250592	3.240712	3.875091	2.208254	2.506852	1.875866	0.9165715	3.113322	3.279902	3.546897	3.330513	3.7405	3.910897	3.828934	2.995103	2.435696	1.193468	4.0923	2.47256
TCGA_TCGA-55-7910	3.297938	3.378203	3.684199	4.698804	3.248326	1.919701	1.149791	3.146927	1.671379	2.191967	3.586477	1.736884	3.587888	2.90127	3.86419	2.974665	2.316307	3.676668	2.024779	2.201207	3.654384	2.557996	4.813645	3.752775	2.80453	4.475004	2.812187	1.500679	3.233008	3.254185	1.618297	3.315806	4.429085	2.384151	2.940013	1.788282	2.917308	3.53888	2.890897	3.309184	3.187121	3.71717	4.202126	3.844582	2.941888	2.8594	3.034432	4.641518	2.945098
TCGA_TCGA-55-8619	2.206214	1.508338	1.710263	2.642989	0.7416555	0.04501757	0.7460694	0.9111357	0.457596	-0.3115299	1.423447	0.02471974	1.380351	0.7850974	1.65871	0.5282355	0.5975819	2.053695	0.7479653	0.7222774	0.503954	0.2544629	1.906003	2.285503	1.164989	2.005782	0.3667432	0.7749914	0.5690762	1.153447	1.230642	1.408237	2.28773	0.188508	0.8317255	-0.01386594	0.2877069	1.218992	0.753235	1.133069	1.683199	0.8768657	1.942764	1.561645	0.4187808	1.21088	0.7150938	1.523383	1.711259
TCGA_TCGA-55-8302	3.461785	3.71289	3.608207	3.190989	2.769879	1.305403	2.698187	2.434732	1.724158	2.257137	2.972054	1.422377	3.225883	2.608514	3.785377	1.696992	2.626847	3.383016	2.543401	2.139254	2.250011	1.748504	4.641864	3.854161	1.582016	4.515295	2.242859	1.441938	2.294364	3.51965	2.095143	3.622617	4.962466	1.247183	3.654534	1.715134	1.150849	3.588173	3.164388	2.821187	3.665887	4.085791	4.293772	2.134107	2.646831	2.523143	1.733201	3.727925	3.07217
TCGA_TCGA-MN-A4N5	4.185551	4.377501	3.187784	3.181023	2.611175	1.530223	2.988487	2.496832	1.552175	2.066275	2.723586	1.539044	3.594456	2.803152	2.708958	1.773067	2.27681	4.809637	2.84559	2.546619	1.92966	2.518035	4.644507	4.200114	2.676426	4.446504	2.364913	2.812748	1.818192	2.91637	2.050459	4.244222	4.358464	1.94443	3.405753	2.349665	1.721114	3.120782	2.620196	1.768968	4.143733	3.74261	3.611961	3.154128	3.245922	3.311329	1.252733	3.957622	3.232736
TCGA_TCGA-95-A4VK	3.408394	2.701776	3.00301	3.106262	1.618009	0.9319805	1.800675	2.350535	1.115323	1.099757	2.654774	0.9979813	2.097287	1.947855	2.257644	1.358798	1.823929	3.48845	1.988593	1.457949	1.986436	1.942787	3.722276	3.305545	1.64436	4.434274	1.626444	1.246367	2.308523	1.676081	1.152098	2.963853	4.197021	1.194878	2.298645	1.520969	1.056271	2.827799	1.875381	1.347617	2.659085	3.723553	3.437897	2.684538	2.156813	2.636715	1.95891	2.835735	2.143699
TCGA_TCGA-95-8494	3.468848	3.87462	4.148632	4.216871	3.287899	2.485699	3.695067	3.811396	2.018164	1.807203	3.822556	2.532396	3.978927	3.344107	4.833871	2.532544	3.0431	4.906633	2.942294	2.79569	3.428924	2.849629	5.358584	5.751856	3.051681	4.769986	3.537233	3.262429	3.011001	3.382648	3.518541	4.801639	5.524154	2.661802	3.657908	2.34088	2.190859	4.719279	2.725396	3.815593	4.725955	5.046422	5.108329	3.924775	3.414095	3.355344	2.140276	4.480915	2.956911
TCGA_TCGA-75-7027	4.305936	3.696983	4.741751	4.863229	3.096981	2.189502	4.021423	4.922361	3.279678	2.085835	4.507035	2.533198	4.2144	4.273436	5.011039	2.653992	3.731052	4.902582	2.960395	3.403874	2.702031	2.864508	5.63845	5.234637	3.558528	4.851043	3.516323	2.609066	3.74166	3.774493	3.015984	4.281915	5.221005	3.950136	3.126739	2.416699	2.203916	3.826303	3.82452	4.089488	3.655027	4.676531	4.927453	4.727715	3.307425	3.461961	4.798113	4.156254	4.192747
TCGA_TCGA-64-5779	3.667309	3.980862	3.79982	4.192007	2.31571	1.36323	2.058169	2.525519	1.533235	1.375571	2.566155	3.097845	2.458063	3.91002	2.67651	1.996988	2.598946	4.353439	1.481612	2.116537	1.780407	1.820873	4.844203	3.662113	2.378834	3.33297	2.124345	2.009623	2.653739	3.185326	1.736523	3.193506	3.279721	1.665675	2.168415	2.009805	1.5244	2.774784	3.05672	2.967229	4.797617	3.370311	3.884703	3.259557	2.297714	1.62783	3.669661	3.49455	2.965314
TCGA_TCGA-49-4505	3.206286	1.731392	1.877936	1.740642	0.05252445	0.07587091	1.052327	0.6259868	0.3801551	-0.3780839	0.8401669	-0.06373082	1.052842	0.3669169	1.231632	0.01822813	-0.1313131	1.743793	0.6889841	0.2983611	0.5614742	0.1770154	1.751214	2.142701	-0.1420714	2.599424	0.4275832	-0.06039263	0.7390381	0.5426739	0.04759926	1.010363	2.808908	-0.5297647	0.8225717	-0.08645689	-0.5016497	1.361838	1.152009	1.639121	1.889804	2.134749	2.033718	0.2963821	0.9497894	0.5367611	0.2206639	1.473604	0.734406
TCGA_TCGA-44-6775	3.398685	4.019204	3.145765	3.994858	2.396977	2.130894	2.701878	3.048211	2.143788	1.737485	3.17303	2.224847	3.162729	3.006994	2.906295	2.238869	2.4992	3.783415	1.88659	2.132457	2.549174	2.547062	5.110094	3.343422	3.404286	3.357463	2.23208	2.87633	3.195045	3.832459	2.515225	4.682607	3.842992	2.592527	2.953293	2.564612	2.134684	2.793426	2.94625	2.992798	2.933071	3.259347	3.943782	4.458285	3.296324	3.177944	2.168263	2.90926	3.028522
TCGA_TCGA-55-1592	4.25175	3.676036	3.534387	3.35092	2.06095	1.620845	2.069958	3.05318	1.891428	1.909361	2.315394	1.97241	2.468274	2.866386	2.649352	2.462377	2.269108	4.5962	2.161179	1.469304	1.934214	2.267106	5.047521	3.814988	1.70703	4.240752	2.485285	1.009344	2.877545	3.423	1.739383	2.852829	4.327611	1.142494	3.279122	2.073438	1.779922	3.252218	3.119481	2.746794	3.609451	3.267087	4.090986	2.488157	3.530593	2.788105	4.185088	2.836472	2.02787
TCGA_TCGA-05-4397	3.572382	4.195635	5.852575	5.897398	3.970446	4.289474	5.101867	5.537964	3.543513	3.400668	3.876378	4.179984	5.778069	5.01313	4.657026	4.595332	3.228875	4.859227	3.472493	2.733838	3.528912	3.918929	5.095663	5.892463	3.236859	6.647639	5.039901	2.495812	3.340541	5.589911	3.105483	4.597938	5.277909	3.136382	2.938641	3.126228	3.910811	5.404036	3.792271	5.069387	5.914607	5.811104	6.007749	4.529269	4.745376	4.90428	5.185236	6.251485	4.444567
TCGA_TCGA-44-2665	3.767574	3.197427	2.845622	3.667106	1.522801	1.292208	2.065801	2.275104	2.122921	0.771833	2.375973	1.271311	2.487299	1.715637	2.203788	1.348878	1.614661	3.366127	1.163232	1.730067	1.924745	1.817012	3.298395	3.525974	2.69574	3.59261	0.9466481	1.902839	2.876477	1.599634	1.303582	2.450067	2.799026	1.636565	1.797058	1.367238	1.908112	1.320156	2.374997	2.136043	1.526724	2.108646	2.377776	3.068145	1.885531	3.022589	1.299159	1.914585	1.525942
TCGA_TCGA-55-A48Z	2.871297	3.888749	2.892447	2.810853	1.984498	1.194222	2.212889	2.713179	1.186641	1.247565	3.196276	1.630436	2.510015	2.42588	3.182294	2.464342	1.769203	4.297242	1.707944	1.902196	2.019681	2.225163	4.706161	4.338375	2.344737	4.174853	2.339366	1.738299	2.418016	3.582183	2.974208	3.57354	4.442114	1.66586	2.910051	1.6874	2.515785	3.098678	2.186046	3.285156	3.190343	3.636258	3.992338	3.396939	3.352261	2.745736	2.507577	3.21629	3.067646
TCGA_TCGA-86-8359	4.705766	2.169734	3.137791	2.60035	1.061409	0.6777889	1.930519	1.818652	0.6114953	0.2111733	1.52481	0.7007297	1.781246	2.05908	1.936826	0.8917287	0.8495929	3.613875	1.285766	0.705151	1.164203	1.106466	3.251564	3.05337	1.050257	3.394328	1.572417	1.013408	1.124676	1.856853	0.6316274	2.371168	2.213193	0.7845745	1.808063	0.9654001	0.2785828	1.786429	1.472165	2.992802	2.524963	2.911623	2.827093	1.900039	0.7528983	1.529921	1.2512	3.660274	1.577684
TCGA_TCGA-97-8547	2.441453	3.248172	2.374507	3.403231	1.71461	0.7338056	1.069004	1.664985	1.125026	0.4721865	1.736085	0.6077898	1.422108	1.703845	2.133822	0.7393582	1.663843	2.77278	1.306648	1.260003	1.408564	1.090779	3.851134	3.471975	1.067953	3.273711	1.495021	0.6289108	1.817429	1.64614	0.9561482	3.196474	3.498576	0.5922725	2.298144	1.227029	0.87058	2.243335	1.939627	3.515193	2.555892	2.906964	3.268146	1.955253	2.033429	1.740327	1.259711	2.392131	1.918341
TCGA_TCGA-75-6212	2.376438	2.373126	2.767641	2.228262	0.5866355	0.1560533	1.64495	0.7136086	0.67564	-0.15893	1.527584	0.2873543	1.753689	1.438414	1.562615	0.3889796	0.9455559	2.80685	0.8739689	0.6341511	1.130408	0.5755297	2.835763	2.887892	0.5039925	2.082515	0.4846729	0.5491107	1.007289	1.4385	0.5782681	1.868823	2.829324	0.1153391	1.03083	0.8949568	0.3208758	1.557438	1.671161	0.4413442	1.757664	1.825237	2.449808	1.218527	0.9129256	1.202267	0.8205935	2.052436	1.400914
TCGA_TCGA-75-7031	4.040955	5.050345	3.334802	3.097094	1.700448	1.053991	2.592739	2.707592	1.12715	1.5212	2.013393	1.470657	2.767626	2.110758	2.323365	2.125178	1.30306	3.55137	1.910217	1.194578	1.797404	1.623901	4.314448	3.857079	1.883866	3.917769	1.400287	0.8307346	2.251244	3.442317	1.213917	2.628983	3.083839	0.858912	2.756536	1.223263	0.5244694	2.80109	2.424369	3.061652	2.915755	4.117334	3.508981	2.534905	2.981705	1.711879	3.206704	2.724332	2.475821
TCGA_TCGA-44-3396	2.697734	3.309208	3.340726	3.817006	2.347806	1.165241	2.941369	1.922343	1.732904	2.285196	2.07823	1.425018	3.082116	2.570579	2.660206	1.974988	2.843141	3.700617	2.654289	1.780843	2.028344	1.638213	4.102691	4.377766	0.7595935	3.140463	1.810264	1.243061	1.937045	3.181353	1.929364	3.781099	3.245115	0.6500339	2.859375	2.001303	1.309198	3.589963	2.152801	2.013887	3.542724	3.795485	3.611277	1.520315	2.989009	1.877856	2.724114	2.782182	2.492802
TCGA_TCGA-86-8281	3.735152	1.944894	2.316647	3.320677	0.6725477	-0.1433558	0.7358957	1.371227	0.9355101	-0.2402666	1.011378	0.005372572	0.9318939	0.4629638	1.192247	-0.111814	0.68191	2.693576	0.5522615	0.7268981	0.664537	0.7120399	2.310648	2.972941	0.5885922	3.473883	0.1574069	0.3537993	0.4729232	0.6186974	-0.1282804	1.450461	2.445524	-0.08650476	1.187114	0.1987576	0.07454984	0.8907427	0.9134839	1.378682	1.752229	1.091638	1.666932	1.657249	1.125922	1.666951	1.129921	2.18371	0.4947805
TCGA_TCGA-62-8397	1.984012	1.913387	1.634073	1.417939	0.257401	-0.5700586	0.5778718	-0.079348	-0.3125783	-0.4143161	0.696102	-0.6157238	0.4950025	0.4166795	0.7619822	-0.3248378	-0.09414318	1.79471	0.004769945	0.01683021	0.1332139	-0.2824381	1.399077	2.103029	-0.06283412	2.606515	-0.215107	0.1034907	0.2196132	0.4622707	0.008720079	1.761786	2.65098	-0.5751444	0.2418821	-0.09799466	-0.4761868	0.4496284	0.4579789	0.2878048	1.352153	1.664724	1.097882	0.4822273	-0.1251493	0.3142998	0.5561193	1.487568	0.283438
TCGA_TCGA-J2-A4AG	3.713918	2.725653	2.276009	2.980862	1.162808	0.2044396	1.482007	1.499716	1.659445	0.1696809	1.270184	0.330854	1.242453	1.142223	1.718497	0.179231	0.7498913	2.536243	1.172836	0.4988162	1.35322	0.6919255	2.950727	3.237623	0.5011322	3.142311	0.5508949	1.040703	0.8293036	0.8451255	0.4140348	1.804661	2.64287	0.2617144	1.016851	0.592065	0.002307919	1.566871	1.750136	0.7166289	2.183663	1.843203	2.201127	1.496678	1.101429	1.216543	0.6848507	1.925788	1.293015
TCGA_TCGA-78-7152	4.003175	3.063333	2.815382	4.01445	1.097892	0.4229875	2.058885	2.385518	1.371597	0.7184078	2.075352	0.7448251	2.132082	1.444431	1.91881	0.630352	0.9928329	3.386448	1.923823	1.262847	1.49985	1.023258	3.31509	3.523036	0.9838376	3.521882	1.05746	0.7410554	1.496867	1.806063	0.5552135	1.780511	3.400436	0.6724721	1.512143	0.9841604	-0.1714342	2.127414	1.979362	2.01221	2.667747	2.473658	3.476915	1.922798	2.083434	2.138313	1.096145	2.419808	1.669378
TCGA_TCGA-93-7348	2.685373	1.75351	2.137153	2.358858	0.6776965	-0.2771991	1.034035	1.345837	0.7571778	-0.04208659	1.203108	0.2865638	1.504226	1.696378	1.406469	0.1139136	0.4665237	2.306637	0.5923576	0.270776	1.236625	0.9740033	2.750371	2.323733	0.5992528	2.825527	0.7422773	0.712685	1.008212	1.121496	0.4671623	1.91388	2.477437	0.3028399	1.752686	0.3292691	0.01078293	1.83114	1.441138	1.681948	1.794754	1.897142	2.242315	1.639013	0.7440064	1.630455	1.323855	1.595402	1.271091
TCGA_TCGA-64-5775	4.601186	3.105237	4.171725	3.827075	3.391576	4.532117	3.978149	3.757429	3.720745	2.301803	4.491649	2.963172	4.604467	3.626823	4.719312	3.879632	3.233472	5.738845	2.524004	3.187694	3.309716	3.04107	5.191363	5.936156	3.574326	4.378023	3.660194	2.34952	4.189289	4.782539	3.414154	4.669889	4.985133	2.790061	3.421206	3.502871	1.962725	4.576716	4.318153	3.537416	3.618749	4.437431	5.464564	3.911447	3.037697	3.730277	3.340486	4.05547	4.106997
TCGA_TCGA-78-7153	5.58152	2.027494	2.349053	2.495327	0.8608161	0.7527957	2.028263	2.032855	0.5282221	0.9753781	1.797573	0.4927258	2.085572	0.8411938	1.945538	0.697316	0.8400542	2.631562	1.430118	0.9409462	1.176771	1.213657	3.156669	4.049241	1.103207	3.914623	1.169671	1.027517	1.903799	1.68501	1.258958	1.283607	3.370831	0.654032	1.919968	0.9784089	0.006989671	2.304261	1.457303	2.934053	1.836057	3.099363	2.921459	2.462647	1.88464	1.956413	2.0531	3.386711	1.571939
TCGA_TCGA-78-7149	2.652429	1.495776	1.243795	1.511677	0.4426249	0.1192464	0.4811486	1.007056	0.4517472	-0.2876477	1.192387	-0.4995023	0.7139364	0.3366408	1.266697	0.3101105	0.7509674	1.753877	0.4969237	0.8140889	0.2698969	0.3700355	2.111339	2.350748	0.1537553	3.108219	0.2274556	-0.03119108	0.4294132	0.1900279	-0.1395318	1.224888	2.531679	-0.04202993	0.8981059	-0.09199812	-0.6567782	0.9639514	0.9968861	0.9679333	1.667447	1.437084	1.966958	1.38011	0.9392055	0.4915386	0.601642	1.731981	0.5863462
TCGA_TCGA-MP-A4T8	4.672569	5.475917	3.448022	3.221232	1.9368	1.770994	2.775266	3.071739	0.8722482	2.038335	3.252598	1.173939	3.336459	2.32197	3.922068	2.018048	2.177692	3.175616	2.07806	1.722454	2.180725	2.288435	4.319215	4.432393	2.332809	4.085214	2.744858	2.39966	2.102112	2.96654	1.617249	3.373565	4.565608	1.821084	2.839335	1.161341	1.53152	3.039219	2.261296	3.014526	3.552177	4.064411	3.874459	3.119199	2.008508	2.011165	3.850946	3.573828	2.966928
TCGA_TCGA-44-2661	3.261501	1.819287	2.320524	1.900583	0.8958043	0.2619637	1.576008	0.6436611	0.6164225	-0.1461974	1.223697	0.1088077	1.840118	1.134242	1.242851	0.7068158	0.5578024	1.674187	0.8181133	0.4597848	0.6188485	0.2605063	2.273478	2.856885	-0.06989165	2.57704	0.9509881	0.2717568	0.3965319	1.070996	1.046161	1.206468	2.256192	-0.4826264	0.7070162	0.5681694	0.0846431	1.126307	1.782565	0.8924515	1.944366	2.352972	1.599269	0.01952181	1.65642	0.6096616	1.021411	1.90366	0.5148546
TCGA_TCGA-73-4658	3.783656	2.758263	2.771111	2.693663	1.197169	0.6955897	1.918776	1.816337	0.7394636	1.157279	2.390881	0.7539083	2.479644	1.576186	3.228581	0.6844138	1.318192	3.589491	1.834524	1.127296	1.373507	1.643315	3.234198	3.259519	0.7971928	3.709872	1.270833	0.510309	1.956198	2.304	0.9826651	2.349669	3.28178	0.7010298	1.910775	0.9285683	0.3033325	1.911319	2.186965	2.924595	2.308738	2.494492	3.170963	1.823805	1.796327	2.358779	1.640571	2.779003	1.88312
TCGA_TCGA-44-6778	2.988668	4.291672	4.193272	3.430973	1.967649	2.345772	2.498006	4.087513	2.346099	2.691642	3.698131	2.220533	3.071196	2.407151	3.127961	2.155823	2.47463	4.079586	1.98865	2.440316	2.050999	2.485111	5.753545	3.844859	3.166378	4.697181	2.773133	2.078617	3.101053	3.614854	2.659564	2.491551	4.669009	2.787505	3.276325	2.596399	1.487222	3.692109	3.088525	2.769085	4.695796	4.072957	4.318712	4.736458	3.173274	3.785552	4.364716	3.424707	3.036775
TCGA_TCGA-44-7670	3.504316	4.154814	5.085613	5.010651	3.297065	2.836057	4.035432	4.772695	3.29865	2.248575	4.206463	3.160497	4.23193	4.577856	4.654716	3.257887	4.103812	5.471058	3.523095	3.154102	2.860077	3.37543	6.269001	5.200485	1.642823	5.148776	4.76743	3.34293	3.807471	1.802553	4.484388	4.021602	4.702106	3.11881	4.303231	3.028517	2.283243	4.766152	4.537289	4.213036	4.800096	5.554671	6.145087	3.661837	3.410963	3.630663	3.853362	5.494635	3.913155
TCGA_TCGA-55-8205	3.607018	4.763595	4.747537	5.048014	3.686203	3.255975	3.438794	3.55905	4.140815	3.287968	5.128005	3.330746	4.218574	4.459872	6.522922	3.789929	3.681737	5.715179	3.128326	3.413882	3.519415	2.51213	5.802409	6.004975	3.082327	3.910777	4.08178	3.118843	3.551118	5.05809	3.629002	5.262056	5.717456	2.652492	3.877074	3.616917	2.912734	5.240482	4.081031	2.806471	4.997925	5.320899	5.849891	3.731431	4.130603	3.350761	3.841595	4.617197	4.453304
TCGA_TCGA-55-8512	2.919689	1.720061	1.825557	2.363749	0.6491269	-0.5780061	0.7658535	0.7469401	0.263367	-0.5129862	1.057934	-0.1907705	0.6455711	0.2491533	0.4263449	-0.04551093	0.08337765	2.635135	0.2363875	0.5978872	0.5344122	-0.3709122	1.520739	2.125192	0.07522329	1.710956	-0.02272586	0.006044883	0.3968898	0.01043886	-0.3652595	0.8857638	1.123793	-0.4957835	0.338149	-0.06935325	-0.3280768	0.5639474	0.5981955	3.501083	0.6742979	0.2642644	0.9221934	0.738488	0.8414598	-0.09815391	0.3394825	1.101454	0.2800587
TCGA_TCGA-55-8203	3.891687	2.788904	3.320723	3.159216	1.304517	1.24945	2.215756	3.198567	1.585482	1.487107	2.569384	1.347674	2.418824	2.170409	2.941101	1.226727	1.480143	3.603797	1.398854	1.173803	1.705202	2.039934	4.357406	3.91964	1.737752	4.051165	2.239082	1.443993	1.612683	2.272555	1.558033	2.677176	3.677272	1.645339	2.106755	2.233762	0.8380409	2.603685	2.200654	2.532401	2.738627	3.03635	3.427485	3.103532	2.507208	2.123909	3.191419	3.002236	2.248567
TCGA_TCGA-78-8660	3.776758	3.875265	3.62727	3.359691	3.015234	1.804025	3.449469	3.577555	1.896942	2.098899	3.324556	2.30072	4.063963	3.402667	4.078348	2.458898	3.403266	4.69603	3.003358	3.670994	2.936154	2.441213	5.321643	5.529488	2.843224	4.545027	3.023388	2.475778	2.529085	3.056914	2.834498	3.757939	4.976729	2.21816	3.733029	2.142737	1.999615	3.969548	2.956935	4.021511	4.195492	4.455946	5.347836	3.296924	2.888374	3.206275	1.933459	4.455007	3.586874
TCGA_TCGA-44-A47B	3.97939	3.685362	3.867421	4.301355	2.091487	1.248981	2.232889	2.797114	1.62386	0.8135488	2.678332	1.235953	2.384995	2.310199	2.818636	1.708149	1.784294	3.800058	1.927844	1.828505	2.393137	0.8135732	4.897119	4.173886	1.773038	3.346449	1.847454	1.52383	2.090842	2.277973	1.327821	2.461214	4.421478	1.398499	1.779074	1.761634	1.471083	2.458219	2.064878	3.513991	2.879816	3.49462	3.826632	2.427181	3.34077	1.985517	2.986964	3.333238	2.232893
TCGA_TCGA-50-5946	3.658846332	4.3940255474	4.8337585962	5.0714374612	3.7142316182	3.009569362	3.4707987474	5.2621326152	2.6126008607	3.1628416318	4.7854658394	2.7178627787	4.2342336136	3.9380297456	4.5061316799	3.2661048099	4.0132143598	4.6488546895	2.9488776789	3.1468763828	3.3749599917	3.1859438196	6.8614888812	5.0914518614	4.2354534815	5.1863146953	4.5790016901	2.9853259526	3.4319704049	3.1610408884	3.6700694138	5.7302373568	5.7545491481	3.4370808687	3.9889705687	4.1284035751	2.6761371784	4.4699688898	3.9189731188	4.7188939703	4.9641838851	5.4384701896	5.4264325158	5.2003514573	4.0945643075	3.9312468113	3.6040169226	4.3996744474	4.1105613256
TCGA_TCGA-38-4631	4.117215	3.578124	4.769993	5.296977	2.096851	2.568851	5.148134	4.250521	2.084236	1.823736	2.550391	1.973402	4.546128	3.491909	3.326308	3.07185	2.03993	4.127528	3.475349	1.444878	2.325393	2.206818	4.500583	5.238257	1.373966	5.166605	3.656845	1.507888	2.578495	3.921206	2.824264	4.29331	3.893477	0.3653933	3.715196	2.571098	2.105147	4.358784	2.791813	3.592289	4.330979	5.751186	4.890341	1.251989	4.19052	1.918239	3.762017	4.673771	3.306797
TCGA_TCGA-64-5778	3.080427	2.941064	2.514293	3.282808	1.603987	0.7730023	2.240652	2.310009	1.486152	1.458825	2.482552	1.615561	2.1719	2.181293	3.272314	2.463981	1.672174	3.786692	2.880221	1.24095	1.4476	1.0239	4.414168	4.370433	1.251128	4.915989	2.023225	0.7800296	1.716526	3.16234	1.543778	2.31236	3.39999	0.6960686	2.341086	2.041048	0.7366664	1.889509	2.588802	1.817743	2.918628	3.434572	3.487537	1.557354	2.718619	1.601405	1.973252	3.186137	2.241748
TCGA_TCGA-86-7954	4.218562	3.723173	4.143297	3.300123	2.782511	1.510056	2.540921	3.236257	2.197018	1.889533	3.338524	2.18659	3.151061	3.009436	3.533157	2.636107	2.424931	4.508711	2.320436	1.694308	2.201374	2.62092	5.30332	4.574518	2.706605	4.165632	2.478719	2.282115	2.663455	3.251905	2.107375	2.965604	4.439829	2.27279	3.386048	1.761608	1.977427	3.411817	3.212201	2.587884	3.564582	3.087548	3.942874	3.607723	2.940727	3.185782	1.315048	3.638486	3.327518
TCGA_TCGA-55-6543	3.178393	2.327782	2.34027	2.937545	0.4627888	-0.2222634	0.9923721	1.624262	0.9767772	-0.1401359	1.064625	-0.1829873	0.5040176	0.7010165	0.9238464	0.1121662	0.2877655	2.900828	0.5360543	0.3616705	2.21812	-0.04294452	2.203673	3.184313	0.2247673	1.662905	-0.2384177	0.07827052	1.285253	1.28054	-0.05957494	3.162912	2.292299	-0.4005555	1.726991	0.327552	0.5262827	1.614302	1.534052	1.095051	1.4925	0.9564409	1.645591	0.6378601	1.339605	0.67883	0.5556413	1.526802	0.9389053
TCGA_TCGA-73-7499	3.624487	3.614724	3.920888	4.384521	2.238708	2.32959	3.140768	4.406517	1.653783	1.971601	2.296515	1.444795	3.720229	2.652004	2.758068	2.703113	2.410652	5.105041	2.563071	1.522094	2.362954	2.676783	5.813825	5.294179	2.242718	5.685572	3.679478	2.050717	2.480719	3.841671	3.15322	3.385662	5.391949	1.331367	4.057206	2.644937	2.109797	2.950243	2.49366	3.220932	4.01053	4.849195	4.354814	2.684013	5.169076	3.295767	3.3479	3.951738	3.38875
TCGA_TCGA-62-8399	3.263694	3.623098	3.345985	3.630453	2.907331	2.165505	2.32088	2.4851	2.696582	2.618013	3.043115	1.193261	2.694478	2.423796	2.661138	2.484582	2.787434	4.208447	2.632783	1.987728	2.726207	2.627001	4.539228	3.995222	2.460067	3.629503	2.534084	1.920287	3.348716	3.153274	0.9537149	3.857691	4.702661	1.693654	3.425278	2.253009	2.09089	4.270006	2.644608	3.133957	4.152028	3.255703	4.597298	3.23954	3.612689	2.687023	2.34764	3.248582	2.738215
TCGA_TCGA-49-AAR0	2.652219	2.908664	2.767956	2.553314	1.818371	1.057367	1.773436	2.362633	1.235849	0.5386185	2.123105	1.386718	2.209652	2.084192	2.515648	1.200589	1.08918	3.548728	1.083469	0.9799882	1.409158	1.631336	3.265702	4.579023	1.171042	4.236294	2.373364	1.319308	2.164196	2.126029	1.465874	2.018087	3.64851	0.6491722	1.704699	1.499056	1.02876	3.338439	1.9534	2.658261	3.513338	3.482341	4.016519	2.439404	2.751898	2.040356	2.778717	3.292442	2.627644
TCGA_TCGA-55-7283	3.985133	3.258096	2.813207	3.074109	1.499821	0.644712	2.24946	2.90793	1.713351	0.9383251	3.100304	1.338449	2.463695	2.227035	2.741052	1.085687	1.934939	3.777403	1.576903	1.583084	1.816941	2.053595	3.264187	3.9026	1.771248	4.169158	1.776146	1.234131	1.330495	2.145456	1.764421	3.185627	3.859642	1.495569	2.266104	1.716585	0.7048955	2.30933	1.192237	2.339273	2.717487	3.364902	3.422263	2.904949	2.084657	3.140932	1.933102	2.697839	1.979563
TCGA_TCGA-75-6205	2.504405	4.073324	3.855456	3.946388	2.550883	2.039736	3.397802	2.941405	2.38002	1.801077	3.514475	2.744158	4.022569	2.920996	4.533075	2.562257	2.628391	3.262886	2.131472	2.355368	2.76362	2.214296	4.990975	4.481519	2.913703	3.661599	2.890439	2.8181	2.931769	3.559032	2.781285	4.694613	4.243	2.115136	2.787879	2.465377	1.50045	3.836189	3.133148	3.249472	3.892614	4.495878	4.339849	3.465556	2.016849	2.70834	1.748274	3.399561	3.017874
TCGA_TCGA-50-6593	4.230199	3.619739	2.936313	3.494977	2.423748	1.650604	2.532967	3.211515	1.164395	1.487976	3.475579	2.241604	3.194152	2.935669	4.750238	1.250146	2.557374	4.421668	2.417951	2.085891	2.351549	1.8051	4.740496	4.049923	2.207829	4.15428	2.784026	2.133574	2.573005	2.855168	2.849898	4.266763	4.71901	1.659695	2.92324	1.859535	2.231973	3.336897	2.211104	2.944363	3.711299	4.007162	3.978076	3.434204	1.859207	2.610713	1.455875	3.125712	2.395824
TCGA_TCGA-50-8459	2.315439	1.897118	2.01372	1.832658	1.244772	-0.3247893	1.01696	0.5426627	0.09342469	-0.03664244	1.621989	0.4004473	1.47638	0.915029	1.880512	0.7450587	0.9452538	2.609232	1.101995	0.7801712	0.8296497	0.3133285	2.241382	2.453422	0.4663801	1.571009	0.7477281	0.712685	0.8923051	1.337416	0.9439432	1.804733	2.38317	0.09289701	0.6322163	0.7816339	0.1550571	1.44486	1.208316	2.728736	1.664379	1.854836	2.339855	1.265639	0.690581	0.7541245	0.6436891	1.798086	1.24708
TCGA_TCGA-67-3774	3.288348	3.11976	2.623219	2.923239	0.7821401	0.4172345	1.965664	2.009707	0.9828483	0.5256236	1.535666	0.1558327	1.401827	1.069447	1.293682	0.7796679	1.011388	3.278812	1.029461	1.138664	1.578715	0.6600408	2.636261	2.940247	0.2175958	3.048852	0.1060341	0.2253144	1.377894	1.048245	0.5718896	0.8839848	3.503651	0.04043943	1.624843	0.06786554	0.1486206	1.642537	1.05434	0.740632	1.758842	2.19494	1.918618	1.015308	1.926178	2.258327	1.634914	2.479159	0.8859646
TCGA_TCGA-49-AAQV	3.573438	3.300322	2.983503	2.462889	2.04998	1.247367	2.412357	2.952732	1.432168	1.085225	2.60119	1.165366	2.812516	2.360198	2.999435	1.252601	2.083565	4.377871	2.027045	1.765495	1.777692	2.410021	3.645533	4.165597	1.702099	4.822852	2.002373	1.851868	1.504734	2.863594	1.649336	3.553669	3.998812	1.372547	2.160207	0.8434793	2.172286	2.875733	1.554385	2.560211	3.301595	3.20586	3.487966	3.084185	2.632594	2.898136	1.879498	3.074792	2.943376
TCGA_TCGA-38-4626	3.063192	2.226196	2.693357	2.955439	1.290939	0.460396	1.05635	1.115429	1.17149	0.1384817	1.519538	0.6760753	1.811297	1.803229	2.199883	0.5897198	1.144043	2.540255	1.029968	1.084098	1.04997	0.4061663	2.733984	2.829102	0.5822925	2.446113	0.9753006	0.6957918	1.068825	1.455672	0.586139	2.117814	2.787485	0.2205426	1.197084	0.2709559	0.1537985	1.505255	1.68754	1.413981	1.992002	2.332753	2.397979	1.06738	1.250376	1.749815	1.34512	2.222474	1.273294
TCGA_TCGA-95-7562	3.22599	5.095187	3.6473	4.031633	2.476647	2.284415	3.647001	3.788025	1.883075	2.037645	3.668522	2.121757	3.984006	3.189094	3.294077	3.363604	2.717125	4.634062	3.111267	1.792697	2.922668	3.458839	5.206979	4.859263	2.53576	4.929473	2.876243	1.907773	4.005506	4.195892	2.829236	3.859925	5.432114	1.470808	3.93077	3.338729	2.986826	4.448154	3.606467	3.456972	4.504496	4.213088	4.604329	3.911819	3.264026	4.141643	3.496598	4.186388	3.813357
TCGA_TCGA-69-7760	3.88198	3.606943	3.019168	4.197843	2.360724	1.706599	2.629629	2.373552	1.673729	1.333604	2.470356	0.855036	2.290682	1.740679	2.669085	1.452852	1.974745	4.690325	2.269592	1.626551	1.73427	2.146977	4.150964	4.642373	1.696278	4.318192	1.900651	1.223257	2.157689	2.366314	1.547495	4.018499	3.80015	1.302631	2.832961	1.081912	1.16797	2.133093	1.534939	2.338517	2.237096	3.480299	3.385842	2.650625	2.487602	3.402255	1.349012	3.237471	2.901497
TCGA_TCGA-71-8520	2.838104	3.233393	3.367812	3.707452	2.259393	2.192047	2.964162	3.225923	1.832979	1.183075	3.260993	2.433271	3.378253	3.395945	3.512185	2.001136	2.024325	3.831309	1.413132	1.521873	2.622803	2.594896	5.255795	3.841693	2.746144	4.366483	2.80625	2.508846	2.833279	3.239952	2.907372	4.266984	4.705126	2.366278	3.279822	2.039067	1.901068	3.420201	2.996596	3.303906	3.877905	3.868383	3.958304	3.552207	2.866872	3.309406	2.342541	3.272336	3.636298
TCGA_TCGA-55-8614	3.685038	4.174281	3.112183	3.524716	3.061436	1.483742	2.972928	2.411039	2.057628	1.916808	3.046083	1.547629	3.369937	2.800313	2.79156	2.8021	2.447715	4.692319	2.421434	2.110299	2.925944	2.356274	4.538675	3.690184	2.194786	3.484234	2.618705	2.04463	3.085898	2.65604	2.203294	3.333797	3.869957	1.554642	2.966637	1.787897	1.474872	3.784004	2.788611	4.205227	3.605751	3.872829	4.597566	3.282932	3.839814	2.889709	2.549246	2.870861	2.793932
TCGA_TCGA-55-7574	3.407052	3.952238	3.083577	3.027567	1.443563	0.7437026	1.627778	2.503832	0.7411504	0.816829	2.10199	0.9573387	2.24	1.749903	2.700627	1.23057	1.287793	3.031513	1.740919	1.424287	1.535798	0.8285572	3.640238	3.494849	1.751899	3.349204	1.270189	1.221559	2.060826	2.137691	1.114128	2.388455	2.716489	1.430764	1.470669	1.188233	0.7568446	2.545507	1.763055	2.54477	2.669694	2.655574	2.995829	2.770742	2.905273	2.234042	2.061333	2.573097	2.112005
TCGA_TCGA-50-5935	3.325167	2.38194	2.949133	1.790036	0.7271108	-0.2082139	1.404729	1.368506	1.217028	0.624792	1.68023	0.3453632	1.395698	1.533495	1.502168	0.3370176	0.6320417	2.88854	0.7722671	0.5013386	1.031784	1.119707	2.840541	3.152534	0.8066274	3.48202	0.6669932	0.5452955	1.225546	1.039088	0.5735791	1.581533	2.878782	0.6347571	1.076375	-0.1293093	0.4120944	1.519377	0.4717889	1.642346	1.681342	2.251307	2.23758	1.616944	1.490879	2.066808	0.6651359	2.979032	1.347977
TCGA_TCGA-95-7043	3.162453	2.960108	3.042047	3.597733	2.387589	0.7316851	2.950682	2.923263	2.425256	1.955131	2.882989	2.329477	2.930248	1.962044	3.608369	2.494824	2.517655	3.614409	2.491027	2.979817	2.072441	2.136082	4.527886	3.864519	3.751415	3.701786	2.959912	1.914749	1.825083	3.423006	1.510783	2.730603	4.069181	1.465232	4.128918	1.682111	1.288497	4.773647	2.624312	2.968651	2.986596	4.742991	4.219625	2.860687	3.243787	2.162664	1.426465	3.158507	2.74631
TCGA_TCGA-97-7941	3.01014	1.626353	2.079093	3.04977	0.2388964	-0.2837984	0.6803875	0.6285931	-0.06383692	-0.227549	1.239058	-0.06308652	1.094146	0.2285006	1.134196	-0.007421368	0.5385173	2.61143	0.8674351	0.426249	0.5455025	0.1382628	1.93488	2.398505	0.1233852	2.292152	0.08156266	0.1168909	0.642248	0.717598	-0.1135691	1.386958	2.37362	-0.2610193	1.091214	0.2396575	-0.01027284	1.286797	0.442767	1.012261	1.747586	1.147559	1.696257	0.7274934	0.3470877	1.233492	0.6257248	1.559915	0.581165
TCGA_TCGA-44-7660	2.561928	3.287516	3.965534	4.590358	2.800836	2.70307	2.69469	3.67854	2.048719	1.671854	3.284429	2.149179	2.908856	2.443715	3.262433	3.370974	2.991632	4.898115	1.979173	2.756241	2.19564	2.501976	4.727824	4.156051	3.153322	4.34884	3.340785	1.997884	3.646312	3.748644	3.621767	4.657465	5.20619	2.235405	3.345867	2.387704	1.897586	3.673073	3.37581	3.953128	5.532576	5.025692	4.726874	4.186575	3.630932	3.295244	3.248689	3.572837	3.340254
TCGA_TCGA-MP-A4T7	2.912144	2.896838	3.480493	4.572167	2.426418	0.982315	2.318727	2.957748	1.34387	1.079903	3.175676	1.199454	2.947749	2.299179	3.333447	1.828198	2.156733	2.837281	2.317506	2.301656	1.630372	1.982106	3.755771	3.628888	2.16521	4.418141	1.930057	1.562964	2.46672	2.026449	1.621061	3.46463	4.619423	1.868032	2.786331	1.366576	0.8499546	3.167934	2.47492	2.866011	2.649352	3.412784	4.039314	2.783357	2.397523	1.955676	2.846062	3.966144	1.791568
TCGA_TCGA-55-6971	2.831496	2.991953	3.254559	3.632267	1.606407	0.8407389	2.430319	2.02833	1.480031	1.386025	2.523176	1.379595	2.873949	2.288926	2.043257	1.085225	1.774232	3.293899	1.421122	1.822774	2.350464	1.330586	3.695276	3.557584	2.115198	3.023693	1.618632	1.496885	1.60124	1.738902	1.751164	2.900129	2.496578	1.269204	1.717729	1.75798	0.5404035	2.288602	2.059026	2.449007	2.725943	3.295084	3.430701	2.351107	2.285691	2.146884	2.684172	2.776774	2.074933
TCGA_TCGA-78-7155	5.78844	5.318862	5.221049	5.821394	5.341682	4.879323	5.256338	5.269867	4.719056	5.078355	5.494971	4.097354	6.085877	6.017377	4.60985	5.247597	5.279786	6.755411	4.750423	4.068178	4.170749	3.794611	6.925843	7.101432	4.814284	5.8706	4.885154	4.379004	5.82992	5.899641	5.129204	5.503956	6.344563	4.983304	5.271183	5.123487	3.757569	5.374489	4.939167	5.483367	6.028865	5.136687	7.278146	5.846684	5.851909	4.553745	3.712285	5.663565	4.74781
TCGA_TCGA-MP-A4TE	3.900145	2.763785	3.324463	3.581922	1.287655	0.39786	2.047645	2.681926	0.6561323	1.282218	1.941518	0.6882173	2.933797	1.942697	2.758737	0.6989742	1.482317	3.239074	1.372145	1.458948	1.340791	1.935205	3.88332	3.572838	1.689955	4.067203	1.940775	1.140238	1.651127	2.581076	1.123181	1.778829	3.243202	1.113408	1.963666	1.244809	1.547713	2.455962	2.448402	2.721467	2.264677	3.656987	3.670277	3.055686	2.577078	1.742374	3.338545	3.658676	2.230338
TCGA_TCGA-95-A4VN	4.113064	4.622785	4.105608	3.632908	2.610944	1.730849	2.915778	3.415659	1.87912	3.355576	3.649514	2.636691	3.464733	3.593067	4.171622	2.293626	2.752398	4.717895	2.670164	2.195106	2.828127	2.197896	4.832997	5.146925	2.698959	5.035989	3.050557	2.513549	2.610537	4.438697	2.537641	4.981834	4.662383	2.892348	3.628199	3.144764	1.984695	3.709956	2.249342	3.18741	4.080374	4.604739	4.672916	3.846567	2.719655	3.413685	2.550201	3.788246	3.77294
TCGA_TCGA-93-8067	4.287206	4.694225	4.213438	4.55029	2.468366	1.744967	3.38651	3.523428	2.398301	2.919742	3.379068	2.237948	4.102642	3.384684	3.803512	1.532709	2.644866	4.904212	2.471604	2.407717	1.980443	2.402631	5.374091	4.987212	2.961254	4.264322	2.587404	2.406929	1.870761	3.619039	2.266883	3.037539	4.392676	1.802303	3.632186	2.332549	1.040554	3.126694	2.923241	3.869049	3.803715	3.957515	4.810709	3.576323	3.196072	2.799877	3.555244	4.543351	3.039629
TCGA_TCGA-J2-8194	4.370735	2.604318	2.000066	2.395017	0.7857896	-0.2362075	1.082161	0.1882575	0.6808564	0.08686118	1.405106	0.07992164	1.615005	0.7317746	1.255898	0.1755816	0.6758106	3.435558	0.7089679	0.9808772	0.9077262	0.2078351	2.437595	2.348365	0.5542917	2.830108	0.1910849	0.7251996	0.8121255	0.8724808	-0.01139997	1.291077	2.207882	0.2285988	0.7713324	0.3768416	-0.05123556	0.9073396	1.00004	1.11647	1.062473	1.22187	1.873839	0.9564757	1.014605	0.9965293	0.5804101	1.360485	0.8812741
TCGA_TCGA-55-8510	2.804307	2.544069	2.391582	2.703856	1.531415	1.199356	1.626776	2.652937	0.9174975	0.8163894	2.038009	1.441646	2.777354	2.064945	2.77347	0.962167	1.348469	3.310982	0.9674438	0.986377	1.693146	1.372383	3.999316	3.514379	2.121415	3.564298	2.212347	1.273924	2.534648	2.275208	1.619586	3.466479	3.726896	1.450748	2.078165	1.249395	1.268047	2.508136	2.319663	2.027775	3.247761	3.197569	3.652022	2.647194	2.325298	2.377261	1.344772	3.009235	2.382751
TCGA_TCGA-44-5643	4.289211	4.286057	4.703661	5.931784	4.082862	2.118511	3.978603	3.552692	3.237586	3.073342	4.761975	3.051517	4.389457	4.065368	5.436566	4.225137	4.003508	5.632068	4.155788	3.726367	2.63506	2.167953	5.68499	5.913554	2.165405	4.309049	3.463549	2.104018	2.710156	4.751529	4.26175	3.519803	5.414912	1.71611	4.090292	2.917234	2.124864	4.145182	5.648414	5.777616	3.934511	5.082216	5.459537	3.652335	4.238284	2.709736	4.24865	4.423738	3.873288
TCGA_TCGA-86-7713	6.440843	5.542625	4.331754	5.177045	3.511825	2.479509	2.562737	3.672251	2.21961	2.593453	3.895829	2.324839	2.888134	3.377449	3.843267	1.965703	3.573242	4.68741	2.766126	2.804261	2.577186	2.52048	5.779747	4.792228	3.024264	4.441498	2.651269	2.384511	2.883904	2.978069	2.694925	4.257715	4.892017	2.737136	3.863082	3.084113	2.342652	2.950206	3.677444	4.024953	3.999084	4.811313	4.574117	4.355455	3.912038	3.265856	2.511214	4.598455	3.384951
TCGA_TCGA-NJ-A55R	2.685298	2.179743	2.68367	3.119561	0.9153276	0.4548873	1.501249	2.464233	0.7541619	0.2633837	1.439092	0.8424524	2.019632	1.476652	1.699878	0.979094	0.5510643	3.062417	1.037011	0.9989656	1.283682	1.772567	3.011687	3.424526	1.651751	3.992329	1.22916	0.9681199	1.153359	1.889326	1.248929	1.171696	3.229311	0.9172369	1.107663	0.8253091	0.2679907	2.182021	1.557974	2.306875	2.562544	2.577547	2.968735	2.682874	1.575333	1.68898	2.175452	4.217122	1.718919
TCGA_TCGA-50-5044	2.56776	2.110996	2.956444	2.457961	2.529676	2.534268	2.423278	2.352799	1.720581	1.130221	3.166524	1.684169	3.206419	2.033467	4.055391	2.014519	1.874926	3.237945	2.313965	2.248403	2.024058	1.939209	3.759924	4.847658	2.315867	3.706944	2.541407	2.168972	1.881661	3.67692	1.718623	3.865897	4.468327	1.456256	2.429091	1.218042	0.9768421	2.820437	1.581903	2.377222	4.108793	3.749087	4.451797	2.979884	2.507702	3.096954	3.156577	3.579106	2.651672
TCGA_TCGA-64-5774	3.968642	4.080327	4.591218	4.348114	3.09356	3.418876	3.870676	4.163802	2.459396	2.096431	3.883682	3.283525	4.106867	4.017736	3.906478	2.689167	2.958636	4.004435	2.206002	2.700889	3.282046	2.788353	6.418067	5.355247	3.264701	4.785688	4.386191	2.67373	2.702172	4.31555	4.392451	3.483837	4.777261	2.783566	3.320828	3.415517	2.154908	3.560375	3.219324	4.414326	3.947839	4.79823	5.33983	4.62364	3.696219	2.784915	4.710471	4.489044	4.020657
TCGA_TCGA-55-6712	3.610792	3.700013	3.719724	2.763646	2.484595	1.869476	2.637729	2.604223	2.977837	1.53446	3.475369	1.699176	3.410676	2.256168	3.999914	2.014358	1.92873	4.714881	1.335529	1.318589	2.267307	1.781201	4.244927	4.324361	2.21836	3.26913	2.097134	2.064238	2.914742	2.862011	2.552815	5.109587	3.983953	1.119044	1.992269	2.189879	1.720856	3.673526	2.916061	3.293147	3.785093	4.066515	4.274761	3.230537	1.790666	2.526623	1.505533	3.193593	3.151451
TCGA_TCGA-44-2659	2.675205	2.759709	2.532181	2.121412	0.3298821	0.134341	0.8312189	0.6417957	0.9691043	0.1479972	1.257711	0.2110087	1.409135	0.7172915	1.520128	0.03664482	0.1539466	2.357428	0.2794149	0.2474902	1.080762	0.4994641	2.759434	2.280615	0.327859	2.157	0.4832044	0.4024868	0.8217057	0.7326928	-0.1396155	3.165978	2.825481	-0.2798624	1.085816	0.1793854	0.2878282	1.381945	1.250128	0.7696748	1.949092	2.045287	1.905895	0.938773	0.9633549	0.928585	1.259686	1.683173	1.497419
TCGA_TCGA-4B-A93V	3.028028	2.907671	2.410875	2.881282	1.618793	0.3134744	1.620929	1.947946	0.2637482	1.692816	1.465496	0.381872	1.771549	1.360162	2.209196	0.8087315	2.479564	3.427941	2.109583	1.659776	1.234382	1.610649	2.793139	3.722208	1.270153	4.591241	1.216991	1.204977	0.8727652	2.049867	0.8820367	2.477709	3.176368	1.454593	1.435119	0.683059	1.596092	2.605485	1.410766	3.475874	2.130884	3.17976	3.60243	2.524354	2.420335	1.670224	2.574397	3.828771	2.116693
TCGA_TCGA-86-8076	2.898697	1.805801	1.949077	2.500701	0.3171223	-0.2017081	0.9236657	0.7861341	0.7446587	-0.1808345	1.405196	-0.2797055	1.004232	0.8068742	1.528858	0.3244114	0.6270255	2.326537	0.4432051	0.7515745	0.6688989	0.1697061	2.063756	2.167341	0.5725149	2.241209	0.3280269	0.5178642	0.5019691	0.5656253	0.3264324	0.6714529	2.021868	0.07159665	0.9724298	0.1760357	-0.3759756	1.089455	1.100913	0.4590911	1.467047	1.092056	1.715506	1.224334	0.5221241	0.7083772	0.03777142	1.575516	0.5115146
TCGA_TCGA-83-5908	3.676815	4.811601	5.123744	5.539812	4.17183	3.557563	4.69415	3.863448	2.934237	3.146851	4.52422	3.418226	4.965428	4.267259	4.723382	3.352704	4.480238	5.485852	3.58671	4.198941	4.224878	3.334718	6.464993	5.56993	3.914801	5.159857	3.908602	3.928343	4.649101	4.977826	3.923412	6.086138	5.709123	3.169846	4.28723	3.930337	3.245391	5.545049	3.1545	4.687182	5.376066	5.283606	6.098509	4.460991	4.731621	4.279495	4.879119	5.180513	4.999415
TCGA_TCGA-44-A4SS	3.374453	2.895193	3.981249	3.598215	2.697909	1.628284	2.700701	3.257684	1.502676	1.536045	2.62284	1.629913	3.388238	2.610928	3.118589	2.235594	1.457884	3.814268	1.44043	1.095577	1.909662	1.748584	4.029793	3.757104	2.630914	3.855197	2.470517	2.127888	1.61128	2.910565	1.276111	4.032943	3.452029	2.081281	2.178726	2.036255	1.740324	2.419927	2.66743	2.565954	3.406415	2.938043	4.242584	3.164889	3.048174	2.522207	2.974016	3.063745	2.871753
TCGA_TCGA-L4-A4E5	4.827186	3.523435	3.915848	3.477662	2.627393	2.236916	1.853531	3.371607	1.009585	2.307703	3.618114	2.188757	2.550459	3.359095	4.213825	2.23609	2.126049	5.296708	2.138673	1.603625	2.265006	2.001325	4.656285	4.332377	2.664271	4.519507	3.274538	2.060134	3.227201	3.96036	1.754169	4.815781	5.553504	2.50508	3.352241	2.134325	2.397085	3.621624	3.216057	2.26258	4.613576	4.609564	3.643969	3.602329	2.657038	2.920839	2.655071	4.594888	3.209489
TCGA_TCGA-97-8171	3.353148	2.997193	2.993025	2.420091	1.166776	0.2213984	1.633598	1.646935	0.1105453	0.8350985	2.132546	0.4155344	1.681929	2.388254	1.720846	1.205871	2.160288	3.731763	1.745048	1.120529	1.726849	0.9887935	3.746898	3.617785	0.8047643	4.151632	0.5489004	1.146921	1.554397	2.123208	1.03308	2.261555	3.825331	0.4157281	1.977421	1.697951	0.3245495	1.893571	1.94124	1.481673	2.207581	2.437466	2.73407	2.146385	2.301943	2.581375	2.573538	3.08763	1.742054
TCGA_TCGA-93-A4JP	3.866926	3.699569	3.00231	2.790885	1.751496	0.9222461	2.372831	3.051363	1.547539	1.36845	2.20699	1.000526	2.667998	1.691432	2.032838	1.802675	1.383209	2.854581	1.614149	1.556563	1.999849	2.207117	4.088403	2.908241	1.913068	3.913158	1.830776	1.686398	2.38046	3.035591	0.5460021	3.589129	3.918457	1.274237	3.451455	1.605116	1.012377	3.054752	2.338338	2.999842	2.771315	3.50915	3.729299	3.130427	3.287995	3.165601	2.91215	3.105482	2.589341
TCGA_TCGA-S2-AA1A	2.111211	1.152997	1.373449	2.459562	-0.00474891	-0.665048	0.2606941	-0.0279744	0.02456092	-0.648758	0.6375575	-0.4150157	0.3502066	0.2289339	0.5401859	-0.1290514	0.02140311	1.568686	0.4550158	0.3698065	0.03719312	-0.2620961	0.8848018	1.250096	-0.09923767	1.5104	-0.2553267	0.1650433	0.5326699	0.5578182	-0.4043652	0.2987281	1.575157	-0.4739511	0.2948589	0.1095234	-0.4542167	0.5889805	0.7556948	1.238254	0.763685	0.5421477	1.261385	0.3769037	0.0446045	0.2356513	-0.2914813	1.026849	0.5216442
TCGA_TCGA-55-6978	3.872235	4.845001	4.324803	4.469073	3.759479	2.559401	4.04172	3.782123	2.886631	3.47722	4.497434	2.947982	4.869197	3.902779	4.744678	2.871537	4.087233	5.079531	3.26194	3.546158	3.877974	2.726867	5.152239	5.19188	3.489753	4.555069	3.296839	3.079402	3.847922	4.544273	3.240483	5.512995	5.002601	2.688101	3.429798	3.533522	3.06099	4.455719	3.985111	4.473978	4.295159	4.498512	5.408306	4.101266	2.771326	3.615272	4.160062	4.42488	4.689821
TCGA_TCGA-78-7146	4.985963	5.486361	5.175128	4.964528	3.713329	3.310537	4.562641	4.541626	3.712498	3.710183	4.624322	3.419769	5.416591	4.19288	5.394472	3.819794	3.033184	5.75268	2.373532	3.652944	3.855141	2.969165	6.310322	5.891831	2.987988	4.504804	4.980381	3.906139	4.488746	5.207895	3.701449	5.313223	5.440911	2.430844	4.411232	3.004858	3.217852	4.565355	4.840119	5.409251	4.56897	4.015515	6.484941	4.039381	3.468828	3.619114	4.19666	4.352845	4.697963
TCGA_TCGA-MP-A4TD	3.550257	2.619292	2.401333	2.257879	0.7912079	-0.11742	0.9761541	2.034702	0.08440182	0.7387921	1.688893	0.2382218	1.440908	1.132371	2.522453	0.2018884	0.6147037	2.538722	1.091651	0.5351879	0.8136598	1.355801	3.065391	3.594634	1.176473	3.964328	1.336049	0.6230834	1.254704	1.813468	1.008257	1.515702	3.235314	0.8036088	1.756804	0.4451282	0.3721999	2.111792	1.465621	2.967508	1.970156	3.02246	2.94973	2.31281	1.829223	1.577192	2.067414	2.905727	1.268216
TCGA_TCGA-50-5930	3.350303	2.228907	2.565628	3.244947	1.508807	0.873346	1.890313	1.768709	0.5288659	1.036286	2.237184	0.7224585	2.527151	1.613356	2.679378	1.61869	1.914024	3.031953	2.300724	1.075362	1.491683	1.406975	3.492724	3.392783	1.181809	3.493525	1.749548	0.7425078	1.907496	1.693807	1.407295	2.744083	2.956654	0.7694409	2.070779	1.22618	0.602608	2.245822	1.481716	3.606087	2.561198	2.938487	3.374542	1.444696	1.385568	1.260422	1.555085	2.31976	1.744218
TCGA_TCGA-64-5781	3.183037	2.336443	2.847434	4.595747	2.097368	1.197778	2.074269	3.541745	-0.2446537	1.285525	2.429319	1.548038	2.289936	2.392298	3.425428	1.66106	2.050796	3.103537	2.367057	1.5451	1.215126	2.540186	3.952728	4.584267	2.201274	4.392796	2.828485	1.069253	2.238033	2.249192	1.46451	3.669481	3.78318	1.35382	2.527036	1.103755	0.9004536	2.906577	2.742084	3.449603	3.224103	3.530152	3.906547	2.671775	0.987471	2.819272	3.539607	3.683227	2.065524
TCGA_TCGA-78-7159	4.478061	3.892245	3.308011	4.463832	2.221118	1.585951	3.361053	3.513564	1.599805	1.996309	3.148214	1.742079	2.985727	2.791488	3.505301	2.087372	2.380286	4.378476	2.133648	2.146982	2.509449	1.989933	4.901317	4.303539	2.242127	4.533493	2.68525	1.917306	2.587359	3.272343	2.657753	2.851937	4.390699	2.213856	3.066156	1.571953	1.687736	3.570927	3.17785	4.338737	3.366882	4.341229	4.052861	3.478676	3.36939	2.554372	2.988207	3.358787	2.656917
TCGA_TCGA-69-8254	2.762448	2.040061	3.187227	3.465593	0.6632502	0.04097421	1.012256	1.211973	0.2454706	0.1237774	1.42809	0.3650968	1.135187	1.203835	1.180602	-0.128832	0.6516453	2.676125	0.8798727	0.5956193	0.8462097	0.5389426	2.840615	2.256896	0.5983764	2.530961	0.4147386	0.3111155	0.7368728	1.134451	0.4365663	1.758675	2.457191	0.04171273	1.268879	0.1410889	-0.04668773	1.370255	0.9371032	0.7953406	1.475504	1.464045	2.058813	1.319122	0.7855499	1.462831	1.072178	1.565042	1.028461
TCGA_TCGA-75-5126	3.461571	3.554207	4.736344	4.243677	2.605845	2.385483	3.383904	3.239812	1.841533	1.697978	3.486548	2.566149	4.160911	3.441023	4.06728	2.408411	2.002989	4.318135	2.422195	1.787497	2.191233	2.076388	5.090415	5.432824	2.055572	3.79916	3.49087	1.827841	2.697134	4.445297	2.463788	4.106122	4.522071	1.650255	3.293104	2.213689	1.628219	3.871321	3.262935	3.746406	4.120909	4.588409	5.264085	2.644633	2.187807	2.735192	2.824707	4.349651	3.28987
TCGA_TCGA-50-7109	4.728787	3.113001	3.560584	4.753278	2.310453	1.611923	2.143027	4.484192	1.854186	1.87391	2.451437	1.683051	2.561006	2.769851	2.847044	2.163714	1.98735	3.700666	1.60079	2.307742	3.595533	1.027311	4.339816	4.300034	1.567824	3.100316	1.751641	1.732424	2.275946	3.707451	1.965955	3.626613	4.108449	0.9244348	2.279635	1.967093	1.480881	2.950736	2.59968	3.428661	2.803249	3.613612	3.845952	2.69477	3.017736	3.002865	3.638939	4.281465	2.083913
TCGA_TCGA-05-5428	5.412976	3.105129	3.196023	4.269825	1.518206	2.806889	4.656412	4.194513	1.281966	1.603015	2.189368	1.877864	3.799166	3.392736	3.308462	2.849844	1.909032	3.769745	2.566241	1.022336	2.112351	1.939832	4.316035	5.221444	1.327727	5.990454	4.239171	0.6546191	1.802572	3.507822	2.94126	3.236089	4.20149	1.005491	2.599384	2.224772	1.196469	3.009869	4.321271	2.211219	3.577075	5.104414	3.058716	1.160372	3.969801	2.114292	3.048793	3.563077	1.461129
TCGA_TCGA-49-4512	3.103545	2.324879	1.376442	1.087994	1.148096	-0.1025713	0.489967	0.6855931	0.3145074	-0.3688086	1.646596	0.4795511	1.011551	0.7762133	1.984449	0.6379787	0.4813801	2.607927	0.9262323	0.8583365	0.8000255	0.3553335	2.588915	3.27524	0.2907151	2.456313	1.165621	0.4866341	0.9317988	1.204459	0.5082679	2.029403	2.945472	-0.08098687	1.136018	0.7089707	0.061503	1.570707	0.9534256	1.949667	2.367219	2.475709	3.075705	1.343879	0.08545244	0.9126835	0.653707	2.64352	1.487004
TCGA_TCGA-NJ-A4YP	3.547919	2.450513	3.23071	4.530327	2.230625	1.173319	2.661298	3.28179	1.282993	1.367454	2.817036	0.814235	2.870218	1.775196	3.388451	1.142553	2.236322	3.284927	2.314344	1.87531	1.901314	2.415699	3.803788	4.128358	2.486461	4.333665	2.228507	1.564885	2.110037	2.5927	2.154615	3.109063	3.981789	1.804165	2.791854	1.752771	1.125476	2.981042	1.985332	3.033884	2.894533	3.083831	3.710946	3.315405	2.459288	3.001894	2.515226	2.781907	2.106846
TCGA_TCGA-49-AAR2	1.526553	2.331077	2.004224	1.088273	1.838352	0.3768008	0.9788063	1.417938	0.445141	0.6392099	2.299591	0.9298644	1.932723	1.488423	2.987168	1.611302	2.166323	2.128146	1.765565	1.393555	1.840347	0.7841916	2.834573	2.650555	1.081429	3.562519	2.608974	1.275674	0.8827151	2.053182	0.7860431	1.293584	4.320699	0.5681597	1.91419	0.7489513	0.6555214	2.593752	1.79544	1.873696	2.866428	3.976869	3.354598	1.733557	1.988265	1.164292	2.693892	2.54616	1.944446
TCGA_TCGA-50-5045	3.080115	2.065138	2.700105	2.505138	1.175952	0.7707752	2.256393	1.948849	0.9293351	0.6702385	1.845163	0.8020147	2.240616	1.604861	2.463501	0.8964027	1.098928	3.156554	1.955636	0.6438172	1.215771	0.9080078	3.32886	3.7625	0.8223481	3.870683	1.888492	0.7549813	1.408456	1.983139	1.680566	2.447546	3.23013	0.2814181	2.019758	1.15084	0.2032132	1.95326	2.656795	2.2568	2.536374	3.611545	2.8171	0.9711432	2.417904	1.307276	1.829704	2.793422	1.166935
TCGA_TCGA-44-8119	5.270036	4.471731	4.553436	3.835661	2.885379	2.325559	3.198905	3.09247	2.539472	1.884324	3.175695	1.894688	3.247008	2.806593	3.270804	2.339261	3.010732	5.172896	2.247965	2.725925	2.286605	2.261048	5.603978	4.884481	2.945027	3.909473	2.530579	2.732029	4.00359	3.341874	2.833285	3.018624	4.897515	2.217567	3.341629	2.35902	1.421404	3.766716	3.665645	3.928553	3.611655	4.376416	4.791057	3.624199	3.705944	2.719057	2.563332	4.349317	3.483289
TCGA_TCGA-44-8117	4.474944	3.378209	2.854885	3.537391	1.519677	1.303793	1.936012	2.086049	1.731935	1.616653	2.837033	1.135504	2.322068	1.91215	3.240618	1.39893	2.045756	3.613561	1.622843	1.08866	2.206059	1.85772	4.220758	3.919036	1.981712	3.874687	1.562889	1.421569	2.385515	2.265724	1.391169	3.9236	3.991724	1.21073	2.534896	1.164493	1.024486	2.926633	1.638239	2.676374	3.245423	2.988937	3.011339	2.491641	2.708099	2.383622	1.18438	3.656886	3.053514
TCGA_TCGA-05-4425	4.548708	3.642281	4.189327	4.291191	1.818333	0.9583081	2.583114	2.271606	2.897743	1.678619	2.961621	1.961295	2.929903	2.265693	3.362932	1.426841	2.037323	4.42819	2.612865	2.0553	1.908295	1.963022	4.545012	4.006925	1.23449	3.566348	2.284352	1.364187	3.231194	2.531587	1.562245	3.019451	4.260477	0.7830399	3.070036	2.04461	1.031579	3.458339	2.312917	2.776619	3.123275	4.305293	3.793723	1.942755	2.319944	2.953877	2.321467	3.19502	2.372383
TCGA_TCGA-55-1596	5.612128	4.134756	4.806804	5.646621	3.740884	2.467245	3.400194	4.267424	2.070638	3.141522	3.915139	2.623346	3.774159	3.767541	4.876059	3.81664	3.08534	5.18756	3.622477	3.73482	2.201185	3.563434	6.812629	4.999885	1.945072	5.78487	4.408144	1.804699	4.31025	3.955724	3.234623	4.212503	5.553604	1.617016	6.110258	1.979117	2.541059	3.666931	5.004741	3.935297	4.134084	5.074643	4.721796	2.656471	4.488338	3.405111	3.801697	4.39508	3.448035
TCGA_TCGA-91-6836	4.747622	5.428815	5.984471	5.121411	3.731238	3.332551	5.127187	3.992943	1.9815	4.86573	5.250643	3.839432	5.155355	4.332896	5.280757	4.415665	4.187344	4.780223	3.545875	3.452308	4.765948	3.449776	6.961052	6.252823	4.170375	5.505979	4.637084	4.194542	4.282126	5.112154	3.830293	4.981305	5.828703	3.381028	4.774869	4.134011	3.303808	5.535762	3.352877	5.028081	5.212188	5.606346	6.144479	4.909069	4.370817	4.148243	4.695347	5.471783	4.898042
TCGA_TCGA-49-4488	4.428215	3.284903	3.757417	3.755159	1.920178	1.391544	2.948061	2.840278	2.172106	0.8255149	2.861244	1.70619	3.238381	1.976047	3.4554	1.759688	1.232856	4.036748	2.082073	1.054288	1.968766	1.469251	3.340588	4.893082	1.901608	5.286486	2.852088	1.425867	1.870179	2.529085	2.656284	4.233218	4.492237	0.7724888	1.697507	2.094822	0.7696784	2.513464	2.510717	2.571307	3.540124	4.205893	3.791414	1.673572	2.99704	2.080364	2.426235	3.259325	1.937959
TCGA_TCGA-99-8032	3.789717	2.904031	2.927452	3.502424	1.91344	1.240216	1.71263	2.731169	1.330238	1.106229	2.337091	0.8014967	1.736847	1.907951	2.986717	1.27752	1.640671	3.621325	1.414415	1.920079	1.251929	1.774677	4.133546	4.017644	1.778346	3.60093	2.055682	1.147937	1.762596	1.571489	1.318523	1.940835	3.729206	1.744964	1.826351	0.9020749	0.8639293	2.580278	2.33544	2.886071	2.615992	3.332336	3.309167	2.965828	2.11898	1.623651	2.057237	3.450172	2.193413
TCGA_TCGA-49-6743	3.899196	3.872115	5.211006	4.681055	3.8286	2.875198	3.112892	4.034948	3.139866	2.76413	4.869047	2.739252	3.673532	3.664989	5.149478	3.418491	3.996143	4.249112	3.35875	3.348274	2.622199	3.29483	6.243461	5.409699	3.599679	4.700161	3.961128	2.455217	4.052788	4.250543	3.364238	4.397348	5.210439	2.850512	4.393976	2.383755	3.599886	3.694464	3.215364	4.051707	4.022263	5.134713	5.476729	3.865769	2.634879	3.948542	3.27994	4.168193	4.374831
TCGA_TCGA-44-7662	3.769854	3.961467	3.577597	4.039477	3.066031	2.842701	3.118302	3.782821	2.015491	2.903211	3.203988	2.760589	3.781939	3.354384	3.853385	2.975869	2.952313	4.77786	2.336265	2.377371	2.815179	3.063776	5.418691	4.437879	2.776872	5.082048	3.011236	2.446847	4.364044	4.085083	3.246762	5.214596	4.556502	2.324792	4.05271	2.848327	1.869737	4.565961	3.190598	3.666577	4.375164	4.667152	5.115009	3.754075	3.737036	3.314535	1.819648	4.329475	3.521985
TCGA_TCGA-44-2655	3.515473	1.700534	2.112961	3.064786	0.4801864	0.02656721	1.287597	1.22128	1.26825	-0.1904996	1.164035	-0.1502068	1.1564	0.4402152	1.127554	0.05892082	0.2778199	2.617487	0.6519792	0.6847308	0.7575906	0.6104764	1.928538	2.768496	0.002822408	3.833169	0.2612047	0.1552336	0.3890989	0.2268723	0.2218284	1.343868	3.147061	-0.2248022	1.124763	0.08350332	-0.5061579	1.144924	0.6107408	1.917036	1.657355	1.888294	1.768601	0.6963245	1.43278	1.226742	1.65355	1.891408	0.4599679
TCGA_TCGA-86-8673	2.889925	3.36492	2.889988	3.001229	2.204575	1.432363	2.569304	2.774272	1.243545	2.11217	2.849137	1.494629	2.539852	2.719176	3.632471	2.089217	2.022499	3.655503	2.464617	1.665496	1.899516	1.837194	3.415114	4.209956	2.785141	5.029119	2.504137	1.419921	1.829355	3.090471	1.181126	3.619663	4.091054	1.944188	2.431134	1.596058	1.510464	3.23263	2.038313	2.411429	3.696288	4.028559	4.849848	3.171216	2.056464	2.540322	2.450055	3.02943	2.915016
TCGA_TCGA-MP-A4TF	4.181355	3.894523	3.394918	4.757662	2.656064	2.47597	2.616155	2.540423	2.47863	2.239716	2.788902	1.335343	3.032565	2.697565	2.635912	2.093991	2.01388	4.437628	1.875562	1.956854	2.26775	1.906776	4.561988	4.777086	2.627881	3.455314	2.138927	1.888152	2.405322	2.936541	2.558226	3.864735	3.922076	1.923554	3.345642	1.584053	1.431443	3.124032	2.982929	3.091065	3.176186	3.423388	4.08719	2.61478	3.747163	2.632932	2.654721	3.717437	2.454216
TCGA_TCGA-67-6215	3.721654	3.154458	3.242837	4.210648	1.660843	0.8535157	1.97352	2.63767	1.716694	1.442692	2.474564	1.119267	2.606332	2.207479	2.949299	1.867249	2.23365	4.061139	2.084181	1.697897	1.98791	2.097127	4.884958	3.853583	2.271936	3.959666	1.311213	1.438386	2.643762	2.344819	1.722169	3.14715	4.174711	1.679949	2.769575	1.657875	1.166785	2.699429	2.143783	1.056921	2.700545	2.527285	3.395727	2.905835	1.979765	3.044953	2.621145	2.92614	2.256201
TCGA_TCGA-55-7911	3.154678	4.408926	3.512582	4.334005	2.767134	1.559847	3.115272	3.49081	2.594545	2.338714	3.565987	2.569872	3.653897	3.3254	4.0921	1.887459	2.839877	4.593933	2.454997	2.843921	2.799762	2.58262	5.459842	5.12646	3.205596	5.028661	2.699118	2.357538	3.377517	3.829843	2.966357	3.546706	4.772676	2.425907	3.674964	2.727656	2.021827	3.437163	3.899975	3.024827	3.690772	4.815855	4.612118	3.758758	3.338669	3.554153	3.124719	3.612913	3.226436
TCGA_TCGA-75-6214	3.613739	4.584248	3.781999	3.793153	3.033684	2.014539	2.84044	3.206312	2.583185	2.324474	3.857959	2.824665	3.735966	3.179941	4.356925	2.672543	2.388785	5.355632	2.754395	2.415541	2.269555	2.35312	4.623419	4.818218	2.978126	3.62463	3.802866	2.19673	2.267109	4.131107	2.450051	5.684404	4.403827	2.240765	2.766351	2.429348	1.12014	3.842072	2.947103	3.595231	3.9945	4.391831	5.396038	3.776152	2.348186	2.834837	2.088659	3.88719	3.004817
TCGA_TCGA-05-4244	4.14566	4.434191	3.769142	3.738958	2.128394	1.381657	2.416767	3.524828	1.98641	2.255698	2.510208	1.94731	2.925728	2.74575	3.060882	2.323967	2.108095	4.470936	2.312449	2.116602	2.130819	2.754868	5.011621	4.938496	2.667539	4.355924	2.623247	1.453826	1.261176	2.932968	2.233394	3.647223	4.000249	2.365216	3.342562	1.746123	2.706285	3.054808	2.844401	4.128383	3.86023	3.547664	3.980752	3.059384	2.886717	3.67715	1.910111	3.221946	2.414192
TCGA_TCGA-73-4677	3.685616	1.869102	2.055809	3.27824	0.1969716	-0.4652067	0.7912446	1.124397	0.5325623	-0.3711882	1.171601	-0.08014769	1.414227	0.4902667	1.335655	-0.3803941	0.4595786	2.576457	0.2905165	0.3284969	0.3210649	0.4440568	1.821256	2.571888	0.09529918	2.156826	0.2522165	0.003448718	0.343615	0.2696419	0.0310562	0.9883874	2.239879	0.0008265901	0.6343352	-0.08128001	-0.4142995	0.7889056	0.8244946	0.9110709	0.9887142	1.50358	1.701704	0.7617645	0.6134474	0.6297084	1.348271	1.670148	0.2933123
TCGA_TCGA-97-7554	4.001165	3.029282	2.759503	3.58423	1.920691	0.4038444	1.935306	2.423566	2.091425	1.331394	2.585352	1.694829	2.464977	1.995854	2.837214	1.05827	1.40825	3.662466	1.476513	1.044078	1.810653	1.538522	3.974178	3.741068	2.048657	3.500637	1.403954	1.358122	2.015464	2.873302	1.486869	3.525594	3.716117	1.298458	2.228623	1.413189	2.098419	2.371732	2.024641	2.510589	2.595214	2.646378	3.499976	2.963728	1.838056	2.946318	1.450813	2.608701	1.358012
TCGA_TCGA-05-4426	3.002405	3.986144	3.608612	3.389354	1.59085	0.9566294	2.46501	1.594773	1.973828	1.056177	2.862859	0.9141432	1.866067	1.897764	2.140429	1.658774	1.752419	3.937088	1.802678	1.954014	1.714467	1.412635	3.768952	3.47656	0.9166767	3.376765	1.253969	0.9721625	2.64368	2.684705	1.534673	2.886992	4.237043	0.3905544	2.576763	1.443799	1.263479	2.640325	2.446266	1.962308	2.798272	2.53937	3.20054	1.515154	2.25381	2.726636	1.826905	2.366924	2.508247
TCGA_TCGA-97-8176	3.624977	3.528608	3.667654	4.590064	3.022909	1.914867	3.556582	4.095867	2.117022	2.395015	3.561781	1.827802	3.900903	2.767743	3.328976	2.13127	2.882133	4.81133	2.877453	2.544458	2.676864	3.439845	4.041134	5.523511	2.928202	5.146489	2.957819	1.927227	2.903562	2.626218	2.273389	3.80968	5.137448	2.4273	3.121364	2.735688	1.541251	4.083392	3.358648	3.685764	4.212369	4.704821	4.679447	3.851989	2.840785	3.6432	4.170214	3.806252	3.376132
TCGA_TCGA-05-4382	3.162593	1.940522	3.287533	3.929236	1.6597	0.5881752	1.885098	2.667563	1.281502	0.9538327	1.945297	1.357115	2.18357	2.218218	2.672207	1.417745	1.598005	3.27615	1.924967	0.8825355	1.07112	2.060866	4.086915	3.578873	0.5329884	3.537559	2.057818	0.415688	1.725323	1.771561	1.579999	3.330053	4.146948	0.6525655	2.666904	1.211538	1.118707	2.110294	2.604555	3.480813	3.512503	3.376508	3.952406	2.220056	2.76167	1.756373	2.278273	2.771271	2.090678
TCGA_TCGA-J2-A4AE	2.785508	3.407889	2.565059	2.896859	1.326317	0.4222183	1.222276	1.285439	1.078199	0.8350196	2.15659	0.6294422	1.423163	1.720038	1.595771	1.094368	1.212507	2.966479	1.657754	1.176478	1.468727	0.7424566	2.968216	2.922232	0.5721804	3.032446	0.455266	0.5246303	2.545091	2.480018	1.225006	2.672171	4.142094	0.1417516	2.256653	1.265484	0.5145875	1.868564	2.004573	0.8918915	2.013943	1.782673	2.371908	1.718562	2.245248	2.486503	1.059566	1.984415	1.308814
TCGA_TCGA-73-4670	5.535365	4.031227	4.81913	4.767923	3.2041	2.033537	3.882408	4.100916	1.786541	2.456894	3.759421	2.306427	4.036489	3.333685	4.400442	2.736035	3.389553	5.221735	3.548277	2.842041	2.045172	2.821491	4.727335	4.750925	2.130376	4.924087	2.887668	1.831266	3.042363	3.568911	2.576617	5.130797	5.228691	2.036424	3.696112	2.357993	1.986152	3.971791	4.28594	3.822039	3.490627	4.517506	4.732596	3.09041	2.851367	2.84777	3.715559	4.372167	3.505375
TCGA_TCGA-55-8506	3.49033	2.821296	3.596492	3.977985	2.512305	1.943107	2.215726	3.470112	1.746142	1.534015	3.039236	1.651564	3.241406	2.926368	4.255402	1.291328	1.394236	3.336383	1.760523	1.01162	2.327663	1.94988	4.33148	3.551715	2.494193	3.959193	2.768161	1.571539	2.648014	2.389372	1.181803	4.34459	4.179046	1.73913	2.740821	1.325997	0.9753047	3.551429	2.684347	3.067602	3.636461	3.789819	4.159325	3.344151	2.745446	2.291171	1.623437	3.72896	2.364012
TCGA_TCGA-50-6597	1.000425	1.959874	1.166521	-0.2998505	-0.2465246	-0.1430551	0.6265715	0.8991951	0.3496013	-0.3433985	1.238044	0.1564496	0.6472522	1.243517	1.603371	0.3591098	-0.4958938	1.770469	0.2815817	0.210008	0.3172846	0.3270237	3.41968	2.813182	-0.1120661	2.729608	0.7154925	0.1259755	0.5448715	0.2622479	1.669039	1.278892	2.10775	-0.6607608	1.182908	-0.003020493	-0.4921651	1.655183	0.7181433	-1.048144	1.744216	2.709032	2.062803	1.266811	0.4351683	1.024708	0.3852343	1.775476	0.7165697
TCGA_TCGA-44-3398	3.750621	2.233561	2.86703	4.050763	0.9095374	0.917997	2.743789	1.146161	1.579354	0.1791845	1.297096	0.6209544	2.433189	1.590016	1.486785	0.8997592	0.7405951	2.486444	2.000129	0.6081637	1.186845	0.9609647	2.687446	3.993486	-0.1344029	3.29352	1.192973	0.1260578	1.35903	1.759401	1.323666	1.609545	2.405657	-0.2700465	1.685731	0.6760645	0.6079149	1.734682	2.140011	1.220369	1.902484	2.952105	1.838654	-0.01860562	2.107048	1.721553	2.050556	2.241216	0.8402863
TCGA_TCGA-50-6594	3.882149	3.755249	4.108412	3.549031	2.757671	1.971735	3.719885	3.344697	1.552761	1.56971	3.988526	3.107192	3.994557	3.199513	4.422202	2.391223	3.262507	4.20046	2.895536	2.409557	2.714785	2.811738	5.285278	5.181789	2.028082	4.459499	3.753823	2.606206	2.890336	4.067587	3.325675	4.295808	5.30116	1.904299	3.91983	1.665663	1.68788	3.337197	2.91769	3.029884	3.664803	4.621855	4.893694	3.110825	2.910761	3.528545	2.800734	4.135712	3.744269
TCGA_TCGA-73-A9RS	4.019945	4.889385	4.868668	4.632404	3.468707	2.325318	3.606615	5.552859	2.224409	1.881752	3.470207	3.016238	3.877103	4.142884	3.48864	3.018476	3.307146	3.353156	2.165375	2.842744	4.4544	2.837145	4.761697	5.009777	3.483113	5.568318	4.430948	3.044147	2.95105	3.900215	2.246608	5.142118	4.57068	2.928363	3.345867	2.472973	2.238249	4.426192	3.551678	4.159456	3.951778	3.977763	5.511787	3.808875	3.412749	3.489874	3.141691	4.831726	4.372705
TCGA_TCGA-53-7626	3.417401	3.027823	3.260658	2.855134	1.487655	0.6602079	1.936374	2.214136	1.201472	1.251548	2.717368	1.54163	2.2998	2.146684	3.07321	1.009	1.517597	3.780366	1.455805	1.23976	1.941758	1.533152	4.179498	2.908234	1.939055	2.59452	1.132979	1.438951	1.571283	2.029771	1.13277	2.711788	3.18568	1.469341	2.122283	1.23255	0.9660859	2.101414	2.312777	1.798965	2.3994	2.795589	3.386866	3.16337	1.964688	2.61671	1.332796	2.427016	2.133118
TCGA_TCGA-55-8505	4.220937	2.891458	3.423069	4.356629	3.125277	1.620617	2.087976	2.603693	1.99929	1.996636	2.78374	1.773633	3.08561	3.026394	3.09295	2.191846	2.932078	3.952958	3.069909	2.875348	1.845124	2.459867	3.81221	4.171152	1.842123	3.903734	3.097715	1.485605	2.813123	2.846197	1.60307	4.437523	4.210009	1.756866	3.44891	2.204737	1.708178	3.521885	2.875147	3.998276	3.987263	4.00713	3.906544	2.422849	2.277529	2.365374	3.588093	3.937654	3.01731
TCGA_TCGA-97-A4M5	3.084293	2.170357	2.654356	2.709796	1.13372	-0.2100218	1.337542	1.832535	0.7482525	0.4957317	1.792315	0.4583347	2.086982	1.221995	1.778699	0.4173046	1.362054	3.232771	1.379789	1.33766	1.108102	1.089297	2.895286	3.352506	1.033297	3.00337	0.9264854	0.9677518	1.323673	1.723143	0.8180463	1.990766	3.338724	0.5799712	1.747616	0.5225021	0.3074083	1.888271	1.621381	2.695299	2.421067	1.907492	2.517736	2.116542	1.655198	1.675856	1.439723	2.304156	1.753286
TCGA_TCGA-75-5125	4.100795	5.340843	5.175908	4.41003	3.578669	2.453358	4.38687	4.597335	2.331794	3.366507	3.339961	3.149453	4.629706	3.641882	4.487054	3.949867	2.618062	5.557383	3.448176	2.819563	3.75397	2.727937	5.363702	5.433852	3.268006	4.304897	3.48558	2.69119	3.781646	4.992791	2.254911	5.487562	4.750486	2.075648	4.071149	2.914039	3.057568	4.855082	4.192579	3.970136	4.73914	5.00039	5.582923	3.89075	2.685766	3.209298	3.826192	4.520632	3.346981
TCGA_TCGA-62-A46U	3.457163	4.07693	3.704595	3.997062	2.492189	1.262614	2.242803	2.406963	2.157834	1.554268	3.512475	2.202633	2.855983	3.123181	3.621364	2.213326	2.812087	4.065682	2.461934	2.371747	2.282223	1.918387	4.732824	4.616074	2.349306	3.937733	2.485185	1.986778	2.384408	4.187397	2.584797	3.623111	5.333301	1.72277	3.769149	2.41209	2.163771	2.896992	3.189708	2.182642	3.316919	3.598724	4.164928	2.88361	2.28418	3.301756	2.228275	3.698199	2.97285
TCGA_TCGA-MP-A4TJ	3.202531	2.842929	3.300112	4.066851	1.642674	0.5129844	1.372135	1.949784	1.583816	0.751993	2.266576	0.962637	2.328948	2.321619	2.2421	1.298859	1.043851	3.684868	1.356738	1.004712	1.645383	1.079754	4.151902	3.927194	1.881405	2.878035	1.769942	1.495033	1.706878	3.082404	1.630659	1.928088	3.060245	1.379353	1.798685	1.865518	0.8989981	2.733717	1.703012	2.265932	2.471904	2.91372	3.498053	2.372759	2.191526	1.704242	1.592885	3.202409	1.72308
TCGA_TCGA-62-A46V	3.728495	3.888981	3.322614	3.677921	1.701498	1.381067	1.911048	2.397166	1.241539	0.9645173	2.775593	0.7623222	2.462535	2.234255	2.606274	0.8805654	1.964198	3.531403	1.995718	1.939751	1.902793	1.900523	3.585834	4.600564	2.124954	4.52317	1.698914	0.9011776	2.46407	2.540691	1.087594	2.609413	4.417748	1.164541	3.141436	1.587793	0.7518587	2.599077	1.865203	2.704443	3.114222	2.882188	3.5052	2.320434	2.604163	2.838061	2.56314	3.01541	2.094555
TCGA_TCGA-50-5055	2.718965	2.197806	2.029649	3.038287	1.01587	0.1092661	2.118	1.050781	0.9128463	0.457687	1.96333	0.5402418	2.287316	1.9498	1.936398	0.7975788	0.8760052	2.892968	1.526439	0.883258	0.9458752	0.5836273	2.753699	3.39821	0.4446418	3.296927	1.333125	0.7476066	1.130999	1.53916	1.551651	1.51661	3.053401	0.08206436	1.544437	0.7745791	0.1005159	1.844965	1.94625	1.959123	2.329631	2.797124	2.559273	0.9366658	1.406584	1.312292	1.255745	2.134588	1.31322
TCGA_TCGA-69-8453	2.662671	2.467674	2.836533	3.276739	1.57683	0.4797137	1.718945	1.950501	0.958747	0.6234289	2.531151	0.9483816	2.249781	1.907209	2.73889	0.8229407	1.721212	2.952231	1.859935	1.594767	1.041996	1.010239	3.382563	3.381273	1.19815	2.826877	1.544047	1.198636	1.081751	1.912211	1.629406	2.801598	3.695226	0.76328	2.605548	1.560768	0.4238323	1.840444	2.262982	1.841212	3.06177	3.050474	3.165188	2.172019	1.660235	1.79335	1.56058	2.385472	2.062075
TCGA_TCGA-91-6829	4.091469	4.03763	3.675728	4.749345	3.472822	2.560441	2.471782	4.305239	3.187185	2.74059	3.620974	2.96272	3.257212	3.759076	3.725005	3.227853	2.455285	4.884313	1.525094	2.528693	1.905705	2.84457	5.347507	4.358263	2.758804	4.322785	3.059943	1.795172	4.255062	4.4254	2.309526	3.887533	5.170426	2.756115	3.015385	2.872223	1.467174	3.597477	3.92113	3.982826	4.212994	3.83051	4.956279	4.305304	4.178628	3.81052	2.754262	3.954077	3.66436
GSE13213_GSM333673	3.1389256068	3.3182693636	2.5606860164	4.0491057375	2.3934759778	0.5552971829	2.5800513049	2.267966043	1.4996786868	1.7131559302	2.4178530525	2.0180205453	3.5720894686	2.4058582354	2.836569221	1.5217632989	1.8873542281	4.6751356486	1.9588845571	1.4279373413	1.6122354851	1.2435257417	4.3794287933	3.5316855889	1.7046858116	3.1044865458	2.613861809	1.5557682254	2.3360267956	2.6181191843	1.0936363377	2.8697803703	3.22046957	1.7189458611	2.4705236182	2.4312082895	1.3630907769	2.868252568	2.3276943415	2.5699497983	3.1123365733	2.9071209584	3.9016201646	2.354360109	2.7151466755	1.8386985269	2.7016489154	2.6495099902	2.171341092
GSE13213_GSM333674	3.1012233945	2.2161344265	1.9619952384	3.0845023827	0.3044730101	-0.0273704228	0.392574013	0.1020016356	0.7841590509	-0.0516719949	1.3278162446	-0.018469743	0.8134355983	0.7193114129	1.1122561129	1.0570800234	0.2217757047	3.8588514142	0.6648828089	0.8120047216	1.0369453052	0.7172855751	2.1273491624	3.0444043802	0.0361582999	2.0334757208	0.3332911688	0.1206062227	1.0456786212	0.8389375455	-0.6865718049	1.2294343433	2.2581810268	0.2953134765	1.2626138033	0.0637509871	-0.6001818566	1.2035909691	0.9253579491	1.6780000862	1.2906251857	1.3603678976	2.5691237877	1.0448216516	1.3123200551	0.6462799764	0.0852353471	2.3179906046	1.1466641302
GSE13213_GSM333675	4.537916	4.178473	3.398755	3.901133	2.030953	0.8469145	2.18214	3.578575	1.27699	2.007112	2.593261	2.137382	2.978727	2.271005	3.129897	1.90564	1.950843	4.393753	2.056647	1.328775	1.539612	2.486453	4.867571	4.029836	2.456723	4.72013	2.097479	1.255435	2.646703	2.664202	1.424875	3.385394	4.063029	2.753844	3.143436	1.735324	1.877457	3.12396	2.318965	4.424149	3.232481	3.968065	4.151942	3.435976	1.471859	2.559993	2.082327	3.714035	2.038048
GSE13213_GSM333676	3.150898	3.842592	2.788216	3.013074	1.906827	1.158737	2.159411	2.910402	1.239575	1.3532	2.17126	1.979513	2.371084	2.797587	2.300726	2.213327	2.347637	4.395651	1.948201	1.045759	1.327396	1.596116	4.20112	3.848664	2.08955	4.600424	2.100233	1.651318	2.534009	2.796936	2.027886	3.377343	4.167682	2.254594	3.99508	1.493301	1.732484	2.914177	1.923853	2.93563	3.241366	3.490124	4.37324	3.411024	2.455093	4.026481	1.736119	2.380222	2.557564
GSE13213_GSM333677	5.023913	3.638637	3.256758	3.429596	2.215407	0.7872939	2.262205	3.253618	1.005159	0.3705751	2.421871	1.265566	2.706115	2.660967	2.849558	1.466803	2.107978	4.100975	2.121525	1.76848	2.048409	2.034746	3.956417	4.927074	1.92623	4.182162	1.975698	1.634236	1.874895	2.447641	2.409807	3.461628	3.591391	1.213259	2.363679	1.661197	1.413079	2.22635	1.865589	2.400583	3.443142	3.647209	3.254456	2.920971	3.236956	2.99423	2.456154	2.604168	2.179775
GSE13213_GSM333678	3.4217788725	4.9909832784	3.978933496	4.1689418424	3.4224477127	3.0837179789	3.5399546911	4.0925468228	2.1667716228	2.9485542028	4.0181071616	2.4985532842	4.2730792485	3.4778031921	3.2633737223	3.1224376812	2.8478376006	5.4867606279	2.1415585228	2.5505215592	3.2763478619	4.2381310756	5.1728280864	4.9891827924	3.6972377574	4.7442269961	3.8479083026	3.0620936508	4.0570067161	5.3513197307	2.9601683862	5.5647378874	5.4092989135	3.267094216	4.0374071775	3.2680107884	2.3929556706	4.6671814085	2.9698592294	3.8411461961	4.3748432992	5.9920227656	5.2771053381	4.6118435653	3.7999865208	3.9443742209	4.2267024731	3.0150355635	4.6329835037
GSE13213_GSM333679	2.7586406397	1.9885583941	2.4553990024	2.8423071492	1.3958599944	0.1247027755	1.1827548646	1.1893777881	1.72439076	0.0065602995	1.8499316956	-0.065079699	1.6601988168	1.0723204981	1.6379732955	1.20097742	0.8067040924	2.2322654382	0.8987106126	1.1743966159	1.1058253132	0.8261162359	2.7474638329	2.8802108651	1.2211657549	2.8941431668	0.645938708	0.835671305	1.6947707589	0.9988313848	1.0355518387	1.6061448769	2.161497055	0.5448122925	1.7895272326	0.8257593448	0.186502057	1.957326257	1.3650973564	1.6601233192	2.5559149277	2.1846640144	3.0112426543	1.6652588497	2.3860967585	1.9834318018	0.7127049715	2.9469931951	1.5309828123
GSE13213_GSM333680	3.1755166842	2.1187165566	1.9882806326	3.4966341714	0.7571458001	-0.0133568468	0.4644791977	1.3991613277	-0.0276324859	-0.6089229345	1.5616137871	-0.0249732628	1.0586040027	0.0279545422	1.5603186359	1.1425320534	0.3698285798	3.1019600798	0.8506309566	0.5004420731	1.0084579568	1.0026137681	1.8082847703	2.3229972744	1.027156624	2.4990177882	-0.6261365183	0.7141425826	0.7281464207	0.5583059355	2.7953991301	1.4301089205	1.9885950407	1.0941375016	1.4229306375	0.3262220443	-0.4243584874	0.7922856867	0.6863831401	2.1990456056	2.2008158298	1.6260044532	3.2975754537	1.5510771837	0.727374015	2.3067395842	1.2451064357	2.3952314086	1.4469111239
GSE13213_GSM333681	2.96962	3.456319	2.64731	3.336354	1.800351	1.69918	2.473335	4.161849	1.657042	1.337407	3.12661	2.364624	3.232148	1.955839	2.283096	2.345823	2.396535	4.914216	1.91985	1.816457	2.285898	2.381342	5.36342	4.633881	1.758109	4.124967	2.101699	1.3544	2.394098	3.399916	1.609826	3.66087	4.371448	2.710469	2.778979	2.284243	1.363091	2.8545	3.215369	3.384641	3.601903	2.643115	4.424853	3.290651	3.012635	2.987143	2.877548	2.830512	2.56072
GSE13213_GSM333682	3.183331	2.114276	2.490182	4.041889	1.097228	-0.5525815	1.918353	1.332434	0.9950161	0.3542618	1.561614	0.1833067	1.691648	1.050562	2.049305	0.5465364	0.02411507	2.358044	1.283129	0.3147154	1.568099	0.2789211	2.257035	2.866514	0.4495685	2.525548	0.7430609	0.2870724	0.9660961	1.22802	0.7075546	1.675894	2.438449	0.09038659	0.7377433	0.8250346	0.4677737	1.343107	2.383564	2.382244	1.659113	1.533865	1.853153	0.3286209	2.105644	0.7836408	1.313612	1.572811	0.4843572
GSE13213_GSM333683	2.7073258265	2.9611173464	3.0061495009	3.2150296704	1.280426594	0.6248435339	1.2634936271	1.3522323688	1.8374431547	0.45259572	2.2647115383	0.5750894466	1.6815292988	1.7792088498	2.1632647343	1.4818595074	1.1324944416	2.6335535675	1.1838338906	1.2191698064	1.6264034299	0.9535454665	3.2465692509	3.0711530252	0.8450554919	3.1397325585	0.9353168245	1.0359650307	1.1713266482	1.6259821828	0.4643357035	1.8568558021	2.9636647175	0.678196326	1.5842395	1.0482465388	-0.0752109799	1.7707214647	1.3638348694	0.950616946	2.2588790376	2.2833763334	3.1068164877	1.6914749651	3.5505631257	1.6633127778	1.066149089	2.4871282911	1.9372988991
GSE13213_GSM333684	3.1283122851	4.8021412396	3.38284854	4.0563701831	2.7512862087	2.2109311891	2.4852878206	3.7805635833	2.2376987678	2.5041232566	3.8613363493	2.8313238444	3.5471810496	3.2193327835	3.3119268521	3.4783260937	3.2455903961	5.96783903	2.5257548039	2.0707942676	2.1411133338	3.2111027529	5.2084601047	5.2116662555	3.375734828	5.1322733877	3.2191797378	2.357899433	3.9349655832	4.3996618447	2.9451509822	4.4854716184	5.2486364618	3.1545826641	4.5103266212	2.7801414646	2.8896098144	3.8861300216	2.8030492226	3.5045343032	4.0550674242	4.3522081985	5.37938095	4.6191552419	4.9071520356	4.030568161	2.9334529927	4.6782894734	5.0591392623
GSE13213_GSM333685	3.255795	3.271391	2.811494	3.566193	1.951148	1.347262	1.908415	2.872191	1.736079	1.759541	2.408156	1.633478	2.29605	2.539448	3.331662	1.41235	1.140025	3.753733	1.351512	0.6387041	1.72134	1.848331	4.199163	3.908438	2.36248	4.083269	2.19175	1.953826	2.147188	2.392945	1.600582	4.329057	2.939923	1.814954	3.469546	1.60777	1.553025	3.789092	2.732032	2.73375	3.424827	4.457445	4.53594	2.798277	2.703846	2.484247	2.941859	6.90149	3.548768
GSE13213_GSM333686	2.815816	2.883527	2.75517	2.727022	1.703116	0.3949818	1.379221	1.982799	0.6369759	1.201452	2.417853	1.414507	1.916234	1.946397	2.488012	1.436651	1.524258	3.032506	1.762823	1.216428	1.300345	1.057554	2.935657	2.731492	2.063919	2.916181	1.426913	1.563483	1.456961	1.620344	0.888708	2.73054	3.318506	1.753909	3.005221	1.814417	0.3779165	2.495981	1.017563	2.3785	2.567424	2.786812	3.508331	2.707095	2.038854	2.471123	1.270963	2.502087	2.019572
GSE13213_GSM333687	2.610015	2.449559	2.458015	2.753587	1.565822	0.1853645	0.8436903	0.5036682	0.9207386	4.287607e-06	2.115464	0.9190112	1.472651	1.420387	2.581884	0.9221089	0.7583812	2.602431	1.045907	0.6165621	1.084597	1.048906	2.123375	3.138527	1.262376	2.573583	1.241615	1.737903	1.631074	1.400776	0.4720198	2.441872	2.661155	0.6203506	1.537731	1.086715	0.3049526	1.533895	2.166215	1.297439	1.867702	2.422954	2.692201	1.224885	1.281013	2.204421	1.349584	2.602761	1.216587
GSE13213_GSM333688	3.9800384009	4.2663214831	4.2315123191	4.6031492858	3.426368769	1.6756119621	1.9031974582	4.6056464663	1.632962856	2.6927173737	4.0584423627	2.0602272235	3.1033989991	2.811105867	5.7676146165	2.6148990259	3.4656237985	4.4935383908	3.3772003877	2.7007706193	1.7140342479	2.6466381856	5.2395604104	4.0291851103	3.8328930438	5.0586404388	3.2475567877	2.4647693834	2.5900074431	3.6844188056	1.9762070383	4.1653044682	4.6301649909	3.4754576518	5.1110727338	2.0279412007	0.8943829233	4.5812461042	2.6791265909	3.6693124198	5.0925679508	5.4965573345	5.5479807689	4.447904913	3.7615554907	4.0635428223	2.9033002215	4.4394933648	4.4070952325
GSE13213_GSM333689	3.015079446	2.2537009346	1.529534386	2.6057295933	1.1366674911	0.1034434412	1.9175515273	2.3312892665	0.88978554	0.1114738264	1.9315971585	1.4716539709	1.8321554902	1.5918357042	1.27100217	1.175409894	0.6911395637	3.8130061317	1.1933608596	1.1950905506	1.6775808383	0.7315581072	2.9216423729	3.3330060454	0.3480451219	2.305401785	0.9882141343	0.2558939303	0.7238085708	1.857968099	0.8614874638	2.9948298153	2.3205226871	1.0731006024	0.6187270764	0.8184181985	0.4601477991	1.327837686	1.897757617	1.9870248726	2.3927690197	2.3899352431	2.9419121204	1.6250823832	1.8817484185	1.4183837346	1.617965301	1.8823232327	1.4190716152
GSE13213_GSM333690	3.3068651396	4.8842680646	4.8906611464	4.8139468349	3.7514133385	2.3231196065	3.280994816	4.4527719436	2.4627304126	2.5857763591	3.990361383	2.2406860048	3.8703188182	3.6422475519	4.2174810448	3.2382731884	2.0491937623	5.1488737685	2.1096464276	1.8525180948	3.3446410641	2.5059278473	4.7032918882	5.5011414367	3.5690974195	5.0938933585	4.0273377004	2.2468219492	3.2663068011	4.347878317	3.2345796039	3.4163089264	4.3501100772	2.1712947887	3.4115646911	2.9184865412	2.298354701	4.2248908254	3.5949622637	4.241116459	4.1872523156	4.3616152916	4.6810017456	4.2616440769	4.101901394	3.3259729108	4.1042594357	4.2873372186	3.8972868215
GSE13213_GSM333691	3.406069	3.250619	3.250035	3.206187	1.719897	1.018751	1.858578	3.6002	1.260451	1.542292	2.945135	1.595	2.715687	2.181108	3.265655	1.783517	1.508966	3.091363	1.445994	1.153559	1.960523	1.118714	2.99074	4.041395	4.009298	4.005166	2.495177	1.649723	2.383601	2.362479	1.572521	2.35721	3.832602	2.835444	2.364141	1.726554	0.4519873	3.234845	1.886504	2.28519	2.915331	3.540988	3.317824	2.194188	3.211606	2.267031	2.227606	2.928969	2.035884
GSE13213_GSM333692	3.2782203498	3.0365175528	3.0279891829	2.7900059471	1.8267643506	0.616208268	0.9161839375	1.5437456962	1.3809815285	0.3390753522	1.9387399841	1.1194150433	1.7280602079	1.6907316354	2.4065420805	1.0811626784	0.7753262762	2.696424715	1.3542870618	1.1823378951	1.4368905284	0.9960544399	2.2963170715	2.8900800366	1.9850925326	2.9217290023	1.2873523024	1.3555613731	1.6619254747	1.2324045388	0.6203642958	2.576691411	3.0934650868	1.1432213327	2.5309022665	1.0153440482	0.123320173	2.4640850882	1.2184391037	1.8451030629	2.9539848922	3.4396123881	2.5892444025	2.4608320969	2.5798600335	2.4182864272	1.1095291318	2.4113209091	1.5053147858
GSE13213_GSM333693	3.300894	2.814036	2.322156	3.348498	0.4083051	2.073614	1.100769	1.090974	1.146597	0.7625326	1.808702	0.3837497	1.379506	0.5274957	1.768568	-0.03939617	0.7988552	4.242475	1.476206	1.504429	1.797282	0.8545384	2.652296	2.70195	0.5203796	2.176499	0.1308318	0.3889238	1.644885	1.042449	-0.2741637	1.562836	2.829062	2.01434	2.17321	0.6568077	0.3620461	1.528062	1.779029	0.8455278	2.791622	2.193827	2.4011	1.236218	1.571256	1.902272	0.5491971	2.315373	1.237204
GSE13213_GSM333694	2.8059379497	2.1841620862	2.0788124788	2.9232328876	0.8818261699	0.2196672719	1.260351515	0.754645202	0.5263839528	-0.0215297553	1.2689727495	0.0446030579	1.0132881078	1.1019897435	1.6350270701	0.6883483015	0.5244922818	2.5205032262	1.1846843709	1.3223166742	1.3273964764	0.5743008577	1.9200931659	1.8392658306	1.0010927444	2.6411201558	0.9563839963	0.4945770175	1.1896531128	1.2584966983	0.2171975001	1.4571043024	1.9686853565	0.4208390489	1.7320057672	0.7219397628	0.9471669808	0.9002252444	1.022798084	0.3366991277	1.8048935104	1.4744065976	2.1987961346	1.5467334712	2.9738550509	0.8237982168	1.2657812743	1.5076120545	0.8364204256
GSE13213_GSM333695	4.092764	4.766691	4.277263	4.606587	3.240977	2.921071	3.170597	4.262347	1.979409	3.477025	5.012979	3.746748	4.640259	4.562743	4.501999	3.115538	3.926562	5.813397	2.943393	4.044957	2.918278	2.987001	4.756914	4.84899	3.697423	5.513645	4.085457	3.5047	3.189074	4.057472	3.983758	4.020867	5.567064	2.352814	4.093141	3.600275	1.747685	4.452871	2.709042	3.93256	6.109951	5.742456	5.294615	4.289559	3.616215	4.347062	2.709582	4.881072	4.584312
GSE13213_GSM333696	2.9215624329	2.7029365882	2.6107642626	2.723048913	0.6453979137	-0.3285797051	0.6170749172	0.3378171804	0.815996411	-0.3237687232	1.1698000029	-0.3480189795	0.8775388487	0.338836343	1.5576452194	0.0675633237	0.1324166022	1.9985184657	0.5884843209	0.7917526487	1.704074857	0.9750372389	2.4288027942	2.5064779	-0.0869012423	2.3710511688	0.2562404075	0.3992579942	0.5497691946	0.5990029057	-0.6317411154	1.5989542754	2.2818702415	-0.4693380306	0.5556866801	0.1555478056	-0.354868252	0.8057655061	1.8064740557	0.6139381007	1.7457549342	1.6314382072	2.9069154873	0.2303767055	1.1484237014	0.3486255351	0.3620265478	2.8590572055	1.6453082299
GSE13213_GSM333697	3.778013419	3.3635838152	2.4580154157	3.2913589188	1.7129269176	1.146059144	2.5095046694	3.2530662031	1.5880487519	0.9310474158	2.58907437	1.478680749	2.8007246932	2.2511490128	2.4039870774	1.6298598175	1.4398223455	4.5261303396	1.6839354216	1.7985054147	1.6273225688	1.7651124828	4.493170251	4.4770024995	1.3328523103	2.848587653	1.9089613049	0.8239565733	1.827068989	2.4640931872	1.6019455185	3.0157037253	3.6247388691	1.6024925879	1.9946761704	0.0205540829	1.6388206984	2.1203157259	2.5964824544	3.1133686829	3.0099136189	2.9894559142	3.3510015974	2.1733893688	2.4711519044	1.1441394103	1.3305403919	2.4655231679	2.0271522672
GSE13213_GSM333698	5.3385668331	4.7084426327	4.7612672275	4.5233345809	3.0872175536	2.6285312673	3.6763337551	4.1157161319	2.7571110731	3.3169738567	3.351635522	3.1682916222	5.0284572901	4.1368283248	5.0223821986	2.4047773732	2.9061682849	3.9481957037	3.1630558699	2.360370733	3.5917075472	3.6632424602	5.1775530931	4.8894394146	2.9554820887	5.2677907422	3.9961536336	3.122701477	3.8513990157	3.9876103786	2.7727539573	4.9732678047	4.906950005	1.4706891775	4.0035092738	2.4512539941	0.456185038	4.1924920974	3.8525853769	3.5692290423	4.801911641	5.8551645428	3.4940667132	4.1318644247	3.4259698839	3.2221527285	4.8488129626	2.9174086533	2.7897254785
GSE13213_GSM333699	4.3151208084	4.6937825071	5.4026323053	5.1830060218	4.1138819931	2.8742382691	3.9063980061	4.6515658949	2.9099153275	3.986562873	5.1375961265	3.3247532532	4.7724294228	4.7129450365	5.431795713	3.8411074275	2.4837657391	4.8714663506	3.0459511337	3.587830851	3.4608591177	3.1343325417	5.8806391382	5.4056610818	4.3290670909	5.7722572111	4.2257351909	2.6444700615	3.1774219832	4.294914568	3.3477186627	4.3776114026	5.3764631537	2.9885471917	2.8839086074	3.4004294405	1.7233267774	3.4492668392	4.0069003395	4.6963410128	4.6251879736	3.9117379624	5.3297960285	4.7059362895	3.8480464032	3.6646354834	4.761952711	3.9629016592	3.3428579013
GSE13213_GSM333700	3.4403787299	3.139442275	2.9811982188	3.2855943355	1.40016529	0.3684656763	1.5094819441	1.4813196081	2.0983765916	0.9153041191	2.0268775059	0.4745961732	1.3878200135	1.9434456123	2.5480106174	0.7718328457	0.9292788669	3.1019600798	1.4061351655	1.1641215999	1.6032483006	0.8580974212	2.7786628211	3.0837299574	1.1937649491	3.7450902722	0.979930815	0.7708917359	1.6580773476	1.6784521447	0.5301990858	2.0339206361	3.2498407755	-0.4476613133	1.9506333978	1.1699692403	0.4601477991	1.667730299	1.8108793496	0.651175661	1.6641183096	1.9772381726	1.9292227315	1.8579172928	2.3740841185	2.6297328292	1.705589819	2.2333486716	1.4695436293
GSE13213_GSM333701	3.3132310889	3.7279239511	3.7628698584	3.570614453	2.3899407316	1.9033462008	2.2635077722	3.5792872422	1.744261383	0.9310474158	2.7389066029	2.3948627462	2.0698394177	3.4669407334	3.5133847331	2.8638213674	2.0661669397	3.9558269554	2.1085586591	1.8642132646	2.5597761525	1.5326496454	3.8154640645	4.3307781119	2.9689238321	3.7750053407	4.0158722252	1.5786923295	2.1526748038	3.7965593073	2.9242912933	3.5658211378	4.3076902674	2.9168236155	1.9936916	2.3904346862	0.9311032806	2.9972544818	2.2061135318	3.3466242234	4.0075439245	3.0973385997	3.9790290179	4.0867387277	3.1906313131	2.8277339288	2.8470199192	2.3867320276	2.4942474709
GSE13213_GSM333702	3.3690646892	2.180431537	1.7445375363	3.3466676333	0.2781478466	-0.4460332505	1.073103574	1.0909739505	0.2185819433	-0.4499283204	1.4496967431	-0.3264326102	1.5358034899	0.47544538	0.2818115173	0.0578974957	-0.0585996915	3.2712246816	0.7880283185	1.0573158105	1.5493474116	0.7210165406	1.9124691572	2.3871389023	-0.2602295144	1.6286467911	0.0420191066	1.0776846206	-0.3189268292	0.7250812181	1.0612497608	1.4745753836	2.1163452259	0.408348924	0.489328332	0.0283139381	-0.476632956	0.608504312	1.8617043879	1.9152427687	2.4074474108	1.1417907793	2.9851856807	0.504453865	1.8207181001	1.0180156927	0.2985962096	2.2270135764	0.9839063812
GSE13213_GSM333703	4.223096914	4.712558688	3.6008437078	4.2242367124	3.2280245943	2.535898014	3.2539412482	2.6158207754	2.5977376882	2.2426783511	3.2828146261	2.1085351256	4.0332521499	3.0544070342	4.7472587317	3.0901733104	2.2367218329	3.7764936201	2.4486672957	2.4244688864	2.5715089611	2.2803147227	5.0557344366	4.1775428577	2.3277326026	4.2064678541	3.6051892605	1.9681294961	3.6945864585	4.3860106256	2.9692584583	4.3900287601	3.745560188	0.8006518518	5.4381911654	2.0250563375	2.5913840706	3.7801470319	3.2608398408	3.4247812296	3.3027694023	3.2861077419	3.6770703154	2.9002059308	3.4945934845	2.1461322575	2.6950441778	2.5916614761	2.4131827155
GSE13213_GSM333704	3.638928	2.696617	2.430962	3.656222	0.6737984	0.07421464	1.457775	0.7333317	0.3977082	-0.1510901	1.052654	-0.4531075	0.8902039	1.078908	0.9753275	-0.1062384	-0.1678375	3.541521	0.2160228	0.6920034	1.631518	0.5592674	1.116467	2.993653	0.1246422	2.736537	1.607376	0.03596482	0.3702996	1.153924	0.5503544	1.140706	2.280053	-0.04335909	0.6865729	0.3707327	-0.07521098	1.365141	0.255469	-0.4052222	1.028924	1.605884	1.809866	0.4927512	1.338348	0.8579164	1.457906	2.160284	1.577894
GSE13213_GSM333705	2.829549	3.208773	3.27775	3.153223	0.7393202	0.6694719	1.751639	0.9111068	0.2743086	0.2583194	1.561614	0.2077112	1.14926	0.7558463	1.64092	-0.134936	0.8870771	3.769558	1.568321	1.57831	1.258665	0.5060962	3.293944	2.30815	0.1564048	2.475487	-0.4323714	0.1132863	1.756816	1.163505	-0.2344069	1.264349	3.594675	0.4175721	1.561734	0.9936913	0.6997585	1.274198	2.118158	0.4751351	1.400484	1.605884	1.60343	0.7652521	1.792452	2.280812	0.5546174	3.991199	0.6019004
GSE13213_GSM333706	3.2282014072	3.1000985933	3.2300598272	3.2408332919	1.59072433	1.0382813105	2.3295325219	2.1959757847	1.1888213215	-0.2246255422	1.6386859708	1.3262274557	2.1568316048	2.514758979	1.889989182	1.5356506348	0.8343052268	3.8010289474	0.8973892225	0.8191159322	1.9555836373	1.26836771	4.3744709212	3.9183339422	1.3728898376	2.9604386171	1.5726859697	0.8029580177	1.6110181679	2.115902857	1.038011641	2.5459806278	2.729964744	1.7677807783	2.3109824112	1.1967748917	1.4506364362	2.1472095425	1.9950514375	1.0066415686	2.8131692486	2.8100181042	2.6629251845	2.2485204178	1.1599727728	1.8408134346	1.8113468712	3.3760303914	2.0889732014
GSE13213_GSM333707	3.32796	2.515512	2.374185	2.641676	0.803488	0.4069761	1.073104	0.8356919	0.007818363	-0.006799702	0.8714514	0.2273894	1.38782	0.6764939	1.477795	-1.106329	-0.2359756	2.266175	0.5691823	0.8401688	1.608599	0.6114127	1.641044	2.745461	0.5324685	2.325472	0.24587	0.4687474	0.6407258	0.3479647	0.02447934	1.202603	1.98601	-0.048178	1.491417	0.6482893	0.2581145	1.309418	1.373278	0.9719407	1.525766	1.864976	2.35812	0.8490827	1.246578	1.401955	-0.2794222	1.888174	0.9155322
GSE13213_GSM333708	3.3404791782	2.5089768471	2.8698761293	2.2869440424	0.8838478676	-0.2558523529	0.8868960588	1.0597962954	0.8438014753	-0.2849203694	1.3784118558	-0.0399400037	1.544051995	1.5282035921	1.4412510754	0.2488493131	0.3487858803	2.6734695742	0.6849301989	0.7704816616	0.7323707451	0.8453411912	2.7668435738	2.0828907848	0.5142011357	2.6673928971	0.2039482664	0.3163444499	0.7375096753	0.7212479636	0.0431845831	1.6100692931	2.4956601176	0.0385686873	0.6612707238	0.2999276487	-0.415884219	1.39395812	1.4019579645	-0.4279734517	1.6273477216	1.6680259015	2.3827138359	0.9573526904	-0.0061874597	0.8613263906	0.9220382236	2.6272240784	1.3269082554
GSE13213_GSM333709	3.4422016871	2.552849602	2.5019130048	2.9166289891	1.5559445205	0.4116913803	1.3868800888	2.7590724282	1.2371025046	1.618435931	2.6173361208	1.7084976821	2.4939522267	2.0941153137	2.5562275579	1.488481558	1.8070423566	2.5882845571	1.2652593945	0.8987751527	1.1212130562	2.2060692706	4.4305795766	3.6553843262	1.8149919511	3.7957030914	1.6910732189	1.5762359052	2.1466449615	1.7213133218	1.2127329495	3.2147022802	3.7660384847	1.6970472486	3.6887723717	1.7237716904	1.4853946734	2.89326893	2.6872996824	3.975222139	2.9302274356	3.8698812137	3.8721999481	2.937735931	2.3970614336	2.503820311	1.7098328078	2.8871555465	3.4197992298
GSE13213_GSM333710	3.3212230273	3.6657133542	2.3894746935	2.398763335	1.730668292	0.4482704021	1.554688524	3.4395288049	0.7107358216	1.5633208966	2.4577325266	1.4878222366	2.291632484	2.3251468655	2.4290153209	1.7542159657	1.3106434409	3.2048232391	1.0669374019	0.9017757667	1.2408773939	2.1462693776	4.1926912269	4.2592551415	2.6030859288	4.2601255342	1.6506450787	1.5068808911	1.0053677904	1.568807536	1.8368346405	3.2040328106	2.630392402	1.3244399732	2.650620534	1.2949612649	0.1077941959	2.6828673995	1.8108793496	1.9258552367	3.3918565638	3.7138837324	3.6318923246	3.838451062	2.2489123483	3.2155138644	2.1014803846	2.8722687882	2.5963857973
GSE13213_GSM333711	3.468601	3.510293	2.692976	3.285594	1.365652	0.7206377	2.064754	1.090974	1.251904	1.242783	2.354152	0.6062104	2.312068	2.354153	2.42637	1.286713	1.158813	2.902602	1.736657	1.541714	1.910954	0.3842359	3.051047	3.491187	1.182983	2.837685	1.06063	1.074705	1.724065	1.217616	1.358662	1.940229	3.383158	0.1681813	2.093195	1.441153	0.3576819	1.528062	1.988721	0.7181816	2.119576	1.641115	2.228855	1.230781	2.170353	1.358191	1.816957	2.738124	1.170032
GSE13213_GSM333712	4.754991	3.512638	3.882913	4.059888	2.854327	2.280593	2.791338	3.660206	1.391352	1.720499	3.114958	0.8571171	3.86594	2.78328	3.597078	1.950863	2.639971	3.937964	3.166051	2.788653	2.602764	3.156291	4.220667	4.178285	2.436583	3.482353	2.860786	2.294293	2.748348	3.039102	2.470854	4.353853	4.95934	2.268544	2.637884	2.381172	1.54443	4.617303	3.763571	3.29038	3.524988	5.098085	4.600832	3.024092	3.235993	3.03579	3.950239	4.384041	3.427735
GSE13213_GSM333713	3.523399	3.926794	3.745069	3.666986	2.242656	1.981596	2.880519	2.8773	2.294565	2.353937	3.613265	1.702298	3.528843	3.004237	3.353292	2.476371	2.634247	3.868404	2.716506	2.701232	2.010018	2.289295	4.121977	4.948874	2.454032	4.031842	2.069136	2.222825	2.752717	1.725354	1.777414	2.927848	4.167402	1.103173	2.89298	2.134594	1.511517	2.913531	3.503476	2.063586	3.292676	3.116591	3.214366	2.690088	2.117534	3.301757	3.062094	2.763187	2.072546
GSE13213_GSM333714	3.984471	3.728794	3.643759	3.819525	2.19644	2.609068	3.075456	3.517612	2.682663	1.848477	2.838703	2.463999	3.994866	2.753676	3.687561	2.442054	2.254131	4.160009	2.317248	1.561799	2.589395	2.947897	5.078601	5.778561	2.938655	4.683734	3.405087	3.287872	3.554411	4.496759	2.724895	5.58636	4.984029	1.572539	3.398848	2.348948	1.988736	3.997945	2.514656	3.825269	4.885356	4.968987	4.261561	3.894563	3.773324	3.544446	4.197679	3.650505	3.498629
GSE13213_GSM333715	3.3138880093	2.4777366492	1.8768493338	3.1779333967	1.2759756113	0.7525396095	1.575357776	1.3386789447	1.1693188147	1.1208652243	2.3030662159	1.04374219	2.0818567942	1.8413875423	2.1411070212	1.6080929381	0.9018743393	1.9372361137	1.3909774902	1.1333249619	1.728497554	1.0820454104	4.0109234304	2.9049248597	0.840326301	3.0644508037	1.5686607729	1.4575614364	1.6010290773	1.4328508555	0.8799300152	2.5046102254	2.8471336108	-0.3314938372	1.60787708	1.1525697518	0.0273108571	1.945918763	2.1169361844	1.3778805212	2.7756902452	3.0205518447	1.7551180299	1.8754163062	2.8780698851	1.4886080215	1.6889217536	2.9362747019	1.2276292542
GSE13213_GSM333716	2.8002387294	2.2252974686	2.2844163085	2.7280702379	0.9275024724	-0.4353630515	0.751441112	1.2082363424	1.422235138	0.1642387793	1.4933847555	0.2748983041	1.1271231349	0.8309215129	1.6842512671	0.168834549	0.6057240556	2.7055033012	0.5952619339	0.7149358712	0.8897571766	0.6114127181	3.5078804499	2.6698197584	0.2542975786	3.0690727583	-0.3943162138	0.6733747858	0.8726778033	1.1227076295	0.2192365349	1.1032894604	2.8817109617	0.616248897	1.5842395	0.148263245	0.3383734757	1.3236697393	1.2852938859	2.8575441119	2.5153214948	2.5368238102	2.1315259811	1.0414441033	1.6829866588	1.1021223361	0.657701625	2.1640552891	0.9492384461
GSE13213_GSM333717	3.328372492	2.5519324482	2.195413594	2.1899094472	0.7877471419	0.389932893	0.3226212508	0.706777027	-0.113566039	0.3155622097	1.0136513323	0.5750894466	1.170837702	1.3491145792	1.7517547359	0.5164891863	0.4540072536	2.5623875559	0.4679810304	0.8921635819	0.8040939503	1.0802969253	2.0952621514	2.024556773	0.8183706342	3.0207904068	0.5640136132	0.3028192586	0.8860534032	1.365229391	-0.3794825095	1.8581769549	2.2427041183	0.443597595	1.3612339141	0.533289518	0.0315265088	0.9173853055	1.0031158049	1.3742756254	2.2588790376	1.9154746431	2.2091097445	1.3495676042	1.8289518076	1.8318451797	0.6298883236	2.9776354981	1.6428566014
GSE13213_GSM333718	4.1016835758	4.2896886953	3.775758351	3.3435680144	2.8206474209	2.2553096939	3.182520741	3.7621946203	2.9356523452	2.4095110795	3.4807113765	2.4333393541	4.3311387727	3.2027164054	3.6269235641	2.2997203089	3.4700717297	4.5705629476	2.6916770744	3.1386638535	2.9187624386	2.637778491	6.7483695034	5.8848751758	2.5932233411	4.4157581554	2.958699004	3.449796823	2.430021407	3.9420183868	2.6453017049	4.3257177871	4.0246837146	2.0329999001	4.1042356583	2.53297781	2.2927167993	3.9686953469	4.197502713	4.1944328805	4.6219602123	5.270731163	6.6279264277	3.7772140486	2.5791019798	3.2821582373	3.6158069709	5.4473262392	3.5858772382
GSE13213_GSM333719	5.2297935171	5.1924604511	2.7214448101	3.7336739715	0.9903381583	0.4956761811	1.6580588353	2.8526681137	2.2546876493	1.5927323831	2.4146863971	1.3631265612	1.4265679309	2.2292956559	3.2012952744	2.0196085767	1.0510113959	3.540379976	2.4616017742	1.5002129804	2.1269519759	1.3498392793	3.0055630015	2.5600579604	1.6998176294	4.7855277449	1.955129462	0.5763463445	1.8974840634	2.5047382867	1.5685340817	3.2901255177	3.7566305617	0.2585319655	2.5395645194	1.5224856279	-0.2499170174	1.814334532	2.0885114572	1.7753393346	1.6778229757	1.4348476629	1.1844702839	2.6332870099	2.7856565414	3.0768949197	2.3623501092	4.217134909	-0.0144357111
GSE13213_GSM333720	2.90758	3.464019	3.56654	4.134365	2.77539	2.649456	3.222876	3.089193	2.594072	1.787735	3.995593	2.609955	4.378507	3.614556	4.263513	2.62259	2.68261	3.271225	2.368618	2.218377	2.602068	2.314713	3.563695	3.938544	3.219284	4.677822	3.227634	3.411071	3.406318	4.612249	1.618388	5.220478	4.891409	1.062342	3.476597	2.259349	1.496804	3.190862	2.185257	3.157572	4.252691	5.214022	3.436334	4.146658	1.23392	4.105933	3.34297	3.446803	2.931188
GSE13213_GSM333721	3.22674	3.333062	3.874064	3.288495	2.604262	1.505856	2.718435	2.27864	1.938193	2.569421	2.859009	1.621078	3.040823	2.570314	3.362084	1.884585	1.863616	3.815212	2.56554	1.828556	2.653767	2.18947	3.363578	3.812144	2.597448	3.594679	2.61795	2.314098	2.244528	2.500015	1.462156	4.561822	4.548155	1.075133	3.421646	2.003198	1.171434	2.758743	3.633846	2.864059	2.568783	3.573615	3.106816	2.77601	2.499092	3.554452	2.56216	2.574604	1.891533
GSE13213_GSM333722	4.3294812812	5.0099389558	3.8119621088	4.2275599798	2.192754082	1.3472616187	3.559990969	3.6141065178	2.3877583035	2.2085149881	3.1768113806	1.5076635763	3.5432867957	3.3689278544	3.5206904688	2.3527108205	2.5278648029	4.9332789014	2.3983805258	2.3349498283	3.1159147571	2.6817644779	5.052132588	5.3773172012	2.4119035021	5.1775759296	2.4657217189	1.827993782	2.6723482167	3.3060367807	2.8435104813	3.2009139547	3.9076761252	1.1472375664	2.3183536871	2.5206774126	2.1865653167	3.0823187265	2.7675189977	2.7200139912	2.7756902452	4.3568709524	4.1256384798	3.2657991194	2.9703060575	3.278969365	3.6442634032	3.1880622751	2.5977536246
GSE13213_GSM333723	3.8153752937	3.4885762518	3.7725874341	5.359481607	2.4362225486	2.5190255409	3.4700643438	2.401315541	1.7098648992	2.3787069101	3.3328297426	2.0323162652	3.7303839195	2.6641820784	3.5808388173	1.6460612549	2.5549395398	4.6548913308	2.7166780632	1.9979642192	1.9700059765	2.1696906888	4.9504999483	4.7316333299	1.1305606991	3.6347889744	2.2885438898	1.2858862397	2.3313012756	3.5400822266	1.8088342304	2.9785166615	4.2542970402	1.2706999023	3.0517322412	1.7415448282	2.5679363258	3.3940134272	1.8924567856	2.8956139676	3.3566500834	3.5853855997	3.9141724616	2.4824415639	2.3341668414	2.2001282837	3.0657251964	2.907368271	2.6073595931
GSE13213_GSM333724	3.0494491014	4.1140627028	3.8775546395	4.2686426316	2.7618363449	2.7053470375	3.4192684237	3.1864352701	2.2361664772	2.0463350204	3.8781461692	2.4086831752	3.9792410003	3.2631763867	3.2415294652	3.3409754143	3.0915389687	4.0440925494	2.4347671999	1.9794435116	2.924442367	2.9777646702	5.8548114117	5.11496264	2.9487177223	4.899542815	3.2931548499	2.5643112351	3.6086475248	4.030672847	3.40135291	4.4469289107	5.1454841944	1.7931189509	4.4870281012	2.8373740639	2.4522952166	4.2321357472	3.4977660844	3.1824000187	4.6208392221	5.2556596842	4.3912410094	4.0693479286	3.991696007	3.4524582119	2.8710580974	3.250309706	4.6335046881
GSE13213_GSM333725	3.90361	3.005861	3.336143	3.673205	1.373387	0.5268521	1.917552	2.461602	1.709865	0.536064	1.986459	0.3974055	1.829251	2.832823	2.127689	1.969787	1.6528	3.053343	1.653518	1.17968	2.015185	0.9261669	3.268627	3.899847	1.11744	4.171883	1.224146	1.026673	1.537	1.876393	0.9095694	1.947239	3.405103	0.3726689	1.141413	1.353626	0.4008538	1.550565	1.737358	1.437746	2.613959	1.846152	2.073936	2.144023	1.534989	1.862616	1.594974	2.357173	0.7943642
GSE13213_GSM333726	3.81045	2.344797	3.023231	3.790389	1.514672	0.6298882	2.190534	2.802408	1.544153	1.106505	1.9978	0.1190498	1.997008	1.726665	3.064418	1.573874	1.04225	1.957778	1.609546	1.153559	1.894161	1.327386	3.913918	4.064938	1.255475	3.495885	1.587786	0.8797892	1.632019	2.164727	2.143449	2.811606	4.177538	-0.2694478	1.939391	1.21125	2.08937	2.848074	2.351645	2.630279	3.561943	2.850473	3.353472	2.035009	2.152655	1.712216	1.152148	2.397069	2.125591
GSE13213_GSM333727	4.3353722235	4.3580452296	4.0754475354	3.3185402225	3.0012803786	2.1146436403	2.7046522903	3.0157630785	1.9432087566	2.3152263128	3.085324541	2.1775642681	2.7299127109	3.1230282265	3.8990665502	2.9149769241	3.1539000902	3.8624916052	2.8019970646	2.157997162	2.1302971565	2.3061995264	5.083920273	4.0291851103	2.5651480648	4.6501860058	2.9105336625	1.7451288012	2.8099075203	2.9610659424	1.8071447126	4.1608018139	4.1964993207	1.6392613649	2.9863974084	2.1261818288	1.7588148819	3.5444243789	2.3257416075	2.6876793428	4.0152623914	3.9370853854	3.4853380322	3.6202884312	2.6346280706	3.2429765195	2.8127757932	2.8747908083	2.0927955276
GSE13213_GSM333728	5.05549	4.009471	5.118591	4.396661	3.583201	2.640647	3.556747	4.175224	3.155636	3.257117	4.340122	3.057848	3.7883	4.639662	4.819323	2.746747	3.072509	4.777811	3.191727	3.246354	2.544691	3.124081	5.31464	4.800525	2.981352	4.915814	3.929231	2.536284	3.387676	3.600267	3.033036	4.405064	5.670125	1.772879	4.034945	2.569944	2.228655	4.083175	4.503522	2.971793	4.623236	4.961218	3.779916	3.528846	3.440605	3.097925	4.351964	2.550714	3.238961
GSE13213_GSM333729	5.173766	4.58116	3.672	4.169747	3.323988	2.851384	3.323561	3.710923	2.970132	2.55128	4.302906	2.553021	3.709206	3.686357	3.358509	3.384892	3.706935	5.149848	3.060636	2.440708	3.085671	3.446406	4.563129	5.177543	3.434788	5.337874	3.452914	2.479124	3.641426	4.756087	3.430774	4.345531	6.058103	2.298402	3.949015	3.380339	1.567786	4.856911	2.778592	3.959194	4.890008	5.258297	5.865713	4.573114	4.303079	3.91228	2.53276	4.606516	3.116965
GSE13213_GSM333730	3.2461917892	2.1509943505	2.5660287459	2.2212493086	0.5845107998	-0.2655694966	1.1257543702	1.340711592	0.6618226032	-0.0067997021	1.9630184444	0.8839401175	1.4726512032	2.1792833158	2.6859588088	0.8223151681	0.4467286222	3.0851444094	1.3979321701	0.675566964	1.7723080152	1.3498392793	2.1587911334	2.365781649	0.9196057722	2.6782036578	1.6526905946	0.9131095513	1.3535366037	1.8879463446	0.8737820646	2.5154614459	2.8471336108	0.1465676649	2.3614938812	1.0392212711	0.1124149312	2.6974531477	2.6137565942	1.1857804394	2.1548359038	1.9667556302	4.8453055127	1.2278322853	2.5833469345	1.4757152166	0.4552097348	2.2782673846	1.7198074137
GSE13213_GSM333731	3.7113960974	4.515998558	4.0008692757	4.7521478171	2.9535818491	2.1721293229	3.2187813583	4.1103028636	2.6013698472	2.8811491105	4.0454568083	1.0359285097	2.949309151	2.6692713187	3.9549505191	3.0912609747	2.1111393976	5.2155170053	2.8845855817	2.1920934738	2.6842753656	2.64472771	5.2836768348	5.1488259212	2.0203416309	4.7889291001	2.6464590417	1.4288461945	3.9870977541	4.3514602949	3.2351613333	5.1768411811	5.9193236715	2.3170826503	3.9323912675	2.3819043015	2.6778533614	3.9957692325	3.8385327737	2.6795579965	3.5678993654	4.3903446286	4.0352449377	3.3992175046	4.1173925665	3.3344295986	3.7920749906	2.7944757726	2.9448705906
GSE13213_GSM333732	5.221747	5.226526	5.457535	5.747865	4.110747	3.191336	3.947638	4.843404	3.059003	2.862029	4.718371	2.715025	4.728822	3.71807	5.313193	3.994741	3.376537	4.815064	3.485503	3.892871	2.737522	3.785688	5.305072	5.495905	3.526511	4.637804	3.865801	2.452349	3.935428	3.836977	3.147882	4.884136	5.137085	1.512036	3.490712	2.452047	2.306454	3.735045	4.707705	4.999231	3.703318	5.54741	6.184731	4.421825	3.811676	3.552342	4.447759	2.820566	1.742679
GSE13213_GSM333733	3.202587	3.311507	3.550618	3.324846	2.579296	1.344365	2.837797	3.480746	1.897006	1.602961	2.730756	2.046794	3.710028	2.780124	3.763284	1.930013	2.344279	3.334104	2.667527	2.244055	2.927813	1.73263	4.318645	4.033142	2.256577	3.824984	2.958971	2.104095	2.957857	1.463136	1.956722	4.331232	3.937067	2.290984	2.657941	2.11805	1.546021	3.489904	3.978219	2.766861	3.586454	4.3322	3.512863	3.142836	3.343971	1.934064	2.761963	3.176089	2.444766
GSE13213_GSM333734	2.6412241822	3.297170586	3.0061495009	3.703136275	2.1305086388	1.6902242315	1.9332494357	3.1419759411	0.9582779985	1.5232554452	2.7716055997	2.1701362885	2.738377334	2.5464179143	3.3481916625	2.6349571622	2.4681645762	3.8240399631	1.7304322862	1.7552029586	2.0842532362	1.7914737278	5.9543799692	3.5983037475	2.4925354339	4.1932201236	2.632265485	1.7602226756	2.7582418443	3.95399119	2.5975058905	4.2476021817	5.231820827	2.1226435934	3.9896417411	2.9006223405	1.5738840252	4.1479362401	3.5026355601	3.159242127	3.8668509462	3.9417649212	4.2871581526	3.7441643514	3.519112177	3.455581512	1.8113468712	2.8871555465	4.3804168338
GSE13213_GSM333735	3.504750224	2.3185808737	1.6948266823	2.593043005	0.6359231824	-0.0273704228	0.7693734639	0.0570376923	0.650052392	-0.7666817145	0.9222965853	-1.1610371429	0.7046955737	1.906386042	0.5324089092	-0.4469028964	-0.3020751275	2.1420007802	0.4455411623	0.4724128017	0.8657437453	0.1185878104	1.8496339092	1.8045798403	-0.7439203156	2.1708489161	0.0026995268	-0.2973172772	0.3141330131	-0.3732582013	0.1543641136	0.8029598526	1.6653652947	-0.4870558782	0.3223430028	-0.242007034	0.5072912826	0.920911658	1.0261942872	2.2320350084	1.6833743348	0.8229872005	1.9292227315	-0.0572138915	0.8342798445	0.1117461508	0.7071243439	2.2046934786	0.5174928406
GSE13213_GSM333736	3.627684	3.400148	2.767535	2.431203	0.7789323	0.3287336	0.3653676	0.2975461	1.761823	-0.5492731	1.208741	-0.6082649	1.361038	-0.6652241	-0.1187421	-0.5602388	-0.2124941	2.562388	-0.1384434	1.106704	1.012913	0.9587285	1.586469	2.728896	-0.1215107	2.247474	-1.208453	0.4130712	-0.4887854	0.2107262	-0.7567869	0.9898436	1.825091	-0.8620684	0.4257769	-0.7832501	2.170626	0.6085043	0.8029987	2.184724	1.949055	1.308374	3.39385	0.894341	0.714826	0.7073669	-0.04439299	3.604878	2.027152
GSE13213_GSM333737	4.170171	4.375507	3.125976	4.053231	1.965908	0.6422804	1.747675	1.380361	1.684411	0.3649412	2.112512	0.2748983	1.804896	1.381153	2.134807	1.280178	0.9144541	3.128883	1.467356	0.9213671	2.567546	0.9062525	2.852685	4.307801	1.44123	3.063048	1.7799	0.8708395	1.749841	1.599533	2.121308	3.469443	3.057956	-0.0961135	1.17409	0.8010692	0.6997585	1.679643	2.316951	0.7737047	1.760541	2.012054	2.423867	0.7075778	2.612224	0.3871958	0.9646683	2.730369	1.946302
GSE13213_GSM333738	3.7435727103	2.7546778392	2.5398430473	2.7987122718	2.3892889982	1.8239051399	2.7097161149	3.8143174129	1.761426363	1.5139408425	3.0783286772	2.0505845649	3.4985803686	2.2458483247	2.6455853321	2.4674420728	2.7553978579	4.7124110811	2.6534909111	2.2836653337	2.1724837285	2.3983451375	4.9097071721	4.4097286203	1.790971634	3.5722876907	1.7682761126	1.7035383473	2.0045208474	2.6573253179	1.5766813144	4.1550428428	3.4741534864	2.1388504444	2.5552449032	1.5929532681	2.0983949345	2.8023012584	2.6353533815	2.885640111	3.6845349989	4.695617328	5.2049399153	3.076997561	2.3180884679	2.6799171527	2.8076574219	3.9005451827	3.0697872175
GSE13213_GSM333739	2.28314	2.188494	1.57525	3.057885	0.9363087	0.511742	0.5218726	1.830641	0.5992153	-0.08311169	1.449697	-0.921569	1.035804	1.364226	1.613986	0.1584419	0.2080711	1.779805	0.1922717	0.5415089	1.362623	0.6936384	2.345395	2.399546	1.191878	2.524506	0.552447	0.2353756	0.666304	0.9164749	0.6988465	2.744681	2.725024	-0.3547734	1.63528	0.01757218	0.4829664	1.327838	0.8755768	2.506612	2.222875	1.581519	2.447019	1.557627	1.159973	1.481781	-0.002274932	1.628479	1.626478
GSE13213_GSM333740	3.234369	2.011608	2.513513	2.366084	0.4388383	0.08171676	-0.0780936	0.9964339	0.06357526	-0.2750784	0.9474496	-0.07232849	0.9391231	1.487098	0.9291443	0.361986	-0.2359756	2.532989	0.2648232	0.4766735	0.9247147	0.8926674	1.732881	1.834337	0.5463936	1.867481	0.4219255	0.2327705	0.5305151	0.02151704	-0.4876433	1.595696	2.719723	-0.3942132	1.155689	-0.1893011	-0.2433042	1.335266	1.600152	0.001111143	1.833313	1.887378	3.067675	0.9539032	1.371298	1.070772	0.6249809	2.599401	2.035884
GSE13213_GSM333741	5.2525232121	4.0878329718	4.2338400343	4.1451617179	2.0462888985	1.7232811518	2.1004814245	3.5442055335	1.6461150034	2.2957549851	4.1259975491	1.7235893681	2.3385128823	3.0695775218	3.9575974584	2.6802050253	2.1361629358	5.245274546	1.5650671345	1.6247772798	2.308706213	2.7907438795	3.9760865142	4.641986899	3.3873300373	4.8403017764	2.7076484331	2.4806331623	2.5829257711	3.1300222484	2.4031695135	3.5437056301	4.3968035634	1.674017696	3.2346938369	2.6904267661	1.1089867905	2.8625965427	3.2630750317	2.0723106818	3.454895737	3.6297951543	3.0775844233	4.0794616635	3.0853830473	3.9039196749	1.6732739631	2.8747908083	2.1080749521
GSE13213_GSM333742	3.187733	2.208119	2.498238	2.405517	1.041694	-0.02737042	1.624036	1.327495	0.5462792	0.4370962	1.268973	1.074979	1.670716	1.340411	2.324505	0.519341	0.5683631	3.373114	1.728076	0.59124	1.202284	0.8845521	2.123375	3.275476	0.9057892	2.622937	0.968275	0.4588432	1.709444	1.409333	0.9095694	2.418259	2.891424	-0.2339254	2.421311	0.2271969	0.2759809	2.015447	1.806474	2.621396	1.633646	3.274095	2.057055	1.449133	1.02036	2.079689	1.718736	1.869911	1.297844
GSE13213_GSM333743	3.6321870593	3.7325566141	3.7597976239	5.8808971884	2.9394200591	1.7779087078	2.9491979351	4.1184539784	2.2520242149	2.4277812583	3.721447012	2.2370125421	3.1861057905	2.8519073569	4.2569154546	2.6623875134	3.0371150554	3.6307573543	3.1670778534	2.7007706193	1.586279137	2.4302717644	4.6951515	4.6186460057	2.6790569798	4.9677837352	2.5049899842	1.4986763241	3.2959882506	4.6746430293	1.8777695269	3.9069930896	4.8858590741	3.0439001718	2.3858077744	2.3223945316	1.6116878868	3.3134924264	2.7110672696	2.3456076185	3.4909050466	3.6675374678	3.4164719879	3.7722618047	2.7023904545	3.4523597572	3.2673546077	2.5530616526	3.3770518035
GSE13213_GSM333744	4.9221728722	5.351739338	5.7446672862	5.6189616871	4.401681593	4.2125000865	5.2964588509	4.8914310402	3.943381592	3.7779296073	4.866502585	3.7821383946	5.9060034503	4.8937610398	4.8518573668	4.7527630856	4.571194924	5.4691127166	3.639964668	4.5829850793	4.5779633517	4.50589666	5.9722237001	6.3476260078	4.5615634585	6.0288786179	4.4656160713	3.792296797	3.9504183236	4.9145891768	3.8405738218	5.4651998693	5.2846437716	3.3999005327	4.1695158729	3.727230246	3.282222056	4.9152813053	5.247890408	5.7230487898	5.0452061904	4.6682374065	6.3889383	5.102180299	4.2111583292	3.9133764147	5.2770390419	5.0131476611	2.4750240686
GSE13213_GSM333745	2.602846	3.956894	4.241012	4.495012	2.207987	2.37177	3.101076	3.685087	2.33501	1.616758	2.827192	1.349233	2.400762	3.206357	2.994186	3.027973	1.565214	5.034258	1.890012	1.916898	2.864173	2.337439	6.408007	4.371146	2.798151	4.355015	2.499009	1.664608	3.421558	3.546024	2.970103	4.865399	4.500377	1.662046	3.236487	2.68084	2.526676	2.635648	3.887536	2.248348	3.697282	3.790967	3.161756	3.358039	3.319645	2.974117	1.959873	1.824812	3.022657
GSE13213_GSM333746	2.885902	2.343508	2.484518	2.607727	1.000043	0.3564236	1.990676	2.255226	1.009906	0.04777747	1.013651	0.05598495	1.83506	1.391656	1.589259	1.214898	0.1522455	1.926138	0.3610601	0.7742216	2.055912	0.7418761	3.089084	3.00363	0.5972012	2.832081	0.4841786	0.4609371	1.069253	1.004969	1.038654	2.904837	1.990967	0.5056847	1.402529	0.8904207	0.5937492	1.533895	2.031827	1.14633	2.415566	1.881289	1.880985	1.568189	2.078777	0.5099437	1.04633	1.522279	1.083217
GSE13213_GSM333747	4.2453362688	4.9831971341	4.5615004422	4.475762238	3.7631829915	2.2724871311	4.5684532701	4.5922532208	2.3315136753	2.6675683871	3.6849599491	2.6665178202	4.7627203869	3.3125382473	3.7649962007	3.110838054	3.5754891146	4.884157555	3.853872253	3.3951551035	2.6587096377	3.2576720174	6.3678011589	4.8406537419	2.8437000998	5.7427245401	3.5501260176	2.906930761	3.0842518475	3.238607106	2.4422462697	4.1537441607	5.5569812196	2.6878306294	4.1351062818	3.3458074571	2.278365744	5.2319799144	5.2887566159	5.1625851337	4.6186192982	5.781008038	6.8693440425	4.1610656616	3.3920822925	3.5666914799	4.3457129911	4.9489678049	3.646237876
GSE13213_GSM333748	5.102107	3.316559	4.350509	4.043218	2.453015	0.3287336	2.390075	4.467453	2.081406	1.665668	2.78514	2.253504	2.844334	2.553069	4.234691	1.808575	2.490302	3.816175	2.946616	1.980676	1.285162	2.101273	4.841657	3.558692	1.851488	3.67579	2.816214	1.311574	2.315349	2.573517	2.734425	4.316354	4.436136	2.490257	2.61093	1.135453	1.357512	3.310982	4.216704	4.192045	3.647343	4.873222	5.241342	3.092083	3.177379	1.899483	2.33877	3.620044	3.141164
GSE13213_GSM333749	4.4306004748	3.1846607269	1.9882806326	2.554114375	1.7387744756	-0.0273704228	1.6869313485	2.0255478935	1.5883874202	0.6021063826	1.775630596	0.7153187613	2.2478586479	2.0933637798	2.2368949572	0.57577645	0.7753262762	2.1702114087	1.0766528977	0.7494363076	1.569841798	0.9516704162	3.3183841312	3.3345338654	1.2124101041	3.2833563746	1.060630236	0.6700834519	1.7652697022	1.1587248914	1.0473671739	2.5552360302	3.1942130773	0.7828727206	1.3774993547	1.0086049353	1.2981458617	1.679642603	1.692358858	2.6757256248	2.1743643329	2.312674087	2.9546518599	1.9288292605	2.3461496548	1.109424859	0.9138001039	2.1640552891	1.8800404988
GSE13213_GSM333750	4.401245	4.723896	4.154882	5.404554	3.862544	2.804782	3.031914	3.979338	3.555211	2.298655	3.555573	1.843603	3.337944	3.847797	3.109811	3.207136	3.201229	5.034637	2.842775	2.766584	3.08585	2.725808	4.336963	5.085215	3.551762	5.397986	3.576368	1.674364	3.260597	3.927387	3.374725	3.876181	5.739408	2.976532	3.304571	2.957953	1.905393	4.039281	2.914357	4.166183	4.255014	3.91736	5.824787	4.459053	3.856595	3.740082	3.795836	4.110922	1.81021
GSE13213_GSM333751	4.0367299925	4.3445118079	4.9538894572	4.3342272269	3.6364307951	3.4118378996	3.8383059996	4.2890736824	2.7755197389	3.1295904035	3.9379793856	3.7597397105	3.7991115233	5.4689692174	4.783808311	3.5475046258	3.9636699407	4.1286505929	3.4904741512	3.02288262	3.1313683661	3.5214618632	4.5827927743	5.6307247259	3.89806813	5.7037889108	4.8117524951	3.0161184863	2.9497662704	4.4541429025	4.0763540592	5.3619228803	5.0222935759	2.8409223731	3.358135516	3.6024573824	2.8067354076	3.9675996171	3.6499252953	4.766984677	5.5092559006	5.1831518517	4.6772426983	4.6436227674	3.6549701119	3.2204445267	4.0666569659	3.4519822346	4.2544857703
GSE13213_GSM333752	3.1138797833	3.6882983223	2.8060312255	2.7010045421	1.6331966807	0.507008033	1.1440672515	2.0320440601	1.1917244225	0.725457221	2.4125653291	0.6744138867	2.2363888423	2.079439561	2.5661951479	1.3737579076	1.5804653441	2.7308120306	1.114116741	1.6764487432	1.9096458914	1.8006082533	3.6302344227	3.1002927615	1.5308344669	3.6091710939	1.3588368857	1.3286671375	1.6493777493	1.8013550884	1.3536737715	3.0056916883	3.6909796153	0.653716332	2.056289641	1.1243423563	0.7776975277	2.1486515578	2.3666611982	2.1827204111	2.6787297344	3.4138706502	3.204805614	1.8088481938	2.2060260947	2.1686618414	1.4188621545	3.3915420883	2.2515921812
GSE13213_GSM333753	4.032726	4.133139	5.673992	4.784948	4.577183	4.197052	4.958599	4.883574	3.937783	3.277233	4.365469	4.262558	5.697857	4.199743	4.952074	3.952696	3.860039	5.401448	3.497098	4.406935	4.278519	4.048049	7.563395	7.330305	3.990107	4.939995	4.626229	3.481278	3.869888	5.251838	4.209433	5.827149	5.719012	4.546252	4.3404	3.666123	3.81772	4.654996	4.605783	5.25541	5.455564	5.117414	7.06368	4.98275	4.379234	3.751225	4.72447	5.555631	6.71859
GSE13213_GSM333754	5.4103309196	4.1432834414	5.047649241	5.6755714293	3.5145004607	2.669408402	3.6739798764	4.4521072724	2.9449693682	1.758134857	3.2569854927	2.2356305644	3.2991573866	3.6472243423	3.8482634005	2.9383485388	2.8903192618	4.3011859091	3.4403112865	2.4951587154	2.9920045356	2.7964764565	5.2388734705	6.3014812532	2.4273170299	4.875160853	3.6103981449	2.7596743027	3.8343869098	3.475315012	3.0539720702	5.0683865205	4.6071730252	3.1571781056	3.3420810795	2.3288046015	1.2454070325	4.8529255526	3.8686373829	4.2866700973	3.4997142868	4.2972318989	4.6149494074	3.7236687746	2.8223174489	3.0256489485	4.9555358117	4.9661819673	2.7787216191
GSE13213_GSM333755	3.868222	2.632746	3.008974	3.06281	2.416117	1.232075	2.24003	2.319528	2.069963	1.104259	2.460481	1.622765	2.400762	1.989763	2.688605	2.143928	2.161586	3.77858	2.030352	2.028501	1.189781	1.37245	4.47702	3.583172	1.362714	2.983112	2.010019	0.5349282	1.986202	2.657325	1.557398	3.284979	4.02305	1.697379	1.938046	1.869512	2.148111	2.697453	2.96749	2.715872	3.3826	2.97929	3.806355	2.403162	2.844332	1.449322	2.292087	2.449713	2.949882
GSE13213_GSM333756	5.4575317076	5.0000757498	5.7119500178	5.9814852331	4.4382559762	3.6631920432	5.5632792621	4.9122330551	3.8466196892	4.0917627624	4.4564343876	3.3081170552	6.2424718027	4.4809523835	5.8637686168	4.470830076	4.081538099	5.528134354	4.3206065242	4.831868062	4.3484583175	3.4478765433	6.1431537202	5.9803531459	3.6068083512	4.7664957412	5.2597716642	3.4010864846	5.3701097885	5.4945453331	4.265148918	5.2092974248	6.0234765759	2.0865430324	4.3451889678	4.2803394263	3.3194995058	5.992192433	4.8717008148	5.0926353895	5.7341756644	5.9753668194	7.253613624	4.6293685866	4.7805509346	2.8448004307	3.5631133785	5.7894138486	4.3451130457
GSE13213_GSM333757	4.7825201763	4.8602221746	5.8626432021	6.1738129164	4.4775143626	4.298864225	5.3589495425	4.8775728432	3.4154532608	3.8860454345	5.1434138333	3.1247563554	5.4075605921	5.131866224	5.1488289911	4.1280085057	4.3440243779	4.8231701065	4.1858002743	4.1599477842	4.2417267168	5.0696073446	5.4787436712	6.6738416364	4.1526834668	5.7683313545	4.4838403993	4.1361254345	5.0346230617	4.4510188447	3.9274024224	7.0848441057	6.134812483	2.9039148949	3.5051049633	3.3228815423	3.3639816391	5.084930831	4.8712969016	3.7258760781	4.8413189776	5.6188358683	3.961213738	3.966944413	3.9218684793	3.4200897248	5.6746405961	5.7701917893	4.0450158313
GSE13213_GSM333758	4.941259	4.058708	3.899889	4.989644	2.702983	2.55742	3.834906	4.056974	2.585536	3.316377	3.14681	1.492977	3.591492	2.919342	4.460463	3.278863	2.473417	3.191644	2.209924	1.693148	2.775444	2.502168	4.88027	3.957626	2.389438	5.428328	3.097296	2.296751	3.174434	3.430041	2.088781	4.375492	5.045078	1.492685	2.550174	1.913055	2.275	3.385994	4.115719	2.790032	3.337995	4.561376	3.173405	3.492308	3.554415	3.055728	4.587463	3.395846	1.968083
GSE13213_GSM333759	4.687546	4.07714	3.847361	5.266	2.993984	3.145145	4.260134	4.00968	2.637423	2.493438	3.83802	2.161068	4.041833	3.584159	4.706639	3.64251	2.894777	4.840701	2.840044	2.333112	3.275102	2.214564	4.331466	3.734911	2.800493	4.654835	4.050024	2.259847	3.55222	5.06154	2.743857	5.800879	4.407069	2.07614	3.197767	2.263914	2.625273	3.302215	3.396858	4.082823	4.619015	4.203544	5.355388	4.247123	4.018768	3.277092	2.38839	4.258992	2.766912
GSE13213_GSM333760	3.7195687434	2.7828560062	2.8428952455	2.5433049061	0.2712765678	0.8323438259	2.0310842327	2.0749832831	2.2248072068	1.2138811874	1.842223799	1.2450166555	1.9608395682	1.9524933407	2.0371455592	1.2332455594	2.0480307666	4.2303894156	0.8739572746	1.1277887876	1.5634693155	1.6104644571	4.6630632377	3.7575376663	1.2576407386	4.2364762894	0.7256785676	0.7289175323	2.042353773	2.4025388494	0.9324374876	1.7796572866	4.2779031641	1.5418925953	1.9993079046	1.1945643482	1.1675873387	1.7180548935	1.6667182048	1.9125583983	2.4586411124	2.2947374678	3.2544562729	2.4141782134	2.3774380305	2.5907395338	2.3745587919	3.520213488	2.4581068585
GSE13213_GSM333761	3.927709	1.587492	2.37911	1.54591	-0.0927658	-0.3087733	1.011584	0.6430191	-0.5523241	-0.5492731	0.9737815	0.3157127	1.759568	-0.01698762	0.6260728	-1.161374	0.9292789	3.664934	0.9739354	0.675567	0.3013354	0.7991133	2.428803	3.104552	-1.204944	2.012146	0.9011456	-0.4436132	0.5723302	0.9491086	-0.1711048	0.4713077	3.113929	-0.187576	0.8420727	-1.656811	-0.09910895	1.521267	1.178189	2.841878	2.490075	1.404581	3.067675	-0.3570573	1.999681	0.9580751	0.0131342	3.034853	1.560941
GSE13213_GSM333762	4.202277	3.275461	2.924889	1.661335	1.043674	0.6022103	2.350048	1.692471	0.18573	0.8832472	2.168297	1.156065	1.945994	1.703583	1.906899	1.395368	1.543063	3.641852	1.370884	1.108936	1.233285	1.285125	4.427135	4.247522	1.746481	4.091711	1.557962	1.123559	0.9959906	1.948566	1.576681	2.052904	3.785775	0.6705187	2.291477	0.7566579	0.5523108	2.239915	0.8235415	1.480592	2.721163	3.456697	3.813041	2.365089	1.145241	2.057199	1.697508	3.115891	2.66951
GSE13213_GSM333763	3.92721	2.968706	3.614672	3.698386	2.474501	2.130824	3.649524	2.534016	1.977609	1.504522	1.89682	2.212462	2.656299	2.505497	2.7123	1.685282	1.994398	3.34297	2.496984	0.9281886	1.429463	1.634977	4.649499	3.342622	1.804595	3.386874	0.821007	1.679283	2.49178	2.817778	1.449757	2.808947	4.175518	0.8878864	3.037278	1.516004	0.4969454	3.246321	2.049235	2.407392	2.880186	4.194947	3.7081	2.379353	1.950157	1.492083	2.317063	1.838063	2.348057
GSE13213_GSM333764	3.6790617385	3.3731226576	2.9355376564	2.1103034353	1.377952019	0.9722100082	2.1327345423	2.4119492357	1.0710197848	1.2702199773	2.3344461613	1.5732309368	2.7299127109	1.974820778	2.0536465251	1.33909734	2.0933610749	3.8463929568	1.785687049	0.2978966669	1.0602969675	2.335833287	4.9329159687	4.8672697825	1.8336942797	4.1785711057	2.0100192963	1.3267192716	2.6698891304	2.4164186692	2.2764937126	2.458894209	3.7439471752	1.1579320078	2.7147623143	1.3661686612	0.301192909	2.4172777876	1.7935976915	3.0506841845	2.7978236386	3.0861073634	3.5966624659	2.6351914118	1.9319824338	2.5951442206	2.2335583036	3.1939043785	1.6704958429
GSE13213_GSM333765	3.067162	2.265647	3.341096	3.385979	1.970995	0.6298882	2.108076	2.633139	1.457228	0.4875524	1.82789	1.122666	2.188498	1.327362	2.498262	1.48186	1.476888	2.797811	1.318841	1.401586	0.7719465	1.053683	4.11227	4.062819	0.4341612	2.684776	1.474712	0.7351579	1.283243	2.632521	2.720192	1.631357	3.79863	1.253353	1.559883	1.081208	1.376277	2.373946	2.400027	3.086352	2.931583	2.653179	3.033084	2.316707	1.664946	1.20882	1.940101	2.708241	2.422988
GSE13213_GSM333766	3.2347994445	2.3506093673	3.6428076854	4.419881611	2.0702043947	1.9665676504	2.7494935987	3.0400846399	1.0794522284	1.6013437793	3.0343457408	1.6334777466	3.6648764704	2.1004120742	3.8767633962	2.2372530947	2.6638096347	3.5826318335	2.7461096467	2.5398105857	0.5507550088	1.4657938892	4.2322521588	4.4493161534	2.004416128	3.6832048017	2.5356679932	1.6896179129	2.3079797351	3.2673526407	3.0936049741	2.5062790308	4.5857567775	2.2290724786	1.8891312117	1.5455925988	1.1571438822	3.3317525955	2.6058178607	3.3028334271	3.4802182203	3.3322275053	4.5083060584	2.6562248715	2.1094302302	2.3317793778	3.2557598073	4.2895569302	2.2579830162
GSE13213_GSM333767	2.989601	2.042558	2.215722	1.891786	0.8164705	-0.4460333	0.8707128	0.802241	0.6079525	-0.4381566	1.263999	0.2273894	1.38782	0.1818113	1.115564	-0.1062384	0.6830861	2.871056	0.68337	0.2589704	0.2670795	0.5125486	2.73211	2.821166	0.4676156	2.723231	0.2697042	0.1920057	-0.02843994	0.9933066	-0.2255152	1.0662	2.375822	-0.5316706	0.3283322	0.3013194	0.1820702	1.247448	1.108177	3.70702	1.549386	1.605884	2.589244	1.025529	-0.2008026	1.236431	0.282819	5.609077	1.45679
GSE13213_GSM333768	2.7407261951	2.5089768471	3.210168566	4.6054994601	1.643645928	1.5485642855	2.9244658263	2.583786978	1.2055717736	1.9002759327	2.4701901818	1.6673697842	2.6466366664	2.1013384704	2.2499413209	2.0806546777	2.5436974113	4.883576829	2.0782739202	1.6348412768	1.3539465983	1.9704162901	6.1042902695	3.9291989347	1.5243406322	4.0044070809	2.4681270672	1.4290906716	2.9438427491	4.0094742197	1.8837901175	3.1035696623	3.9143368996	1.8838278805	3.4600588777	2.4086050202	1.9784400222	3.0652271982	2.434879483	3.6112714593	3.2632795374	4.2027293173	4.1478763479	3.0032198822	2.3769859498	2.1662961848	2.872454281	2.8393822851	3.7440734735
GSE13213_GSM333769	4.9620613698	2.1924418465	3.6112481283	3.1695839001	2.7726532733	2.3487229456	3.1178920998	2.804467774	1.5953583276	2.2008829414	3.1493224344	2.5742527522	3.6973895827	3.3536529032	4.150309941	1.6090465238	2.4759165674	3.5458938431	1.998941968	2.3428935093	1.6964390205	1.9645006187	5.7550000869	4.7870239444	1.7294445074	3.598228322	3.4502064085	2.1045881657	2.9351316409	2.9560409065	3.2660071407	2.4994083221	4.9720141286	2.4086390632	3.1821467757	1.8599977888	1.7172518867	3.53101273	2.9867206605	3.1558009738	3.9784862451	4.3526950228	4.7250559606	3.0454495962	1.5838726509	2.1305796755	2.8336126364	3.6317328774	2.9193528066
GSE13213_GSM333770	3.338118	2.575967	3.233194	4.185002	2.010723	1.250506	2.469827	3.326811	0.7998971	2.099733	2.993227	1.99415	3.449382	2.276354	4.064117	1.081163	2.699745	3.987015	2.627642	1.928173	1.263883	1.756208	3.708597	4.277022	2.448995	4.259692	2.570634	1.298807	2.909785	3.18268	1.885202	3.593449	4.480927	2.0935	1.333664	1.90892	0.8558013	3.443228	2.32712	2.768239	3.152942	3.421687	3.916124	2.817086	1.783327	3.096189	2.735295	2.923336	2.744936
GSE13213_GSM333771	2.777998	2.070269	2.757035	1.862757	1.138536	0.2569957	1.484121	1.498643	1.157002	0.6316195	2.045224	1.127504	1.900394	1.456165	2.352949	0.8627719	1.778699	2.974424	1.425172	0.5331735	0.6820602	0.8435851	3.706312	2.996067	1.13801	2.681314	1.241615	0.82702	1.692197	2.063605	0.9940715	1.731882	3.545087	0.3036033	1.496589	1.116496	1.264076	2.47948	1.857892	1.805742	2.396836	2.413315	2.862079	1.754257	1.37675	1.608511	1.273591	3.102453	2.004922
GSE13213_GSM333772	2.354002	2.564324	2.24828	2.022877	0.5518134	-0.1582271	1.707584	1.282543	0.6643936	0.3390754	1.886522	0.9332351	2.141085	2.045867	2.117289	0.1725132	1.230183	2.344043	1.089252	1.216428	0.906341	0.5211945	2.9014	2.781053	1.28455	2.572501	1.404841	1.115672	1.150084	1.132358	0.8442949	1.299607	2.973276	-0.1342224	1.250978	1.143428	0.0363519	1.691047	1.748988	2.11566	2.029392	2.784068	2.382714	1.461584	0.9317608	1.114599	0.8253963	2.172558	1.101637
GSE13213_GSM333773	2.887829	2.225297	3.262544	2.401076	1.382057	0.507008	1.746739	1.42424	0.526384	0.7588346	1.853735	0.8806464	2.023268	1.325373	2.64328	0.6905726	1.32688	3.080075	1.543555	0.9764389	0.8609722	1.016808	3.431812	2.986372	0.8150453	2.541034	1.639698	0.7473966	1.316594	1.832981	1.335549	2.137399	3.727923	-0.1421074	1.490143	1.068369	0.5181392	2.199398	1.888643	1.749802	2.017181	2.832729	2.382714	1.483181	1.269594	1.830107	1.544882	2.254972	1.370137
GSE13213_GSM333774	2.541382	2.836929	2.200823	1.866744	0.3869824	0.7081077	1.02698	0.8409325	1.40184	-0.4059367	1.592654	0.2570171	1.392111	0.853834	1.040919	0.01992953	1.078846	2.205285	0.4355225	0.671785	1.055632	0.567769	2.816431	3.259824	0.4873027	2.081857	0.2879023	0.3042598	0.8110445	1.24844	0.213711	1.518018	2.436845	0.1788427	0.5604537	0.4280147	0.6854657	1.13494	1.024496	2.052069	1.317344	1.499619	2.4011	1.18842	0.2605534	1.076028	0.3497203	2.437935	1.057951
GSE13213_GSM333775	2.781422	2.46212	3.073947	2.74664	1.602	1.532794	1.717678	2.453979	1.147497	1.984661	2.61348	2.094706	2.331532	2.865283	3.26265	1.180971	1.590168	3.646152	1.818678	1.813361	0.809999	1.748584	4.833408	4.146309	1.513211	3.948537	2.199806	1.435016	1.639076	2.424087	1.922636	2.631266	4.239875	1.343606	3.19955	1.32864	1.352259	3.186383	2.303367	2.711552	3.222016	3.319162	3.848846	2.634194	1.837846	2.481431	1.736119	3.764055	2.661804
GSE13213_GSM333776	3.288133816	1.9757693226	2.3525697607	3.6022289577	0.9079286657	0.4850551111	1.9509991575	1.0195358801	1.1459761454	0.918557751	2.1399277891	0.8806464046	2.3227178117	1.1942244607	2.3433738842	0.2993834202	1.7900623153	4.1161777535	1.600740152	1.3426064871	0.9113367409	0.5635728107	3.3183841312	3.6277901222	0.7196927436	2.5984571671	1.707982591	0.9001235468	1.7972739923	2.2392228869	0.972406115	1.306949788	3.5032557463	0.408348924	2.1890329857	1.0198872145	0.4444654609	2.6685212948	1.1145372593	1.6746976729	1.8471979067	2.7965310122	2.8620789794	1.5960216099	1.8987810684	1.1389831903	1.4919528286	2.2838660854	1.6809153117
GSE13213_GSM333777	2.391986	1.654852	2.203928	1.930918	1.160673	0.4593195	1.987101	0.9912055	-0.2358422	0.8448965	1.886522	0.944876	2.180858	1.420387	2.113497	0.4273005	1.628326	2.245889	1.188826	1.081411	0.8428451	0.8389762	2.892505	2.996067	1.70186	2.853913	1.857872	1.36072	1.560059	1.873624	0.4570238	1.915172	3.625159	0.3250235	2.05629	1.108621	0.1960681	2.847097	1.159288	2.180612	2.922282	3.384061	3.433619	1.608369	0.4620097	2.122457	1.122674	2.395231	2.402305
GSE13213_GSM333778	2.784819	2.12326	2.402338	1.737717	1.057232	0.1655287	1.260352	0.9276705	0.2207597	0.1315346	1.753621	-0.02154021	1.969719	0.9216301	1.997282	0.143761	1.778699	3.007717	1.131591	0.7304724	0.4613716	0.4803246	3.233094	2.805742	0.6404091	2.438335	0.9099126	0.7364929	1.259345	1.306536	0.6280967	1.216445	2.89988	-0.5508821	1.192729	1.215322	0.01517512	1.714131	2.331393	1.936029	1.839033	1.991318	2.899398	1.381029	0.7943416	1.332344	0.8176436	4.132394	1.503258
GSE13213_GSM333779	3.5632131354	1.4096572937	2.5520983082	3.8851609925	0.9238778789	0.5701932868	1.0942827353	0.5819691766	0.0425922858	-0.4729111129	1.0256465832	0.2540315718	1.7595680268	0.5423953049	1.2848984135	-0.1251508191	1.4973889383	2.4258987109	2.028645462	1.1849428306	1.0328015301	0.8243709393	2.4818756088	2.4842380915	0.6103654611	2.6734435424	1.0626389627	0.5971085905	1.1656492275	1.7104377393	1.2703721145	1.0543670178	2.8914235876	1.1667786134	0.7606272627	0.7375379211	0.4519872985	1.2969442094	1.233790281	2.0702046886	2.2436630283	1.6260044532	2.8184897053	0.9313190539	0.022858875	2.0197017715	1.3993641175	2.980259616	1.471702602
GSE13213_GSM333780	2.8676893403	2.3586990691	2.9605159568	2.3707481386	1.3134389644	0.3287336399	1.5430778634	1.7614804197	0.9313387752	0.7292415701	1.8379121323	1.1211226669	2.018246184	1.6179045522	2.5049897742	1.0136535444	1.2603831514	3.3324514559	0.864306662	0.7494363076	0.6634423316	1.1154943007	3.8509580013	3.2813094392	1.1198191525	2.81596954	1.2990645079	0.794448669	1.0072807481	1.8370082633	1.0753936806	2.2717168892	3.4481648599	-0.1470273175	1.1556887844	0.8141797433	0.1514442631	2.2952829635	1.725086272	1.4878432277	2.6328002366	2.5421644808	3.204805614	1.9417787927	3.4716026941	1.4989168998	1.830470968	2.5290949522	1.6571667487
GSE13213_GSM333781	3.566585	2.55285	2.250935	2.878596	1.613966	0.8623969	2.265236	1.612759	0.769128	1.581441	2.414686	1.074979	2.654647	2.022673	3.004397	1.488482	2.257733	3.923822	2.348037	1.3797	1.156785	1.150968	4.140475	3.53743	1.147423	3.070333	1.784662	1.342522	2.970947	2.085461	1.288018	2.800716	4.104197	1.014109	2.512313	1.068369	0.3973164	2.714126	1.706111	1.753274	2.585276	3.734214	2.520044	2.083669	0.4994915	2.187278	2.71515	2.477728	1.953291
GSE13213_GSM333782	3.2756673575	2.5362963598	2.5910567789	2.0656950258	0.8459465335	0.1594832553	1.216440933	1.8882721813	1.2231088798	0.584164541	1.842223799	0.6908572337	1.7778614487	2.0813253763	1.8061817954	0.469761838	1.4690982386	3.0401692026	0.9215935938	0.7494363076	0.7410273953	1.366055464	3.3793672815	3.4987542887	0.8775192035	3.21958877	0.9099125719	0.6864040966	1.1384200942	1.7037178474	1.2485854737	1.5344919762	3.0839596889	-0.3284552382	1.1678437166	0.8237876376	0.316683299	2.1154446876	1.5480046094	1.6325535258	2.6517528575	2.441239314	3.2773210111	1.8490327803	2.2444268894	1.8386985269	0.6101893676	2.9132827927	2.1411324875
GSE13213_GSM333783	2.8493135103	1.8673422498	2.7591602747	2.4833341607	0.8269354101	0.7833146097	1.4345612775	1.1355867147	0.8717425962	0.5360640084	1.2418618078	0.2840690723	1.7363939294	1.4097216327	2.027851385	0.4112194787	0.8481002086	2.7898491083	0.5559268181	0.7415241246	0.7765824898	0.4757461362	3.3951533125	2.4410902583	0.6797359308	2.3611104747	1.2023523073	0.8102743911	0.5635174471	1.2176156593	0.3895668757	1.5425127008	2.8290617154	0.1564118691	0.8881584203	0.3808218255	0.6143324914	1.9634188294	1.5174984726	2.1943889741	2.2137090952	3.3282357483	2.3581197704	1.4208037609	0.3876553693	1.0247269839	1.4162347311	2.1660582857	1.6682931566
GSE13213_GSM333784	2.492057	1.909235	2.653778	2.471127	1.027466	0.02987668	1.588386	1.194262	1.018301	0.4370962	2.042043	0.8399788	1.985491	1.242694	2.268661	0.4592526	1.669861	3.069101	1.275711	0.8510535	0.7964069	0.6274241	3.423604	3.067064	0.6816999	2.552519	1.334306	0.7185126	1.750693	1.781833	0.7362064	1.339015	3.446892	-0.2968344	1.603272	1.214416	-0.143272	1.995447	1.424037	1.945968	1.949055	2.159591	2.511871	1.30133	0.3995504	1.506822	1.247813	2.203146	1.219548
GSE13213_GSM333785	2.760266	1.975769	2.595294	1.870149	1.184349	0.5219603	1.279992	1.837723	0.6301652	0.7020988	1.622239	0.5730777	1.653551	1.210589	2.157644	0.6172835	1.408391	2.89267	1.15142	1.171621	0.471342	0.9029677	3.207017	3.481387	0.9820632	3.607266	1.371394	0.5265756	1.42102	2.006822	1.21702	1.987249	3.587181	0.8097748	1.316485	1.026437	0.4866398	2.173798	1.412457	3.221035	2.5935	2.189319	2.532435	1.81352	1.356659	1.72579	1.128098	2.23127	1.435163
GSE13213_GSM333786	3.2274395744	2.2935348755	2.8552178911	2.8876805542	1.057232169	0.4911655343	1.8747565554	0.8603956595	0.8300891905	0.8796955315	2.2332671726	0.5957673445	2.018246184	1.076839231	2.2566795846	0.3126371571	2.6952694636	3.8599783675	1.9228501854	1.2269222292	0.9209499975	1.0575536595	3.3461100987	3.3767814067	0.7909660892	2.5319108038	1.3423278086	0.6936812164	1.8482093438	2.0176077662	0.7207672639	1.5940157205	3.5464423605	0.3199304147	2.0602634756	1.171302961	0.572034611	2.4288197596	1.6649698056	2.8812645649	1.6833743348	1.9815298446	2.7689898285	1.4116412155	0.5186936671	2.1211597682	0.9686942659	2.6142596412	1.4351629361
GSE13213_GSM333787	3.624039	2.494071	2.671998	2.853008	1.791625	2.056778	2.672945	2.492397	1.746501	1.574145	2.595514	2.185063	3.319591	2.291816	3.226705	1.60155	2.724293	3.555093	1.92285	1.804046	1.670012	1.428813	5.064964	4.255425	1.454558	3.419785	2.716481	1.425204	2.770356	3.751071	2.019456	3.224993	3.773697	2.147228	2.547005	1.656852	2.269862	3.230653	2.051197	3.293306	3.631648	3.853459	3.827588	2.860099	2.148353	1.899951	2.202613	3.563636	3.216005
GSE13213_GSM333788	2.673629	2.040541	2.83939	1.737717	0.3733269	0.0599213	1.207599	1.588885	1.235556	0.5262197	1.812316	0.6744139	1.815916	2.022673	1.681566	0.6905726	0.9272463	2.759427	0.678782	0.6958188	0.6793505	1.002614	3.399991	2.117005	0.8894822	3.037887	1.259382	0.4180335	0.7857079	1.733226	0.1064938	1.453628	3.742471	0.656253	1.612516	0.8089023	-0.1570648	1.488117	2.019465	2.119803	1.861655	1.628721	2.589244	1.548911	1.203144	1.841572	1.48741	3.741667	1.428022
GSE13213_GSM333789	4.3036178057	2.3271455503	3.6507068297	4.0222945992	3.072698321	0.6819544982	3.182089224	3.8564651101	1.6960810899	1.8136619182	3.4538394092	2.525938456	3.7790137039	2.2160662443	5.1084871159	1.1671759731	2.6371273922	3.8985961394	2.5962393878	2.4135539347	2.4345979595	0.4900314778	6.4923514337	4.3316484395	2.4773621789	5.2360833059	3.0655864769	1.8103503442	2.0193035132	3.5517746302	2.5431708834	4.0465579713	4.3101188056	1.903954894	3.4981122119	2.0568095698	1.7748604279	3.3859942803	2.5734247001	3.4668138732	3.6097073383	3.613071036	4.2529023259	3.6142000022	1.8356100075	3.2483318472	3.6407333252	2.9088720406	2.9542587702
[truncated: 56 more columns]
