# Supplementary material for: Integrated multi-omics analysis and experimental investigation of mitochondrial dynamics-related genes: molecular subtypes, immune landscape, and prognostic implications in lung adenocarcinoma
Source: Front Immunol. 2025 May 29;16:1585505. doi: 10.3389/fimmu.2025.1585505 (PMC12159055; doi:10.3389/fimmu.2025.1585505)
Supplement: Supplementary file 9 [file DataSheet2.zip]

Archive with 39 entries (38 files):
- Peer Review Only-the relevant code/
- Peer Review Only-the relevant code/cuproOmics07.diff.R
- Peer Review Only-the relevant code/cuproOmics12.maftools.R
- Peer Review Only-the relevant code/cuproOmics14.CNVfreq.R
- Peer Review Only-the relevant code/cuproOmics16.RCircos.R
- Peer Review Only-the relevant code/cuproOmics17.merge.R
- Peer Review Only-the relevant code/cuproOmics18.cuproExp.R
- Peer Review Only-the relevant code/cuproOmics19.cuproSur.R
- Peer Review Only-the relevant code/cuproOmics20.network.R
- Peer Review Only-the relevant code/cuproOmics21.cluster.R
- Peer Review Only-the relevant code/cuproOmics22.CRGclusterSur.R
- Peer Review Only-the relevant code/cuproOmics23.heatmap.R
- Peer Review Only-the relevant code/cuproOmics24.GSVA.R
- Peer Review Only-the relevant code/cuproOmics25.ssGSEA.R
- Peer Review Only-the relevant code/cuproOmics26.PCA.R
- Peer Review Only-the relevant code/cuproOmics27.diff.R
- Peer Review Only-the relevant code/cuproOmics28.GO.R
- Peer Review Only-the relevant code/cuproOmics29.KEGG.R
- Peer Review Only-the relevant code/cuproOmics30.geneCluster.R
- Peer Review Only-the relevant code/cuproOmics31.geneClusterSur.R
- Peer Review Only-the relevant code/cuproOmics32.geneHeatmap.R
- Peer Review Only-the relevant code/cuproOmics33.CRGclusterDiff.R
- Peer Review Only-the relevant code/cuproOmics34.model.R
- Peer Review Only-the relevant code/cuproOmics35.ggalluvial.R
- Peer Review Only-the relevant code/cuproOmics36.clusterRisk.R
- Peer Review Only-the relevant code/cuproOmics37.geneDiff.R
- Peer Review Only-the relevant code/cuproOmics38.survial.R
- Peer Review Only-the relevant code/cuproOmics39.ROC.R
- Peer Review Only-the relevant code/cuproOmics40.riskPlot.R
- Peer Review Only-the relevant code/cuproOmics41.Nomo.R
- Peer Review Only-the relevant code/cuproOmics42.run.R
- Peer Review Only-the relevant code/cuproOmics43.immuneCor.R
- Peer Review Only-the relevant code/cuproOmics44.estimate.R
- Peer Review Only-the relevant code/cuproOmics45.vioplot.R
- Peer Review Only-the relevant code/cuproOmics47.maftools.R
- Peer Review Only-the relevant code/cuproOmics48.riskTMB.R
- Peer Review Only-the relevant code/cuproOmics49.MSI.R
- Peer Review Only-the relevant code/cuproOmics50.Stemness.R
- Peer Review Only-the relevant code/cuproOmics51.pRRophetic.R
