# Supplementary material for: Integrated multi-omics analysis and experimental investigation of mitochondrial dynamics-related genes: molecular subtypes, immune landscape, and prognostic implications in lung adenocarcinoma
Source: Front Immunol. 2025 May 29;16:1585505. doi: 10.3389/fimmu.2025.1585505 (PMC12159055; doi:10.3389/fimmu.2025.1585505)
Supplement: Supplementary file 9 [file DataSheet2.zip › Peer Review Only-the relevant code/cuproOmics07.diff.R]

#if (!requireNamespace("BiocManager", quietly = TRUE))
#    install.packages("BiocManager")
#BiocManager::install("limma")

#install.packages("reshape2")
#install.packages("ggpubr")


#ÒýÓÃ°ü
library(limma)
library(reshape2)
library(ggpubr)

expFile="symbol.txt"      #±í´ïÊý¾ÝÎÄ¼þ
geneFile="gene.txt"       #»ùÒòÁÐ±íÎÄ¼þ
setwd("C:\\Users\\lexb\\Desktop\\cuproOmics\\07.diff")      #ÉèÖÃ¹¤×÷Ä¿Â¼

#¶ÁÈ¡ÊäÈëÎÄ¼þ
rt=read.table(expFile, header=T, sep="\t", check.names=F)
rt=as.matrix(rt)
rownames(rt)=rt[,1]
exp=rt[,2:ncol(rt)]
dimnames=list(rownames(exp), colnames(exp))
data=matrix(as.numeric(as.matrix(exp)), nrow=nrow(exp), dimnames=dimnames)
data=avereps(data)

#¶ÁÈ¡»ùÒòÁÐ±íÎÄ¼þ, ÌáÈ¡Í­ËÀÍö»ùÒòµÄ±í´ïÁ¿
gene=read.table(geneFile, header=T, sep="\t", check.names=F)
sameGene=intersect(as.vector(gene[,1]), row.names(data))
data=data[sameGene,]

#»ñÈ¡Õý³£ÑùÆ·ºÍÖ×ÁöÑùÆ·µÄÊýÄ¿
group=sapply(strsplit(colnames(data),"\\-"), "[", 4)
group=sapply(strsplit(group,""), "[", 1)
group=gsub("2", "1", group)
conNum=length(group[group==1])       #Õý³£×éÑùÆ·ÊýÄ¿
treatNum=length(group[group==0])     #Ö×Áö×éÑùÆ·ÊýÄ¿
sampleType=c(rep("Normal",conNum), rep("Tumor",treatNum))
exp=log2(data+1)
exp=as.data.frame(t(exp))
exp=cbind(exp, Type=sampleType)

#°ÑÊý¾Ý×ª»»³Éggplot2ÊäÈëÎÄ¼þ
data=melt(exp, id.vars=c("Type"))
colnames(data)=c("Type", "Gene", "Expression")

#»æÖÆÏäÏßÍ¼
p=ggboxplot(data, x="Gene", y="Expression", color = "Type", 
	     xlab="",
	     ylab="Gene expression",
	     legend.title="Type",
	     palette = c("blue", "red"),
	     width=0.8)
p=p+rotate_x_text(60)
p1=p+stat_compare_means(aes(group=Type),
	      method="wilcox.test",
	      symnum.args=list(cutpoints = c(0, 0.001, 0.01, 0.05, 1), symbols = c("***", "**", "*", " ")),
	      label = "p.signif")

#Êä³öÍ¼ÐÎ
pdf(file="boxplot.pdf", width=7, height=5)
print(p1)
dev.off()


######ÉúÐÅ×ÔÑ§Íø: https://www.biowolf.cn/
######¿Î³ÌÁ´½Ó1: https://shop119322454.taobao.com
######¿Î³ÌÁ´½Ó2: https://ke.biowolf.cn
######¿Î³ÌÁ´½Ó3: https://ke.biowolf.cn/mobile
######¹â¿¡ÀÏÊ¦ÓÊÏä: seqbio@foxmail.com
######¹â¿¡ÀÏÊ¦Î¢ÐÅ: eduBio
