# Supplementary material for: Integrated multi-omics analysis and experimental investigation of mitochondrial dynamics-related genes: molecular subtypes, immune landscape, and prognostic implications in lung adenocarcinoma
Source: Front Immunol. 2025 May 29;16:1585505. doi: 10.3389/fimmu.2025.1585505 (PMC12159055; doi:10.3389/fimmu.2025.1585505)
Supplement: Supplementary file 9 [file DataSheet2.zip › Peer Review Only-the relevant code/cuproOmics14.CNVfreq.R]

inputFile="cnvMatrix.txt"     #ÊäÈëÎÄ¼þ
setwd("C:\\Users\\lexb\\Desktop\\cuproOmics\\14.CNVfreq")      #ÉèÖÃ¹¤×÷Ä¿Â¼

rt=read.table(inputFile, header=T, sep="\t", check.names=F, row.names=1)    #¶ÁÈ¡ÊäÈëÎÄ¼þ
GAIN=rowSums(rt> 0)         #»ñÈ¡¿½±´ÊýÔö¼ÓµÄÑùÆ·ÊýÄ¿
LOSS=rowSums(rt< 0)         #»ñÈ¡¿½±´ÊýÈ±Ê§µÄÑùÆ·ÊýÄ¿
GAIN=GAIN/ncol(rt)*100      #¼ÆËã¿½±´ÊýÔö¼ÓµÄ°Ù·ÖÂÊ
LOSS=LOSS/ncol(rt)*100      #¼ÆËã¿½±´ÊýÈ±Ê§µÄ°Ù·ÖÂÊ
data=cbind(GAIN, LOSS)
data=data[order(data[,"GAIN"],decreasing = T),]

#»æÖÆÍ¼ÐÎ
data.max = apply(data, 1, max)
pdf(file="CNVfreq.pdf", width=8, height=5.5)
cex=1.3
par(cex.lab=cex, cex.axis=cex, font.axis=2, las=1, xpd=T)
bar=barplot(data.max, col="grey80", border=NA,
            xlab="", ylab="CNV.frequency(%)", space=1.5,
            xaxt="n", ylim=c(0,1.2*max(data.max)))
points(bar,data[,"GAIN"], pch=20, col=2, cex=3)
points(bar,data[,"LOSS"], pch=20, col=3, cex=3)
legend("top", legend=c('GAIN','LOSS'), col=2:3, pch=20, bty="n", cex=2, ncol=2)
par(srt=45)
text(bar, par('usr')[3]-0.2, rownames(data), adj=1, cex=1)
dev.off()


######ÉúÐÅ×ÔÑ§Íø: https://www.biowolf.cn/
######¿Î³ÌÁ´½Ó1: https://shop119322454.taobao.com
######¿Î³ÌÁ´½Ó2: https://ke.biowolf.cn
######¿Î³ÌÁ´½Ó3: https://ke.biowolf.cn/mobile
######¹â¿¡ÀÏÊ¦ÓÊÏä: seqbio@foxmail.com
######¹â¿¡ÀÏÊ¦Î¢ÐÅ: eduBio
