# Supplementary material for: Integrated multi-omics analysis and experimental investigation of mitochondrial dynamics-related genes: molecular subtypes, immune landscape, and prognostic implications in lung adenocarcinoma
Source: Front Immunol. 2025 May 29;16:1585505. doi: 10.3389/fimmu.2025.1585505 (PMC12159055; doi:10.3389/fimmu.2025.1585505)
Supplement: Supplementary file 9 [file DataSheet2.zip › Peer Review Only-the relevant code/cuproOmics18.cuproExp.R]

#if (!requireNamespace("BiocManager", quietly = TRUE))
#    install.packages("BiocManager")
#BiocManager::install("limma")


library(limma)           #ÒýÓÃ°ü
expFile="merge.txt"      #±í´ïÊý¾ÝÎÄ¼þ
geneFile="gene.txt"      #»ùÒòÁÐ±íÎÄ¼þ
setwd("C:\\Users\\lexb\\Desktop\\cuproOmics\\18.cuproExp")     #ÉèÖÃ¹¤×÷Ä¿Â¼

#¶ÁÈ¡ÊäÈëÎÄ¼þ£¬²¢¶ÔÊý¾Ý½øÐÐ´¦Àí
rt=read.table(expFile, header=T, sep="\t", check.names=F)
rt=as.matrix(rt)
rownames(rt)=rt[,1]
exp=rt[,2:ncol(rt)]
dimnames=list(rownames(exp),colnames(exp))
data=matrix(as.numeric(as.matrix(exp)),nrow=nrow(exp),dimnames=dimnames)
data=avereps(data)
data=data[rowMeans(data)>0,]

#¶ÁÈ¡»ùÒòÁÐ±íÎÄ¼þ,»ñÈ¡Í­ËÀÍö»ùÒòµÄ±í´ïÁ¿
gene=read.table(geneFile, header=T, sep="\t", check.names=F)
sameGene=intersect(as.vector(gene[,1]), rownames(data))
geneExp=data[sameGene,]

#Êä³ö½á¹û
out=rbind(ID=colnames(geneExp),geneExp)
write.table(out, file="cuproGeneExp.txt", sep="\t", quote=F, col.names=F)


######ÉúÐÅ×ÔÑ§Íø: https://www.biowolf.cn/
######¿Î³ÌÁ´½Ó1: https://shop119322454.taobao.com
######¿Î³ÌÁ´½Ó2: https://ke.biowolf.cn
######¿Î³ÌÁ´½Ó3: https://ke.biowolf.cn/mobile
######¹â¿¡ÀÏÊ¦ÓÊÏä: seqbio@foxmail.com
######¹â¿¡ÀÏÊ¦Î¢ÐÅ: eduBio
