# Supplementary material for: Integrated multi-omics analysis and experimental investigation of mitochondrial dynamics-related genes: molecular subtypes, immune landscape, and prognostic implications in lung adenocarcinoma
Source: Front Immunol. 2025 May 29;16:1585505. doi: 10.3389/fimmu.2025.1585505 (PMC12159055; doi:10.3389/fimmu.2025.1585505)
Supplement: Supplementary file 9 [file DataSheet2.zip › Peer Review Only-the relevant code/cuproOmics21.cluster.R]

#install.packages("survival")

#if (!requireNamespace("BiocManager", quietly = TRUE))
#    install.packages("BiocManager")
#BiocManager::install("limma")

#if (!requireNamespace("BiocManager", quietly = TRUE))
#    install.packages("BiocManager")
#BiocManager::install("ConsensusClusterPlus")


#ÒýÓÃ°ü
library(limma)
library(survival)
library(ConsensusClusterPlus)

expFile="cuproGeneExp.txt"    #±í´ïÊý¾ÝÎÄ¼þ
cliFile="time.txt"            #Éú´æÊý¾ÝÎÄ¼þ
workDir="C:\\Users\\lexb\\Desktop\\cuproOmics\\21.cuproCluster"     #¹¤×÷Ä¿Â¼
setwd(workDir)       #ÉèÖÃ¹¤×÷Ä¿Â¼

#¶ÁÈ¡±í´ïÊý¾ÝÎÄ¼þ
data=read.table(expFile, header=T, sep="\t", check.names=F, row.names=1)
data=t(data)
data2=data
rownames(data)=gsub("(.*?)\\_(.*?)", "\\2", rownames(data))

#¶ÁÈ¡Éú´æÊý¾ÝÎÄ¼þ
cli=read.table(cliFile, header=T, sep="\t", check.names=F, row.names=1)

#Êý¾ÝºÏ²¢
sameSample=intersect(row.names(data), row.names(cli))
data=data[sameSample,]
cli=cli[sameSample,]
rt=cbind(cli, data)

#µ¥ÒòËØCOX·ÖÎö
sigGenes=c()
for(i in colnames(rt)[3:ncol(rt)]){
	cox=coxph(Surv(futime, fustat) ~ rt[,i], data = rt)
	coxSummary=summary(cox)
	coxP=coxSummary$coefficients[,"Pr(>|z|)"]
	if(coxP<0.05){ sigGenes=c(sigGenes,i) }
}

#¶ÔÑùÆ·½øÐÐ·ÖÐÍ
maxK=9     #×î´óµÄkÖµ(×î¶à¿ÉÒÔ½«ÑùÆ··Ö³É¼¸¸ö×é)
data=t(data2[,sigGenes])
results=ConsensusClusterPlus(data,
              maxK=maxK,
              reps=50,
              pItem=0.8,
              pFeature=1,
              title=workDir,
              clusterAlg="pam",
              distance="euclidean",
              seed=123456,
              plot="png")


#Êä³ö·ÖÐÍ½á¹û
clusterNum=2        #·Ö³É¼¸¸öÑÇÐÍ
cluster=results[[clusterNum]][["consensusClass"]]
cluster=as.data.frame(cluster)
colnames(cluster)=c("CRGcluster")
letter=c("A","B","C","D","E","F","G")
uniqClu=levels(factor(cluster$CRGcluster))
cluster$CRGcluster=letter[match(cluster$CRGcluster, uniqClu)]
clusterOut=rbind(ID=colnames(cluster), cluster)
write.table(clusterOut, file="CRGcluster.txt", sep="\t", quote=F, col.names=F)


######ÉúÐÅ×ÔÑ§Íø: https://www.biowolf.cn/
######¿Î³ÌÁ´½Ó1: https://shop119322454.taobao.com
######¿Î³ÌÁ´½Ó2: https://ke.biowolf.cn
######¿Î³ÌÁ´½Ó3: https://ke.biowolf.cn/mobile
######¹â¿¡ÀÏÊ¦ÓÊÏä: seqbio@foxmail.com
######¹â¿¡ÀÏÊ¦Î¢ÐÅ: eduBio
