# Supplementary material for: Integrated multi-omics analysis and experimental investigation of mitochondrial dynamics-related genes: molecular subtypes, immune landscape, and prognostic implications in lung adenocarcinoma
Source: Front Immunol. 2025 May 29;16:1585505. doi: 10.3389/fimmu.2025.1585505 (PMC12159055; doi:10.3389/fimmu.2025.1585505)
Supplement: Supplementary file 9 [file DataSheet2.zip › Peer Review Only-the relevant code/cuproOmics29.KEGG.R]

#install.packages("colorspace")
#install.packages("stringi")
#install.packages("ggplot2")

#if (!requireNamespace("BiocManager", quietly = TRUE))
#    install.packages("BiocManager")
#BiocManager::install("org.Hs.eg.db")
#BiocManager::install("DOSE")
#BiocManager::install("clusterProfiler")
#BiocManager::install("enrichplot")


#ÒýÓÃ°ü
library("clusterProfiler")
library("org.Hs.eg.db")
library("enrichplot")
library("ggplot2")

pvalueFilter=0.05     #pÖµ¹ýÂËÌõ¼þ
qvalueFilter=1        #½ÃÕýºóµÄpÖµ¹ýÂËÌõ¼þ

#¶¨ÒåÑÕÉ«
colorSel="qvalue"
if(qvalueFilter>0.05){
	colorSel="pvalue"
}
	
setwd("C:\\Users\\lexb\\Desktop\\cuproOmics\\29.KEGG")      #ÉèÖÃ¹¤×÷Ä¿Â¼
rt=read.table("interGene.txt", header=F, sep="\t", check.names=F)     #¶ÁÈ¡ÊäÈëÎÄ¼þ

#»ñÈ¡²îÒì»ùÒòµÄÁÐ±í,½«»ùÒòÃû³Æ×ª»»Îª»ùÒòid
genes=unique(as.vector(rt[,1]))
entrezIDs=mget(genes, org.Hs.egSYMBOL2EG, ifnotfound=NA)
entrezIDs=as.character(entrezIDs)
rt=data.frame(genes, entrezID=entrezIDs)
gene=entrezIDs[entrezIDs!="NA"]        #È¥³ý»ùÒòidÎªNAµÄ»ùÒò
#gene=gsub("c\\(\"(\\d+)\".*", "\\1", gene)

#kegg¸»¼¯·ÖÎö
kk <- enrichKEGG(gene=gene, organism="hsa", pvalueCutoff=1, qvalueCutoff=1)
KEGG=as.data.frame(kk)
KEGG$geneID=as.character(sapply(KEGG$geneID,function(x)paste(rt$genes[match(strsplit(x,"/")[[1]],as.character(rt$entrezID))],collapse="/")))
KEGG=KEGG[(KEGG$pvalue<pvalueFilter & KEGG$qvalue<qvalueFilter),]
#±£´æ¸»¼¯½á¹û
write.table(KEGG, file="KEGG.txt", sep="\t", quote=F, row.names = F)

#¶¨ÒåÏÔÊ¾Í¨Â·µÄÊýÄ¿
showNum=30
if(nrow(KEGG)<showNum){
	showNum=nrow(KEGG)
}

#Öù×´Í¼
pdf(file="barplot.pdf", width=8, height=7)
barplot(kk, drop=TRUE, showCategory=showNum, label_format=130, color=colorSel)
dev.off()

#ÆøÅÝÍ¼
pdf(file="bubble.pdf", width=8, height=7)
dotplot(kk, showCategory=showNum, orderBy="GeneRatio", label_format=130, color=colorSel)
dev.off()


######ÉúÐÅ×ÔÑ§Íø: https://www.biowolf.cn/
######¿Î³ÌÁ´½Ó1: https://shop119322454.taobao.com
######¿Î³ÌÁ´½Ó2: https://ke.biowolf.cn
######¿Î³ÌÁ´½Ó3: https://ke.biowolf.cn/mobile
######¹â¿¡ÀÏÊ¦ÓÊÏä: seqbio@foxmail.com
######¹â¿¡ÀÏÊ¦Î¢ÐÅ: eduBio
