# Supplementary material for: Integrated multi-omics analysis and experimental investigation of mitochondrial dynamics-related genes: molecular subtypes, immune landscape, and prognostic implications in lung adenocarcinoma
Source: Front Immunol. 2025 May 29;16:1585505. doi: 10.3389/fimmu.2025.1585505 (PMC12159055; doi:10.3389/fimmu.2025.1585505)
Supplement: Supplementary file 9 [file DataSheet2.zip › Peer Review Only-the relevant code/cuproOmics31.geneClusterSur.R]

#install.packages("survival")
#install.packages("survminer")


#ÒýÓÃ°ü
library(survival)
library(survminer)

clusterFile="geneCluster.txt"     #»ùÒò·ÖÐÍµÄ½á¹ûÎÄ¼þ
cliFile="time.txt"                #Éú´æÊý¾ÝÎÄ¼þ
setwd("C:\\Users\\lexb\\Desktop\\cuproOmics\\31.geneClusterSur")      #ÉèÖÃ¹¤×÷Ä¿Â¼

#¶ÁÈ¡ÊäÈëÎÄ¼þ
cluster=read.table(clusterFile, header=T, sep="\t", check.names=F, row.names=1)
rownames(cluster)=gsub("(.*?)\\_(.*?)", "\\2", rownames(cluster))
cli=read.table(cliFile, header=T, sep="\t", check.names=F, row.names=1)
colnames(cli)=c("futime", "fustat")
cli$futime=cli$futime/365

#Êý¾ÝºÏ²¢
sameSample=intersect(row.names(cluster), row.names(cli))
rt=cbind(cli[sameSample,,drop=F], cluster[sameSample,,drop=F])

#Éú´æ·ÖÎö,¹Û²ì²»Í¬·ÖÐÍÖ®¼ä,²¡ÈËµÄÉú´æÊÇ·ñ¾ßÓÐ²îÒì
length=length(levels(factor(rt$geneCluster)))
diff=survdiff(Surv(futime, fustat) ~ geneCluster, data = rt)
pValue=1-pchisq(diff$chisq, df=length-1)
if(pValue<0.001){
	pValue="p<0.001"
}else{
	pValue=paste0("p=",sprintf("%.03f",pValue))
}
fit <- survfit(Surv(futime, fustat) ~ geneCluster, data = rt)
#print(surv_median(fit))

#»æÖÆÉú´æÇúÏß
bioCol=c("#0066FF","#FF9900","#FF0000","#6E568C","#7CC767","#223D6C","#D20A13","#FFD121","#088247","#11AA4D")
bioCol=bioCol[1:length(levels(factor(rt[,"geneCluster"])))]
surPlot=ggsurvplot(fit, 
		           data=rt,
		           conf.int=F,
		           pval=pValue,
		           pval.size=6,
		           legend.title="geneCluster",
		           legend.labs=levels(factor(rt[,"geneCluster"])),
		           legend = c(0.8, 0.8),
		           font.legend=10,
		           xlab="Time(years)",
		           break.time.by = 2,
		           palette = bioCol,
		           surv.median.line = "hv",
		           risk.table=T,
		           cumevents=F,
		           risk.table.height=.25)
pdf(file="survival.pdf", width=7, height=5.5, onefile=FALSE)
print(surPlot)
dev.off()


######ÉúÐÅ×ÔÑ§Íø: https://www.biowolf.cn/
######¿Î³ÌÁ´½Ó1: https://shop119322454.taobao.com
######¿Î³ÌÁ´½Ó2: https://ke.biowolf.cn
######¿Î³ÌÁ´½Ó3: https://ke.biowolf.cn/mobile
######¹â¿¡ÀÏÊ¦ÓÊÏä: seqbio@foxmail.com
######¹â¿¡ÀÏÊ¦Î¢ÐÅ: eduBio
