# Supplementary material for: Integrated multi-omics analysis and experimental investigation of mitochondrial dynamics-related genes: molecular subtypes, immune landscape, and prognostic implications in lung adenocarcinoma
Source: Front Immunol. 2025 May 29;16:1585505. doi: 10.3389/fimmu.2025.1585505 (PMC12159055; doi:10.3389/fimmu.2025.1585505)
Supplement: Supplementary file 9 [file DataSheet2.zip › Peer Review Only-the relevant code/cuproOmics32.geneHeatmap.R]

#install.packages("pheatmap")


library(pheatmap)        #ÒýÓÃ°ü
expFile="uniSigExp.txt"            #±í´ïÊý¾ÝÎÄ¼þ
geneCluFile="geneCluster.txt"      #»ùÒò·ÖÐÍµÄ½á¹ûÎÄ¼þ
crgCluFile="CRGcluster.txt"        #Í­ËÀÍö·ÖÐÍµÄ½á¹ûÎÄ¼þ
cliFile="clinical.txt"             #ÁÙ´²Êý¾ÝÎÄ¼þ
setwd("C:\\Users\\lexb\\Desktop\\cuproOmics\\32.geneHeatmap")     #ÉèÖÃ¹¤×÷Ä¿Â¼

#¶ÁÈ¡±í´ïÊý¾ÝÎÄ¼þºÍÁ½¸ö·ÖÐÍÎÄ¼þ
exp=read.table(expFile, header=T, sep="\t", check.names=F, row.names=1)
crgClu=read.table(crgCluFile, header=T, sep="\t", check.names=F, row.names=1)
geneClu=read.table(geneCluFile, header=T, sep="\t", check.names=F, row.names=1)

#ºÏ²¢Êý¾Ý
sameSample=intersect(row.names(exp), row.names(crgClu))
exp=exp[sameSample,,drop=F]
expData=cbind(exp, geneCluster=geneClu[sameSample,], CRGcluster=crgClu[sameSample,])
Project=gsub("(.*?)\\_.*", "\\1", rownames(expData))
rownames(expData)=gsub("(.*?)\\_(.*?)", "\\2", rownames(expData))
expData=cbind(expData, Project)

#ºÏ²¢ÁÙ´²Êý¾Ý
cli=read.table(cliFile, header=T, sep="\t", check.names=F, row.names=1)
cli[,"Age"]=ifelse(cli[,"Age"]=="unknow", "unknow", ifelse(cli[,"Age"]>65,">65","<=65"))
sameSample=intersect(row.names(expData), row.names(cli))
expData=expData[sameSample,,drop=F]
cli=cli[sameSample,,drop=F]
data=cbind(expData, cli)

#ÌáÈ¡ÈÈÍ¼Êý¾Ý
data=data[order(data$geneCluster),]
Type=data[,((ncol(data)-2-ncol(cli)):ncol(data))]
data=t(data[,1:(ncol(expData)-3)])

#¶¨ÒåÈÈÍ¼×¢ÊÍµÄÑÕÉ«
bioCol=c("#0066FF","#FF9900","#FF0000","#6E568C","#7CC767","#223D6C","#D20A13","#FFD121","#088247","#11AA4D")
ann_colors=list()
CRGcol=bioCol[1:length(levels(factor(Type$CRGcluster)))]
names(CRGcol)=levels(factor(Type$CRGcluster))
ann_colors[["CRGcluster"]]=CRGcol
GENEcol=bioCol[1:length(levels(factor(Type$geneCluster)))]
names(GENEcol)=levels(factor(Type$geneCluster))
ann_colors[["geneCluster"]]=GENEcol

#ÈÈÍ¼¿ÉÊÓ»¯
pdf("heatmap.pdf", height=6, width=8)
pheatmap(data,
         annotation=Type,
         annotation_colors = ann_colors,
         color = colorRampPalette(c(rep("blue",5), "white", rep("red",5)))(50),
         cluster_cols =F,
         cluster_rows =T,
         scale="row",
         show_colnames=F,
         show_rownames=F,
         fontsize=6,
         fontsize_row=6,
         fontsize_col=6)
dev.off()


######ÉúÐÅ×ÔÑ§Íø: https://www.biowolf.cn/
######¿Î³ÌÁ´½Ó1: https://shop119322454.taobao.com
######¿Î³ÌÁ´½Ó2: https://ke.biowolf.cn
######¿Î³ÌÁ´½Ó3: https://ke.biowolf.cn/mobile
######¹â¿¡ÀÏÊ¦ÓÊÏä: seqbio@foxmail.com
######¹â¿¡ÀÏÊ¦Î¢ÐÅ: eduBio
