# Supplementary material for: Integrated multi-omics analysis and experimental investigation of mitochondrial dynamics-related genes: molecular subtypes, immune landscape, and prognostic implications in lung adenocarcinoma
Source: Front Immunol. 2025 May 29;16:1585505. doi: 10.3389/fimmu.2025.1585505 (PMC12159055; doi:10.3389/fimmu.2025.1585505)
Supplement: Supplementary file 9 [file DataSheet2.zip › Peer Review Only-the relevant code/cuproOmics36.clusterRisk.R]

#if (!requireNamespace("BiocManager", quietly = TRUE))
#    install.packages("BiocManager")
#BiocManager::install("limma")

#install.packages("ggpubr")


#ÒýÓÃ°ü
library(limma)
library(ggpubr)
crgCluFile="CRGcluster.txt"        #Í­ËÀÍö·ÖÐÍµÄ½á¹ûÎÄ¼þ
geneCluFile="geneCluster.txt"      #»ùÒò·ÖÐÍµÄ½á¹ûÎÄ¼þ
scoreFile="risk.all.txt"           #·çÏÕÎÄ¼þ
setwd("C:\\Users\\lexb\\Desktop\\cuproOmics\\36.clusterRisk")     #ÉèÖÃ¹¤×÷Ä¿Â¼

#¶ÁÈ¡ÊäÈëÎÄ¼þ
crgClu=read.table(crgCluFile, header=T, sep="\t", check.names=F, row.names=1)
geneClu=read.table(geneCluFile, header=T, sep="\t", check.names=F, row.names=1)
score=read.table(scoreFile, header=T, sep="\t", check.names=F, row.names=1)
score$riskScore[score$riskScore>quantile(score$riskScore,0.99)]=quantile(score$riskScore,0.99)

#ºÏ²¢Êý¾Ý
twoCluster=cbind(crgClu, geneClu)
rownames(twoCluster)=gsub("(.*?)\\_(.*?)", "\\2", rownames(twoCluster))
sameSample=intersect(row.names(twoCluster), row.names(score))
data=cbind(score[sameSample,,drop=F], twoCluster[sameSample,,drop=F])


#######Í­ËÀÍö·ÖÐÍµÄÏäÏßÍ¼########
#ÉèÖÃ±È½Ï×é
data$CRGcluster=factor(data$CRGcluster, levels=levels(factor(data$CRGcluster)))
group=levels(factor(data$CRGcluster))
comp=combn(group, 2)
my_comparisons=list()
for(i in 1:ncol(comp)){my_comparisons[[i]]<-comp[,i]}

#¶¨ÒåÍ¼ÐÎÑÕÉ«
bioCol=c("#0066FF","#FF9900","#FF0000","#6E568C","#7CC767","#223D6C","#D20A13","#FFD121","#088247","#11AA4D")
bioCol=bioCol[1:length(levels(factor(data$CRGcluster)))]
	
#»æÖÆboxplot
boxplot=ggboxplot(data, x="CRGcluster", y="riskScore", color="CRGcluster",
			      xlab="CRGcluster",
			      ylab="Risk score",
			      legend.title="CRGcluster",
			      palette=bioCol,
			      add = "jitter")+ 
	stat_compare_means(comparisons = my_comparisons)
	
#Êä³öÍ¼Æ¬
pdf(file="CRGcluster.pdf", width=5, height=4.5)
print(boxplot)
dev.off()
#######Í­ËÀÍö·ÖÐÍµÄÏäÏßÍ¼########


#######»ùÒò·ÖÐÍµÄÏäÏßÍ¼########
#ÉèÖÃ±È½Ï×é
data$geneCluster=factor(data$geneCluster, levels=levels(factor(data$geneCluster)))
group=levels(factor(data$geneCluster))
comp=combn(group, 2)
my_comparisons=list()
for(i in 1:ncol(comp)){my_comparisons[[i]]<-comp[,i]}

#¶¨ÒåÑÕÉ«
bioCol=c("#0066FF","#FF9900","#FF0000","#6E568C","#7CC767","#223D6C","#D20A13","#FFD121","#088247","#11AA4D")
bioCol=bioCol[1:length(levels(factor(data$geneCluster)))]
	
#»æÖÆboxplot
boxplot=ggboxplot(data, x="geneCluster", y="riskScore", color="geneCluster",
			      xlab="geneCluster",
			      ylab="Risk score",
			      legend.title="geneCluster",
			      palette=bioCol,
			      add = "jitter")+ 
	stat_compare_means(comparisons = my_comparisons)
	
#Êä³öÍ¼Æ¬
pdf(file="geneCluster.pdf", width=5, height=4.5)
print(boxplot)
dev.off()
#######»ùÒò·ÖÐÍµÄÏäÏßÍ¼########


######ÉúÐÅ×ÔÑ§Íø: https://www.biowolf.cn/
######¿Î³ÌÁ´½Ó1: https://shop119322454.taobao.com
######¿Î³ÌÁ´½Ó2: https://ke.biowolf.cn
######¿Î³ÌÁ´½Ó3: https://ke.biowolf.cn/mobile
######¹â¿¡ÀÏÊ¦ÓÊÏä: seqbio@foxmail.com
######¹â¿¡ÀÏÊ¦Î¢ÐÅ: eduBio
