# Supplementary material for: Integrated multi-omics analysis and experimental investigation of mitochondrial dynamics-related genes: molecular subtypes, immune landscape, and prognostic implications in lung adenocarcinoma
Source: Front Immunol. 2025 May 29;16:1585505. doi: 10.3389/fimmu.2025.1585505 (PMC12159055; doi:10.3389/fimmu.2025.1585505)
Supplement: Supplementary file 9 [file DataSheet2.zip › Peer Review Only-the relevant code/cuproOmics45.vioplot.R]

#install.packages("reshape2")
#install.packages("ggpubr")


#ÒýÓÃ°ü
library(reshape2)
library(ggpubr)

riskFile="risk.all.txt"      #·çÏÕÎÄ¼þ
TMEfile="TMEscores.txt"      #Ö×ÁöÎ¢»·¾³´ò·ÖÎÄ¼þ
setwd("C:\\Users\\lexb\\Desktop\\cuproOmics\\45.estimateVioplot")      #ÉèÖÃ¹¤×÷Ä¿Â¼

#¶ÁÈ¡·çÏÕÎÄ¼þ
Risk=read.table(riskFile, header=T, sep="\t", check.names=F, row.names=1)
Risk$risk=factor(Risk$risk, levels=c("low","high"))

#¶ÁÈ¡Ö×ÁöÎ¢»·¾³´ò·ÖÎÄ¼þ
score=read.table(TMEfile, header=T, sep="\t", check.names=F, row.names=1)
score=score[,1:3]
rownames(score)=gsub("(.*?)\\_(.*?)", "\\2", rownames(score))
score=score[row.names(Risk),,drop=F]

#Êý¾ÝºÏ²¢
rt=cbind(Risk[,"risk",drop=F], score)

#½«ºÏ²¢ºóµÄÊý¾Ý×ª»»Îªggplot2µÄÊäÈëÎÄ¼þ
data=melt(rt, id.vars=c("risk"))
colnames(data)=c("Risk", "scoreType", "Score")

#»æÖÆÐ¡ÌáÇÙÍ¼
p=ggviolin(data, x="scoreType", y="Score", fill = "Risk",
	     xlab="",
	     ylab="TME score",
	     legend.title="Risk",
	     add = "boxplot", add.params = list(color="white"),
	     palette = c("#0088FF", "#FF5555"), width=1)
p=p+rotate_x_text(45)
p1=p+stat_compare_means(aes(group=Risk),
	      method="wilcox.test",
	      symnum.args=list(cutpoints = c(0, 0.001, 0.01, 0.05, 1), symbols = c("***", "**", "*", " ")),
	      label = "p.signif")

#Êä³öÍ¼ÐÎ
pdf(file="vioplot.pdf", width=6, height=5)
print(p1)
dev.off()


######ÉúÐÅ×ÔÑ§Íø: https://www.biowolf.cn/
######¿Î³ÌÁ´½Ó1: https://shop119322454.taobao.com
######¿Î³ÌÁ´½Ó2: https://ke.biowolf.cn
######¿Î³ÌÁ´½Ó3: https://ke.biowolf.cn/mobile
######¹â¿¡ÀÏÊ¦ÓÊÏä: seqbio@foxmail.com
######¹â¿¡ÀÏÊ¦Î¢ÐÅ: eduBio
