# Supplementary material for: Integrated multi-omics analysis and experimental investigation of mitochondrial dynamics-related genes: molecular subtypes, immune landscape, and prognostic implications in lung adenocarcinoma
Source: Front Immunol. 2025 May 29;16:1585505. doi: 10.3389/fimmu.2025.1585505 (PMC12159055; doi:10.3389/fimmu.2025.1585505)
Supplement: Supplementary file 9 [file DataSheet2.zip › Peer Review Only-the relevant code/cuproOmics51.pRRophetic.R]

#if (!requireNamespace("BiocManager", quietly = TRUE))
#    install.packages("BiocManager")
#BiocManager::install(c("car", "ridge", "preprocessCore", "genefilter", "sva"))

#install.packages("ggpubr")


#ÒýÓÃ°ü
library(limma)
library(ggpubr)
library(pRRophetic)
library(ggplot2)
set.seed(12345)

pFilter=0.001               #pvalueµÄ¹ýÂËÌõ¼þ
expFile="merge.txt"         #±í´ïÊý¾ÝÎÄ¼þ
riskFile="risk.all.txt"     #·çÏÕÎÄ¼þ
setwd("C:\\Users\\lexb\\Desktop\\cuproOmics\\51.pRRophetic")    #ÉèÖÃ¹¤×÷Ä¿Â¼
allDrugs=c("A.443654", "A.770041", "ABT.263", "ABT.888", "AG.014699", "AICAR", "AKT.inhibitor.VIII", "AMG.706", "AP.24534", "AS601245", "ATRA", "AUY922", "Axitinib", "AZ628", "AZD.0530", "AZD.2281", "AZD6244", "AZD6482", "AZD7762", "AZD8055", "BAY.61.3606", "Bexarotene", "BI.2536", "BIBW2992", "Bicalutamide", "BI.D1870", "BIRB.0796", "Bleomycin", "BMS.509744", "BMS.536924", "BMS.708163", "BMS.754807", "Bortezomib", "Bosutinib", "Bryostatin.1", "BX.795", "Camptothecin", "CCT007093", "CCT018159", "CEP.701", "CGP.082996", "CGP.60474", "CHIR.99021", "CI.1040", "Cisplatin", "CMK", "Cyclopamine", "Cytarabine", "Dasatinib", "DMOG", "Docetaxel", "Doxorubicin", "EHT.1864", "Elesclomol", "Embelin", "Epothilone.B", "Erlotinib", "Etoposide", "FH535", "FTI.277", "GDC.0449", "GDC0941", "Gefitinib", "Gemcitabine", "GNF.2", "GSK269962A", "GSK.650394", "GW.441756", "GW843682X", "Imatinib", "IPA.3", "JNJ.26854165", "JNK.9L", "JNK.Inhibitor.VIII", "JW.7.52.1", "KIN001.135", "KU.55933", "Lapatinib", "Lenalidomide", "LFM.A13", "Metformin", "Methotrexate", "MG.132", "Midostaurin", "Mitomycin.C", "MK.2206", "MS.275", "Nilotinib", "NSC.87877", "NU.7441", "Nutlin.3a", "NVP.BEZ235", "NVP.TAE684", "Obatoclax.Mesylate", "OSI.906", "PAC.1", "Paclitaxel", "Parthenolide", "Pazopanib", "PD.0325901", "PD.0332991", "PD.173074", "PF.02341066", "PF.4708671", "PF.562271", "PHA.665752", "PLX4720", "Pyrimethamine", "QS11", "Rapamycin", "RDEA119", "RO.3306", "Roscovitine", "Salubrinal", "SB.216763", "SB590885", "Shikonin", "SL.0101.1", "Sorafenib", "S.Trityl.L.cysteine", "Sunitinib", "Temsirolimus", "Thapsigargin", "Tipifarnib", "TW.37", "Vinblastine", "Vinorelbine", "Vorinostat", "VX.680", "VX.702", "WH.4.023", "WO2009093972", "WZ.1.84", "X17.AAG", "X681640", "XMD8.85", "Z.LLNle.CHO", "ZM.447439")

#¶ÁÈ¡±í´ïÊäÈëÎÄ¼þ,²¢¶ÔÊý¾Ý½øÐÐ´¦Àí
rt = read.table(expFile, header=T, sep="\t", check.names=F)
rt=as.matrix(rt)
rownames(rt)=rt[,1]
exp=rt[,2:ncol(rt)]
dimnames=list(rownames(exp),colnames(exp))
data=matrix(as.numeric(as.matrix(exp)),nrow=nrow(exp),dimnames=dimnames)
data=avereps(data)
data=data[rowMeans(data)>0.5,]
colnames(data)=gsub("(.*?)\\_(.*?)", "\\2", colnames(data))

#¶ÁÈ¡·çÏÕÊäÈëÎÄ¼þ
riskRT=read.table(riskFile, header=T, sep="\t", check.names=F, row.names=1)

for(drug in allDrugs){
	#Ô¤²âÒ©ÎïÃô¸ÐÐÔ
	senstivity=pRRopheticPredict(data, drug, selection=1)
	senstivity=senstivity[senstivity!="NaN"]
	senstivity[senstivity>quantile(senstivity,0.99)]=quantile(senstivity,0.99)
	
	#·çÏÕÎÄ¼þºÍÒ©ÎïÃô¸ÐÐÔºÏ²¢
	sameSample=intersect(row.names(riskRT), names(senstivity))
	risk=riskRT[sameSample, "risk",drop=F]
	senstivity=senstivity[sameSample]
	rt=cbind(risk, senstivity)
	
	#ÉèÖÃ±È½Ï×é
	rt$risk=factor(rt$risk, levels=c("low", "high"))
	type=levels(factor(rt[,"risk"]))
	comp=combn(type, 2)
	my_comparisons=list()
	for(i in 1:ncol(comp)){my_comparisons[[i]]<-comp[,i]}
	
	#»ñÈ¡¸ßµÍ·çÏÕ×é²îÒìpvalue
	test=wilcox.test(senstivity~risk, data=rt)
	
	if(test$p.value<pFilter){
		#»æÖÆÏäÏßÍ¼
		boxplot=ggboxplot(rt, x="risk", y="senstivity", fill="risk",
					      xlab="Risk",
					      ylab=paste0(drug, " senstivity (IC50)"),
					      legend.title="Risk",
					      palette=c("#0066FF","#FF0000")
					     )+ 
			stat_compare_means(comparisons=my_comparisons)
		pdf(file=paste0("durgSenstivity.", drug, ".pdf"), width=5, height=4.5)
		print(boxplot)
		dev.off()
	}
}


######ÉúÐÅ×ÔÑ§Íø: https://www.biowolf.cn/
######¿Î³ÌÁ´½Ó1: https://shop119322454.taobao.com
######¿Î³ÌÁ´½Ó2: https://ke.biowolf.cn
######¿Î³ÌÁ´½Ó3: https://ke.biowolf.cn/mobile
######¹â¿¡ÀÏÊ¦ÓÊÏä: seqbio@foxmail.com
######¹â¿¡ÀÏÊ¦Î¢ÐÅ: eduBio
