# Supplementary material for: Integrated multi-omics analysis and experimental investigation of mitochondrial dynamics-related genes: molecular subtypes, immune landscape, and prognostic implications in lung adenocarcinoma
Source: Front Immunol. 2025 May 29;16:1585505. doi: 10.3389/fimmu.2025.1585505 (PMC12159055; doi:10.3389/fimmu.2025.1585505)
Supplement: Supplementary file 10 [file DataSheet3.zip]

Archive with 38 entries (26 files):
- the raw images to Figures 14A, 14B, AND 14C/
- the raw images to Figures 14A, 14B, AND 14C/Colony Formation Assay/
- the raw images to Figures 14A, 14B, AND 14C/Colony Formation Assay/A549(Colony Formation Assay).jpg
- the raw images to Figures 14A, 14B, AND 14C/Colony Formation Assay/H1299(Colony Formation Assay).jpg
- the raw images to Figures 14A, 14B, AND 14C/Transwell Assay/
- the raw images to Figures 14A, 14B, AND 14C/Transwell Assay/A549/
- the raw images to Figures 14A, 14B, AND 14C/Transwell Assay/A549/Invasion/
- the raw images to Figures 14A, 14B, AND 14C/Transwell Assay/A549/Invasion/NC.tif
- the raw images to Figures 14A, 14B, AND 14C/Transwell Assay/A549/Invasion/si-MTCH2-2.tif
- the raw images to Figures 14A, 14B, AND 14C/Transwell Assay/A549/Invasion/si-MTCH2-3.tif
- the raw images to Figures 14A, 14B, AND 14C/Transwell Assay/A549/Migration/
- the raw images to Figures 14A, 14B, AND 14C/Transwell Assay/A549/Migration/NC.tif
- the raw images to Figures 14A, 14B, AND 14C/Transwell Assay/A549/Migration/si-MTCH2-2.tif
- the raw images to Figures 14A, 14B, AND 14C/Transwell Assay/A549/Migration/si-MTCH2-3.tif
- the raw images to Figures 14A, 14B, AND 14C/Transwell Assay/H1299/
- the raw images to Figures 14A, 14B, AND 14C/Transwell Assay/H1299/Invasion/
- the raw images to Figures 14A, 14B, AND 14C/Transwell Assay/H1299/Invasion/NC.tif
- the raw images to Figures 14A, 14B, AND 14C/Transwell Assay/H1299/Invasion/si-MTCH2-2.tif
- the raw images to Figures 14A, 14B, AND 14C/Transwell Assay/H1299/Invasion/si-MTCH2-3.tif
- the raw images to Figures 14A, 14B, AND 14C/Transwell Assay/H1299/Migration/
- the raw images to Figures 14A, 14B, AND 14C/Transwell Assay/H1299/Migration/NC.tif
- the raw images to Figures 14A, 14B, AND 14C/Transwell Assay/H1299/Migration/si-MTCH2-2.tif
- the raw images to Figures 14A, 14B, AND 14C/Transwell Assay/H1299/Migration/si-MTCH2-3.tif
- the raw images to Figures 14A, 14B, AND 14C/Wound Healing Assay/
- the raw images to Figures 14A, 14B, AND 14C/Wound Healing Assay/A549/
- the raw images to Figures 14A, 14B, AND 14C/Wound Healing Assay/A549/0h(NC).jpg
- the raw images to Figures 14A, 14B, AND 14C/Wound Healing Assay/A549/0h(si-MTCH2-2).jpg
- the raw images to Figures 14A, 14B, AND 14C/Wound Healing Assay/A549/0h(si-MTCH2-3).jpg
- the raw images to Figures 14A, 14B, AND 14C/Wound Healing Assay/A549/24h(NC).jpg
- the raw images to Figures 14A, 14B, AND 14C/Wound Healing Assay/A549/24h(si-MTCH2-2).jpg
- the raw images to Figures 14A, 14B, AND 14C/Wound Healing Assay/A549/24h(si-MTCH2-3).jpg
- the raw images to Figures 14A, 14B, AND 14C/Wound Healing Assay/H1299/
- the raw images to Figures 14A, 14B, AND 14C/Wound Healing Assay/H1299/0h(NC).jpg
- the raw images to Figures 14A, 14B, AND 14C/Wound Healing Assay/H1299/0h(si-MTCH2-2).jpg
- the raw images to Figures 14A, 14B, AND 14C/Wound Healing Assay/H1299/0h(si-MTCH2-3).jpg
- the raw images to Figures 14A, 14B, AND 14C/Wound Healing Assay/H1299/24h(NC).jpg
- the raw images to Figures 14A, 14B, AND 14C/Wound Healing Assay/H1299/24h(si-MTCH2-2).jpg
- the raw images to Figures 14A, 14B, AND 14C/Wound Healing Assay/H1299/24h(si-MTCH2-3).jpg
