# Supplementary material for: Integrated multi-omics analysis and experimental investigation of mitochondrial dynamics-related genes: molecular subtypes, immune landscape, and prognostic implications in lung adenocarcinoma
Source: Front Immunol. 2025 May 29;16:1585505. doi: 10.3389/fimmu.2025.1585505 (PMC12159055; doi:10.3389/fimmu.2025.1585505)
Supplement: Supplementary file 11 [file Table1.xlsx]

## Sheet: S1
Supplementary Table 1. The 23 MD genes obtained from the TCGA dataset.
ARMC10
DNM1L
FIS1
MFF
MIEF1
MIEF2
MTFP1
MTFR1
MTFR2
MUL1
OMA1
RAB24
SLC25A46
SPIRE1
STX17
ARL2
MFN1
MFN2
MIGA1
MIGA2
MTCH2
OPA1
PLD6

## Sheet: S2
Supplementary Table 2. The 217 DEGs between MD clusters.
TTK
NEK2
BUB1
CEP55
TOP2A
DEPDC1
CKAP2L
MCM10
KIF23
MTFR2
CCNA2
BIRC5
CENPA
MAD2L1
MELK
CDC6
ANLN
RACGAP1
KIF11
CDCA5
KPNA2
CCNB1
UBE2T
EXO1
RAD51
RRM2
CDCA8
CHEK1
KIF4A
BUB1B
ZWINT
KIF2C
TPX2
RAD51AP1
ASPM
CDKN3
DEPDC1B
CDC25C
GINS1
CENPE
HMMR
CENPI
SPAG5
KIF14
ATAD2
DIAPH3
ESCO2
DTL
MCM6
CENPF
KIF15
PLK4
ECT2
UBE2C
FBXO5
MCM4
KIFC1
CCNB2
KIF18A
BRCA1
MTHFD2
PBK
STIL
FAM83D
ARHGAP11A
KIF20A
CDCA2
SHCBP1
CKAP2
E2F8
WDHD1
CDC20
PLK1
PRR11
AURKA
FOXM1
TRIP13
MYBL2
OIP5
UHRF1
CKS1B
RAD54L
CENPK
POLE2
FAM111B
CLSPN
ESPL1
MKI67
RFC4
ASF1B
XRCC2
GTSE1
CCNE2
POLQ
LMNB1
GINS2
AURKB
CDCA3
TROAP
TYMS
TK1
CDT1
NEIL3
CCNE1
HMGA1
E2F7
MCM2
SELENBP1
GGH
CYP4B1
STMN1
IGF2BP3
SLC2A1
CACNA2D2
PLOD2
RPL39L
ADAMTS8
PSAT1
FOLR1
PEBP4
RHOBTB2
CLU
SCGB3A2
TMEM163
SUSD2
SCGB3A1
SPATA18
CTHRC1
INMT
ELOVL6
SCTR
ARNTL2
ATOH8
SFTPD
ECRG4
PFN2
DUOX1
PMAIP1
PLA2G1B
SFTPB
SLC22A3
MMP12
CTSH
VSIG2
RNASE1
DSP
CPAMD8
PLA2G10
GPC6
MFAP4
ELN
SLC26A9
RAP1GAP
GREM1
SLPI
CLIC3
C7
ALPL
GGT6
TXNRD1
CHIA
STEAP1
NAPSA
C15orf48
SCNN1B
CD207
PIGR
CRTAC1
FOXA2
EGLN3
PGC
C4BPA
AGER
ERN2
GNG4
FCER1A
C1orf116
AQP3
GJB2
PRG4
ABCA3
ATP13A4
CXCL8
SPINK5
MMP28
HSD17B6
HLA-DQB2
SCGB1A1
WIF1
FAM83A
GJB1
AQP4
LRRK2
C9orf24
COL11A1
NMU
ROS1
SFTPC
SFTPA1
CLDN18
DMBT1
CD1A
AQP5
PRAME
MAGEA6
SFTPA2
CRYM
C20orf85
IGHD
CTSE
MSLN
SPP1
CLDN2
SERPINB5
TMPRSS11E
FGB
PAEP

## Sheet: S3
Supplementary Table 3. LASSO-selected MD-related significant gene expression matrix and follow-up information.
id	futime	fustat	ANLN	CDKN3	CDC20	SLC2A1	SFTPD	NAPSA	FAM83A	DMBT1	SFTPC
TCGA-35-5375	0.723287671232877	0	2.84752	5.57085	4.3728	4.71214	1.84296	2.15206	-0.660588	0.307929	1.20013
TCGA-55-A4DF	1.20547945205479	1	3.39275	4.84278	5.61722	6.7981	5.37766	4.79623	2.62814	4.09205	7.10721
TCGA-MP-A4T4	7.16986301369863	1	3.09691	3.17926	4.83425	4.74369	3.68317	8.11394	4.40988	3.8666	4.8136
TCGA-L9-A5IP	0.158904109589041	1	4.57398	3.05458	4.77402	7.3729	1.34577	0.517291	9.25745	3.41308	0.569469
TCGA-49-AARR	13.6767123287671	0	0.653994	0.704964	1.854	3.90123	7.59934	7.68844	1.365	9.11199	11.1558
TCGA-44-6146	1.99452054794521	0	1.96937	0.723445	1.52327	5.03744	5.52116	5.9332	1.30052	5.27451	8.70254
TCGA-05-4424	2.5013698630137	0	3.42657	3.28077	4.79862	4.71828	6.76226	7.28581	4.76494	5.31206	10.1654
TCGA-NJ-A4YI	0.010958904109589	1	1.3713	1.54878	2.89558	2.90139	6.92692	9.45278	3.93107	7.76039	5.2702
TCGA-86-A4P7	1.13698630136986	0	2.19464	1.70911	2.80239	2.57222	7.48448	8.39649	2.77898	7.4395	11.3181
TCGA-55-8620	1.02739726027397	1	3.15739	3.75248	4.6292	4.76065	4.41882	4.41797	-0.979903	2.86624	8.00283
TCGA-50-6595	0.517808219178082	1	6.70233	4.96708	5.48949	7.00876	1.65926	5.38362	5.20262	0.499871	2.08718
TCGA-78-7633	4.18630136986301	1	1.71183	1.06883	2.25564	1.79436	8.08973	9.55416	2.68292	2.14515	8.4948
TCGA-78-7220	2.21095890410959	1	4.39791	4.34519	4.91828	5.85138	3.96817	4.78728	6.10063	3.63745	6.75497
TCGA-53-7624	2.85753424657534	1	6.02265	4.36022	6.54179	7.8244	1.74251	1.29057	1.98139	0.442084	1.01265
TCGA-49-AARN	3.10958904109589	1	2.4185	2.23113	3.23589	4.42138	6.581	9.15851	4.26457	6.32372	7.33486
TCGA-62-A46R	4.72602739726027	1	3.70276	2.54232	3.43242	2.83151	3.91177	9.77974	4.37943	0.29432	0.871468
TCGA-50-8457	3.08219178082192	0	0.356645	0.475979	0.911193	2.13597	7.54393	9.26984	2.81698	5.14223	1.46583
TCGA-55-8092	0.421917808219178	1	2.35537	1.14105	2.63586	5.72499	3.32635	1.96646	3.54112	0.843842	1.62402
TCGA-NJ-A4YQ	3.92328767123288	0	2.53146	1.78222	3.02771	4.8685	5.74998	4.80846	6.41595	3.70095	8.53905
TCGA-91-A4BD	1.65205479452055	0	0.539616	1.11711	1.75579	2.6899	6.58491	9.04168	2.94801	4.50449	9.97622
TCGA-69-8255	0.353424657534247	0	3.84478	2.76712	5.2625	2.24573	5.10568	5.46713	-0.689585	4.14794	8.721
TCGA-69-8253	1.16712328767123	0	0.870054	1.19386	2.6204	4.10607	7.77502	10.5006	4.75291	9.07632	8.4949
TCGA-86-A4D0	0.317808219178082	1	3.70893	4.22785	5.69786	3.50902	3.10055	2.91106	2.78498	0.785313	3.15562
TCGA-49-6744	4.61095890410959	0	2.02928	1.47567	3.3783	4.18896	7.1123	8.32603	3.47254	4.96758	9.55253
TCGA-J2-8192	2.02465753424658	0	3.37296	1.69388	2.42566	5.20241	6.1496	8.76249	3.69487	3.44341	6.99822
TCGA-44-2662	3.50684931506849	0	4.93947	3.02928	3.71336	6.57596	2.49931	5.85936	5.10211	3.31383	0.520282
TCGA-78-7158	0.49041095890411	1	2.7029	1.75481	3.33902	1.95835	6.71777	9.76829	3.2329	5.70862	4.31586
TCGA-05-4432	2.08493150684932	0	2.70955	2.68603	4.85067	4.37943	5.09899	7.19073	3.5834	3.63707	7.92082
TCGA-78-7143	13.5917808219178	1	5.28826	3.08988	4.18851	4.73361	5.99799	8.84969	3.03604	2.80883	8.17888
TCGA-73-4668	1.27945205479452	0	3.69309	2.2482	4.31428	6.07222	4.58202	8.60907	5.43237	0.64141	2.30076
TCGA-38-4625	8.14520547945206	0	5.08383	3.47857	6.1433	5.82335	6.3682	6.89584	5.99359	4.05785	10.7312
TCGA-86-6851	0.49041095890411	0	2.69904	1.62483	3.44135	3.85658	5.26491	7.13401	4.11162	0.966951	4.06723
TCGA-44-6779	1.36986301369863	1	5.6094	3.77099	5.20473	6.49581	0.98856	0.888513	7.90281	1.7684	1.20408
TCGA-05-4434	1.25205479452055	1	3.91539	3.65873	5.0146	6.79183	5.58944	7.80193	6.72633	7.07867	7.17483
TCGA-67-3773	1.16986301369863	0	1.11137	1.61841	1.39501	3.02271	8.93494	10.2868	2.61047	3.05551	9.10717
TCGA-55-6983	7.73424657534247	0	1.25017	1.70338	2.8264	3.36223	7.69733	8.98594	5.35552	7.51618	6.88014
TCGA-05-5425	2.41643835616438	0	4.0503	3.08018	4.41639	6.05276	7.1315	8.45852	4.81099	4.93275	9.97829
TCGA-67-3771	1.67123287671233	0	3.55373	3.97818	4.30188	5.75351	4.06769	5.02508	2.4323	2.25681	3.77829
TCGA-55-8299	1.28493150684932	1	4.673	2.74686	3.99223	4.81056	8.30025	8.42323	6.17677	7.45472	5.31949
TCGA-05-5429	0.753424657534247	1	3.45484	3.48486	4.90011	7.44949	0.541669	0.692013	1.73655	1.16543	0.11515
TCGA-93-A4JO	0.0904109589041096	1	1.99949	1.36819	3.06506	2.94792	5.69124	6.6237	4.55629	4.24482	8.9332
TCGA-05-4402	0.668493150684932	1	3.43407	2.60511	4.10033	6.48414	7.72112	8.19953	5.16765	1.6649	5.94777
TCGA-97-8179	1.19178082191781	0	3.08142	2.4454	2.89008	2.03812	6.61679	9.77009	4.29646	2.89199	9.26892
TCGA-55-7914	0.512328767123288	1	2.80884	2.21915	3.42632	3.09819	8.02656	10.9305	3.24946	4.47789	8.70834
TCGA-49-4490	1.05479452054795	1	2.40609	1.54942	2.88377	5.00742	4.08459	7.69444	2.95092	4.29406	3.1581
TCGA-55-8090	1.63835616438356	1	3.61973	2.11094	3.47536	5.81925	6.46003	9.06661	6.11365	5.61148	9.14226
TCGA-MP-A4TC	0.202739726027397	1	5.15253	3.06304	5.46182	6.38517	4.46937	9.4159	6.4406	0.363981	1.11275
TCGA-64-1681	3.1972602739726	1	2.44801	2.03233	3.2102	3.96676	8.20076	9.96788	1.58636	4.98783	10.353
TCGA-49-4486	6.35068493150685	1	0.182759	1.1723	1.94623	1.41532	9.26971	10.0957	1.79584	3.47918	7.77674
TCGA-91-6847	2.30684931506849	0	4.63716	3.93875	5.44428	6.06576	0.608399	0.663237	2.6199	4.36728	0.499191
TCGA-05-4249	4.17260273972603	0	1.17878	1.07201	2.21636	4.23499	6.17427	9.45746	5.75336	5.67157	6.72934
TCGA-86-8672	0.0520547945205479	1	3.33759	3.38214	4.79526	5.66623	4.54007	7.01517	6.40418	0.606499	1.56204
TCGA-50-5066	3.95068493150685	0	4.20532	4.2648	5.19969	4.60959	4.4796	5.49617	4.06173	1.74311	7.71994
TCGA-55-7727	0.326027397260274	0	4.51283	3.37744	3.91562	4.86688	7.94459	9.46137	4.91276	7.31353	8.0661
TCGA-86-8674	2.20821917808219	0	1.95968	1.91555	4.08457	2.4149	7.58467	9.84133	4.78048	4.32693	2.61683
TCGA-50-5942	5.06027397260274	0	0.788159	-0.0125667	1.03932	2.74126	8.27417	9.28154	2.49173	9.25024	9.80859
TCGA-44-2666	0.265753424657534	1	2.46219	1.36422	2.4209	2.54522	6.38431	9.21124	2.8601	4.67034	7.50902
TCGA-62-8395	3.33150684931507	0	1.363	0.959116	2.53775	3.25899	6.4327	7.77224	4.53753	3.65813	5.247
TCGA-55-6975	0.323287671232877	1	4.78337	3.94236	4.98896	5.86577	1.82039	1.62593	6.10708	0.593594	0.26364
TCGA-44-A47G	0.961643835616438	0	3.11712	1.87853	3.04434	3.93051	6.94974	8.49531	3.73977	4.40348	7.52362
TCGA-NJ-A4YG	6.19452054794521	0	1.11157	0.771772	2.46317	3.27406	8.08984	9.35234	5.29691	3.39368	9.51946
TCGA-05-4433	2	0	3.33028	2.56648	4.00514	5.52075	7.20203	7.4157	0.985998	7.3909	9.53122
TCGA-55-A4DG	1.66575342465753	0	1.84754	1.21443	2.26946	2.57621	7.018	9.90807	4.42744	6.28024	9.86
TCGA-49-4494	2.96164383561644	1	3.61165	4.05	4.3571	5.06591	6.86685	9.20626	5.24949	6.07865	8.92885
TCGA-44-6147	2.31506849315068	0	2.36731	1.81235	1.97786	3.46294	4.83085	8.11437	2.89003	6.49244	7.31774
TCGA-49-AARO	10.2986301369863	0	2.87811	2.55661	3.73919	6.0042	3.75674	7.75668	4.65609	4.00306	6.16046
TCGA-49-AAR4	2.40821917808219	1	3.01788	2.65497	4.06074	4.9785	1.57602	7.50918	4.83046	0.567421	0.190057
TCGA-55-8091	1.64383561643836	0	2.37207	2.32661	2.87899	5.11588	4.27525	9.32567	1.9307	6.05321	2.56375
TCGA-50-6673	0.0602739726027397	1	4.15707	2.00799	3.71617	3.72602	4.59268	9.70741	4.82478	8.08031	6.63111
TCGA-50-6591	0.326027397260274	1	5.27543	4.5714	6.53943	6.56364	1.1144	4.26543	1.64155	7.32131	0.0762438
TCGA-55-8514	1.42465753424658	0	0.728522	0.386557	2.20824	3.09788	6.81852	8.66466	4.16958	5.14703	7.99061
TCGA-44-7672	1.96986301369863	0	3.15734	2.66423	4.0936	4.70885	5.2505	8.47218	4.25569	3.95226	4.93731
TCGA-MP-A4T6	4.9041095890411	1	0.974526	0.904507	2.92781	3.36563	6.66464	10.4665	2.47756	3.25907	9.17553
TCGA-55-8511	1.51232876712329	0	4.23591	3.27979	4.59099	5.00157	4.17298	7.88392	7.9392	3.6392	6.6053
TCGA-78-7167	7.34520547945205	1	-0.0278057	-0.0756816	0.91551	2.60304	7.80896	10.273	5.06095	0.567857	9.28934
TCGA-97-A4M0	1.78630136986301	0	1.80521	0.697421	2.34334	3.55235	5.89586	10.1149	3.96744	3.1721	7.8557
TCGA-55-7573	1.33424657534247	0	1.05845	1.29807	2.10133	3.33777	9.92886	10.6824	0.624427	10.3585	8.7457
TCGA-86-7714	1.71232876712329	1	2.1226	1.07404	2.32961	4.35614	7.77726	9.14467	1.36033	6.80893	0.610741
TCGA-78-7145	2.26301369863014	1	4.86873	3.9296	5.2304	7.35127	4.15166	8.60732	6.78307	2.75491	7.0504
TCGA-86-8075	1.9013698630137	1	4.71845	2.92479	3.80674	5.84739	3.88939	8.16734	2.56402	3.46328	6.26444
TCGA-99-8025	2.9041095890411	0	2.86465	1.98876	3.68124	5.192	5.21021	8.91397	6.67025	1.71257	0.613139
TCGA-L9-A743	1.81917808219178	0	3.2702	2.35051	3.55097	3.97445	7.22086	8.2199	4.74636	7.13898	9.94966
TCGA-86-8054	3.14520547945205	0	4.71313	4.02656	5.13252	4.81955	6.17737	6.3197	5.40829	4.61029	7.78059
TCGA-86-A456	2.45479452054795	0	1.66358	1.65143	2.40317	3.40146	6.92868	8.82033	3.46667	6.18466	10.8578
TCGA-44-3919	2.81095890410959	1	2.96204	2.46574	3.68948	5.35983	7.6388	9.15104	3.98268	2.15558	9.33676
TCGA-80-5608	7.75890410958904	0	2.67361	3.17299	3.96478	3.28199	6.32872	9.19968	6.28514	4.21923	9.19536
TCGA-69-7973	0.63013698630137	0	3.59914	4.37197	4.7829	3.29461	6.20133	8.81473	5.59138	6.73327	9.0875
TCGA-35-4123	0.498630136986301	0	3.7204	4.75298	5.13241	7.47986	2.48578	7.77927	4.8942	0.568185	1.19196
TCGA-55-6982	2.72602739726027	1	4.41153	3.02024	5.16177	6.10624	5.81065	8.78331	3.29819	2.04208	2.32401
TCGA-86-8279	2.6	0	3.91795	1.84798	3.92651	4.90664	6.33854	8.70588	4.51659	4.05832	4.72802
TCGA-NJ-A55A	0.0410958904109589	0	1.69983	0.626719	2.08181	3.74588	7.34565	9.07516	1.64126	6.26391	10.859
TCGA-MN-A4N1	2.26575342465753	0	4.75735	2.45655	5.21052	4.88393	3.65029	7.72961	4.16107	0.963996	1.11844
TCGA-55-8301	1.46301369863014	0	2.97485	3.29109	4.40419	4.31483	7.53515	7.84574	3.83016	1.78099	5.0045
TCGA-05-4422	1	0	1.87867	1.94443	3.08804	2.40622	4.97638	8.98775	0.490671	5.77259	2.87769
TCGA-97-8552	1.71506849315068	0	0.626099	0.375136	1.61708	2.64527	8.5403	9.54565	0.634462	6.92843	13.3904
TCGA-97-7937	1.54520547945205	0	3.71991	3.37758	3.59463	4.02798	5.40579	8.98546	4.14137	6.60084	1.5476
TCGA-97-A4M7	1.72328767123288	0	1.7434	1.46874	2.50752	3.15097	8.37587	10.1186	2.10381	9.47703	7.80854
TCGA-91-8497	1.18904109589041	1	0.399931	0.7507	1.53796	2.68823	7.37872	9.43713	1.89043	5.24305	9.52829
TCGA-38-4632	3.71780821917808	1	4.47887	3.79815	5.01871	5.79195	4.8834	8.44743	5.96128	3.60283	6.20642
TCGA-78-7163	19.8575342465753	0	0.817766	0.422513	1.93933	5.78329	2.31644	9.18028	3.34989	4.9304	0.264864
TCGA-67-3770	1.67123287671233	0	1.34823	2.15789	2.90972	4.11068	7.99483	10.8706	1.57037	1.58528	11.7928
TCGA-50-5931	1.18904109589041	1	5.26072	3.05042	5.65372	7.18977	2.23994	2.73456	3.16844	0.692143	1.5858
TCGA-55-7994	1.65205479452055	0	6.47864	2.80626	5.2651	5.69911	5.52485	9.44038	6.29526	1.00281	5.98151
TCGA-55-7725	1.21095890410959	0	1.48847	1.30238	1.90579	1.99019	6.01348	9.36167	-0.216171	8.73037	8.10923
TCGA-MP-A4SY	4.11232876712329	1	3.92501	2.38003	3.38244	5.95145	5.24794	8.53392	4.93902	1.71765	0.550497
TCGA-97-7546	3.52054794520548	0	2.32356	2.24513	2.81947	2.75845	8.72528	9.87556	0.854139	3.54029	11.3239
TCGA-69-7980	1.12602739726027	0	2.40292	2.02223	3.70546	4.22416	4.3404	8.27024	3.26377	2.938	7.8026
TCGA-73-7498	3.25753424657534	0	0.658479	0.538754	1.46522	1.91702	6.97449	10.6196	4.79437	2.48369	9.28792
TCGA-86-8585	0.967123287671233	0	3.68048	3.32282	4.14719	6.49784	6.78445	5.56435	7.85866	2.9108	8.60528
TCGA-78-7542	0.879452054794521	1	6.80251	4.16283	6.14023	8.24474	5.31212	6.62007	6.85558	5.97126	4.76626
TCGA-05-4250	0.331506849315069	1	5.30432	3.4516	4.91695	6.38194	5.19118	8.00839	5.9748	4.00156	7.16738
TCGA-38-4630	2.93972602739726	1	3.32421	4.80877	6.51721	6.73991	1.1134	0.850813	1.37183	1.06525	0.0455108
TCGA-05-4418	0.750684931506849	1	3.70512	2.65972	3.99896	7.54042	4.56144	4.0849	7.4262	1.66713	3.24258
TCGA-55-6979	0.649315068493151	1	4.73366	2.63026	4.16643	3.59658	5.93743	6.91347	4.73335	7.51692	7.88927
TCGA-62-A472	2.49315068493151	0	4.15816	3.21469	4.06335	5.06918	5.847	9.05955	4.08757	4.60081	8.17368
TCGA-62-8398	1.21643835616438	1	4.26035	2.79529	3.947	7.85725	3.02545	5.44569	6.7491	3.14163	1.09071
TCGA-MP-A4TI	1.17534246575342	1	4.53416	3.67174	5.70791	5.29055	6.81914	6.9606	4.73437	5.94264	8.29645
TCGA-O1-A52J	4.92602739726027	1	1.91265	1.54831	2.20475	4.12502	8.52479	10.2115	3.9821	2.60055	12.2018
TCGA-67-6217	1.15616438356164	0	1.35483	0.423564	1.82841	2.47116	7.24809	10.663	2.01571	3.42728	7.40092
TCGA-MP-A4TK	1.59452054794521	1	4.21217	3.2781	3.94713	5.93452	4.95438	7.14679	5.87938	3.25734	8.19687
TCGA-38-A44F	0.364383561643836	0	0.985517	1.01746	1.67666	4.24818	7.07733	6.83507	2.71647	4.8555	9.98951
TCGA-78-7536	0.668493150684932	1	4.28044	4.62053	4.86334	3.38983	1.04764	2.16468	5.79648	0.533719	0.338422
TCGA-05-4389	3.75068493150685	0	2.8487	3.66217	4.39252	4.99151	7.25786	8.75274	4.33777	1.11259	3.91931
TCGA-86-8668	1.15890410958904	0	2.49386	1.18126	2.37401	3.94679	9.81703	9.2312	0.416349	6.38353	11.6114
TCGA-50-5939	1.26027397260274	1	3.37656	2.95483	4.13217	7.33124	6.03485	6.2425	7.95982	5.91273	9.32291
TCGA-49-AAR3	5.18630136986301	0	4.43034	3.30133	4.73245	3.7561	1.29841	5.37591	4.58845	0.461064	2.50214
TCGA-44-A479	1.33150684931507	0	2.65297	2.62522	3.93627	1.75338	1.25371	7.12604	2.70797	2.32661	1.18418
TCGA-55-A490	0.271232876712329	1	3.16315	3.68702	4.44695	4.79269	1.00924	7.33846	5.44872	0.277222	0.0284791
TCGA-55-8097	1.3041095890411	0	0.95702	0.502477	1.84452	1.59779	7.44588	9.86779	3.99674	4.1575	9.35103
TCGA-69-7974	0.504109589041096	0	5.52342	3.17803	4.35202	5.95713	7.17735	9.19137	8.14442	6.19498	9.88074
TCGA-55-6968	3.54246575342466	1	3.16083	3.70906	5.34567	4.5743	1.68794	2.93762	1.97496	0.591879	0.889176
TCGA-44-3917	3.24109589041096	0	4.24272	3.3257	4.11056	4.03708	5.59591	5.85811	3.57891	2.38435	3.66816
TCGA-05-4415	0.249315068493151	1	7.38339	4.83508	5.70947	7.97663	4.69488	5.03479	5.83474	1.79886	4.92755
TCGA-44-6145	1.63013698630137	0	3.39998	2.09587	3.62948	4.88121	5.77539	7.41889	5.19911	4.72288	7.67937
TCGA-95-7947	1.30684931506849	0	4.43976	3.12449	4.82133	4.96416	5.92228	6.15152	2.73135	6.3354	8.17823
TCGA-55-8089	1.92328767123288	1	4.90552	3.45632	5.02262	6.50909	6.94195	6.73857	7.33735	6.27659	9.14621
TCGA-86-7711	2.86575342465753	1	3.2124	2.60648	4.35795	6.27791	3.9719	1.63957	5.77554	0.699612	1.07937
TCGA-38-4628	4.08767123287671	1	3.29769	2.91386	4.45554	3.41868	2.7306	9.34593	3.94463	0.310162	1.1805
TCGA-55-A48Y	1.72602739726027	0	2.78578	1.44118	3.98	4.32777	5.57115	8.33614	5.20416	1.51896	0.874846
TCGA-MP-A4T9	3.46575342465753	1	3.87307	2.47663	3.98963	5.14381	8.49149	8.90141	5.0117	7.28768	11.4607
TCGA-95-7039	3.48493150684931	0	3.45982	3.34945	4.74302	4.84835	7.91145	9.62143	4.78133	4.24816	9.22342
TCGA-55-8206	2.43287671232877	0	1.35668	0.671393	1.92178	2.5159	8.6058	10.4378	0.945121	6.29911	11.0865
TCGA-44-7661	1.52602739726027	1	5.99295	3.7733	5.22162	6.73292	6.35769	8.3829	7.35751	7.08251	9.55206
TCGA-J2-A4AD	1.50684931506849	1	4.13378	3.34168	4.35656	4.74155	4.58434	4.66463	4.01432	2.27537	7.7994
TCGA-75-6206	7.0958904109589	0	0.736273	0.0506781	1.17639	3.17944	8.70832	10.5324	3.05667	0.697226	1.97738
TCGA-50-5051	1.30958904109589	1	2.4289	3.47149	4.03419	3.38253	4.99535	7.49557	4.14902	5.48934	7.12786
TCGA-97-A4M3	1.47945205479452	0	1.00992	1.03459	2.28405	2.4509	6.9197	9.69214	3.45589	2.77412	7.91836
TCGA-97-7552	5.29315068493151	0	1.6675	1.24337	2.16587	4.93995	7.59659	6.82528	2.01852	5.83732	7.20902
TCGA-44-2657	3.7013698630137	0	1.91523	1.70253	3.57423	3.74822	7.87647	8.91427	2.07196	5.3419	12.0221
TCGA-97-8172	1.49315068493151	0	0.984751	0.75488	1.95602	2.78683	5.35964	9.88794	4.71217	6.41539	9.31638
TCGA-55-7907	0.93972602739726	1	3.69034	2.31839	3.51455	4.54471	3.29849	7.60163	7.26765	1.4687	1.52422
TCGA-49-4510	2.45479452054795	1	-0.111507	0.421462	1.67074	4.06434	5.11935	10.2364	2.98757	4.88224	11.9597
TCGA-L9-A443	0.528767123287671	1	2.94911	2.37992	2.94388	2.73252	4.80033	9.12765	4.13664	4.53543	3.77992
TCGA-78-8655	6.46575342465753	0	3.08182	1.98751	3.58665	4.63371	5.3459	9.68134	4.80774	3.63154	8.01873
TCGA-L9-A444	0.841095890410959	0	2.69522	2.06642	2.8223	3.01486	4.53161	8.69829	3.9247	1.78684	0.660385
TCGA-49-6745	1.43013698630137	0	5.35527	3.02607	4.40325	5.3423	6.95789	8.86481	5.70256	7.24992	10.3849
TCGA-05-4405	1.67123287671233	0	3.02365	1.23035	2.84574	3.53526	5.49671	8.80895	4.88056	4.19383	9.112
TCGA-MP-A4TH	2.03013698630137	0	0.527374	0.495877	1.70178	3.08236	6.70299	10.8374	2.68621	4.17893	6.15327
TCGA-99-7458	2.04657534246575	0	2.68785	2.34377	3.28506	4.01685	7.34549	9.90944	4.58453	4.93107	9.69198
TCGA-55-1594	3.22739726027397	0	3.20983	2.48195	4.64062	4.49093	4.41969	8.08234	3.25303	4.56359	8.11355
TCGA-55-7913	1.53698630136986	1	4.50536	3.4189	4.4538	5.11247	5.35993	7.10708	5.44987	0.813237	2.63671
TCGA-86-6562	1.03013698630137	1	4.56975	2.8237	3.51672	5.93621	6.20993	9.31684	5.60889	3.51	9.44946
TCGA-95-7944	1.03287671232877	0	4.51631	2.50017	5.34527	4.80413	4.31635	0.395263	5.81899	2.27016	0.78117
TCGA-50-5933	6.55616438356164	1	5.37634	3.07217	5.17159	7.20627	4.14338	7.42819	7.24425	0.532712	0.70481
TCGA-55-7728	1.92876712328767	0	1.19998	1.5274	2.76581	4.08398	6.48531	6.07479	2.87063	5.57396	7.51018
TCGA-91-7771	1.34794520547945	0	1.61434	1.94944	2.80286	3.52852	8.04348	8.83395	3.00754	4.52294	7.02378
TCGA-73-4675	2.52602739726027	1	2.22175	1.41831	2.47269	5.73057	7.89313	8.73477	4.1992	0.366631	0.689224
TCGA-64-1676	4.73424657534247	0	2.00976	3.48638	4.16883	4.76975	4.19226	9.23621	3.92135	5.18373	5.92812
TCGA-75-5147	3.65205479452055	0	3.2324	4.04212	5.23847	4.90157	4.62044	7.88534	3.3759	1.9464	0.871398
TCGA-55-1595	4.05205479452055	0	3.19065	2.30645	3.44977	4.08707	5.10414	8.02912	5.8849	4.27297	7.57198
TCGA-78-8648	3.31232876712329	1	2.24432	1.68621	3.1866	3.44573	7.66557	7.59525	0.53983	6.59012	10.7913
TCGA-55-A57B	1.4958904109589	0	3.11652	1.40343	3.14133	3.80041	8.38519	9.97293	0.405739	6.76311	9.55657
TCGA-38-6178	1.22739726027397	0	3.56695	1.53357	3.81753	5.70386	4.93817	9.2606	3.7737	9.36238	6.86544
TCGA-55-6986	8.93424657534247	0	2.48707	1.57526	2.59037	4.23538	6.98993	9.69107	4.25506	6.8668	9.67229
TCGA-91-6849	0.0958904109589041	0	0.245064	0.082839	1.37978	3.078	4.7788	9.82482	3.32385	5.68545	2.22442
TCGA-55-7903	1.55342465753425	0	4.25561	3.43546	4.79133	5.2465	6.14151	9.34891	4.53917	6.11911	7.65064
TCGA-55-A493	0.0767123287671233	0	5.50387	4.23854	5.86775	7.43591	2.67299	6.80784	6.1718	2.16531	0.96957
TCGA-86-8280	1.92054794520548	0	2.49201	1.92675	3.55475	4.05077	8.07792	9.98203	1.52038	5.3309	12.5165
TCGA-91-6828	0.884931506849315	0	3.02626	2.58244	3.60778	3.18098	5.43985	8.68236	6.20816	5.43136	10.2896
TCGA-50-5932	3.38356164383562	1	2.86912	1.97074	3.60891	4.16287	5.91018	10.0019	5.17336	3.43268	8.5149
TCGA-NJ-A55O	0.0356164383561644	0	2.49178	1.74882	2.68776	4.2612	7.60446	8.74595	3.63899	6.65166	11.0566
TCGA-05-5420	1.25205479452055	0	1.67063	2.6511	2.93628	1.84792	5.8092	6.04969	3.1459	2.81582	8.65815
TCGA-62-A46Y	1.13424657534247	1	3.33265	2.01965	3.54959	4.28592	6.59487	10.4654	4.26189	6.11572	9.19234
TCGA-05-4384	1.16712328767123	0	1.55998	0.819525	1.92912	3.69602	7.50359	9.22422	5.01981	5.9088	10.5275
TCGA-95-7567	1.55616438356164	0	3.24071	3.0989	4.23424	4.26097	5.93725	8.35367	5.9948	2.54985	0.727539
TCGA-55-8619	1.13972602739726	0	1.40824	1.38005	2.18214	4.45219	7.73021	8.2612	0.747219	8.28915	11.5283
TCGA-MN-A4N5	0.23013698630137	0	4.24422	3.03483	4.46595	4.68816	7.11773	8.83867	5.86752	6.56855	8.10101
TCGA-95-A4VK	1.78356164383562	0	2.96385	1.94949	3.55332	3.77156	7.85951	7.65848	5.96201	3.24818	7.2222
TCGA-95-8494	0.23013698630137	0	4.80164	3.14443	5.70447	7.02635	5.22119	8.8806	5.34368	1.57895	1.48426
TCGA-75-7027	8.38082191780822	0	4.28191	3.18453	4.40407	8.06098	3.11626	3.6976	5.34259	2.61563	3.95449
TCGA-64-5779	2.36712328767123	0	3.19351	2.70288	3.956	3.31871	0.888399	6.76156	2.61024	0.53707	0.652931
TCGA-49-4505	1.17260273972603	1	1.01036	1.55655	2.57422	5.05639	5.29377	9.33022	3.92399	3.87619	7.81642
TCGA-44-2665	3.56438356164384	0	2.45007	1.96734	2.18104	5.01443	2.72227	6.79223	3.22798	4.56819	3.61663
TCGA-86-8359	1.21643835616438	1	2.37117	1.7396	3.46828	3.80909	3.06265	8.16651	5.5353	4.95382	4.48358
TCGA-97-8547	1.8	0	3.19647	1.89126	3.06162	3.8497	5.26742	8.71346	4.4488	3.30625	2.86655
TCGA-75-6212	4.15342465753425	1	1.86882	1.71535	2.73245	3.57632	9.60361	10.7621	0.327079	11.1239	10.8846
TCGA-44-3396	3.0958904109589	0	3.7811	2.00951	3.62023	4.26507	3.48767	7.13485	5.68691	1.03074	1.24582
TCGA-62-8397	3.53150684931507	0	1.76179	0.67888	1.88424	3.75343	5.25377	9.73768	0.984725	7.84643	2.7208
TCGA-J2-A4AG	2.70684931506849	0	1.80466	1.03404	2.6181	3.48479	6.34853	9.47076	4.06484	3.90372	8.68219
TCGA-78-7153	9.95890410958904	0	1.28361	1.97162	3.2053	2.02853	6.23232	8.33742	1.97704	3.22368	2.99488
TCGA-78-7149	10.7945205479452	0	1.22489	0.643523	2.54631	3.90244	7.26553	7.9649	2.24224	1.76632	0.607909
TCGA-44-2661	3.17534246575342	0	1.20647	1.99682	2.20842	2.86552	8.37432	10.0153	2.09572	6.8195	11.9549
TCGA-44-6778	5.10684931506849	0	2.49155	2.7394	4.32462	4.00285	7.68957	7.64249	0.0123929	7.79862	10.9445
TCGA-44-7670	2.41643835616438	0	4.0216	4.24921	5.3378	6.49585	5.70075	6.76905	1.01878	4.27009	8.41492
TCGA-55-8205	1.64109589041096	0	5.26206	4.35717	5.63692	4.9919	6.185	7.57509	5.17716	5.09605	8.10072
TCGA-55-8203	1.4986301369863	0	2.67718	2.72009	3.63195	3.47167	4.76062	8.75912	5.59371	5.26905	4.45415
TCGA-44-A47B	0.786301369863014	0	2.46121	2.2983	3.94599	4.19224	8.30157	9.46041	4.6433	3.26191	2.02388
TCGA-50-5946	4.43013698630137	0	5.73024	3.31595	5.46736	6.0043	3.64681	5.81586	4.84434	1.55211	6.12263
TCGA-38-4631	0.96986301369863	1	4.29331	3.96765	5.28612	5.87536	0.951709	1.96483	-0.977089	0.420298	0.852307
TCGA-86-7954	1.65753424657534	0	2.9656	2.18558	4.20334	3.70599	5.53227	8.29953	4.92218	7.80981	7.70301
TCGA-55-6543	1.19178082191781	0	3.16291	1.0879	2.09116	4.50957	5.27687	9.46871	3.81952	5.68839	8.27449
TCGA-73-7499	4.19452054794521	1	3.38566	4.44284	5.10685	2.93377	4.91068	8.10144	3.58153	3.16219	3.1655
TCGA-62-8399	7.38630136986301	0	3.85769	2.12411	4.88382	5.36979	6.08329	6.76313	3.60239	4.80028	8.42033
TCGA-67-3774	1.05479452054795	0	0.883985	1.05033	2.6899	4.20316	7.39216	9.04827	3.56979	5.35034	10.0387
TCGA-95-7562	0.238356164383562	1	3.85993	4.55781	5.10601	6.03948	1.31719	5.50775	4.66872	1.19757	0.855448
TCGA-69-7760	0.553424657534247	0	4.0185	1.76955	3.94971	5.07628	2.71147	7.12933	4.19973	1.23677	1.79863
TCGA-71-8520	0.575342465753425	1	4.26698	3.00565	5.08511	5.57031	5.14785	9.94012	3.24145	4.44138	1.24194
TCGA-55-7574	2.72602739726027	1	2.38845	2.43666	3.11514	4.29023	7.63831	7.84172	6.41028	8.13621	10.2422
TCGA-50-5935	1.78904109589041	1	1.58153	2.00266	2.09616	4.51135	6.25498	9.87084	4.19798	3.32335	8.62269
TCGA-95-7043	1.37808219178082	1	2.7306	3.6977	3.79772	3.57838	6.37687	7.55864	4.93369	1.38417	5.51995
TCGA-MP-A4T7	0.457534246575342	1	3.46463	2.01017	3.41804	5.83854	7.33899	8.64898	6.53443	7.02559	11.2483
TCGA-MP-A4TE	2.45479452054795	1	1.77883	2.67743	3.41813	3.63622	2.5329	8.20535	6.3795	0.962845	0.0284791
TCGA-95-A4VN	1.51506849315069	0	4.98183	2.9802	5.05081	5.38354	6.61569	7.9604	6.62633	6.42156	8.53618
TCGA-93-8067	0.50958904109589	0	3.03754	3.81593	4.85762	6.36359	4.93721	7.79077	6.88696	4.49174	8.77947
TCGA-50-5044	1.70958904109589	1	3.8659	3.06054	5.93266	6.72145	6.56019	6.70396	3.90409	5.74664	8.71088
TCGA-64-5774	7.33150684931507	0	3.48384	4.05235	4.63966	4.33904	3.45117	7.75819	5.63202	0.442562	0.819964
TCGA-55-6712	0.468493150684932	1	5.10959	4.01287	4.40564	5.68265	4.67022	6.8992	5.78696	2.81525	5.48034
TCGA-44-2659	3.74520547945205	0	3.16598	1.0313	2.43304	3.19984	3.73967	9.71511	2.96138	1.01799	5.82105
TCGA-4B-A93V	0.821917808219178	1	2.47771	1.65453	3.73613	4.28574	0.470526	5.09589	4.22416	0.311605	0.103899
TCGA-86-8076	2.72054794520548	0	0.671453	0.944796	1.90443	3.5859	7.59133	8.23256	4.18736	6.47779	8.53966
TCGA-83-5908	2.25753424657534	0	6.08614	4.30358	5.90414	6.45142	2.69437	6.45505	6.18719	1.46503	2.94781
TCGA-44-A4SS	1.13698630136986	0	4.03294	2.584	3.51812	5.82185	3.72544	3.39119	4.20388	1.68411	0.928834
TCGA-S2-AA1A	1.40547945205479	0	0.298728	0.349694	1.22154	2.68262	4.12025	4.60785	-1.03456	3.97364	2.76458
TCGA-78-7146	0.473972602739726	1	5.31322	5.00496	5.49373	6.89077	2.77117	7.50172	7.77991	0.955919	0.346186
TCGA-MP-A4TD	0.841095890410959	1	1.5157	2.08319	2.79405	1.83983	2.94285	7.13865	4.55028	0.89156	0.550945
TCGA-64-5781	4.27123287671233	0	3.66948	3.47235	4.20118	5.87048	4.02673	1.19343	5.91298	1.4235	0.704251
TCGA-78-7159	5.40821917808219	0	2.85194	3.17033	4.24086	3.75417	2.52821	8.03229	5.1543	5.58775	1.6992
TCGA-NJ-A4YP	0.136986301369863	0	3.10906	2.51669	4.12988	5.20084	7.82585	8.544	5.77756	4.8068	0.0424901
TCGA-49-AAR2	6.09315068493151	0	1.29358	2.12843	4.07914	1.33422	5.62017	5.97055	2.26906	2.73319	5.12491
TCGA-49-4488	2.38082191780822	1	4.23322	3.74519	5.90993	6.42325	4.57041	10.1979	5.79144	1.37226	3.55261
TCGA-99-8032	0.120547945205479	0	1.94084	2.21448	3.34271	3.02618	3.88978	6.17853	4.10949	3.89177	5.95529
TCGA-49-6743	4.44109589041096	0	4.39735	3.66983	5.12499	6.93085	6.44761	6.48303	5.96174	5.70198	7.64196
TCGA-44-2655	3.62739726027397	0	1.34387	1.31761	2.46843	3.26959	9.50509	10.1374	4.25109	6.07686	10.921
TCGA-MP-A4TF	0.920547945205479	1	3.86474	2.85406	3.92789	7.19507	4.46797	6.06661	5.45841	2.76449	0.290202
TCGA-55-7911	1.47123287671233	0	3.54671	3.27817	4.03517	4.35435	6.8615	8.81572	5.36506	6.15012	7.02217
TCGA-75-6214	3.05479452054795	1	5.6844	3.03952	4.60377	6.77192	3.87046	4.38229	7.43408	0.954679	1.17681
TCGA-05-4244	0.00273972602739726	0	3.64722	2.93905	3.85795	4.7099	6.38977	10.0062	4.83048	5.37753	7.68362
TCGA-73-4677	0.104109589041096	1	0.988387	0.884104	1.94006	2.54075	9.99265	10.217	3.90127	4.35004	8.36177
TCGA-55-8506	0.0301369863013699	0	4.34459	3.5462	4.93703	4.92781	7.20793	8.89546	6.28729	2.96655	1.32326
TCGA-50-6597	3.47397260273973	1	1.27889	1.92401	2.81598	2.79955	2.54126	8.30429	2.69169	0.62778	2.81426
TCGA-73-A9RS	0.931506849315068	1	5.14212	4.26554	5.21093	4.6309	2.67003	3.5063	6.79945	1.57529	5.22509
TCGA-62-A46U	5.66301369863014	0	3.62311	3.0626	3.64357	5.06464	5.71801	8.60097	2.693	2.89713	0.489177
TCGA-MP-A4TJ	0.928767123287671	1	1.92809	2.02188	3.36477	3.25285	7.30567	8.21675	4.32637	6.85101	9.06756
TCGA-69-8453	2.22739726027397	0	2.8016	2.2976	3.53525	5.03855	8.33311	8.26097	1.64343	7.91476	11.2402
TCGA-91-6829	3.44657534246575	1	3.88753	3.165	4.62202	4.06041	2.04524	6.87962	3.58226	7.19844	1.7451
GSM333674	8.97260273972603	0	1.22943	0.880912	3.04042	4.33551	6.45342	8.43785	5.20563	5.40131	7.34018
GSM333675	4.62191780821918	1	3.38539	2.9326	3.86748	4.40065	4.503	9.03434	4.26659	3.03113	7.18289
GSM333677	3.28767123287671	1	3.46163	3.12402	3.95644	3.67218	6.82761	9.05866	3.15438	6.2668	8.2534
GSM333680	8.96986301369863	0	1.43011	1.07827	3.25169	5.13937	6.4729	7.39301	0.8533	5.55609	8.51279
GSM333681	1.4	1	3.66087	3.07623	4.745	3.89014	6.06377	7.94223	4.27762	6.07172	7.08764
GSM333685	5.08219178082192	1	4.32906	3.41436	4.01716	4.50441	5.7253	9.22356	3.8875	6.48293	8.0402
GSM333686	1.9013698630137	1	2.73054	1.80133	3.72473	5.15825	6.80572	8.3734	6.37665	4.99496	6.94598
GSM333689	2.82191780821918	1	2.99483	1.66646	3.05579	5.03409	5.61419	7.91654	3.99666	4.03748	6.12016
GSM333691	8.37534246575343	0	2.35721	1.99842	3.59136	4.48316	7.00771	9.41337	1.48365	5.20606	2.55876
GSM333693	8.23013698630137	0	1.56284	1.12058	3.21632	5.61124	7.03464	8.67652	5.9441	7.1157	7.05776
GSM333696	7.88767123287671	0	1.59895	1.18133	2.8777	2.46296	6.50746	8.05794	0.902655	5.95831	7.64415
GSM333697	3.48219178082192	1	3.0157	2.44586	3.66475	4.28574	5.47972	7.86137	5.30702	3.67711	5.27008
GSM333698	8.16164383561644	0	4.97327	4.92312	3.71826	4.95463	1.07921	8.57063	7.85428	4.5109	1.66405
GSM333700	7.9041095890411	1	2.03392	1.81666	2.3147	3.41771	7.72206	8.78977	3.17637	7.31334	8.75833
GSM333701	7.4	0	3.56582	3.06364	3.6704	4.16552	5.3631	6.4532	1.81193	3.51932	6.66036
GSM333702	2.45479452054795	1	1.47458	1.05563	2.97152	6.00876	6.11161	7.43063	2.98597	5.14438	6.78052
GSM333704	7.70684931506849	0	1.14071	0.846403	2.34953	6.15457	5.65015	9.14442	5.05319	4.32016	7.1409
GSM333705	7.53150684931507	0	1.26435	0.924514	2.37445	2.62171	7.20836	8.86085	3.15219	6.35183	8.59151
GSM333706	8.03287671232877	0	2.54598	1.79699	3.62283	3.32466	7.61356	10.0155	2.95957	7.1157	7.51284
GSM333710	1.08767123287671	1	3.20403	2.49575	3.6704	3.3686	8.30147	10.1378	1.78995	5.89686	9.5207
GSM333711	6.86575342465753	0	1.94023	1.62582	2.77885	4.93148	6.82761	8.40435	0.673164	6.29685	7.94451
GSM333713	6.00821917808219	1	2.92785	2.81625	3.84232	3.46641	6.62234	7.86137	3.63527	5.80405	6.70693
GSM333715	6.45205479452055	0	2.50461	1.76354	2.03075	2.80143	6.8683	7.7388	3.05378	5.82443	6.2411
GSM333716	7.47671232876712	0	1.10329	1.20881	2.99647	3.55745	7.15396	8.75013	3.09253	4.97603	7.76741
GSM333718	1.74246575342466	1	4.32572	3.96839	6.82861	4.44196	5.47972	7.90313	5.24762	1.08595	6.51417
GSM333721	6.72876712328767	0	4.56182	3.02093	2.48712	4.23545	5.87678	7.09764	2.69811	5.44065	6.83927
GSM333725	6.43013698630137	1	1.94724	1.56406	2.61432	2.78421	5.80318	7.76427	5.78107	5.95831	-0.5566
GSM333728	5.67671232876712	0	4.40506	3.63878	3.60362	4.01806	6.37113	8.46774	4.23331	6.45157	5.98661
GSM333730	6.91780821917808	0	2.51546	1.88677	3.54682	3.97659	6.37113	8.09984	4.81645	6.2261	6.97603
GSM333731	1.32054794520548	1	5.17684	3.71203	3.3203	4.87765	5.11096	7.38032	3.55274	3.51451	6.29504
GSM333734	6.92602739726027	0	4.2476	2.77775	3.5373	5.20582	0.603589	9.05866	3.89402	1.73406	0.309211
GSM333735	6.44657534246575	0	0.80296	0.698159	2.6187	3.65283	6.41848	8.26652	3.97604	5.66784	8.75833
GSM333736	6.86849315068493	0	0.989844	1.2899	3.49045	2.80532	6.30753	9.48306	1.2699	3.31696	9.40054
GSM333737	6.9013698630137	0	3.46944	2.90441	2.39332	5.01961	7.34484	9.73653	5.06895	4.08371	7.18289
GSM333738	6.90684931506849	0	4.15504	2.6234	5.50981	5.10321	7.39994	9.05866	5.16693	4.91712	9.37986
GSM333739	4.11232876712329	1	2.74468	1.35395	2.71616	3.95948	7.15396	9.10095	2.6675	6.18727	8.2783
GSM333740	6.19178082191781	0	1.5957	0.91895	3.27551	2.71038	6.98641	8.59142	2.65073	5.84419	7.86529
GSM333741	6.40821917808219	0	3.54371	3.44248	5.02484	3.30796	8.66746	10.7291	3.23072	7.31334	9.15897
GSM333746	6.43287671232877	0	2.90484	2.0703	2.26182	3.60165	2.32777	8.64294	0.667649	2.78579	5.34238
GSM333747	2.76164383561644	1	4.15374	3.97133	7.20823	5.23903	2.50053	-1.93828	2.04053	-4.81649	-3.48161
GSM333749	5.35890410958904	0	2.55524	2.00942	3.22726	3.56354	5.24257	7.98454	3.78443	4.18352	6.17495
GSM333751	6.3972602739726	0	5.36192	4.54232	4.35565	6.97984	5.94595	6.54681	4.21116	4.99496	6.90059
GSM333753	0.50958904109589	1	5.82715	5.57143	8.2639	6.44023	-6.71089	3.58274	4.7699	-4.8719	-3.8738
GSM333756	2.37534246575342	1	5.2093	4.54104	6.16364	4.985	4.68024	3.85907	1.48365	4.78781	3.75749
GSM333758	2.48219178082192	1	4.37549	3.89708	2.80938	4.74282	5.64033	7.79058	7.60779	-7.1156	-4.43304
GSM333761	6.26849315068493	0	0.471308	1.37549	3.69255	3.05162	6.33822	8.76771	4.16771	5.26342	7.98632
GSM333763	5.75616438356164	0	2.80895	2.00707	5.05567	2.44732	6.30753	8.65859	4.4743	5.01595	8.63626
GSM333766	5.26027397260274	1	2.50628	2.58607	4.53619	5.51793	5.47972	7.00068	4.70452	4.4246	7.40606
GSM333769	2.86027397260274	1	2.49941	2.93933	5.31741	3.82957	5.29756	8.11453	3.39146	4.24804	7.05776
GSM333771	5.66301369863014	0	1.73188	2.26984	3.23116	3.36746	4.94027	7.98454	3.72111	5.48534	7.9743
GSM333773	5.38904109589041	0	2.1374	2.09957	2.75731	3.0678	6.11161	8.38922	2.51737	4.44622	8.52905
GSM333779	4.99452054794521	0	1.05437	1.4442	2.59482	5.20153	6.06377	4.81771	3.61708	4.86199	7.59589
GSM333780	5.03013698630137	0	2.27172	1.80945	3.15654	3.85586	6.3213	9.14442	3.85288	2.95731	8.21856
GSM333781	5.29041095890411	0	2.80072	1.59952	3.70459	2.45474	5.60188	7.43063	3.90924	4.13985	6.5321
GSM333785	1.95342465753425	1	1.98725	1.486	3.40467	3.54037	5.1312	7.81949	4.81482	4.28647	7.46603
GSM333787	4.64657534246575	0	3.22499	3.09386	5.49801	6.92751	3.29107	8.09984	7.19948	2.86102	5.01261
GSM333789	3.34794520547945	1	4.04656	3.62997	4.99677	6.03914	6.09543	8.42007	7.46837	4.63699	8.73018

## Sheet: S4
Supplementary Table 4. The 918 DEGs in the MTCH2 high and low expression groups.
gene	lowMean	highMean	logFC	pValue	fdr
LINC02533	0.0622346	0.187745	1.59299	0.0143723	0.0276851
CNTN1	3.00017	6.58864	1.13493	0.00987362	0.0200499
IGHJ2	97.5048	45.2229	-1.10842	1.39817e-05	6.00845e-05
FBN2	0.657506	3.76227	2.51653	0.00606243	0.0131294
AL136231.1	0.494007	0.243364	-1.02141	0.00449599	0.0101399
LPA	0.0633444	0.0297899	-1.08839	0.0222333	0.0402274
LINC01765	2.75964	1.28804	-1.0993	0.00800516	0.0167365
GNG4	4.92358	10.394	1.07797	1.53983e-08	1.12424e-07
MKX	1.29034	3.72333	1.52885	0.0134632	0.0261988
AL445489.1	0.458359	0.146588	-1.64471	0.000139034	0.000474851
VGF	2.049	13.7019	2.74138	0.00214857	0.00533136
LINC02802	0.42245	0.973535	1.20445	0.000132641	0.000455567
AL022313.2	1.62436	3.76908	1.21434	0.0178925	0.033387
AC123567.2	0.08677	0.0380402	-1.18967	0.0257782	0.0456006
TBX18	0.842193	1.73604	1.04357	0.0211285	0.0384846
AC118465.1	0.154959	0.0711875	-1.12219	0.0170072	0.0319779
AGBL1	0.156494	0.0780276	-1.00405	0.00284508	0.00682087
CDC25C	3.10752	6.37672	1.03705	5.45379e-20	2.39485e-18
RN7SL521P	2.48158	1.1082	-1.16305	0.00190978	0.00481441
BIRC5	22.9048	51.4069	1.16631	3.41969e-23	2.87854e-21
MAGEA12	4.73349	13.8451	1.5484	0.0044073	0.00996884
PCSK1	17.6593	48.0108	1.44293	5.83e-05	0.000217944
ZBTB20-AS5	0.503791	0.159417	-1.66002	0.0034033	0.00797601
IGHV2OR16-5	0.817947	0.362761	-1.17299	5.54658e-07	3.15332e-06
AC016682.1	0.0726762	0.37892	2.38234	8.57738e-05	0.000307457
FAM83F	1.42694	3.20083	1.16552	0.00555882	0.0121746
C1orf158	1.16043	0.510879	-1.1836	0.0209921	0.0382802
AC007151.1	0.635096	0.231603	-1.45532	0.00312341	0.00741341
AL121758.1	0.0609157	0.134743	1.14533	1.722e-07	1.06702e-06
AP002358.1	0.736845	0.316939	-1.21715	0.00905841	0.0186198
AC110285.2	7.69454	3.81783	-1.01108	1.34472e-07	8.47636e-07
IGF2BP1	1.27585	6.06856	2.24989	3.24785e-05	0.000128398
KIF2C	13.4275	28.3132	1.07628	1.38247e-19	5.49713e-18
AC005753.2	0.386134	0.183859	-1.0705	1.43833e-07	9.03732e-07
NRK	2.3719	5.26636	1.15076	0.0212799	0.0387329
GABRA3	1.27316	3.51643	1.46569	6.10131e-05	0.000226939
C6orf15	0.737648	1.99855	1.43795	0.00495695	0.0110223
KIF15	3.6343	7.53157	1.05127	2.22844e-19	8.43203e-18
SLC35D3	0.146532	0.897379	2.6145	0.00510596	0.0113132
AC011298.1	0.802367	1.69935	1.08265	0.000488926	0.00145071
MELK	11.1574	25.0697	1.16794	4.41719e-20	1.95853e-18
IGKV2-18	2.16623	0.976219	-1.14991	4.12905e-05	0.000159636
IGKV6D-41	3.13266	0.349757	-3.16296	1.5182e-06	7.96116e-06
AC105129.3	0.417548	0.197682	-1.07876	0.0115861	0.0230266
HOXA1	1.76095	3.64837	1.0509	0.000292136	0.00092137
AC016831.4	1.22722	0.323372	-1.92413	0.0240271	0.0429822
FOXI2	0.366188	0.125446	-1.54552	0.0200921	0.0368726
RIMKLA	3.23172	6.56488	1.02247	1.22216e-05	5.31385e-05
AL354824.2	0.10878	0.248619	1.19252	0.00129686	0.00342554
CD300LG	0.746866	0.222576	-1.74655	0.000119399	0.000414148
AC006059.1	2.13937	1.0638	-1.00797	0.00785659	0.0164649
BTNL8	0.967849	0.289549	-1.74097	0.0105232	0.0211788
AL121652.1	0.735015	0.326102	-1.17245	0.0173256	0.0324775
SCML2	0.920628	2.53172	1.45943	2.12812e-10	2.04636e-09
XIAPP2	0.187148	0.0628488	-1.57422	0.0179285	0.0334353
IGHV1OR15-1	0.563998	0.262378	-1.10404	0.000474153	0.00141024
AC026401.1	0.361823	0.161762	-1.16141	0.000332264	0.00103058
CYCSP6	1.97074	5.07959	1.36597	7.80335e-06	3.55159e-05
CIBAR2	9.26769	3.6341	-1.35061	0.000355889	0.00109493
ZBTB20-AS1	0.407899	0.147312	-1.46934	0.000300268	0.000942887
MIR4539	14.3152	5.97652	-1.26017	3.03434e-08	2.12249e-07
IGLL1	1.47796	0.592053	-1.31981	5.13429e-07	2.93908e-06
MGC27382	0.800773	0.341266	-1.23049	0.000237523	0.000765904
AC018797.3	2.65197	1.19518	-1.14984	0.0237367	0.0425244
PAX9	5.89893	12.1592	1.04352	3.24248e-07	1.91877e-06
LINC01606	0.0649596	0.173399	1.41648	0.00727364	0.0154001
AC106801.1	0.304118	0.13905	-1.12903	0.00358135	0.00832978
HOXD12	0.0705412	0.231386	1.71376	3.16313e-07	1.87546e-06
Z99289.1	0.732509	0.361211	-1.02001	2.29699e-05	9.40277e-05
AC068880.4	0.436281	0.216889	-1.0083	0.000332888	0.0010324
CDC20	39.3147	83.4642	1.08609	5.14935e-20	2.26845e-18
MAS1L	0.170557	0.0738981	-1.20665	0.000862569	0.00239737
LINC02512	0.626154	0.158331	-1.98358	4.06506e-06	1.96134e-05
KLK12	17.6864	66.326	1.90693	0.0284884	0.0496856
VWA3A	3.21497	1.27256	-1.33707	0.000135217	0.000463511
TBC1D27P	0.988109	0.407017	-1.27958	1.7377e-11	1.93717e-10
LCN10	0.0821463	0.0308775	-1.41164	1.88296e-08	1.3538e-07
TNFRSF13B	1.93891	0.898713	-1.10931	7.70183e-12	9.06638e-11
CYP4A22	0.125986	0.0563167	-1.16163	1.04988e-07	6.74533e-07
LINC00940	0.467049	0.168221	-1.47322	3.04786e-07	1.8138e-06
TUBBP6	0.0631076	0.225248	1.83563	1.07952e-05	4.74493e-05
IGKV1D-8	31.3843	14.7302	-1.09127	1.14831e-05	5.01986e-05
PSORS1C2	1.40894	0.69176	-1.02627	0.00117793	0.00314695
LINC02809	0.190359	0.0933585	-1.02787	0.000156594	0.000527645
AC246787.2	1.35581	0.658737	-1.04138	4.74785e-06	2.25783e-05
SGO2	3.90364	7.83844	1.00574	8.37225e-25	1.06037e-22
RLIMP1	0.921364	0.237672	-1.9548	0.0276797	0.0484599
C6	3.50754	1.74687	-1.00569	0.00263167	0.00637228
CROCC2	1.11185	0.508677	-1.12814	4.75439e-05	0.000181378
AC073850.1	0.977013	0.350188	-1.48025	0.0266991	0.0469695
AC026391.1	0.05296	0.0205734	-1.36412	0.0169018	0.0318182
IGKV1OR2-11	3.93804	1.95276	-1.01196	0.000294973	0.000928604
AL031005.1	0.477793	0.227151	-1.07273	0.0193184	0.0356464
IGHV3OR15-7	9.19482	4.32861	-1.08692	5.28752e-06	2.49441e-05
RN7SL165P	0.425233	0.211852	-1.0052	0.000644232	0.00184758
ELDR	0.0503353	0.117918	1.22814	4.66001e-06	2.21866e-05
AFP	0.248426	9.44504	5.24867	0.0030109	0.00717251
AC016769.3	0.438821	1.12666	1.36035	0.00284634	0.00682329
CHRM1	0.277918	0.123555	-1.16951	0.00513745	0.0113756
SIM2	0.566416	1.30054	1.19918	0.000512742	0.00151154
AC022239.1	0.928653	0.455627	-1.02729	2.14316e-10	2.0601e-09
EPHB1	1.24335	2.54664	1.03436	0.0022024	0.00544716
AF131216.3	0.109338	0.505577	2.20913	0.0107709	0.0216201
DLX5	1.51126	4.64627	1.62032	0.00239192	0.00585927
SLC38A3	0.797018	2.99992	1.91224	0.00320288	0.00757882
RN7SL328P	0.76447	0.319555	-1.2584	0.00773347	0.0162355
AC015871.4	0.180104	0.0507202	-1.8282	0.000691615	0.00197027
BCAR4	1.4284	3.27207	1.19581	0.0162689	0.030821
AL161669.1	0.36513	0.177934	-1.03707	0.000227357	0.000736332
AL390783.1	0.0718511	0.0248523	-1.53163	0.00270665	0.00653422
IGHV1OR15-9	18.2254	9.07022	-1.00674	4.93956e-06	2.34156e-05
SNORA13	3.36012	1.52227	-1.14229	0.00226209	0.00558067
AGT	26.745	66.576	1.31573	0.0159327	0.0302605
EVX1	0.0615787	0.226526	1.87917	0.00460993	0.010355
SPINK13	6.11063	2.51651	-1.2799	5.96755e-07	3.37581e-06
CSAG3	1.18438	2.72984	1.20469	0.00281874	0.0067672
TIMM9P2	1.78897	0.690164	-1.37412	0.00141353	0.00369624
IL5RA	1.45148	0.680907	-1.09199	2.3729e-05	9.68748e-05
DEPDC1B	4.37358	9.55529	1.12749	2.36425e-19	8.84799e-18
AL160274.1	0.280668	0.0908988	-1.62653	0.000173833	0.000578744
SLC35F1	0.2935	0.767847	1.38746	0.0150398	0.0288026
MIR4537	7.65417	3.08268	-1.31206	3.21644e-08	2.23965e-07
LY86-AS1	0.116535	0.057134	-1.02835	2.2525e-09	1.88272e-08
MCM10	3.75369	8.43969	1.16888	4.30953e-20	1.91389e-18
ADAMTS20	0.126869	0.261655	1.04433	0.00121963	0.00324565
BNIP3P26	0.671526	0.329883	-1.02549	0.00354324	0.00824957
AC087783.1	0.173139	0.997865	2.52692	0.00163629	0.00420873
ZNF695	0.512959	1.08431	1.07986	1.66394e-09	1.41596e-08
TESMIN	1.89429	4.70019	1.31106	4.87632e-13	6.67675e-12
AP000320.1	0.0308818	0.0919017	1.57333	6.80045e-05	0.000249383
OMG	4.77888	2.20089	-1.11858	0.000407659	0.00123654
CAPN3	2.19356	1.02392	-1.09918	8.80507e-12	1.02984e-10
AC096647.1	0.388064	1.07213	1.46611	0.00354394	0.00825048
CCNA2	14.0642	32.1551	1.19302	1.24637e-21	7.36437e-20
LINC00939	0.173329	0.0841673	-1.04218	0.0177622	0.033171
CCDC78	7.56481	3.62425	-1.06162	3.60188e-06	1.75613e-05
IGHV8-51-1	0.430071	0.201969	-1.09044	0.00258826	0.0062828
CFAP73	4.70588	2.02711	-1.21504	0.00155644	0.00402567
FGB	121.026	256.189	1.08189	0.00182814	0.00462949
IGLVI-70	5.82664	2.35145	-1.30911	6.14544e-09	4.78704e-08
IGLCOR22-1	0.429876	0.186431	-1.20528	3.84541e-05	0.000149548
IFNG-AS1	0.583058	0.269057	-1.11573	9.78053e-10	8.61449e-09
YWHAEP1	0.208134	0.575937	1.4684	0.0001846	0.000610433
AC139103.1	0.254727	0.0960667	-1.40684	0.0178235	0.0332741
GABRQ	0.119363	0.532238	2.15672	3.30423e-05	0.00013042
POTEF	0.0773328	0.164976	1.0931	1.13971e-07	7.28426e-07
IGHV2-70D	77.3501	36.952	-1.06575	0.0200641	0.0368335
AC103563.1	14.8601	6.29533	-1.23909	4.04125e-05	0.000156463
KIF4A	9.43639	21.1656	1.16542	6.56663e-22	4.13924e-20
AC092652.1	0.223717	0.101146	-1.14524	0.000165597	0.000554498
AC073862.4	0.370814	0.181807	-1.02828	7.00767e-05	0.000256364
LINC01151	0.063458	0.139485	1.13624	0.000333809	0.00103491
FAM153CP	0.096443	0.0457366	-1.07633	0.00174799	0.00445039
PAX3	0.0206964	0.0859671	2.05441	0.000265742	0.0008479
DLX2	0.0378074	0.283337	2.90578	1.47259e-05	6.28579e-05
AC034105.5	0.529902	0.233113	-1.1847	2.13567e-06	1.08759e-05
DEPDC1	3.51052	8.07033	1.20094	2.27009e-22	1.56826e-20
HAPLN1	0.853365	2.19772	1.36477	0.000452123	0.0013537
HTR2C	0.205006	0.857521	2.0645	0.00510389	0.0113095
TEX49	0.371166	0.0951733	-1.96343	0.000226553	0.000734336
FOXD1	0.433089	1.26546	1.54693	0.00580387	0.0126465
IGHV7-4-1	164.311	73.974	-1.15134	0.00503291	0.0111733
NCAPG	5.77804	13.9166	1.26815	1.06862e-23	1.00808e-21
LINC01435	0.0254556	0.0107318	-1.24609	0.000922568	0.00254269
AL353660.1	0.592795	0.291711	-1.02299	0.000796056	0.00223315
DCDC2B	1.94794	0.894122	-1.12341	7.90493e-05	0.000285561
AC131097.2	0.554136	1.19761	1.11185	0.0044863	0.0101222
TMEM190	0.81054	0.362954	-1.1591	0.00272107	0.0065644
ADRA1A	0.266276	0.0923392	-1.52791	0.000606819	0.00175224
AC009264.1	0.041192	0.157809	1.93774	0.000327091	0.00101719
AL138689.2	0.277572	0.116416	-1.25357	0.0122058	0.0240849
KPNA2	34.6451	69.4162	1.00262	7.76238e-28	2.18105e-25
FAM222A-AS1	0.720208	1.68171	1.22345	3.78048e-06	1.83417e-05
AC002064.1	0.49595	0.235939	-1.07178	6.24249e-06	2.90336e-05
IL17RD	1.96964	4.23898	1.10578	9.1402e-11	9.25763e-10
GLP1R	1.04949	0.415196	-1.33782	0.00227928	0.00561599
AC025575.2	3.69128	7.52717	1.02799	0.00417093	0.00950235
HOXD8	1.46867	3.09995	1.07774	0.000103601	0.000364342
CDCA5	12.8894	29.4045	1.18985	1.11528e-22	8.42837e-21
C21orf62	0.398397	0.0848556	-2.23112	2.93451e-06	1.45381e-05
AP005432.1	0.218139	0.0830491	-1.39321	0.000387341	0.00118014
CTD-3080P12.3	0.41416	0.156127	-1.40747	3.90442e-05	0.00015168
IGKV1-8	70.8665	23.9926	-1.56251	1.74888e-07	1.08269e-06
EGLN3P1	0.31646	0.11065	-1.51602	0.005661	0.0123776
HCG21	0.407385	0.058043	-2.8112	5.79784e-07	3.28524e-06
ALDOB	4.14099	1.36315	-1.60303	0.00258103	0.00626954
AL354861.3	0.131304	0.0597222	-1.13657	2.11322e-06	1.07716e-05
DNAI2	3.39393	1.20884	-1.48933	0.00882509	0.0182017
HOXC10	5.45914	10.997	1.01037	0.000323085	0.00100622
MAT1A	1.68894	4.20116	1.31467	0.000943505	0.00259211
C4orf45	0.254243	0.116138	-1.13037	0.0159328	0.0302605
SCG3	1.11396	7.69271	2.78779	0.0086236	0.0178398
AC097493.1	0.425252	0.169481	-1.3272	0.000145046	0.000493105
C1orf141	0.354212	0.142956	-1.30904	0.0123156	0.0242666
AP000439.2	0.159168	0.0625079	-1.34844	0.0134388	0.0261595
OR7E62P	0.222719	0.586011	1.39571	7.20958e-05	0.000262942
PFN2	51.7626	112.698	1.12248	6.52167e-17	1.64436e-15
RN7SL494P	0.948754	0.189751	-2.32193	0.00174869	0.00445137
CRABP1	3.63053	15.093	2.05563	0.00400496	0.00917099
FCF1P7	1.30003	0.62207	-1.06339	0.00140744	0.00368135
TPX2	34.0906	79.674	1.22473	2.13913e-21	1.21411e-19
IGHV1-14	7.66467	3.26586	-1.23076	0.000465471	0.00138744
AUNIP	2.63439	5.46506	1.05277	1.10114e-19	4.50958e-18
AL022323.3	0.192461	0.0674736	-1.51217	0.026253	0.0462999
AL139020.1	0.0841505	0.0372135	-1.17714	0.0096442	0.019638
AC034105.1	9.11897	3.80767	-1.25996	0.000459847	0.00137367
AC244093.3	0.367587	0.181539	-1.01781	0.00891256	0.0183572
AC020911.2	0.267223	0.0919131	-1.5397	9.78122e-05	0.000345762
BRINP1	10.2036	5.03326	-1.01951	0.0136522	0.0265202
AL132657.2	0.34494	0.16351	-1.07697	0.00134366	0.00353176
AL445183.2	1.54904	0.684545	-1.17815	1.20503e-06	6.43865e-06
AP005900.1	0.269276	0.127132	-1.08276	0.000323376	0.00100701
CENPF	10.816	21.8716	1.01588	1.21555e-16	2.90426e-15
GAL	4.58623	12.5612	1.45359	1.5842e-06	8.26766e-06
AC132825.1	0.661867	0.173922	-1.9281	0.00544429	0.0119544
AL353770.4	0.260785	0.112841	-1.20856	0.00223151	0.00551367
AP002762.2	0.2277	0.0883664	-1.36556	0.0174142	0.0326145
MTCO3P11	0.204988	0.0894225	-1.19683	0.0166591	0.0314175
AC015813.8	0.215634	0.0672819	-1.68029	0.00408736	0.00933528
RNU6-853P	2.02889	1.00612	-1.01189	0.0139338	0.0269752
CCDC60	1.71492	0.748502	-1.19606	0.000180918	0.000599632
MED12L	0.169419	0.386431	1.18962	0.000856038	0.00238165
KIF1A	2.07615	13.4591	2.6966	1.84665e-05	7.71198e-05
BLK	2.74919	1.33902	-1.03783	8.84987e-10	7.83261e-09
GRPR	0.163163	0.375987	1.20437	0.0179682	0.0334939
IGHV1OR16-3	3.62462	1.7795	-1.02636	1.04796e-05	4.62254e-05
LRRC74B	0.700947	0.26058	-1.42758	0.00537168	0.0118186
AL445487.1	0.0556594	0.114875	1.04536	0.000470215	0.00139959
GCLC	26.0049	53.9673	1.0533	1.14174e-06	6.12684e-06
AC091196.1	0.105585	0.0421051	-1.32634	3.34389e-05	0.000131852
MT-TM	7.43641	3.27786	-1.18185	0.00165704	0.00425528
IGHV3OR16-11	3.69125	1.42822	-1.36989	1.73667e-05	7.30249e-05
KIF23	6.38527	13.3097	1.05966	2.67833e-20	1.22938e-18
DMRT1	0.0703915	0.361664	2.36118	9.75218e-06	4.34017e-05
AL137781.1	0.153907	0.0739017	-1.05838	0.00604821	0.0131017
SLC25A21	0.99305	2.29777	1.21029	2.42409e-09	2.01506e-08
FLJ42969	0.157578	0.339809	1.10866	7.74866e-07	4.28416e-06
KCNMB2-AS1	1.00977	2.14425	1.08645	1.87228e-05	7.81029e-05
FKBP9P1	1.78844	3.77189	1.07658	0.000284234	0.00089935
NXPH4	5.10251	14.1638	1.47293	9.88735e-09	7.4208e-08
IGHJ4	153.583	74.2428	-1.04869	3.16135e-07	1.87522e-06
CYP3A4	0.176857	0.0861266	-1.03805	8.29957e-07	4.56385e-06
HOXC12	1.35178	3.42448	1.34103	9.81822e-05	0.000346874
LHFPL3-AS1	0.195266	0.0962756	-1.0202	8.9961e-06	4.04115e-05
KC6	0.160021	0.544038	1.76545	0.0165056	0.031184
DNAH9	2.03356	0.736676	-1.46491	0.000794559	0.0022297
AC104958.1	0.764887	0.320584	-1.25454	0.000672422	0.00192006
AC063965.2	2.51384	1.14391	-1.13592	0.0113456	0.0226177
GHRHR	0.121155	0.0587331	-1.04461	0.000341247	0.00105512
SFTPD	193.146	96.3098	-1.00393	2.40419e-06	1.21149e-05
ELANE	2.60157	1.04455	-1.3165	0.00015117	0.000511572
DDIAS	2.87949	5.80141	1.01059	5.36428e-17	1.3715e-15
AL136172.1	0.0470995	0.0969812	1.04199	1.42905e-05	6.12008e-05
CRB2	0.478623	0.180349	-1.4081	0.000823649	0.00230136
AC127540.2	0.0628334	0.154797	1.30077	0.00908698	0.0186687
SCARNA7	34.07	10.2209	-1.73698	0.000110839	0.000387553
PAH	1.20675	3.86828	1.68057	0.000840865	0.00234371
GINS1	8.56835	17.8308	1.05728	2.18602e-22	1.51784e-20
MAGEA3	10.5392	29.5118	1.48553	5.45563e-05	0.000205437
CDH16	1.95605	0.730552	-1.42088	0.00143355	0.00373858
PRH2	1.02807	0.293725	-1.80739	0.00238024	0.00583321
AMPD1	1.63294	0.722808	-1.17578	2.4421e-08	1.7299e-07
CABYR	6.1541	12.4577	1.01742	8.70512e-09	6.60233e-08
C1QTNF9B	0.194503	0.045457	-2.09721	0.000132593	0.000455567
LINC01700	0.17599	0.0339886	-2.37237	1.03013e-07	6.62622e-07
AC092810.3	0.382594	0.172939	-1.14555	2.67619e-05	0.000108034
USP41	0.229253	0.842371	1.87751	0.000173476	0.000577837
SPC25	5.9356	12.8103	1.10984	2.36811e-23	2.06979e-21
AC022001.3	0.352204	0.142106	-1.30945	0.000851121	0.00237061
AL158195.1	1.10989	0.443452	-1.32356	0.00950158	0.0193938
LINC01143	0.237044	0.705388	1.57326	0.000999384	0.00272557
ARMH2	0.132584	0.0659315	-1.00787	0.00337448	0.00791866
DLGAP5	9.78424	23.3593	1.25546	2.12796e-23	1.89008e-21
TTLL9	0.961073	0.48023	-1.00092	0.000746783	0.00211227
F11	1.56552	0.739872	-1.0813	1.5505e-06	8.11499e-06
CDH18	0.299918	0.87997	1.55289	0.0131698	0.0257184
AC016769.1	0.160151	0.42506	1.40823	0.00029213	0.00092137
KRT8P51	0.178707	0.367838	1.04147	1.83751e-06	9.49903e-06
CCNB2	16.4321	34.7265	1.07952	6.93779e-23	5.54962e-21
AC012317.1	0.822916	0.258026	-1.67323	3.61634e-05	0.000141459
MTND4P20	1.8057	0.536254	-1.75157	4.13165e-06	1.99031e-05
EPHA7	0.603104	1.45941	1.27491	0.000144868	0.000492564
AF127577.6	0.937963	0.143437	-2.70912	0.0162029	0.0307159
MCM2	13.2045	29.8756	1.17793	3.23282e-21	1.76881e-19
MYCN	4.70081	10.2045	1.11823	0.0188966	0.0349743
C1QL4	0.172058	0.45625	1.40693	4.40819e-08	3.00511e-07
XXYLT1-AS2	2.00277	0.918517	-1.12462	0.00703667	0.0149691
SV2A	4.33615	9.22109	1.08852	0.000315301	0.000984107
LINC01098	0.0885747	0.182677	1.04433	0.0281528	0.0491906
HMGA2	2.06687	6.97005	1.75372	0.0111485	0.0222896
GAPDHP14	0.269659	0.592146	1.13481	0.0166649	0.0314242
AC012213.4	1.05494	2.57358	1.28662	0.000110903	0.000387727
IGHV3OR16-6	5.27152	2.42006	-1.12317	0.000206173	0.000674512
MAGI1-IT1	0.558154	0.235236	-1.24655	0.00163289	0.00420076
SYT5	0.646361	1.30204	1.01036	0.0163453	0.0309282
BMPR1B	2.80887	5.65237	1.00886	0.000117638	0.000408663
FGF12-AS2	0.14913	0.569601	1.93338	5.85099e-05	0.000218587
HTR3A	5.5349	16.7569	1.59813	0.000263218	0.000840339
AC005901.1	0.366441	0.176278	-1.05573	1.16229e-06	6.23224e-06
SCUBE1-AS2	0.371673	0.139833	-1.41033	8.45985e-06	3.81593e-05
AC122718.2	1.18253	0.382159	-1.62963	0.00169824	0.00434275
AF131215.4	0.412345	0.185196	-1.1548	6.31133e-05	0.000233607
C2orf80	0.0346222	0.0882752	1.35031	0.0096624	0.0196736
LINC02300	0.831793	4.09659	2.30013	0.0196664	0.03622
DUOXA2	5.223	1.9189	-1.4446	0.00205277	0.00512407
AC005522.1	0.724363	0.352278	-1.04	0.011615	0.0230739
NECAB2	0.926555	2.00405	1.11297	0.000178041	0.000591353
POU5F2	0.3485	0.109998	-1.66368	0.00288629	0.00690937
CR392000.2	0.132934	0.0418324	-1.66801	0.000513288	0.00151299
GBX2	0.175308	0.461503	1.39645	0.000239015	0.000769989
LINC01234	0.251274	0.640314	1.34952	0.000961837	0.00263763
RIMS2	0.337076	1.01046	1.58387	2.03572e-06	1.04173e-05
LINC00332	0.20981	0.0878799	-1.25548	0.00785588	0.0164647
RN7SL40P	0.85451	0.200221	-2.0935	5.74946e-05	0.000215139
CFAP97D2	0.536257	0.196212	-1.45051	0.00126149	0.00334179
CYCSP40	0.640586	0.312512	-1.03548	0.00227552	0.00560722
SBK2	0.330656	0.675171	1.02992	0.0240286	0.0429822
GRIA1	1.0667	0.523013	-1.02823	3.13383e-05	0.000124412
SIM1	0.0857158	0.197144	1.20162	0.0018239	0.00462004
LBP	6.00808	23.178	1.94778	0.0104639	0.0210688
AC010976.2	1.33717	0.553769	-1.27182	3.13864e-09	2.56693e-08
HOXA11	0.342649	1.21893	1.83081	0.00686215	0.0146377
LINC01267	0.710153	0.285677	-1.31375	0.000457469	0.00136791
HHATL-AS1	0.210357	0.0744404	-1.49868	0.00208894	0.00520323
AC016683.1	0.201514	0.099507	-1.01801	0.00123171	0.0032724
ERVMER34-1	2.47056	6.9483	1.49182	6.4153e-07	3.60821e-06
FAM237B	1.12564	0.229222	-2.29593	2.31112e-05	9.45636e-05
LINC00871	0.176027	0.526203	1.57982	0.000213184	0.000695205
LINC00491	0.8066	1.65246	1.03469	0.000920165	0.00253709
RAI1-AS1	0.342128	0.115336	-1.56869	0.00691092	0.0147256
AC005912.2	0.10978	0.0525534	-1.06277	0.000265477	0.000847156
IGHV1OR15-6	0.638968	0.245483	-1.38012	0.000180423	0.000598282
CLGN	4.26269	12.6853	1.57332	1.51092e-11	1.6989e-10
HMGB3P9	0.44445	0.19071	-1.22064	0.00345243	0.00806905
C12orf56	0.913012	2.04481	1.16326	9.69877e-06	4.32062e-05
AC005224.2	0.29404	0.144813	-1.02182	1.71819e-07	1.06514e-06
AF131215.2	0.359657	0.133483	-1.42997	0.000142693	0.00048559
CYP2C19	0.199211	0.0789562	-1.33517	6.5904e-07	3.69833e-06
IGHD2-2	5.61567	2.48879	-1.17401	2.42199e-07	1.46751e-06
FOXB1	0.835075	2.09436	1.32653	0.00037323	0.00114173
AGTR2	12.277	5.33423	-1.20261	0.0188093	0.0348457
ORC1	5.57658	11.277	1.01593	2.81047e-18	8.75694e-17
SYT14	0.139742	0.708984	2.34299	0.00972879	0.0197926
AC007342.1	0.255252	0.110996	-1.20141	0.0199852	0.0367059
E2F8	4.32052	8.95013	1.0507	2.56273e-20	1.18227e-18
HOXD10	0.743071	1.58438	1.09235	0.000209421	0.000684074
AC103563.3	6.09322	2.61873	-1.21834	4.28735e-05	0.000165196
FAM133A	2.68969	7.54222	1.48755	0.0053877	0.0118472
AC239859.5	0.705488	1.92856	1.45083	0.00115167	0.00308823
RNU6-199P	1.16532	0.539695	-1.11051	0.0111984	0.0223698
AC116049.1	0.332332	0.764019	1.20098	0.000617015	0.00177699
A4GNT	1.48993	0.18816	-2.98521	0.00390067	0.00896727
IGLV5-37	25.4808	11.7909	-1.11174	0.00553732	0.0121333
SHOX2	0.941118	2.82485	1.58573	9.71296e-05	0.000343705
CDCA8	18.894	39.1811	1.05223	1.80427e-21	1.04134e-19
FOSL1	16.1816	33.509	1.05019	0.0210649	0.0383875
AP002008.4	0.856403	0.33129	-1.3702	0.00784382	0.0164419
AP000763.2	14.8429	3.07447	-2.27137	1.84534e-05	7.70849e-05
STARD13-AS	0.463511	0.137427	-1.75394	0.0240484	0.0430077
AL391840.2	0.963599	0.435218	-1.14669	0.0233305	0.0419213
DPYD-IT1	0.402122	0.183081	-1.13515	0.0195353	0.0360054
AC067945.3	0.11031	0.0408348	-1.43369	0.000547968	0.00160055
DLX1	0.0807724	0.382379	2.24307	0.000596073	0.00172431
SFTPC	1609.47	556.562	-1.53197	0.00128173	0.00338753
EPHA8	0.0684939	0.227475	1.73166	0.00736513	0.0155649
LINGO2	0.194349	0.639787	1.71894	0.00506265	0.011229
INA	1.63866	6.56107	2.00141	4.7045e-05	0.0001797
AC058791.1	1.40579	0.429919	-1.70924	0.0128685	0.0252109
AC092903.1	0.571321	1.71357	1.58463	0.00115019	0.00308488
NKX2-3	0.593723	1.65724	1.48092	0.00573766	0.0125232
AL357093.2	2.09016	0.911251	-1.19769	0.003536	0.00823622
NPTX2	4.42093	15.0813	1.77034	0.00543403	0.0119338
TBC1D22A-AS1	0.446077	0.176981	-1.3337	0.0100415	0.020347
CFAP100	2.02044	0.889048	-1.18433	7.57873e-06	3.46418e-05
STMN1	53.041	108.773	1.03614	3.55821e-21	1.93523e-19
DMRTC2	0.286358	0.603371	1.07523	2.209e-05	9.07652e-05
POU4F1	0.523976	1.0889	1.0553	0.0112891	0.0225211
CDC6	9.45421	20.1819	1.09403	1.02653e-20	5.16225e-19
SEC14L3	0.939784	0.328425	-1.51677	0.000142513	0.000485037
IGKV2-29	73.4454	17.5648	-2.06399	3.44031e-07	2.02681e-06
UPK3B	19.8685	8.62913	-1.2032	0.0195349	0.0360054
HES6	23.9815	63.1345	1.3965	6.66446e-07	3.73759e-06
AC036164.1	0.336132	0.165575	-1.02154	0.00198206	0.00497142
MKRN3	0.339065	0.873204	1.36476	0.00625641	0.0134992
CFAP46	1.15492	0.477361	-1.27464	0.00116181	0.00311091
MS4A1	13.2039	6.45434	-1.03262	3.33492e-07	1.97028e-06
RAB3B	1.19107	3.88697	1.70639	4.58487e-06	2.18867e-05
IGLV1-51	20.3133	10.1117	-1.00639	3.54367e-07	2.08214e-06
CDHR4	5.39273	2.04774	-1.39699	0.00588912	0.0127928
DRP2	0.314486	0.761537	1.27592	1.07871e-05	4.74298e-05
AOX3P	0.0419238	0.0208932	-1.00474	0.00280056	0.00673005
UCHL1	67.1684	156.464	1.21997	2.58694e-07	1.55917e-06
ELOVL4	1.61799	3.83341	1.24443	8.60692e-10	7.64231e-09
AP000251.1	0.966243	2.1219	1.1349	5.2409e-05	0.00019806
AC008532.1	0.155574	0.328322	1.07751	0.00678391	0.0144979
IGKV1OR2-108	54.105	25.741	-1.07169	7.18428e-06	3.30098e-05
AC135068.9	2.96369	0.923037	-1.68293	4.17782e-06	2.01031e-05
SLC5A11	0.220826	0.602901	1.44901	0.0272322	0.0477651
RACGAP1	18.7027	37.5596	1.00593	2.7625e-25	4.04137e-23
CDKN3	10.4182	24.3301	1.22363	4.15615e-23	3.44545e-21
MAD2L1	7.63454	17.4764	1.1948	3.53295e-24	3.67494e-22
H19	67.0781	172.49	1.3626	0.0162843	0.0308404
AC011379.1	0.264288	0.102515	-1.36628	0.00179373	0.00455205
AC245100.3	0.574214	1.3723	1.25693	0.00325212	0.0076722
SMCR5	0.179231	0.0693811	-1.3692	0.00225361	0.00556226
CSAG1	7.37295	17.538	1.25017	0.000527885	0.00154967
MSI1	2.82156	7.1074	1.33283	9.8723e-06	4.38508e-05
AL138789.1	0.20414	0.459408	1.17021	9.79789e-06	4.35697e-05
AHSG	0.149189	0.36628	1.29581	0.0202798	0.0371772
IGDCC3	0.0682895	0.880279	3.68823	0.00567203	0.0123997
AC020659.1	0.513535	0.235385	-1.12544	2.35807e-11	2.59492e-10
ESPL1	3.98134	8.32349	1.06394	4.85571e-16	1.05931e-14
LYST-AS1	0.53602	0.225407	-1.24975	0.0020499	0.00511764
AL583824.1	0.284513	0.119466	-1.25189	0.0047293	0.0105927
DLX6-AS1	0.200111	0.429183	1.10079	0.00013263	0.000455567
VILL	17.9477	7.82832	-1.19702	6.83433e-06	3.15449e-05
AC092944.3	0.308983	0.139657	-1.14563	4.84014e-07	2.78234e-06
PIMREG	4.95369	11.7383	1.24465	1.60149e-20	7.727e-19
HSPE1P27	0.819913	0.308814	-1.40873	0.00503801	0.0111834
LINC01605	0.715961	1.50719	1.07391	8.21451e-05	0.000295885
MT1JP	0.337108	0.143759	-1.22956	6.76847e-05	0.000248477
KRT8P14	0.118231	0.271742	1.20062	4.54709e-07	2.62491e-06
FAM72B	0.830231	1.70022	1.03414	6.32876e-17	1.59867e-15
AC092120.2	0.827838	0.196046	-2.07816	0.0158692	0.0301545
AL353600.1	0.934121	0.466825	-1.00073	0.000301546	0.000946249
ELAVL4	0.223563	0.547011	1.29089	0.00457791	0.0102915
AC011944.2	0.507768	0.208402	-1.2848	0.00487147	0.0108628
AL162578.1	1.18638	0.368171	-1.68811	0.00204317	0.00510362
LRP4	3.68181	8.98775	1.28755	2.30174e-06	1.16415e-05
AC021739.3	0.610337	0.244009	-1.32267	0.0215513	0.0391409
AL021368.3	0.687394	0.34362	-1.00032	9.89513e-06	4.39236e-05
IGHJ2P	3.13144	1.36805	-1.19471	1.00837e-06	5.46906e-06
DLX6	0.521453	1.59404	1.61208	2.83288e-06	1.40728e-05
IGHV1OR16-1	2.8472	1.22729	-1.21407	5.38354e-07	3.0702e-06
RFX6	0.286005	0.865339	1.59723	0.0015176	0.0039349
NR0B1	5.50651	13.4486	1.28825	0.00653018	0.0140192
PARM1-AS1	0.493612	0.243246	-1.02096	0.000525867	0.00154457
AC021517.3	0.53906	0.122963	-2.13223	0.00403864	0.00923943
HOXB8	3.2317	7.1762	1.15093	0.00951761	0.0194221
AC108097.1	0.390763	0.13507	-1.53258	0.000209819	0.000685294
AC012150.2	0.349793	0.143786	-1.28258	1.63794e-05	6.92355e-05
AC073439.1	0.523377	0.255638	-1.03375	7.46017e-05	0.000271249
FAM30A	2.60965	1.26568	-1.04394	1.06448e-10	1.07062e-09
WWC3-AS1	0.329277	0.163549	-1.00958	0.00135756	0.0035658
AP003064.2	0.528101	0.246309	-1.10035	0.00227274	0.00560232
AC092127.2	0.563087	0.219447	-1.35949	0.0226152	0.0408345
AC079416.3	0.343909	0.136091	-1.33746	0.00159215	0.00410987
AL645768.1	0.159294	0.0471979	-1.7549	0.00557612	0.0122105
SRGAP3-AS2	7.8374	2.97675	-1.39664	0.0111608	0.0223061
CDCA2	3.76826	7.85696	1.06007	2.47374e-17	6.66085e-16
CNGA4	2.02505	0.95195	-1.089	0.00435414	0.00986315
AC007036.5	0.36464	0.125387	-1.54008	0.00240273	0.00588043
OR56B2P	0.0459584	0.0229088	-1.00443	3.31186e-06	1.62632e-05
OR52B5P	0.0679693	0.0287065	-1.24351	0.0029766	0.00710193
LINC01823	0.0175354	0.0418492	1.25493	0.00326081	0.00768553
DNAAF1	3.92362	1.48949	-1.39737	0.000221078	0.000718551
LINC00355	0.415872	1.08328	1.38119	0.0092494	0.0189487
AC006270.1	2.91009	0.962502	-1.5962	0.00304011	0.00723453
PSMD10P1	2.24804	0.969343	-1.21358	0.000128614	0.000443637
AL158168.1	0.217254	0.102918	-1.07789	0.0029556	0.00705677
AC007494.2	0.59204	0.237831	-1.31576	0.0165115	0.0311887
BTNL9	5.2908	2.58115	-1.03547	9.2702e-07	5.05592e-06
GKN2	45.0988	19.5341	-1.2071	0.015587	0.0296962
CCNYL7	0.961161	0.425101	-1.17697	0.0100875	0.0204252
MYBL2	42.7595	90.3184	1.07878	1.9156e-16	4.45622e-15
AC080132.1	0.0448234	0.0107601	-2.05856	0.0147441	0.0283055
AL162408.1	0.669114	0.323356	-1.04913	0.0209261	0.0381675
DUXAP9	0.202586	0.417782	1.04421	6.77875e-09	5.24304e-08
CNTNAP2	0.757222	2.801	1.88715	0.000627048	0.00180399
AC111182.2	0.244787	0.0974408	-1.32893	0.00107579	0.00290861
AC023509.5	0.414605	0.143294	-1.53276	0.00120112	0.00320044
CDK5R2	0.929041	3.46985	1.90106	2.06749e-06	1.05641e-05
ADGB	0.556415	0.22846	-1.28422	0.00505653	0.0112182
PARPBP	2.12708	4.50236	1.08181	2.24462e-25	3.35552e-23
AC008985.1	0.254575	0.11205	-1.18395	0.00146863	0.00381968
CHIAP2	2.82111	0.889061	-1.66591	6.34071e-06	2.94704e-05
AC108676.1	0.226463	0.626162	1.46726	0.0253826	0.0449795
MAGEA6	7.46166	22.9105	1.61844	0.00444251	0.0100416
RS1	0.327911	0.139262	-1.2355	0.0122762	0.0241995
TOP2A	42.5071	95.5439	1.16846	1.09778e-23	1.02849e-21
AC010998.3	2.53591	0.971172	-1.38471	0.00272943	0.00658341
C9orf24	13.5056	5.78772	-1.22249	0.0237376	0.0425244
PCCA-AS1	0.562539	0.244023	-1.20493	0.00925335	0.0189522
MGAT5B	0.663256	1.71119	1.36737	0.00240367	0.00588222
KCNK2	0.417845	1.46439	1.80926	0.00134666	0.00353929
RIPPLY3	2.1935	4.86772	1.15001	2.06351e-07	1.26346e-06
ECT2L	2.0468	0.942431	-1.11891	0.0242539	0.043316
AL356234.2	0.315507	0.640755	1.0221	0.00108121	0.00292165
IGKV6-21	85.3311	34.8874	-1.29036	0.000901655	0.00249083
AC092058.1	0.1901	0.0722855	-1.39498	5.20667e-05	0.000196929
AC004022.1	0.329148	0.161872	-1.02388	0.0222746	0.040294
IGLV5-45	108.363	46.0808	-1.23364	0.000790354	0.00221898
SLC6A17	0.368241	0.866565	1.23466	0.000416343	0.00125967
DLGAP3	0.667174	1.34859	1.01532	0.0169533	0.0319012
PRR11	7.33891	15.1077	1.04165	4.97463e-19	1.77897e-17
ESCO2	1.57553	3.17174	1.00944	1.7646e-20	8.39552e-19
MAGEA1	3.22026	11.0595	1.78003	0.000445415	0.00133537
IGLV2-18	109.772	53.8557	-1.02734	1.19154e-07	7.58071e-07
TTLL10	1.87846	0.731109	-1.36139	0.00022159	0.000719957
ANKRD44-IT1	1.15472	0.456736	-1.33811	1.6469e-07	1.0235e-06
AC111149.2	3.07291	7.17026	1.22242	0.0032618	0.0076872
ZMAT4	0.671571	2.37864	1.82452	0.00333629	0.00784047
OTOG	0.024605	0.0523506	1.08926	0.00409318	0.00934778
AL590233.1	0.726586	0.318366	-1.19044	1.13677e-07	7.27115e-07
ERVV-2	0.206091	0.425158	1.04472	8.9941e-05	0.000320839
ARHGAP15-AS1	0.313334	0.143225	-1.12942	0.000204519	0.000670064
GAP43	0.819077	2.12812	1.37751	0.00418821	0.0095314
AL359881.3	0.173841	0.0867853	-1.00224	1.4238e-06	7.51659e-06
AC055720.1	0.098259	0.0482669	-1.02555	2.36641e-07	1.43607e-06
LINC02348	0.203964	0.410124	1.00775	0.0185273	0.0343791
AC073592.5	0.450842	0.175013	-1.36516	0.00515177	0.0114036
AC104964.2	0.151967	0.061137	-1.31364	6.07356e-05	0.000226091
LINC02688	4.61823	1.44414	-1.67713	2.23174e-06	1.13251e-05
NKAIN1	0.376456	2.10117	2.48064	8.78902e-13	1.16606e-11
MEIOC	0.354524	0.932352	1.39499	5.3933e-05	0.000203257
E2F7	1.47766	3.8115	1.36705	1.5056e-13	2.23852e-12
AP000821.2	0.0811984	0.0242191	-1.74531	8.40039e-05	0.000301865
MLLT11	5.99116	18.7372	1.645	1.54106e-09	1.31787e-08
AC004223.1	0.678975	0.271523	-1.32228	0.00292212	0.00698841
SLC2A3P2	0.28496	0.13668	-1.05995	0.0140383	0.0271478
AURKA	18.6564	38.2123	1.03437	1.57507e-20	7.61294e-19
B4GALNT1	1.32519	3.0258	1.19112	7.5899e-05	0.000275161
CCDC17	9.02799	3.61454	-1.32059	9.60604e-06	4.28419e-05
AC130650.1	0.817529	0.279083	-1.55057	0.00812298	0.0169453
LINC00668	0.224937	0.691017	1.6192	0.0249744	0.044371
AL450163.1	0.255589	0.0795677	-1.68357	0.00651952	0.0139985
FDCSP	38.8517	19.2402	-1.01386	2.94534e-05	0.000117749
IGKV1OR22-5	4.36635	2.0949	-1.05954	4.67182e-07	2.69181e-06
CENPA	7.42712	15.805	1.0895	4.23921e-20	1.88879e-18
NPIPB13	0.184657	0.088773	-1.05666	0.00241306	0.00590214
LRRC71	2.56105	0.9933	-1.36643	0.00112085	0.00301536
GNA14-AS1	0.839831	0.415629	-1.0148	0.000769554	0.00216859
AL162388.2	0.0745927	0.222008	1.57351	0.00299538	0.00714045
TSBP1	0.165382	0.0726121	-1.18752	0.0143866	0.0277087
LINC01735	0.103032	0.0502347	-1.03633	4.29638e-07	2.48964e-06
DAPK1-IT1	0.553356	0.271925	-1.025	0.0107379	0.0215602
AC090519.1	0.447382	0.21669	-1.04588	0.0058715	0.0127654
IGLC4	0.415706	0.158634	-1.38986	3.13797e-07	1.86175e-06
IGHV1-24	487.874	228.177	-1.09636	0.00585838	0.0127429
MTATP8P1	5.08811	2.15321	-1.24064	0.0201448	0.0369569
DGAT2L6	0.182883	0.0614986	-1.57229	0.0128483	0.0251767
DEFB124	0.379792	0.179611	-1.08034	0.000233081	0.000752555
IGLV1-41	30.9442	14.8334	-1.06082	0.00619816	0.0133926
AC069228.1	0.0373056	0.089693	1.2656	0.00385747	0.00888365
AC007731.5	0.201471	0.891605	2.14583	6.27721e-05	0.000232596
SLC16A1	12.0903	25.5347	1.07861	1.88636e-05	7.86305e-05
IGLV7-43	126.398	61.4026	-1.0416	2.42957e-05	9.89366e-05
BUB1	8.7834	18.754	1.09435	3.01567e-22	2.03703e-20
RN7SL8P	2.84975	0.777021	-1.87481	0.000148348	0.000503393
AL513523.2	0.30117	0.105174	-1.5178	0.00150283	0.00390009
AC091133.5	0.441193	1.20031	1.44393	0.000412796	0.00125032
ATP5MC2P3	0.537856	0.245431	-1.1319	6.41348e-06	2.97781e-05
RSPO1	1.54265	0.519479	-1.57027	2.86332e-06	1.42086e-05
WARS1P1	1.10687	0.485206	-1.18981	0.0229008	0.0412685
HEPACAM2	1.50475	11.5408	2.93915	0.00455414	0.0102482
AZU1	2.52012	0.96591	-1.38353	0.000162786	0.000546421
AL136982.3	0.387902	0.171859	-1.17446	0.0170642	0.0320643
FAM216B	9.15853	3.96588	-1.20748	0.00828589	0.0172457
ZNF33BP1	0.374651	0.177127	-1.08076	0.00028077	0.000889728
AP002762.3	0.233471	0.0909578	-1.35998	0.0268386	0.0471897
NRG3	0.337053	0.13364	-1.33463	0.024913	0.0443051
WFDC12	17.1454	1.04286	-4.03921	0.0173507	0.0325133
AC010624.1	0.504499	0.244725	-1.04369	0.0161461	0.0306338
OR10A2	0.0510282	0.0235996	-1.11253	0.0144276	0.027772
AC022395.1	0.28319	0.123964	-1.19185	0.0235999	0.0423137
AC113615.2	0.720365	0.333749	-1.10996	0.010619	0.0213511
AL033397.1	2.91512	7.07943	1.28008	0.000229999	0.00074401
ELOVL2-AS1	0.023919	0.061659	1.36616	0.00578936	0.0126209
AC061975.6	0.630388	1.60176	1.34535	9.25792e-07	5.05023e-06
AC009139.1	0.0799558	0.247565	1.63053	0.00175026	0.00445496
PEG10	44.1867	97.1321	1.13634	8.24855e-06	3.73355e-05
IGKV1OR-3	1.20536	0.597484	-1.01249	1.85887e-08	1.33894e-07
AL117340.1	0.206526	0.070488	-1.55088	0.000527542	0.00154899
SLPI	2958.5	1448.35	-1.03046	0.00100182	0.00273113
AC105290.1	2.58616	1.08047	-1.25915	6.59044e-05	0.000243018
LRRC18	1.72342	0.748483	-1.20323	0.000622899	0.001793
AC100757.2	1.02361	0.397835	-1.36342	0.00445569	0.0100664
GLYATL1	0.148593	0.322117	1.11622	0.0129313	0.0253139
TCTE1	1.56305	0.603237	-1.37356	0.00673359	0.0144084
PRIM1	3.75863	7.53506	1.00341	1.2869e-22	9.54087e-21
SAXO2	4.2294	2.106	-1.00594	0.0165491	0.0312444
CYP4F24P	0.30803	0.129687	-1.24804	3.11084e-06	1.53588e-05
LINC02742	0.0759839	0.170937	1.1697	0.0025044	0.00610415
AKR1C7P	0.842811	1.95599	1.21462	0.000579081	0.00168013
IGHD3-16	2.566	1.18133	-1.11911	7.72229e-06	3.51863e-05
SPATA3-AS1	0.0534559	0.121276	1.18188	0.00170047	0.00434682
SPIB	4.79188	2.38397	-1.00723	5.33803e-06	2.51607e-05
HJURP	9.5675	19.7427	1.04511	3.46033e-16	7.7151e-15
CKAP2L	3.95801	8.49673	1.10213	4.3021e-22	2.83596e-20
AC115099.1	1.50614	0.700898	-1.10358	2.56168e-09	2.12042e-08
AC104162.1	0.431084	0.199909	-1.10863	5.68718e-05	0.000213071
SOHLH1	0.146662	0.432094	1.55885	3.86648e-06	1.8718e-05
CGA	12.2121	34.527	1.49941	7.31167e-05	0.000266274
AC020651.2	0.166741	0.375719	1.17205	0.0167203	0.0315178
AC091182.2	0.340724	0.866046	1.34584	0.00384024	0.00884993
LINC01807	0.283751	0.945502	1.73646	0.000105096	0.000368907
SOX2	18.4337	42.4376	1.20299	5.5516e-05	0.000208706
BUB1B	6.14007	13.3173	1.11698	5.04131e-19	1.79811e-17
AC104809.1	0.495147	0.161931	-1.61248	7.16038e-07	3.98792e-06
TMSB15A	2.02349	7.8766	1.96073	0.00731645	0.0154764
GINS2	8.5193	17.9136	1.07225	7.92583e-20	3.37737e-18
IGHV1-45	34.2362	13.9687	-1.29332	1.94318e-06	9.98679e-06
AC007362.1	0.493929	0.229943	-1.10302	0.000769731	0.00216887
SLC38A8	0.552136	1.4133	1.35597	0.00805899	0.0168375
RN7SL838P	2.05134	0.394875	-2.3771	0.0264301	0.0465701
AL512631.1	0.507267	0.239272	-1.0841	1.42405e-05	6.10431e-05
LINC02016	0.350672	0.161532	-1.1183	0.0205114	0.0375239
IGHJ5	58.4642	24.8956	-1.23166	5.64133e-08	3.78167e-07
AC087379.1	0.343813	0.687783	1.00033	0.00186679	0.0047182
AC119744.1	0.241172	0.113932	-1.08188	0.0117976	0.0233857
ANKRD44-AS1	5.84641	2.89854	-1.01222	2.58963e-05	0.000104877
IGKV1OR1-1	1.19909	0.477934	-1.32706	0.000153177	0.000517532
MIR2052HG	0.199717	0.414558	1.05362	0.00010843	0.000379762
MT-TV	5.3591	1.47239	-1.86383	0.0258038	0.0456253
APOBEC3B	6.41534	14.2082	1.14713	8.91315e-13	1.18024e-11
AC079793.1	0.426648	0.185638	-1.20056	4.63334e-08	3.14527e-07
AC012456.2	0.210344	0.428027	1.02495	0.00585731	0.0127429
CDH7	0.0409489	0.216575	2.40297	0.000360049	0.00110586
AC011632.1	0.269894	0.772827	1.51775	0.00131453	0.00346384
AC134981.1	0.643098	0.176352	-1.86658	3.09008e-07	1.83653e-06
RPRM	2.01004	4.11619	1.03408	0.00484414	0.0108101
CCNB1	38.2566	79.3436	1.0524	2.3964e-23	2.08784e-21
CFAP43	4.55868	2.16035	-1.07735	0.00903742	0.0185795
IGKV1OR9-1	0.503213	0.184892	-1.44449	6.91388e-06	3.18637e-05
CYP2C9	1.19972	0.488156	-1.29728	8.77889e-05	0.000313858
NDC80	7.70869	16.5267	1.10024	6.50756e-19	2.26498e-17
IGKV6D-21	26.786	12.5492	-1.09388	0.000289031	0.000912841
NPFFR2	0.671233	1.99018	1.56802	0.000322978	0.001006
CEACAM22P	0.212652	0.0871829	-1.28638	0.0058568	0.0127429
FOXL2	0.131298	0.484952	1.88499	0.00592352	0.012858
AC120498.4	1.92711	4.50778	1.22598	0.0134683	0.0262057
SH2D5	0.24613	0.680786	1.46778	1.07705e-05	4.73788e-05
HMGA1	270.477	544.746	1.01008	2.93062e-19	1.08783e-17
AC008379.1	0.400793	0.151118	-1.40718	0.00330142	0.00776586
AC109446.2	1.53383	0.660617	-1.21525	0.00621521	0.013422
CLDN18	118.302	42.3933	-1.48057	0.000466912	0.00139097
AC090950.1	0.366862	0.114797	-1.67615	0.000102734	0.000361386
AC069120.1	0.187385	0.558578	1.57576	0.00162854	0.00419156
DSCC1	6.90139	14.5734	1.07838	5.98907e-24	5.87251e-22
CTSV	3.88922	10.7593	1.46803	1.50007e-14	2.61219e-13
AC011029.1	0.445691	1.06903	1.26219	0.000979927	0.00267945
SLC14A2-AS1	0.378928	0.0851529	-2.15379	0.00177029	0.00450007
TEX48	0.399124	0.871119	1.12603	5.44031e-06	2.55942e-05
CHRM4	0.431017	1.02299	1.24697	1.86873e-05	7.7967e-05
FOXP1-AS1	0.493972	0.216752	-1.18838	0.00688743	0.0146801
SBSN	1.73569	4.99783	1.52579	0.0197137	0.0362902
IGHJ3	183.239	90.2671	-1.02146	2.00473e-05	8.30499e-05
KCNV1	0.153974	0.37633	1.28931	0.00294094	0.00702666
TMEM108-AS1	0.283266	0.0483339	-2.55105	0.00569806	0.0124476
AL138930.1	0.901847	0.347004	-1.37793	0.0141749	0.0273664
AP005131.1	0.43967	0.190636	-1.2056	0.000484826	0.00143964
DTHD1	2.7506	1.2584	-1.12815	0.000150899	0.000510785
AGAP11	0.0670418	0.0329304	-1.02564	8.22139e-06	3.72187e-05
NCAPH	5.19792	11.2957	1.11977	1.13479e-20	5.64443e-19
FGF5	0.15764	0.793016	2.33072	8.69649e-05	0.000311319
AC092506.1	0.139554	0.324999	1.21961	0.00044083	0.0013238
MFFP2	0.198907	0.424448	1.09349	7.36826e-05	0.000268121
TCAM1P	0.902394	2.06228	1.19241	0.00479491	0.0107204
ADAMTS7P3	1.72326	0.495233	-1.79896	1.43859e-05	6.15506e-05
AC108451.1	0.060114	0.0267654	-1.16733	0.0074601	0.0157413
LINC01564	1.6306	3.43978	1.07691	2.74648e-06	1.36684e-05
DYNC1I1	1.38488	2.81294	1.02232	2.69535e-06	1.34409e-05
DLL3	3.29765	8.2785	1.32793	1.00361e-05	4.4477e-05
AL357093.1	0.782366	0.350922	-1.15669	0.000572788	0.00166363
ALX1	0.320559	1.62602	2.34268	0.000573862	0.00166622
AL592430.1	0.573549	0.272812	-1.07201	0.00116546	0.00311848
AC012213.1	0.280814	0.646698	1.20348	3.91998e-05	0.000152198
AC090192.2	0.412089	1.3201	1.67962	3.84927e-07	2.25202e-06
ZG16	0.213186	0.541301	1.34432	0.0266419	0.046895
SCGB1A1	387.718	136.327	-1.50794	0.0116226	0.023084
AC090181.3	2.59712	1.2925	-1.00675	0.0034469	0.00806032
KAAG1	0.0498452	0.10755	1.10948	0.000111179	0.000388593
IGHV3-13	116.496	39.2581	-1.56922	1.77458e-05	7.44131e-05
NOC2LP2	0.135544	0.284367	1.06899	5.47799e-07	3.11692e-06
AL357078.2	0.555929	0.262454	-1.08284	1.35306e-05	5.8283e-05
LINC02428	0.143398	0.328661	1.19658	0.001803	0.00457303
GPR17	1.02663	0.494609	-1.05356	1.507e-07	9.43733e-07
AC004832.1	1.20178	0.512306	-1.2301	0.00239395	0.00586314
AC008397.1	0.365984	0.182241	-1.00594	0.000630076	0.00181194
AC009093.7	0.26929	0.126229	-1.09311	0.000159576	0.000536699
CHGB	19.6862	54.7483	1.47563	0.00394813	0.00906116
AL133320.2	0.650148	0.27823	-1.22449	0.00719531	0.0152555
PHYHIPL	0.303531	1.38565	2.19065	0.000970521	0.00265798
PTPRJ-AS1	1.10601	0.42933	-1.3652	0.0105867	0.0212894
AC073569.3	1.03329	0.398749	-1.37369	0.00421326	0.00958282
CDC45	8.33169	16.7853	1.01052	2.27516e-17	6.16864e-16
AC092145.1	0.321056	0.157323	-1.02909	1.142e-05	4.99668e-05
NUF2	8.59518	17.9013	1.05846	6.18425e-20	2.69829e-18
AC113349.1	1.6208	0.570605	-1.50614	0.00893742	0.018396
PTHLH	3.35786	6.77297	1.01225	8.03537e-06	3.64188e-05
TH	0.207054	0.445795	1.10638	0.00920048	0.0188735
IGKV1D-37	1.30842	0.61957	-1.07849	1.18762e-06	6.35249e-06
AC103876.1	0.16316	0.0730567	-1.1592	0.0102718	0.0207414
COLEC10	0.372993	1.37289	1.87999	0.0272093	0.0477405
LINC01167	0.354724	0.147943	-1.26165	2.46809e-07	1.49379e-06
MIR4507	2.18489	0.788393	-1.47057	3.37056e-09	2.7443e-08
ADAMTS9-AS1	0.564357	0.275684	-1.03359	5.33928e-05	0.000201416
AC068587.2	4.86776	2.09484	-1.21642	4.63356e-09	3.69456e-08
RAD54L	2.59805	5.29687	1.02771	1.15671e-16	2.77824e-15
IGHJ3P	76.9366	33.426	-1.2027	3.38172e-08	2.34926e-07
AC090337.1	0.374791	0.175494	-1.09467	1.51427e-06	7.94209e-06
B4GALNT2	2.21451	4.64303	1.06808	0.016818	0.0316824
AL391422.2	0.166666	0.0785788	-1.08474	0.00143457	0.00374089
NXPE4	0.294917	0.146603	-1.0084	6.37573e-07	3.58817e-06
LINC01036	0.126656	0.367833	1.53814	0.0200075	0.0367421
AC009754.1	1.21224	0.541601	-1.16237	1.52785e-06	8.00411e-06
UNC93A	0.357967	0.728951	1.02599	5.41215e-05	0.00020394
RNU6-638P	4.49463	1.96493	-1.19372	0.0281079	0.0491184
STXBP5L	0.0679302	0.504295	2.89214	3.44389e-05	0.000135307
CELF2-AS2	0.340693	0.14998	-1.1837	0.0212897	0.0387481
AVPR1A	1.36389	3.39889	1.31733	0.00333737	0.00784166
AC079949.5	0.319361	0.810339	1.34334	0.00351236	0.00819022
RPL13AP17	2.24182	1.06023	-1.08029	0.000322407	0.00100445
HOXB13	2.12227	4.64634	1.13049	0.00483481	0.0107929
AC005856.1	0.887304	0.423923	-1.06563	4.61986e-07	2.66467e-06
TUBAL3	0.908742	1.93246	1.0885	0.00226348	0.00558358
AC012158.1	0.232646	0.609763	1.39011	1.36497e-05	5.87592e-05
DSG1	0.0570846	0.16597	1.53975	0.00167164	0.00428735
ARL4AP4	1.55888	0.746205	-1.06287	0.0056108	0.0122756
AC008870.5	2.63516	1.29365	-1.02644	3.98275e-05	0.000154394
CLDN6	24.8311	65.1355	1.3913	0.0237918	0.0425991
AC139491.7	0.369231	0.133526	-1.4674	4.42475e-05	0.000169844
SLC6A15	0.240177	1.15781	2.26923	0.000678529	0.00193561
IGLJ3	2.14486	1.00794	-1.08946	1.84914e-07	1.14068e-06
CFAP65	1.67352	0.683744	-1.29136	0.0113762	0.0226703
DYNLRB2	4.30408	1.92711	-1.15927	0.00104685	0.00284152
PRAME	14.2517	34.0219	1.25533	0.000268328	0.000855552
LINC00626	0.146007	0.365242	1.32281	0.0172564	0.0323617
ISM2	0.151579	0.489407	1.69097	0.00282529	0.00677995
PTH2R	0.268427	1.21243	2.17531	4.21156e-06	2.02381e-05
GAL3ST2	0.555768	1.39606	1.32881	0.00160233	0.00413265
SINHCAFP2	0.26321	0.551375	1.06682	1.355e-08	9.9835e-08
FGF12	1.15946	2.47562	1.09434	0.000289809	0.000914875
PRAMENP	0.170804	0.0821103	-1.05671	1.12505e-10	1.12699e-09
AL353597.3	0.130066	0.0648255	-1.00461	9.50941e-07	5.17195e-06
C22orf15	2.37389	0.897906	-1.40261	0.000292796	0.000922834
AC025031.5	0.312287	0.088228	-1.82356	0.00909097	0.0186755
TOMM40P2	0.5855	1.17118	1.00022	2.67712e-06	1.33573e-05
FCER2	2.21954	0.99983	-1.15051	3.94547e-06	1.907e-05
IGLV1-36	155.733	45.37	-1.77927	0.000122702	0.000424908
SLC5A12	0.33192	0.764918	1.20447	0.000431403	0.00129991
LINC01055	0.615058	0.256377	-1.26246	2.2715e-07	1.38154e-06
NEK2	10.8766	24.4711	1.16985	8.7961e-24	8.38449e-22
GABRR1	0.253851	0.858822	1.75838	0.0168498	0.0317334
LHX2	0.455968	1.24147	1.44504	0.000197042	0.000647815
MIR4538	5.48014	2.32114	-1.23938	4.24512e-09	3.40069e-08
PHGDH	7.38105	17.3986	1.23707	3.45602e-09	2.80636e-08
AL512328.1	1.31513	0.643334	-1.03157	0.0140806	0.0272182
CFAP52	4.33076	1.77544	-1.28645	0.0168311	0.0317026
PKHD1L1	1.03187	0.323233	-1.67462	5.72884e-08	3.83381e-07
HAP1	0.400534	1.09743	1.45413	0.0093623	0.0191494
MUC6	46.5375	5.77341	-3.0109	0.00298106	0.00711054
IGKV2-26	4.0506	1.70838	-1.24551	5.57668e-05	0.000209533
PBK	9.48714	22.0578	1.21724	9.38175e-20	3.92441e-18
HOXC13	1.84071	4.03787	1.13333	4.49528e-06	2.14995e-05
AL354977.2	0.471816	0.174816	-1.43239	0.0231911	0.0416971
IGF2BP3	2.99455	7.71563	1.36544	4.5683e-13	6.27387e-12
AC025434.1	0.321638	0.150514	-1.09554	2.96923e-05	0.000118579
RAD51AP1	8.75911	18.5799	1.08489	4.90419e-21	2.57513e-19
AL135960.1	0.17287	0.0833576	-1.0523	5.40175e-10	4.93902e-09
KIFC1	19.4815	41.1181	1.07767	6.25216e-20	2.72235e-18
AC139491.5	0.0779534	0.0216272	-1.84976	2.38442e-05	9.73009e-05
KIF18A	3.56787	7.85762	1.13903	1.33974e-30	8.52353e-28
LDLRAD4-AS1	0.237368	0.0966011	-1.29701	1.72124e-07	1.06679e-06
ZEB2-AS1	0.175299	0.0847605	-1.04835	3.58333e-05	0.000140322
ECRG4	6.442	2.95441	-1.12464	0.00345618	0.00807644
ZNF280A	0.188213	0.535589	1.50876	0.000307912	0.000964012
MUCL3	62.8084	3.62065	-4.11663	1.17428e-07	7.48303e-07
LNCAROD	0.427249	1.00523	1.23438	0.00192821	0.00485449
ZNF415P1	0.270639	0.118556	-1.1908	0.0201351	0.0369441
VIP	0.288444	0.142028	-1.02212	2.00267e-09	1.68628e-08
SOX10	0.212729	0.0681042	-1.6432	0.000111557	0.000389817
RNU1-67P	2.8858	1.4062	-1.03717	8.37036e-05	0.000300983
NKAIN2	0.271176	0.817383	1.59178	5.05321e-05	0.000191549
GAS2L2	3.87035	1.81465	-1.09277	5.96917e-05	0.000222706
IGKV3D-7	4.6408	1.56702	-1.56635	4.95042e-06	2.34549e-05
TTLL10-AS1	0.362078	0.167025	-1.11624	0.000705154	0.00200508
SNTN	5.86608	2.63162	-1.15644	0.00274338	0.00661296
PRDM13	0.0996941	0.353775	1.82725	2.1835e-05	8.98254e-05
MEX3A	11.1433	22.9408	1.04174	2.44588e-11	2.68615e-10
AL354824.1	0.119892	0.244627	1.02885	0.0181542	0.0337761
GALNT13	1.26139	2.53307	1.00588	0.00489192	0.0109016
AL136164.3	0.365925	0.13429	-1.4462	0.000132945	0.000456449
RBMS3-AS2	0.443805	0.198642	-1.15975	0.00080384	0.00225106
AC093849.4	0.11663	0.0447481	-1.38204	0.0231253	0.0415964
AC092198.1	0.304118	0.614131	1.01391	0.0169057	0.0318234
PSAT1	28.7528	61.4946	1.09676	1.42437e-17	4.01302e-16
RPL6P7	0.699009	0.307736	-1.18362	0.00280269	0.00673399
IGKV2OR22-3	4.07033	1.76523	-1.20529	6.83914e-06	3.15618e-05
DPYSL5	0.046427	1.50425	5.01793	0.00841581	0.0174842
TTK	4.78277	11.687	1.28898	2.70576e-21	1.51064e-19
RABGAP1L-IT1	0.425505	0.194266	-1.13114	0.00295371	0.00705349
AC133785.1	0.410855	0.922483	1.16689	2.45797e-08	1.74023e-07
TTC16	0.965493	0.437359	-1.14245	7.84447e-08	5.14261e-07
IGLJCOR18	0.55843	0.226586	-1.30132	7.58782e-05	0.000275159
ANKRD36BP2	3.48	1.72675	-1.01103	1.35319e-08	9.97286e-08
TMEM132C	0.514366	0.230206	-1.15987	7.45086e-06	3.41487e-05
AC107954.1	0.132326	0.27744	1.06808	0.00350435	0.00817434
TUBB2B	11.4754	36.0959	1.65329	1.58477e-06	8.26904e-06
AC091588.1	1.09323	0.400684	-1.44806	1.92138e-05	7.99198e-05
BNIP3P9	0.337862	0.163891	-1.04369	0.000177241	0.000589089
PPP2R2C	2.95401	6.15412	1.05888	0.000292802	0.000922834
HRG	0.0631878	0.362756	2.52128	0.00910024	0.0186931
FAM166A	0.5273	0.243373	-1.11546	0.000520025	0.00153004
LINC02405	0.0408144	0.0871343	1.09416	0.0180022	0.0335481
MYOC	0.594526	0.174361	-1.76966	0.000449259	0.00134586
LRRC36	4.37201	2.10559	-1.05407	0.00143185	0.00373593
IGHJ1	36.8061	17.0416	-1.11088	8.45962e-06	3.81593e-05
TOGARAM2	1.74729	0.783817	-1.15653	1.30053e-05	5.6233e-05
AC092120.3	0.70035	0.162523	-2.10743	8.98075e-05	0.000320477
IGHV1OR16-4	0.821206	0.348801	-1.23534	1.35101e-05	5.8204e-05
SCGB3A1	2506.34	1015.62	-1.30323	2.42321e-05	9.87071e-05
LINC02771	0.103824	0.229587	1.14491	2.60408e-05	0.000105353
AC124067.4	0.555083	1.29209	1.21893	0.0149696	0.0286821
RNASE10	0.264001	0.534775	1.01839	0.0166649	0.0314242
DLEC1	3.52081	1.40309	-1.3273	5.43701e-10	4.9696e-09
AC106045.1	2.84152	5.6848	1.00045	1.64964e-06	8.58786e-06
SERPINE2	9.43252	20.5999	1.12692	0.00857257	0.0177532
C10orf67	0.341007	0.168385	-1.01804	0.00803608	0.0167947
AC092944.2	0.157154	0.0506408	-1.6338	2.87448e-09	2.36006e-08
NWD1	3.13783	1.4202	-1.14368	0.00592743	0.0128645
LIN28A	0.0304564	2.2436	6.20292	0.00902598	0.0185587
AC008443.2	0.479695	1.03088	1.10368	0.0177177	0.0331081
IGKV1OR2-6	17.2873	7.51413	-1.20203	2.97918e-05	0.000118928
SARNP	0.324509	0.162192	-1.00055	0.0137162	0.02663
MAGEC1	1.21467	3.15473	1.37696	0.000874489	0.00242459
FOXM1	13.2161	30.5945	1.21098	1.01804e-18	3.45539e-17
IGHV3-42	1.00164	0.498149	-1.00772	1.27595e-05	5.52399e-05
AL449403.2	0.114068	0.0260906	-2.1283	0.000716956	0.00203695
BICRA-AS1	0.619631	0.220225	-1.49243	0.000299696	0.000941522
SSXP10	1.74151	0.850173	-1.03451	1.26048e-06	6.71397e-06
AC007849.1	1.69481	0.732111	-1.21099	0.0010505	0.00284962
RNU1-38P	1.72378	0.823144	-1.06636	9.4841e-05	0.000336607
LGALS9B	1.03339	0.504991	-1.03305	0.00304346	0.00724189
ZBTB8B	0.0816562	0.206042	1.3353	0.00162014	0.0041715
MALAT1	394.054	191.667	-1.03979	0.000492354	0.00145977
CLSPN	2.60918	5.66973	1.11969	2.08171e-17	5.68356e-16
GINS4	2.28497	5.17105	1.17828	1.05323e-21	6.34655e-20
INHBE	0.269173	1.09321	2.02197	4.95072e-07	2.84173e-06
LINC01819	1.2886	0.116128	-3.47202	0.000438097	0.00131718
ZNF385B	13.6347	6.27666	-1.11921	2.54394e-06	1.27626e-05
ELOVL2	1.198	2.9001	1.27547	0.000723904	0.00205434
ADAM20	0.224733	0.0929776	-1.27325	3.31236e-05	0.000130703
GGH	5.60627	13.2452	1.24035	1.50663e-17	4.21872e-16
GFY	0.346592	1.42006	2.03464	3.44573e-05	0.000135356
AC092666.1	0.156155	0.0703849	-1.14964	0.00170411	0.00435409
AC018946.1	0.548167	0.188925	-1.5368	0.00773735	0.0162424
F2	0.481209	4.52335	3.23265	0.0150687	0.0288418
COL2A1	1.02051	15.9974	3.97048	0.00058161	0.00168693
BEST3	0.0389092	0.166412	2.09657	0.00928534	0.0190106
AC010624.3	0.660594	0.314701	-1.06978	0.00041715	0.00126183
LINC00942	9.03553	33.0669	1.87171	0.000637343	0.00182997
RN7SKP80	6.59023	2.47486	-1.41298	0.000104969	0.000368538
LEP	0.437233	1.21719	1.47707	0.000932687	0.0025667
CHEK1	7.21281	14.9892	1.05529	2.06612e-20	9.67858e-19
OGDHL	1.37426	3.25112	1.24228	0.000225464	0.000731396
AL445220.1	0.504088	0.247032	-1.02898	0.000765682	0.00215946
AC025180.1	0.348266	0.167829	-1.05319	0.013743	0.0266656
ERCC6L	2.40651	5.21974	1.11704	1.3499e-21	7.94176e-20
TRDN	0.0605843	0.266531	2.13729	0.00319392	0.00756105
CDH2	1.74713	4.7244	1.43515	0.0265584	0.0467751
RRM2	13.3837	29.164	1.12372	2.57875e-21	1.44268e-19
SKA1	4.43895	10.0487	1.17872	6.3202e-19	2.20819e-17
LINC02128	0.0530207	0.184072	1.79564	0.027862	0.0487478
AL110505.1	0.52162	0.244339	-1.09411	5.66561e-05	0.00021235
AGER	174.01	74.6707	-1.22055	0.00021827	0.000710268
AC129926.1	1.07378	2.16907	1.01437	0.00161216	0.00415328
EXO1	5.36408	11.1525	1.05596	4.0907e-20	1.82859e-18
FAM171A2	3.8619	8.23116	1.09178	4.42175e-08	3.01211e-07
LINC02555	5.15756	2.09647	-1.29872	0.000236083	0.000761618
FSTL5	0.341149	1.2127	1.82975	0.00269816	0.00651718
CAB39P1	0.151211	0.314068	1.05452	3.60271e-08	2.49076e-07
FAM83D	13.3215	28.9641	1.12051	3.12918e-23	2.65854e-21
AP005131.3	0.644345	0.276247	-1.22188	0.00900056	0.0185092
THRB-IT1	0.250947	0.109976	-1.19019	6.05878e-06	2.82416e-05
C1QL1	0.833578	2.29998	1.46424	1.71324e-05	7.21287e-05
CTXND1	1.05464	0.384317	-1.45638	7.28438e-06	3.34416e-05
GPC2	1.62187	3.93328	1.27808	0.000385036	0.00117351
DNAH12	1.41059	0.588086	-1.2622	0.00289921	0.00693788
IGHD3-22	4.54454	1.9327	-1.23352	7.53795e-06	3.44842e-05
LINC00161	0.145577	0.0713225	-1.02935	0.000299982	0.000942206
AL139385.1	0.53309	1.164	1.12664	0.00286586	0.00686588
MIR126	5.01391	2.46925	-1.02186	3.80386e-05	0.000148026
WDHD1	6.0214	12.2404	1.02348	1.54296e-23	1.41647e-21
IGLV8OR8-1	0.972377	0.389565	-1.31965	2.81046e-05	0.000112918
AL033530.1	0.268492	0.713596	1.41023	3.44611e-05	0.000135356
KIAA1549L	0.441521	1.10177	1.31927	0.026498	0.0466812
FAM166B	8.15434	3.88399	-1.07003	0.00345676	0.0080771
FAM111B	7.34545	15.4621	1.07381	1.40271e-17	3.95607e-16
RNU1-134P	1.11421	0.531028	-1.06917	0.00140117	0.00366741
RCOR2	3.58582	8.60796	1.26337	1.73119e-11	1.93071e-10
LINC01096	0.12461	0.318494	1.35385	0.00182083	0.0046127
TMEM179	0.370396	1.14779	1.63171	0.0175623	0.0328513
IGKV1D-42	11.9676	3.54297	-1.75611	1.39284e-05	5.98741e-05
AC021231.1	0.151636	0.0755362	-1.00538	0.000357689	0.00109947
AC009432.2	0.271679	0.0800342	-1.76321	0.00752181	0.0158446
IGHJ6	170.748	71.8664	-1.24848	0.000274757	0.000873811
AC084879.1	0.0669172	0.0275957	-1.27793	0.000790842	0.00222012
C1orf87	1.9213	0.755957	-1.3457	0.00362157	0.00840404
AC093916.1	0.134475	0.329982	1.29504	0.00237577	0.00582278
TTLL7	1.45074	2.90883	1.00365	3.69611e-07	2.16706e-06
AC125437.2	0.0603853	0.0264407	-1.19144	9.6857e-05	0.00034305
TEX15	0.0851361	0.48803	2.51913	3.05712e-07	1.81773e-06
AL078645.1	0.912879	0.355922	-1.35886	0.000151766	0.000513384
AP000619.1	0.178062	0.36574	1.03844	3.36238e-05	0.000132466
AC093330.3	0.319989	0.128188	-1.31976	0.00278817	0.00670734
SIX2	6.72804	14.2806	1.0858	0.00594888	0.0129069
NXF3	1.71691	0.812145	-1.08	0.00255602	0.00621598
IGHD	261.976	112.414	-1.22061	1.86013e-06	9.60142e-06
HMGA1P1	0.157321	0.363929	1.20995	3.03338e-14	5.00223e-13
AL589863.2	0.797227	0.374641	-1.08948	0.0213072	0.0387697
FNTAP2	0.307467	0.137316	-1.16294	0.0237428	0.0425309
NRIP3	5.27309	12.3005	1.222	4.80555e-08	3.25088e-07
COCH	2.37765	5.70336	1.26227	8.79416e-07	4.80684e-06
CCL7	2.86863	5.8596	1.03044	1.48458e-06	7.8013e-06
GLDCP1	0.0369661	0.09038	1.2898	0.00506667	0.0112361
DUOX2	12.106	2.78874	-2.11803	0.00144212	0.00375806
KCNK9	0.335484	0.871237	1.37682	2.45161e-05	9.97848e-05
